# Supplementary material for: Single-molecule real-time sequencing of the full-length transcriptome of Halophila beccarii
Source: Sci Rep. 2022 Sep 30;12:16444. doi: 10.1038/s41598-022-20988-w (PMC9525579; doi:10.1038/s41598-022-20988-w)
Supplement: Supplementary file 2 — Supplementary Information 2. [file 41598_2022_20988_MOESM2_ESM.xlsx]

## Sheet: integrate_annotation
gene_ID	swiss_prot_annottation	Nckap1	GO_BP	GO_CC	GO_MF	KO_ID	KO_name	ko_ID:ko_name	nr_annotation	TrEMBL_annotation	KOG_ID	KOG_description	KOG_cluster_code	KOG_cluster_description
m64212_210919_105054/10027422/ccs	Uncharacterized protein ycf45 OS=Porphyra purpurea OX=2787 GN=ycf45 PE=3 SV=1	NA	NA	NA	NA	NA	NA	NA	uncharacterized protein ycf45 [Amborella trichopoda]	Uncharacterized protein ycf45 (Fragment) OS=Anthurium amnicola OX=1678845 GN=ycf45_8 PE=4 SV=1	NA	NA	NA	NA
m64212_210919_105054/10027738/ccs	Nck-associated protein 1 homolog OS=Dictyostelium discoideum OX=44689 GN=napA PE=1 SV=1	NA	NA	NA	NA	K05750	NCK-associated protein 1	ko04810:Regulation of actin cytoskeleton	hypothetical protein RFI_22147 [Reticulomyxa filosa]	Uncharacterized protein OS=Reticulomyxa filosa OX=46433 GN=RFI_22147 PE=4 SV=1	NA	NA	NA	NA
m64212_210919_105054/10027943/ccs	Uncharacterized protein At5g49945 OS=Arabidopsis thaliana OX=3702 GN=At5g49945 PE=2 SV=1	DUF1682	NA	NA	NA	NA	NA	NA	PREDICTED: uncharacterized protein At5g49945 [Elaeis guineensis]	Uncharacterized protein At5g49945 (Fragment) OS=Anthurium amnicola OX=1678845 GN=At5g49945_2 PE=4 SV=1	KOG2357	Uncharacterized conserved protein	[S]	Function unknown
m64212_210919_105054/10028088/ccs	Pyruvate decarboxylase 2 OS=Oryza sativa subsp. indica OX=39946 GN=PDC2 PE=2 SV=2	TPP_enzyme_C			thiamine pyrophosphate binding(GO:0030976)| catalytic activity(GO:0003824)| magnesium ion binding(GO:0000287)	K01568	pyruvate decarboxylase	ko00010:Glycolysis / Gluconeogenesis	PREDICTED: pyruvate decarboxylase 1 [Elaeis guineensis]	pyruvate decarboxylase 1 OS=Phoenix dactylifera OX=42345 GN=LOC103695777 PE=3 SV=1	KOG1184	Thiamine pyrophosphate-requiring enzyme	[H]	Coenzyme transport and metabolism
m64212_210919_105054/10028088/ccs	Pyruvate decarboxylase 2 OS=Oryza sativa subsp. indica OX=39946 GN=PDC2 PE=2 SV=2	TPP_enzyme_M			thiamine pyrophosphate binding(GO:0030976)| catalytic activity(GO:0003824)| magnesium ion binding(GO:0000287)	K01568	pyruvate decarboxylase	ko00010:Glycolysis / Gluconeogenesis	PREDICTED: pyruvate decarboxylase 1 [Elaeis guineensis]	pyruvate decarboxylase 1 OS=Phoenix dactylifera OX=42345 GN=LOC103695777 PE=3 SV=1	KOG1184	Thiamine pyrophosphate-requiring enzyme	[H]	Coenzyme transport and metabolism
m64212_210919_105054/10028098/ccs	Heavy metal-associated isoprenylated plant protein 33 OS=Arabidopsis thaliana OX=3702 GN=HIPP33 PE=2 SV=1	HMA	metal ion transport(GO:0030001)		metal ion binding(GO:0046872)	NA	NA	NA	uncharacterized protein A4U43_C02F13570 [Asparagus officinalis]	Uncharacterized protein OS=Anthurium amnicola OX=1678845 GN=g.78181 PE=4 SV=1	KOG1603	Copper chaperone	[P]	Inorganic ion transport and metabolism
m64212_210919_105054/10028166/ccs	Uncharacterized protein in rpcF 3&apos;region (Fragment) OS=Synechococcus sp. (strain WH8020) OX=32052 PE=3 SV=1	LMWPc	NA	NA	NA	K01104	protein-tyrosine phosphatase	NA:NA	Low molecular weight protein-tyrosine-phosphatase slr0328 [Zea mays]	Low molecular weight protein-tyrosine-phosphatase slr0328 OS=Zea mays OX=4577 GN=100283495 PE=4 SV=1	KOG3217	Protein tyrosine phosphatase	[T]	Signal transduction mechanisms
m64212_210919_105054/10028293/ccs	Sucrose synthase 1 OS=Oryza sativa subsp. japonica OX=39947 GN=SUS1 PE=1 SV=1	Glycos_transf_1	sucrose metabolic process(GO:0005985)		sucrose synthase activity(GO:0016157)	K00695	sucrose synthase	ko00500:Starch and sucrose metabolism	PREDICTED: sucrose synthase 2 [Musa acuminata subsp. malaccensis]	Sucrose synthase OS=Musa acuminata subsp. malaccensis OX=214687 GN=103987501 PE=3 SV=1	KOG0853	Glycosyltransferase	[M]	Cell wall/membrane/envelope biogenesis
m64212_210919_105054/10028293/ccs	Sucrose synthase 1 OS=Oryza sativa subsp. japonica OX=39947 GN=SUS1 PE=1 SV=1	Sucrose_synth	sucrose metabolic process(GO:0005985)		sucrose synthase activity(GO:0016157)	K00695	sucrose synthase	ko00500:Starch and sucrose metabolism	PREDICTED: sucrose synthase 2 [Musa acuminata subsp. malaccensis]	Sucrose synthase OS=Musa acuminata subsp. malaccensis OX=214687 GN=103987501 PE=3 SV=1	KOG0853	Glycosyltransferase	[M]	Cell wall/membrane/envelope biogenesis
m64212_210919_105054/10028381/ccs	DUF21 domain-containing protein At1g55930, chloroplastic OS=Arabidopsis thaliana OX=3702 GN=CBSDUFCH2 PE=2 SV=2	CorC_HlyC	NA	NA	NA	NA	NA	NA	DUF21 domain-containing protein At1g55930, chloroplastic-like isoform X1 [Ananas comosus]	DUF21 domain-containing protein, chloroplastic OS=Ananas comosus OX=4615 GN=ACMD2_14161 PE=4 SV=1	KOG2118	Predicted membrane protein, contains two CBS domains	[S]	Function unknown
m64212_210919_105054/10028543/ccs.1	Mitogen-activated protein kinase 16 OS=Arabidopsis thaliana OX=3702 GN=MPK16 PE=2 SV=2	Pkinase	protein phosphorylation(GO:0006468)		ATP binding(GO:0005524)| protein kinase activity(GO:0004672)	K04371	mitogen-activated protein kinase 1/3	ko04010:MAPK signaling pathway|ko04011:MAPK signaling pathway - yeast|ko04012:ErbB signaling pathway|ko04013:MAPK signaling pathway - fly|ko04014:Ras signaling pathway|ko04015:Rap1 signaling pathway|ko04022:cGMP-PKG signaling pathway|ko04024:cAMP signaling pathway|ko04062:Chemokine signaling pathway|ko04066:HIF-1 signaling pathway|ko04068:FoxO signaling pathway|ko04071:Sphingolipid signaling path…	mitogen-activated protein kinase 14 isoform X1 [Setaria italica]	Mitogen-activated protein kinase OS=Setaria italica OX=4555 GN=101782379 PE=4 SV=1	KOG0660	Mitogen-activated protein kinase	[T]	Signal transduction mechanisms
m64212_210919_105054/10028677/ccs		NA	NA	NA	NA	NA	NA	NA			NA	NA	NA	NA
m64212_210919_105054/10028715/ccs	SH3 domain-containing protein 3 OS=Arabidopsis thaliana OX=3702 GN=SH3P3 PE=1 SV=1	NA	NA	NA	NA	NA	NA	NA	SH3 domain-containing protein 3 [Phoenix dactylifera]	SH3 domain-containing protein 3 OS=Phoenix dactylifera OX=42345 GN=LOC103707189 PE=4 SV=1	NA	NA	NA	NA
m64212_210919_105054/10029309/ccs	Heat stress transcription factor A-4b OS=Oryza sativa subsp. japonica OX=39947 GN=HSFA4B PE=2 SV=1	HSF_DNA-bind	regulation of transcription, DNA-templated(GO:0006355)	nucleus(GO:0005634)	DNA-binding transcription factor activity(GO:0003700)| sequence-specific DNA binding(GO:0043565)	K09419	heat shock transcription factor, other eukaryote	NA:NA	heat stress transcription factor A-4b-like [Phoenix dactylifera]	heat stress transcription factor A-4b-like OS=Phoenix dactylifera OX=42345 GN=LOC103696735 PE=3 SV=1	KOG0627	Heat shock transcription factor	[K]	Transcription
m64212_210919_105054/10029365/ccs	bZIP transcription factor 60 OS=Arabidopsis thaliana OX=3702 GN=BZIP60 PE=1 SV=1	bZIP_2	regulation of transcription, DNA-templated(GO:0006355)		DNA-binding transcription factor activity(GO:0003700)	NA	NA	NA	bZIP transcription factor 50 [Phoenix dactylifera]	bZIP transcription factor 60 OS=Phoenix dactylifera OX=42345 GN=LOC103695833 PE=4 SV=1	NA	NA	NA	NA
m64212_210919_105054/10029468/ccs		NA	NA	NA	NA	NA	NA	NA			NA	NA	NA	NA
m64212_210919_105054/10029485/ccs		NA	NA	NA	NA	NA	NA	NA			NA	NA	NA	NA
m64212_210919_105054/10029627/ccs.1	(6-4)DNA photolyase OS=Oryza sativa subsp. japonica OX=39947 GN=UVR3 PE=3 SV=1	DNA_photolyase	NA	NA	NA	K02295	cryptochrome	ko04710:Circadian rhythm	PREDICTED: (6-4)DNA photolyase isoform X1 [Elaeis guineensis]	(6-4)DNA photolyase (Fragment) OS=Anthurium amnicola OX=1678845 GN=UVR3_10 PE=4 SV=1	KOG0133	Deoxyribodipyrimidine photolyase/cryptochrome	[T]	Signal transduction mechanisms
m64212_210919_105054/10029627/ccs.1	(6-4)DNA photolyase OS=Oryza sativa subsp. japonica OX=39947 GN=UVR3 PE=3 SV=1	FAD_binding_7	NA	NA	NA	K02295	cryptochrome	ko04710:Circadian rhythm	PREDICTED: (6-4)DNA photolyase isoform X1 [Elaeis guineensis]	(6-4)DNA photolyase (Fragment) OS=Anthurium amnicola OX=1678845 GN=UVR3_10 PE=4 SV=1	KOG0133	Deoxyribodipyrimidine photolyase/cryptochrome	[T]	Signal transduction mechanisms
m64212_210919_105054/10029826/ccs	NADPH--cytochrome P450 reductase OS=Catharanthus roseus OX=4058 GN=CPR PE=2 SV=1	FAD_binding_1	oxidation-reduction process(GO:0055114)		oxidoreductase activity(GO:0016491)	K00327	NADPH-ferrihemoprotein reductase	NA:NA	PREDICTED: NADPH--cytochrome P450 reductase-like [Elaeis guineensis]	NADPH--cytochrome P450 reductase OS=Oryza sativa subsp. japonica OX=39947 GN=Os09g0558900 PE=3 SV=1	KOG1158	NADP/FAD dependent oxidoreductase	[C]	Energy production and conversion
m64212_210919_105054/10029826/ccs	NADPH--cytochrome P450 reductase OS=Catharanthus roseus OX=4058 GN=CPR PE=2 SV=1	NAD_binding_1	oxidation-reduction process(GO:0055114)		oxidoreductase activity(GO:0016491)	K00327	NADPH-ferrihemoprotein reductase	NA:NA	PREDICTED: NADPH--cytochrome P450 reductase-like [Elaeis guineensis]	NADPH--cytochrome P450 reductase OS=Oryza sativa subsp. japonica OX=39947 GN=Os09g0558900 PE=3 SV=1	KOG1158	NADP/FAD dependent oxidoreductase	[C]	Energy production and conversion
m64212_210919_105054/10092580/ccs	Heterogeneous nuclear ribonucleoprotein 1 OS=Arabidopsis thaliana OX=3702 GN=RNP1 PE=1 SV=1	RRM_1			nucleic acid binding(GO:0003676)	K12741	heterogeneous nuclear ribonucleoprotein A1/A3	ko03040:Spliceosome	hypothetical protein ZOSMA_108G00110 [Zostera marina]	Uncharacterized protein OS=Zostera marina OX=29655 GN=ZOSMA_108G00110 PE=4 SV=1	KOG0118	FOG: RRM domain	[R]	General function prediction only
m64212_210919_105054/10092580/ccs	Heterogeneous nuclear ribonucleoprotein 1 OS=Arabidopsis thaliana OX=3702 GN=RNP1 PE=1 SV=1	RRM_1			nucleic acid binding(GO:0003676)	K12741	heterogeneous nuclear ribonucleoprotein A1/A3	ko03040:Spliceosome	hypothetical protein ZOSMA_108G00110 [Zostera marina]	Uncharacterized protein OS=Zostera marina OX=29655 GN=ZOSMA_108G00110 PE=4 SV=1	KOG0118	FOG: RRM domain	[R]	General function prediction only
m64212_210919_105054/10092617/ccs		NA	NA	NA	NA	NA	NA	NA			NA	NA	NA	NA
m64212_210919_105054/10092685/ccs	Bifunctional nuclease 2 OS=Arabidopsis thaliana OX=3702 GN=BBD2 PE=2 SV=1	DNase-RNase			nuclease activity(GO:0004518)	NA	NA	NA	PREDICTED: bifunctional nuclease 2 [Vitis vinifera]	Uncharacterized protein OS=Vitis vinifera OX=29760 GN=VIT_18s0001g12960 PE=4 SV=1	NA	NA	NA	NA
m64212_210919_105054/10093016/ccs	Tubulin beta-8 chain OS=Arabidopsis thaliana OX=3702 GN=TUBB8 PE=2 SV=2	Tubulin_C			GTPase activity(GO:0003924)	K07375	tubulin beta	ko04145:Phagosome|ko04540:Gap junction	tubulin beta-1 chain-like [Cajanus cajan]	Tubulin beta chain OS=Cajanus cajan OX=3821 GN=KK1_024053 PE=3 SV=1	KOG1375	Beta tubulin	[Z]	Cytoskeleton
m64212_210919_105054/10093016/ccs	Tubulin beta-8 chain OS=Arabidopsis thaliana OX=3702 GN=TUBB8 PE=2 SV=2	Tubulin			GTPase activity(GO:0003924)	K07375	tubulin beta	ko04145:Phagosome|ko04540:Gap junction	tubulin beta-1 chain-like [Cajanus cajan]	Tubulin beta chain OS=Cajanus cajan OX=3821 GN=KK1_024053 PE=3 SV=1	KOG1375	Beta tubulin	[Z]	Cytoskeleton
m64212_210919_105054/10093032/ccs	BAG family molecular chaperone regulator 3 OS=Arabidopsis thaliana OX=3702 GN=BAG3 PE=1 SV=1	BAG			chaperone binding(GO:0051087)| protein binding(GO:0005515)	NA	NA	NA	BAG family molecular chaperone regulator 3-like [Cucurbita moschata]	Uncharacterized protein OS=Coffea canephora OX=49390 GN=GSCOC_T00028284001 PE=4 SV=1	KOG4361	BCL2-associated athanogene-like proteins and related BAG family chaperone regulators	[T]	Signal transduction mechanisms
m64212_210919_105054/10093032/ccs	BAG family molecular chaperone regulator 3 OS=Arabidopsis thaliana OX=3702 GN=BAG3 PE=1 SV=1	ubiquitin			chaperone binding(GO:0051087)| protein binding(GO:0005515)	NA	NA	NA	BAG family molecular chaperone regulator 3-like [Cucurbita moschata]	Uncharacterized protein OS=Coffea canephora OX=49390 GN=GSCOC_T00028284001 PE=4 SV=1	KOG4361	BCL2-associated athanogene-like proteins and related BAG family chaperone regulators	[T]	Signal transduction mechanisms
m64212_210919_105054/10093193/ccs	60S ribosomal protein L23 OS=Nicotiana tabacum OX=4097 GN=RPL23 PE=2 SV=1	Ribosomal_L14	translation(GO:0006412)	ribosome(GO:0005840)	structural constituent of ribosome(GO:0003735)	K02894	large subunit ribosomal protein L23e	ko03010:Ribosome	hypothetical protein CISIN_1g032476mg [Citrus sinensis]	Uncharacterized protein OS=Citrus sinensis OX=2711 GN=CISIN_1g032476mg PE=3 SV=1	KOG0901	60S ribosomal protein L14/L17/L23	[J]	Translation, ribosomal structure and biogenesis
m64212_210919_105054/10093202/ccs		NA	NA	NA	NA	NA	NA	NA	PREDICTED: uncharacterized protein LOC104601212 [Nelumbo nucifera]	Uncharacterized protein OS=Anthurium amnicola OX=1678845 GN=g.94473 PE=4 SV=1	NA	NA	NA	NA
m64212_210919_105054/10093539/ccs	WRKY transcription factor WRKY76 OS=Oryza sativa subsp. indica OX=39946 GN=WRKY76 PE=2 SV=1	WRKY	regulation of transcription, DNA-templated(GO:0006355)		sequence-specific DNA binding(GO:0043565)| DNA-binding transcription factor activity(GO:0003700)	NA	NA	NA	probable WRKY transcription factor 40 isoform X2 [Dendrobium catenatum]	Putative WRKY transcription factor 40 OS=Dendrobium catenatum OX=906689 GN=WRKY40 PE=4 SV=1	NA	NA	NA	NA
m64212_210919_105054/10093711/ccs	U1 small nuclear ribonucleoprotein C-1 OS=Sorghum bicolor OX=4558 GN=Sb04g009880 PE=3 SV=1	zf-U1			zinc ion binding(GO:0008270)	NA	NA	NA	PREDICTED: U1 small nuclear ribonucleoprotein C [Theobroma cacao]	U1 small nuclear ribonucleoprotein C OS=Theobroma cacao OX=3641 GN=TCM_043735 PE=3 SV=1	KOG3454	U1 snRNP-specific protein C	[A]	RNA processing and modification
m64212_210919_105054/10093918/ccs	E3 ubiquitin-protein ligase RGLG2 OS=Arabidopsis thaliana OX=3702 GN=RGLG2 PE=1 SV=1	Copine	NA	NA	NA	K16280	E3 ubiquitin-protein ligase RGLG	NA:NA	putative Copine [Zostera marina]	Putative Copine OS=Zostera marina OX=29655 GN=ZOSMA_63G00170 PE=4 SV=1	KOG1327	Copine	[T]	Signal transduction mechanisms
m64212_210919_105054/10093918/ccs	E3 ubiquitin-protein ligase RGLG2 OS=Arabidopsis thaliana OX=3702 GN=RGLG2 PE=1 SV=1	zf-C3HC4_3	NA	NA	NA	K16280	E3 ubiquitin-protein ligase RGLG	NA:NA	putative Copine [Zostera marina]	Putative Copine OS=Zostera marina OX=29655 GN=ZOSMA_63G00170 PE=4 SV=1	KOG1327	Copine	[T]	Signal transduction mechanisms
m64212_210919_105054/10094186/ccs	ATP-citrate synthase beta chain protein 1 OS=Oryza sativa subsp. japonica OX=39947 GN=ACLB-1 PE=2 SV=1	Ligase_CoA			cofactor binding(GO:0048037)| catalytic activity(GO:0003824)	K01648	ATP citrate (pro-S)-lyase	ko00020:Citrate cycle (TCA cycle)|ko00720:Carbon fixation pathways in prokaryotes	ATP-citrate synthase beta chain protein 1 [Sorghum bicolor]	Uncharacterized protein OS=Sorghum bicolor OX=4558 GN=SORBI_3003G143700 PE=4 SV=1	KOG1254	ATP-citrate lyase	[C]	Energy production and conversion
m64212_210919_105054/10094186/ccs	ATP-citrate synthase beta chain protein 1 OS=Oryza sativa subsp. japonica OX=39947 GN=ACLB-1 PE=2 SV=1	CoA_binding			cofactor binding(GO:0048037)| catalytic activity(GO:0003824)	K01648	ATP citrate (pro-S)-lyase	ko00020:Citrate cycle (TCA cycle)|ko00720:Carbon fixation pathways in prokaryotes	ATP-citrate synthase beta chain protein 1 [Sorghum bicolor]	Uncharacterized protein OS=Sorghum bicolor OX=4558 GN=SORBI_3003G143700 PE=4 SV=1	KOG1254	ATP-citrate lyase	[C]	Energy production and conversion
m64212_210919_105054/10094377/ccs	Putative cinnamyl alcohol dehydrogenase 4 OS=Oryza sativa subsp. japonica OX=39947 GN=CAD4 PE=3 SV=2	ADH_N	oxidation-reduction process(GO:0055114)			K00083	cinnamyl-alcohol dehydrogenase	ko00940:Phenylpropanoid biosynthesis	unnamed protein product, partial [Vitis vinifera]	Putative cinnamyl alcohol dehydrogenase 1 OS=Anthurium amnicola OX=1678845 GN=CAD1_6 PE=3 SV=1	KOG0023	Alcohol dehydrogenase, class V	[Q]	Secondary metabolites biosynthesis, transport and catabolism
m64212_210919_105054/10094377/ccs	Putative cinnamyl alcohol dehydrogenase 4 OS=Oryza sativa subsp. japonica OX=39947 GN=CAD4 PE=3 SV=2	ADH_zinc_N	oxidation-reduction process(GO:0055114)			K00083	cinnamyl-alcohol dehydrogenase	ko00940:Phenylpropanoid biosynthesis	unnamed protein product, partial [Vitis vinifera]	Putative cinnamyl alcohol dehydrogenase 1 OS=Anthurium amnicola OX=1678845 GN=CAD1_6 PE=3 SV=1	KOG0023	Alcohol dehydrogenase, class V	[Q]	Secondary metabolites biosynthesis, transport and catabolism
m64212_210919_105054/10094403/ccs	Ferredoxin-dependent glutamate synthase, chloroplastic OS=Spinacia oleracea OX=3562 GN=FdGOGAT PE=1 SV=3	Glu_synthase	glutamate biosynthetic process(GO:0006537)| oxidation-reduction process(GO:0055114)		oxidoreductase activity(GO:0016491)| glutamate synthase activity(GO:0015930)| oxidoreductase activity, acting on the CH-NH2 group of donors(GO:0016638)	K00284	glutamate synthase (ferredoxin)	ko00630:Glyoxylate and dicarboxylate metabolism|ko00910:Nitrogen metabolism	PREDICTED: ferredoxin-dependent glutamate synthase, chloroplastic [Musa acuminata subsp. malaccensis]	Uncharacterized protein OS=Musa acuminata subsp. malaccensis OX=214687 PE=4 SV=1	KOG0399	Glutamate synthase	[E]	Amino acid transport and metabolism
m64212_210919_105054/10094403/ccs	Ferredoxin-dependent glutamate synthase, chloroplastic OS=Spinacia oleracea OX=3562 GN=FdGOGAT PE=1 SV=3	GXGXG	glutamate biosynthetic process(GO:0006537)| oxidation-reduction process(GO:0055114)		oxidoreductase activity(GO:0016491)| glutamate synthase activity(GO:0015930)| oxidoreductase activity, acting on the CH-NH2 group of donors(GO:0016638)	K00284	glutamate synthase (ferredoxin)	ko00630:Glyoxylate and dicarboxylate metabolism|ko00910:Nitrogen metabolism	PREDICTED: ferredoxin-dependent glutamate synthase, chloroplastic [Musa acuminata subsp. malaccensis]	Uncharacterized protein OS=Musa acuminata subsp. malaccensis OX=214687 PE=4 SV=1	KOG0399	Glutamate synthase	[E]	Amino acid transport and metabolism
m64212_210919_105054/10094542/ccs		DUF639	NA	NA	NA	NA	NA	NA	uncharacterized protein LOC110754120 isoform X2 [Prunus avium]	Methionyl-tRNA formyltransferase OS=Anthurium amnicola OX=1678845 GN=fmt_16 PE=4 SV=1	NA	NA	NA	NA
m64212_210919_105054/10094737/ccs	GTPase activating protein 1 OS=Oryza sativa subsp. indica OX=39946 GN=OsI_07012 PE=3 SV=1	C2	NA	NA	NA	NA	NA	NA	PREDICTED: GTPase activating protein 1 [Elaeis guineensis]	GTPase activating protein 1-like OS=Phoenix dactylifera OX=42345 GN=LOC103721404 PE=4 SV=1	KOG1030	Predicted Ca2+-dependent phospholipid-binding protein	[R]	General function prediction only
m64212_210919_105054/101/ccs	Cytochrome P450 94A1 OS=Vicia sativa OX=3908 GN=CYP94A1 PE=2 SV=2	p450	oxidation-reduction process(GO:0055114)		oxidoreductase activity, acting on paired donors, with incorporation or reduction of molecular oxygen(GO:0016705)| iron ion binding(GO:0005506)| heme binding(GO:0020037)	NA	NA	NA	PREDICTED: cytochrome P450 94A1 [Elaeis guineensis]	cytochrome P450 94A2-like OS=Phoenix dactylifera OX=42345 GN=LOC103706276 PE=3 SV=1	KOG0157	Cytochrome P450 CYP4/CYP19/CYP26 subfamilies	[I]	Lipid transport and metabolism
m64212_210919_105054/10158266/ccs		UVR			protein binding(GO:0005515)	NA	NA	NA	PREDICTED: uncharacterized protein LOC105035570 [Elaeis guineensis]	F-box protein SKIP8 (Fragment) OS=Anthurium amnicola OX=1678845 GN=SKIP8_8 PE=4 SV=1	NA	NA	NA	NA
m64212_210919_105054/10158266/ccs		SnoaL_3			protein binding(GO:0005515)	NA	NA	NA	PREDICTED: uncharacterized protein LOC105035570 [Elaeis guineensis]	F-box protein SKIP8 (Fragment) OS=Anthurium amnicola OX=1678845 GN=SKIP8_8 PE=4 SV=1	NA	NA	NA	NA
m64212_210919_105054/10158536/ccs	Serine/threonine-protein kinase Nek5 OS=Oryza sativa subsp. japonica OX=39947 GN=NEK5 PE=2 SV=1	NA	NA	NA	NA	K08857	NIMA (never in mitosis gene a)-related kinase 1/4/5	NA:NA	uncharacterized protein A4U43_C04F7320 [Asparagus officinalis]	Serine/threonine-protein kinase Nek5 OS=Anthurium amnicola OX=1678845 GN=NEK5_3 PE=4 SV=1	KOG0589	Serine/threonine protein kinase	[R]	General function prediction only
m64212_210919_105054/10158975/ccs	Mitogen-activated protein kinase 10 OS=Oryza sativa subsp. japonica OX=39947 GN=MPK10 PE=2 SV=2	Pkinase	protein phosphorylation(GO:0006468)		protein kinase activity(GO:0004672)| ATP binding(GO:0005524)	NA	NA	NA	mitogen-activated protein kinase 10-like [Phoenix dactylifera]	Mitogen-activated protein kinase OS=Phoenix dactylifera OX=42345 GN=LOC103712682 PE=4 SV=1	KOG0660	Mitogen-activated protein kinase	[T]	Signal transduction mechanisms
m64212_210919_105054/10158980/ccs		UBX			protein binding(GO:0005515)	NA	NA	NA	hypothetical protein RFI_19661 [Reticulomyxa filosa]	Uncharacterized protein OS=Reticulomyxa filosa OX=46433 GN=RFI_19661 PE=4 SV=1	NA	NA	NA	NA
m64212_210919_105054/10159279/ccs	(DL)-glycerol-3-phosphatase 1, mitochondrial OS=Arabidopsis thaliana OX=3702 GN=GPP1 PE=1 SV=1	HAD_2	NA	NA	NA	K17623	pseudouridine 5'-phosphatase	NA:NA	(DL)-glycerol-3-phosphatase 2 [Sesamum indicum]	Uncharacterized protein OS=Erythranthe guttata OX=4155 GN=MIMGU_mgv1a012659mg PE=4 SV=1	KOG2914	Predicted haloacid-halidohydrolase and related hydrolases	[R]	General function prediction only
m64212_210919_105054/10159360/ccs	Probable histone chaperone ASF1A OS=Arabidopsis thaliana OX=3702 GN=ASF1A PE=1 SV=1	ASF1_hist_chap	chromatin assembly or disassembly(GO:0006333)	nucleus(GO:0005634)		K10753	histone chaperone ASF1	NA:NA	Histone chaperone, ASF1-like [Trema orientale]	Histone chaperone, ASF1-like OS=Trema orientalis OX=63057 GN=TorRG33x02_255510 PE=4 SV=1	KOG3265	Histone chaperone involved in gene silencing	[B]	Chromatin structure and dynamics
m64212_210919_105054/10159422/ccs	Beta-adaptin-like protein B OS=Arabidopsis thaliana OX=3702 GN=BETAB-AD PE=1 SV=1	Adaptin_N	intracellular protein transport(GO:0006886)| vesicle-mediated transport(GO:0016192)	membrane coat(GO:0030117)		K12392	AP-1 complex subunit beta-1	ko04142:Lysosome	hypothetical protein RFI_10103 [Reticulomyxa filosa]	AP complex subunit beta OS=Reticulomyxa filosa OX=46433 GN=RFI_10103 PE=3 SV=1	KOG1061	Vesicle coat complex AP-1/AP-2/AP-4, beta subunit	[U]	Intracellular trafficking, secretion, and vesicular transport
m64212_210919_105054/10159804/ccs	Leucine-rich repeat receptor-like serine/threonine-protein kinase BAM1 OS=Arabidopsis thaliana OX=3702 GN=BAM1 PE=1 SV=1	Pkinase	protein phosphorylation(GO:0006468)		protein kinase activity(GO:0004672)| ATP binding(GO:0005524)	NA	NA	NA	leucine-rich repeat receptor-like serine/threonine-protein kinase BAM1 [Sesamum indicum]	Non-specific serine/threonine protein kinase OS=Rhizophora mucronata OX=61149 PE=3 SV=1	NA	NA	NA	NA
m64212_210919_105054/10159987/ccs		LEA_2	NA	NA	NA	NA	NA	NA	uncharacterized protein LOC103715738 [Phoenix dactylifera]	uncharacterized protein LOC103715738 OS=Phoenix dactylifera OX=42345 GN=LOC103715738 PE=4 SV=1	NA	NA	NA	NA
m64212_210919_105054/10160391/ccs	Beta-amylase 7 OS=Arabidopsis thaliana OX=3702 GN=BAM7 PE=1 SV=2	Glyco_hydro_14	polysaccharide catabolic process(GO:0000272)		beta-amylase activity(GO:0016161)	K01177	beta-amylase	ko00500:Starch and sucrose metabolism	PREDICTED: beta-amylase 7-like isoform X2 [Nelumbo nucifera]	Beta-amylase OS=Nelumbo nucifera OX=4432 GN=LOC104596060 PE=3 SV=1	NA	NA	NA	NA
m64212_210919_105054/10160391/ccs	Beta-amylase 7 OS=Arabidopsis thaliana OX=3702 GN=BAM7 PE=1 SV=2	BES1_N	polysaccharide catabolic process(GO:0000272)		beta-amylase activity(GO:0016161)	K01177	beta-amylase	ko00500:Starch and sucrose metabolism	PREDICTED: beta-amylase 7-like isoform X2 [Nelumbo nucifera]	Beta-amylase OS=Nelumbo nucifera OX=4432 GN=LOC104596060 PE=3 SV=1	NA	NA	NA	NA
m64212_210919_105054/10160569/ccs	Mini-chromosome maintenance complex-binding protein OS=Arabidopsis thaliana OX=3702 GN=ETG1 PE=1 SV=1	MCM_bind	NA	NA	NA	NA	NA	NA	PREDICTED: mini-chromosome maintenance complex-binding protein-like [Pyrus x bretschneideri]	Mini-chromosome maintenance complex-binding protein (Fragment) OS=Anthurium amnicola OX=1678845 GN=ETG1 PE=4 SV=1	KOG2545	Conserved membrane protein	[S]	Function unknown
m64212_210919_105054/10160569/ccs	Mini-chromosome maintenance complex-binding protein OS=Arabidopsis thaliana OX=3702 GN=ETG1 PE=1 SV=1	MCM_bind	NA	NA	NA	NA	NA	NA	PREDICTED: mini-chromosome maintenance complex-binding protein-like [Pyrus x bretschneideri]	Mini-chromosome maintenance complex-binding protein (Fragment) OS=Anthurium amnicola OX=1678845 GN=ETG1 PE=4 SV=1	KOG2545	Conserved membrane protein	[S]	Function unknown
m64212_210919_105054/10160582/ccs	Glycine-rich RNA-binding protein 3, mitochondrial OS=Arabidopsis thaliana OX=3702 GN=RBG3 PE=1 SV=1	RRM_1			nucleic acid binding(GO:0003676)	K12741	heterogeneous nuclear ribonucleoprotein A1/A3	ko03040:Spliceosome	glycine-rich RNA-binding protein 3, mitochondrial-like [Phalaenopsis equestris]	glycine-rich RNA-binding protein 10-like OS=Phoenix dactylifera OX=42345 GN=LOC103704472 PE=4 SV=1	KOG0118	FOG: RRM domain	[R]	General function prediction only
m64212_210919_105054/10160852/ccs	Transcription factor HHO3 OS=Arabidopsis thaliana OX=3702 GN=HHO3 PE=2 SV=1	Myb_DNA-binding	NA	NA	NA	NA	NA	NA	transcription factor NIGT1 [Phoenix dactylifera]	myb family transcription factor EFM OS=Phoenix dactylifera OX=42345 GN=LOC103701863 PE=4 SV=1	NA	NA	NA	NA
m64212_210919_105054/10224247/ccs	Methyltransferase N6AMT1 OS=Mus musculus OX=10090 GN=N6amt1 PE=1 SV=1	MTS			methyltransferase activity(GO:0008168)	K19589	release factor glutamine methyltransferase	NA:NA	PREDICTED: hemK methyltransferase family member 2 isoform X2 [Elaeis guineensis]	hemK methyltransferase family member 2-like OS=Phoenix dactylifera OX=42345 GN=LOC103699181 PE=4 SV=1	KOG3191	Predicted N6-DNA-methyltransferase	[J]	Translation, ribosomal structure and biogenesis
m64212_210919_105054/10224307/ccs	Repressor of RNA polymerase III transcription MAF1 homolog OS=Bos taurus OX=9913 GN=MAF1 PE=2 SV=1	Maf1	negative regulation of transcription by RNA polymerase III(GO:0016480)			NA	NA	NA	Maf1 regulator [Macleaya cordata]	Repressor of RNA polymerase III transcription OS=Macleaya cordata OX=56857 GN=BVC80_645g81 PE=3 SV=1	KOG3104	Mod5 protein sorting/negative effector of RNA Pol III synthesis	[K]	Transcription
m64212_210919_105054/10224804/ccs	Floral homeotic protein AGAMOUS OS=Panax ginseng OX=4054 GN=AG2 PE=2 SV=1	SRF-TF	regulation of transcription, DNA-templated(GO:0006355)	nucleus(GO:0005634)	DNA-binding transcription factor activity(GO:0003700)| DNA binding(GO:0003677)| protein dimerization activity(GO:0046983)	K09264	MADS-box transcription factor, plant	NA:NA	AGAMOUS-like protein [Magnolia alba]	AGAMOUS-like protein OS=Michelia alba OX=114509 PE=2 SV=1	KOG0014	MADS box transcription factor	[K]	Transcription
m64212_210919_105054/10224804/ccs	Floral homeotic protein AGAMOUS OS=Panax ginseng OX=4054 GN=AG2 PE=2 SV=1	K-box	regulation of transcription, DNA-templated(GO:0006355)	nucleus(GO:0005634)	DNA-binding transcription factor activity(GO:0003700)| DNA binding(GO:0003677)| protein dimerization activity(GO:0046983)	K09264	MADS-box transcription factor, plant	NA:NA	AGAMOUS-like protein [Magnolia alba]	AGAMOUS-like protein OS=Michelia alba OX=114509 PE=2 SV=1	KOG0014	MADS box transcription factor	[K]	Transcription
m64212_210919_105054/10224869/ccs	Protein EMSY-LIKE 3 OS=Arabidopsis thaliana OX=3702 GN=EML3 PE=1 SV=1	ENT	NA	NA	NA	NA	NA	NA	protein EMSY-LIKE 3 isoform X1 [Phoenix dactylifera]	protein EMSY-LIKE 3 isoform X1 OS=Phoenix dactylifera OX=42345 GN=LOC103718427 PE=4 SV=1	KOG4675	Uncharacterized conserved protein, contains ENT domain	[R]	General function prediction only
m64212_210919_105054/10225009/ccs.1	Capsid protein OS=Lolium latent virus (isolate Lolium/USA/US1/-) OX=686945 GN=ORF5 PE=1 SV=1	Flexi_CP		viral capsid(GO:0019028)	structural molecule activity(GO:0005198)	NA	NA	NA	coat protein [Banana mild mosaic virus]	Coat protein OS=Banana mild mosaic virus OX=148879 PE=4 SV=1	NA	NA	NA	NA
m64212_210919_105054/10225009/ccs.2	Movement and silencing protein TGBp1 OS=Apple stem pitting virus (isolate PA66) OX=651356 GN=ORF2 PE=3 SV=1	Viral_helicase1			ATP binding(GO:0005524)	NA	NA	NA	triple gene block protein 2 [Banana mild mosaic virus]	Triple gene block protein 2 OS=Banana mild mosaic virus OX=148879 PE=4 SV=1	NA	NA	NA	NA
m64212_210919_105054/10225024/ccs	Adenylylsulfatase HINT1 OS=Arabidopsis thaliana OX=3702 GN=HINT1 PE=1 SV=1	HIT	NA	NA	NA	NA	NA	NA	HIS triad family protein 3 [Theobroma cacao]	HIS triad family protein 3 OS=Theobroma cacao OX=3641 GN=TCM_023785 PE=4 SV=1	KOG3275	Zinc-binding protein of the histidine triad (HIT) family	[T]	Signal transduction mechanisms
m64212_210919_105054/10225211/ccs		B12D	NA	NA	NA	NA	NA	NA	uncharacterized protein LOC110617076 [Manihot esculenta]	Monocarboxylate transporter 1 (Fragment) OS=Anthurium amnicola OX=1678845 GN=Slc16a1 PE=4 SV=1	NA	NA	NA	NA
m64212_210919_105054/10225368/ccs	PTI1-like tyrosine-protein kinase 3 OS=Arabidopsis thaliana OX=3702 GN=PTI13 PE=1 SV=1	Pkinase_Tyr	protein phosphorylation(GO:0006468)		protein kinase activity(GO:0004672)	K13436	pto-interacting protein 1	ko04626:Plant-pathogen interaction	PTI1-like tyrosine-protein kinase 3 isoform X1 [Phoenix dactylifera]	PTI1-like tyrosine-protein kinase 3 OS=Phoenix dactylifera OX=42345 GN=LOC103707784 PE=3 SV=1	KOG1187	Serine/threonine protein kinase	[T]	Signal transduction mechanisms
m64212_210919_105054/10225432/ccs.1	Coatomer subunit beta&apos; OS=Rattus norvegicus OX=10116 GN=Copb2 PE=1 SV=3	WD40			protein binding(GO:0005515)	NA	NA	NA	Coatomer subunit beta&apos;-2 [Morus notabilis]	Coatomer subunit beta&apos;-2 OS=Morus notabilis OX=981085 GN=L484_020834 PE=4 SV=1	KOG0276	Vesicle coat complex COPI, beta' subunit	[U]	Intracellular trafficking, secretion, and vesicular transport
m64212_210919_105054/10225822/ccs	ADP-glucose phosphorylase OS=Arabidopsis thaliana OX=3702 GN=At5g18200 PE=1 SV=1	NA	NA	NA	NA	K00965	UDPglucose--hexose-1-phosphate uridylyltransferase	ko00052:Galactose metabolism|ko00520:Amino sugar and nucleotide sugar metabolism|ko04917:Prolactin signaling pathway	UDP-glucose--hexose-1-phosphate uridylyltransferase [Zostera marina]	UDP-glucose--hexose-1-phosphate uridylyltransferase OS=Zostera marina OX=29655 GN=ZOSMA_116G00800 PE=4 SV=1	KOG2958	Galactose-1-phosphate uridylyltransferase	[C]	Energy production and conversion
m64212_210919_105054/10225849/ccs		DUF3444	NA	NA	NA	NA	NA	NA	unnamed protein product, partial [Vitis vinifera]	uncharacterized protein LOC103723748 OS=Phoenix dactylifera OX=42345 GN=LOC103723748 PE=4 SV=1	NA	NA	NA	NA
m64212_210919_105054/10225971/ccs		NA	NA	NA	NA	NA	NA	NA	uncharacterized protein LOC103709477 [Phoenix dactylifera]	uncharacterized protein LOC103709477 OS=Phoenix dactylifera OX=42345 GN=LOC103709477 PE=4 SV=1	NA	NA	NA	NA
m64212_210919_105054/10226073/ccs	Coatomer subunit beta&apos;-2 OS=Oryza sativa subsp. japonica OX=39947 GN=Os02g0209100 PE=2 SV=1	NA	NA	NA	NA	K17302	coatomer subunit beta'	NA:NA	coatomer subunit beta&apos;-1-like isoform X1 [Phoenix dactylifera]	Coatomer subunit beta&apos; OS=Phoenix dactylifera OX=42345 GN=LOC103704604 PE=3 SV=1	KOG0276	Vesicle coat complex COPI, beta' subunit	[U]	Intracellular trafficking, secretion, and vesicular transport
m64212_210919_105054/10226127/ccs	Probable 28S rRNA (cytosine(4447)-C(5))-methyltransferase OS=Homo sapiens OX=9606 GN=NOP2 PE=1 SV=2	Methyltr_RsmF_N			methyltransferase activity(GO:0008168)	K14835	25S rRNA (cytosine2870-C5)-methyltransferase	NA:NA	Bacterial Fmu (Sun)/eukaryotic nucleolar NOL1/Nop2p [Macleaya cordata]	Bacterial Fmu (Sun)/eukaryotic nucleolar NOL1/Nop2p OS=Macleaya cordata OX=56857 GN=BVC80_1609g39 PE=3 SV=1	KOG1122	tRNA and rRNA cytosine-C5-methylase (nucleolar protein NOL1/NOP2)	[A]	RNA processing and modification
m64212_210919_105054/10226127/ccs	Probable 28S rRNA (cytosine(4447)-C(5))-methyltransferase OS=Homo sapiens OX=9606 GN=NOP2 PE=1 SV=2	Methyltr_RsmB-F			methyltransferase activity(GO:0008168)	K14835	25S rRNA (cytosine2870-C5)-methyltransferase	NA:NA	Bacterial Fmu (Sun)/eukaryotic nucleolar NOL1/Nop2p [Macleaya cordata]	Bacterial Fmu (Sun)/eukaryotic nucleolar NOL1/Nop2p OS=Macleaya cordata OX=56857 GN=BVC80_1609g39 PE=3 SV=1	KOG1122	tRNA and rRNA cytosine-C5-methylase (nucleolar protein NOL1/NOP2)	[A]	RNA processing and modification
m64212_210919_105054/10226233/ccs	Probable protein phosphatase 2C 33 OS=Arabidopsis thaliana OX=3702 GN=PPC6-1 PE=1 SV=1	PP2C			catalytic activity(GO:0003824)	NA	NA	NA	PREDICTED: probable protein phosphatase 2C 33 [Nelumbo nucifera]	probable protein phosphatase 2C 33 OS=Nelumbo nucifera OX=4432 GN=LOC104590775 PE=4 SV=1	KOG0698	Serine/threonine protein phosphatase	[T]	Signal transduction mechanisms
m64212_210919_105054/10226283/ccs	Rhodanese-like domain-containing protein 7 OS=Arabidopsis thaliana OX=3702 GN=STR7 PE=2 SV=1	Rhodanese	NA	NA	NA	NA	NA	NA	rhodanese-like domain-containing protein 7 isoform X1 [Ananas comosus]	Rhodanese-like domain-containing protein 7 (Fragment) OS=Ananas comosus OX=4615 GN=ACMD2_06197 PE=3 SV=1	NA	NA	NA	NA
m64212_210919_105054/10226286/ccs		NA	NA	NA	NA	NA	NA	NA	uncharacterized protein LOC109840724 [Asparagus officinalis]	Ubiquitin fusion degradation protein 1 OS=Anthurium amnicola OX=1678845 GN=UFD1L_2 PE=4 SV=1	NA	NA	NA	NA
m64212_210919_105054/10226451/ccs		NA	NA	NA	NA	NA	NA	NA	PREDICTED: uncharacterized protein LOC104592436 [Nelumbo nucifera]	uncharacterized protein LOC104592436 OS=Nelumbo nucifera OX=4432 GN=LOC104592436 PE=4 SV=1	NA	NA	NA	NA
m64212_210919_105054/10289176/ccs	Eukaryotic translation initiation factor 3 subunit C OS=Medicago truncatula OX=3880 GN=TIF3C1 PE=2 SV=1	PCI	translational initiation(GO:0006413)	eukaryotic translation initiation factor 3 complex(GO:0005852)	translation initiation factor binding(GO:0031369)| translation initiation factor activity(GO:0003743)	K03252	translation initiation factor 3 subunit C	ko03013:RNA transport	PREDICTED: eukaryotic translation initiation factor 3 subunit C [Elaeis guineensis]	Eukaryotic translation initiation factor 3 subunit C OS=Macleaya cordata OX=56857 GN=BVC80_379g23 PE=3 SV=1	KOG1076	Translation initiation factor 3, subunit c (eIF-3c)	[J]	Translation, ribosomal structure and biogenesis
m64212_210919_105054/10289176/ccs	Eukaryotic translation initiation factor 3 subunit C OS=Medicago truncatula OX=3880 GN=TIF3C1 PE=2 SV=1	eIF-3c_N	translational initiation(GO:0006413)	eukaryotic translation initiation factor 3 complex(GO:0005852)	translation initiation factor binding(GO:0031369)| translation initiation factor activity(GO:0003743)	K03252	translation initiation factor 3 subunit C	ko03013:RNA transport	PREDICTED: eukaryotic translation initiation factor 3 subunit C [Elaeis guineensis]	Eukaryotic translation initiation factor 3 subunit C OS=Macleaya cordata OX=56857 GN=BVC80_379g23 PE=3 SV=1	KOG1076	Translation initiation factor 3, subunit c (eIF-3c)	[J]	Translation, ribosomal structure and biogenesis
m64212_210919_105054/10289352/ccs		NA	NA	NA	NA	NA	NA	NA	hypothetical protein CICLE_v10006724mg [Citrus clementina]	Uncharacterized protein OS=Citrus clementina OX=85681 GN=CICLE_v10006724mg PE=4 SV=1	NA	NA	NA	NA
m64212_210919_105054/10289553/ccs.1	Magnesium transporter MRS2-5 OS=Arabidopsis thaliana OX=3702 GN=MRS2-5 PE=2 SV=1	CorA	transmembrane transport(GO:0055085)| metal ion transport(GO:0030001)	membrane(GO:0016020)	metal ion transmembrane transporter activity(GO:0046873)	K16075	magnesium transporter	NA:NA	magnesium transporter MRS2-5-like [Phoenix dactylifera]	Magnesium transporter MRS2-B OS=Anthurium amnicola OX=1678845 GN=MRS2-B_1 PE=4 SV=1	KOG2662	Magnesium transporters: CorA family	[P]	Inorganic ion transport and metabolism
m64212_210919_105054/10289571/ccs.1		Ank_2	NA	NA	NA	NA	NA	NA			NA	NA	NA	NA
m64212_210919_105054/10289571/ccs.1		Ank_2	NA	NA	NA	NA	NA	NA			NA	NA	NA	NA
m64212_210919_105054/10290290/ccs	Aldehyde dehydrogenase family 3 member H1 OS=Arabidopsis thaliana OX=3702 GN=ALDH3H1 PE=1 SV=2	Aldedh	oxidation-reduction process(GO:0055114)		oxidoreductase activity(GO:0016491)	K00128	aldehyde dehydrogenase (NAD+)	ko00010:Glycolysis / Gluconeogenesis|ko00040:Pentose and glucuronate interconversions|ko00053:Ascorbate and aldarate metabolism|ko00071:Fatty acid degradation|ko00280:Valine, leucine and isoleucine degradation|ko00310:Lysine degradation|ko00330:Arginine and proline metabolism|ko00340:Histidine metabolism|ko00380:Tryptophan metabolism|ko00410:beta-Alanine metabolism|ko00561:Glycerolipid metabolism…	PREDICTED: aldehyde dehydrogenase family 3 member H1-like isoform X1 [Musa acuminata subsp. malaccensis]	Aldehyde dehydrogenase OS=Anthurium amnicola OX=1678845 GN=ALDH3H1_4 PE=3 SV=1	KOG2456	Aldehyde dehydrogenase	[C]	Energy production and conversion
m64212_210919_105054/10290339/ccs	LRR receptor kinase SERK2 OS=Oryza sativa subsp. japonica OX=39947 GN=SERK4 PE=3 SV=1	Pkinase	protein phosphorylation(GO:0006468)		ATP binding(GO:0005524)| protein kinase activity(GO:0004672)	NA	NA	NA	putative LRR receptor-like serine/threonine-protein kinase [Mucuna pruriens]	Putative LRR receptor-like serine/threonine-protein kinase OS=Mucuna pruriens OX=157652 GN=CR513_26619 PE=4 SV=1	NA	NA	NA	NA
m64212_210919_105054/10290347/ccs		NA	NA	NA	NA	NA	NA	NA	hypothetical protein EUGRSUZ_D00034 [Eucalyptus grandis]	Uncharacterized protein OS=Eucalyptus grandis OX=71139 GN=EUGRSUZ_D00034 PE=4 SV=1	NA	NA	NA	NA
m64212_210919_105054/10290348/ccs	Protein ELC OS=Arabidopsis thaliana OX=3702 GN=ELC PE=1 SV=1	Vps23_core	NA	NA	NA	K12183	ESCRT-I complex subunit TSG101	ko04144:Endocytosis	Ubiquitin E2 variant [Macleaya cordata]	Ubiquitin E2 variant OS=Macleaya cordata OX=56857 GN=BVC80_1751g23 PE=4 SV=1	KOG2391	Vacuolar sorting protein/ubiquitin receptor VPS23	[U]	Intracellular trafficking, secretion, and vesicular transport
m64212_210919_105054/10290647/ccs		C2	NA	NA	NA	NA	NA	NA	PREDICTED: leucine-rich repeat extensin-like protein 1 [Musa acuminata subsp. malaccensis]	Uncharacterized protein OS=Musa acuminata subsp. malaccensis OX=214687 GN=103979348 PE=4 SV=1	KOG1030	Predicted Ca2+-dependent phospholipid-binding protein	[R]	General function prediction only
m64212_210919_105054/10291148/ccs.1		NA	NA	NA	NA	NA	NA	NA			NA	NA	NA	NA
m64212_210919_105054/10291222/ccs		DUF3444	NA	NA	NA	NA	NA	NA	uncharacterized protein LOC103713704 [Phoenix dactylifera]	uncharacterized protein LOC103713704 OS=Phoenix dactylifera OX=42345 GN=LOC103713704 PE=4 SV=1	NA	NA	NA	NA
m64212_210919_105054/10291406/ccs		PD40	NA	NA	NA	NA	NA	NA	LOW QUALITY PROTEIN: uncharacterized protein LOC107426219 [Ziziphus jujuba]	Uncharacterized protein OS=Citrus clementina OX=85681 GN=CICLE_v10019102mg PE=4 SV=1	NA	NA	NA	NA
m64212_210919_105054/10291406/ccs		PD40	NA	NA	NA	NA	NA	NA	LOW QUALITY PROTEIN: uncharacterized protein LOC107426219 [Ziziphus jujuba]	Uncharacterized protein OS=Citrus clementina OX=85681 GN=CICLE_v10019102mg PE=4 SV=1	NA	NA	NA	NA
m64212_210919_105054/10291448/ccs	GDP-mannose 4,6 dehydratase 2 OS=Arabidopsis thaliana OX=3702 GN=MUR1 PE=1 SV=3	GDP_Man_Dehyd	NA	NA	NA	K01711	GDPmannose 4,6-dehydratase	ko00051:Fructose and mannose metabolism|ko00520:Amino sugar and nucleotide sugar metabolism	GDP-mannose 4,6-dehydratase [Zostera marina]	GDP-mannose 4,6 dehydratase 2 (Fragment) OS=Anthurium amnicola OX=1678845 GN=MUR1 PE=3 SV=1	KOG1372	GDP-mannose 4,6 dehydratase	[G]	Carbohydrate transport and metabolism
m64212_210919_105054/10291625/ccs	Protein FLX-like 2 OS=Arabidopsis thaliana OX=3702 GN=FLXL2 PE=1 SV=1	NA	NA	NA	NA	NA	NA	NA	hypothetical protein CCACVL1_08322 [Corchorus capsularis]	Uncharacterized protein OS=Corchorus capsularis OX=210143 GN=CCACVL1_08322 PE=4 SV=1	NA	NA	NA	NA
m64212_210919_105054/10291730/ccs	Nudix hydrolase 12, mitochondrial OS=Arabidopsis thaliana OX=3702 GN=NUDT12 PE=2 SV=1	NUDIX			hydrolase activity(GO:0016787)	K07766	diphosphoinositol-polyphosphate diphosphatase	NA:NA	PREDICTED: nudix hydrolase 12, mitochondrial [Elaeis guineensis]	Nudix hydrolase 12, mitochondrial OS=Ananas comosus OX=4615 GN=ACMD2_14398 PE=4 SV=1	KOG2839	Diadenosine and diphosphoinositol polyphosphate phosphohydrolase	[T]	Signal transduction mechanisms
m64212_210919_105054/10291793/ccs		Ank_2	NA	NA	NA	NA	NA	NA	tankyrase-1 [Ananas comosus]	Ankyrin-2 OS=Ananas comosus OX=4615 GN=ACMD2_17499 PE=4 SV=1	KOG0504	FOG: Ankyrin repeat	[R]	General function prediction only
m64212_210919_105054/10291793/ccs		Ank_2	NA	NA	NA	NA	NA	NA	tankyrase-1 [Ananas comosus]	Ankyrin-2 OS=Ananas comosus OX=4615 GN=ACMD2_17499 PE=4 SV=1	KOG0504	FOG: Ankyrin repeat	[R]	General function prediction only
m64212_210919_105054/10291829/ccs		NA	NA	NA	NA	K11322	enhancer of polycomb-like protein	NA:NA	PREDICTED: uncharacterized protein LOC105039509 isoform X1 [Elaeis guineensis]	Enhancer of polycomb-like protein OS=Phoenix dactylifera OX=42345 GN=LOC103718936 PE=3 SV=1	KOG2261	Polycomb enhancer protein, EPC	[K]	Transcription
m64212_210919_105054/10354855/ccs	Calcium-dependent protein kinase 17 OS=Oryza sativa subsp. japonica OX=39947 GN=CPK17 PE=2 SV=1	EF-hand_8			calcium ion binding(GO:0005509)	K13412	calcium-dependent protein kinase	ko04626:Plant-pathogen interaction	calcium-dependent protein kinase 1-like [Cajanus cajan]	Uncharacterized protein OS=Daucus carota subsp. sativus OX=79200 GN=DCAR_013454 PE=4 SV=1	KOG0032	Ca2+/calmodulin-dependent protein kinase, EF-Hand protein superfamily	[T]	Signal transduction mechanisms
m64212_210919_105054/10354855/ccs	Calcium-dependent protein kinase 17 OS=Oryza sativa subsp. japonica OX=39947 GN=CPK17 PE=2 SV=1	EF-hand_7			calcium ion binding(GO:0005509)	K13412	calcium-dependent protein kinase	ko04626:Plant-pathogen interaction	calcium-dependent protein kinase 1-like [Cajanus cajan]	Uncharacterized protein OS=Daucus carota subsp. sativus OX=79200 GN=DCAR_013454 PE=4 SV=1	KOG0032	Ca2+/calmodulin-dependent protein kinase, EF-Hand protein superfamily	[T]	Signal transduction mechanisms
m64212_210919_105054/10354974/ccs		Remorin_C	NA	NA	NA	NA	NA	NA	PREDICTED: remorin-like [Daucus carota subsp. sativus]	Uncharacterized protein OS=Gossypium raimondii OX=29730 GN=B456_008G245400 PE=4 SV=1	NA	NA	NA	NA
m64212_210919_105054/10355120/ccs		RuvX	rRNA processing(GO:0006364)			K07447	putative holliday junction resolvase [EC:3.1.-.-]	NA:NA	uncharacterized protein LOC103705122 isoform X1 [Phoenix dactylifera]	putative pre-16S rRNA nuclease OS=Phoenix dactylifera OX=42345 GN=LOC103705122 PE=3 SV=1	KOG0228	Beta-fructofuranosidase (invertase)	[G]	Carbohydrate transport and metabolism
m64212_210919_105054/10355747/ccs	Phenylalanine ammonia-lyase 1 OS=Pisum sativum OX=3888 GN=PAL1 PE=2 SV=1	Lyase_aromatic	NA	NA	NA	K10775	phenylalanine ammonia-lyase	ko00360:Phenylalanine metabolism|ko00940:Phenylpropanoid biosynthesis	phenylalanine ammonia-lyase [Pogostemon cablin]	Phenylalanine ammonia-lyase OS=Pogostemon cablin OX=28511 GN=PAL3 PE=2 SV=1	KOG0222	Phenylalanine and histidine ammonia-lyase	[Q]	Secondary metabolites biosynthesis, transport and catabolism
m64212_210919_105054/10356008/ccs		NA	NA	NA	NA	NA	NA	NA	PREDICTED: uncharacterized protein LOC103978898 [Musa acuminata subsp. malaccensis]	Uncharacterized protein OS=Musa acuminata subsp. malaccensis OX=214687 GN=103978898 PE=4 SV=1	NA	NA	NA	NA
m64212_210919_105054/10356021/ccs	SEC12-like protein 2 OS=Arabidopsis thaliana OX=3702 GN=STL2P PE=1 SV=4	WD40			protein binding(GO:0005515)	K14003	prolactin regulatory element-binding protein	ko04141:Protein processing in endoplasmic reticulum	SEC12-like protein 2 [Phoenix dactylifera]	SEC12-like protein 2 OS=Phoenix dactylifera OX=42345 GN=LOC103701794 PE=4 SV=1	KOG0771	Prolactin regulatory element-binding protein/Protein transport protein SEC12p	[U]	Intracellular trafficking, secretion, and vesicular transport
m64212_210919_105054/10356163/ccs		COX7a	NA	NA	NA	NA	NA	NA	PREDICTED: uncharacterized protein LOC105052182 isoform X1 [Elaeis guineensis]	COX VIIa-like protein OS=Zostera marina OX=29655 GN=ZOSMA_207G00330 PE=4 SV=1	NA	NA	NA	NA
m64212_210919_105054/10356495/ccs.1	RNA replication polyprotein OS=Apple stem pitting virus (isolate PA66) OX=651356 GN=ORF1 PE=3 SV=1	Vmethyltransf	mRNA methylation(GO:0080009)| RNA processing(GO:0006396)		RNA binding(GO:0003723)| mRNA methyltransferase activity(GO:0008174)	NA	NA	NA	RNA-dependant RNA polymerase [Banana mild mosaic virus]	RNA-dependant RNA polymerase OS=Banana mild mosaic virus OX=148879 PE=4 SV=1	NA	NA	NA	NA
m64212_210919_105054/10356724/ccs	Iron-sulfur assembly protein IscA-like 1, mitochondrial OS=Arabidopsis thaliana OX=3702 GN=At2g16710 PE=2 SV=2	Fe-S_biosyn	NA	NA	NA	NA	NA	NA	PREDICTED: iron-sulfur assembly protein IscA-like 1, mitochondrial [Elaeis guineensis]	iron-sulfur assembly protein IscA-like 1, mitochondrial isoform X1 OS=Phoenix dactylifera OX=42345 GN=LOC103703750 PE=4 SV=1	KOG1120	Fe-S cluster biosynthesis protein ISA1 (contains a HesB-like domain)	[P]	Inorganic ion transport and metabolism
m64212_210919_105054/10356949/ccs		NA	NA	NA	NA	NA	NA	NA			NA	NA	NA	NA
m64212_210919_105054/10357165/ccs	Nucleoside diphosphate kinase B OS=Flaveria bidentis OX=4224 PE=2 SV=1	NDK	NA	NA	NA	K00940	nucleoside-diphosphate kinase	ko00230:Purine metabolism|ko00240:Pyrimidine metabolism	nucleoside diphosphate kinase [Genlisea aurea]	Nucleoside diphosphate kinase OS=Helianthus annuus OX=4232 GN=NDKA PE=3 SV=1	KOG0888	Nucleoside diphosphate kinase	[F]	Nucleotide transport and metabolism
m64212_210919_105054/10357321/ccs		NA	NA	NA	NA	NA	NA	NA	PREDICTED: uncharacterized protein LOC105048708 isoform X2 [Elaeis guineensis]	Uncharacterized protein OS=Prunus persica OX=3760 GN=PRUPE_ppa010012mg PE=4 SV=1	NA	NA	NA	NA
m64212_210919_105054/10357433/ccs	Tubulin beta chain OS=Candida albicans OX=5476 GN=TUB2 PE=3 SV=1	Tubulin			GTPase activity(GO:0003924)	K07375	tubulin beta	ko04145:Phagosome|ko04540:Gap junction	beta tubulin, partial [Rhabdammina cornuta]	Tubulin beta chain (Fragment) OS=Rhabdammina cornuta OX=159866 PE=3 SV=1	KOG1375	Beta tubulin	[Z]	Cytoskeleton
m64212_210919_105054/10357433/ccs	Tubulin beta chain OS=Candida albicans OX=5476 GN=TUB2 PE=3 SV=1	Tubulin_C			GTPase activity(GO:0003924)	K07375	tubulin beta	ko04145:Phagosome|ko04540:Gap junction	beta tubulin, partial [Rhabdammina cornuta]	Tubulin beta chain (Fragment) OS=Rhabdammina cornuta OX=159866 PE=3 SV=1	KOG1375	Beta tubulin	[Z]	Cytoskeleton
m64212_210919_105054/10420401/ccs		DUF642	NA	NA	NA	NA	NA	NA	PREDICTED: uncharacterized protein LOC103998920 [Musa acuminata subsp. malaccensis]	UDP-3-O-acylglucosamine N-acyltransferase OS=Anthurium amnicola OX=1678845 GN=lpxD_18 PE=4 SV=1	NA	NA	NA	NA
m64212_210919_105054/10420401/ccs		DUF642	NA	NA	NA	NA	NA	NA	PREDICTED: uncharacterized protein LOC103998920 [Musa acuminata subsp. malaccensis]	UDP-3-O-acylglucosamine N-acyltransferase OS=Anthurium amnicola OX=1678845 GN=lpxD_18 PE=4 SV=1	NA	NA	NA	NA
m64212_210919_105054/10420430/ccs	Universal stress protein A-like protein OS=Arabidopsis thaliana OX=3702 GN=At3g01520 PE=1 SV=2	Usp	NA	NA	NA	NA	NA	NA	PREDICTED: universal stress protein A-like protein [Elaeis guineensis]	universal stress protein A-like protein OS=Phoenix dactylifera OX=42345 GN=LOC103701995 PE=4 SV=1	NA	NA	NA	NA
m64212_210919_105054/10420517/ccs	Dolichyl-diphosphooligosaccharide--protein glycosyltransferase subunit STT3A OS=Oryza sativa subsp. japonica OX=39947 GN=STT3A PE=2 SV=1	NA	NA	NA	NA	K07151	dolichyl-diphosphooligosaccharide---protein glycosyltransferase	ko00510:N-Glycan biosynthesis|ko00513:Various types of N-glycan biosynthesis|ko04141:Protein processing in endoplasmic reticulum	hypothetical protein AQUCO_00100320v1 [Aquilegia coerulea]	Uncharacterized protein OS=Aquilegia coerulea OX=218851 GN=AQUCO_00100320v1 PE=4 SV=1	KOG2292	Oligosaccharyltransferase, STT3 subunit	[O]	Posttranslational modification, protein turnover, chaperones
m64212_210919_105054/10420918/ccs		NA	NA	NA	NA	NA	NA	NA	uncharacterized protein LOC103702930 [Phoenix dactylifera]	uncharacterized protein LOC103702930 OS=Phoenix dactylifera OX=42345 GN=LOC103702930 PE=4 SV=1	NA	NA	NA	NA
m64212_210919_105054/10421138/ccs	60S ribosomal protein L24 OS=Prunus avium OX=42229 GN=RPL24 PE=2 SV=1	Ribosomal_L24e	NA	NA	NA	K02896	large subunit ribosomal protein L24e	ko03010:Ribosome	hypothetical protein OsI_25404 [Oryza sativa Indica Group]	Uncharacterized protein OS=Oryza nivara OX=4536 PE=4 SV=1	KOG1722	60s ribosomal protein L24	[J]	Translation, ribosomal structure and biogenesis
m64212_210919_105054/10421272/ccs	Protein CfxQ homolog OS=Cyanidioschyzon merolae (strain 10D) OX=280699 GN=cfxQ PE=3 SV=2	AAA			protein binding(GO:0005515)| ATP binding(GO:0005524)	NA	NA	NA	CbbX-like protein, putative AAA ATPase [Zostera marina]	CbbX-like protein, putative AAA ATPase OS=Zostera marina OX=29655 GN=ZOSMA_38G00140 PE=4 SV=1	KOG0730	AAA+-type ATPase	[O]	Posttranslational modification, protein turnover, chaperones
m64212_210919_105054/10421272/ccs	Protein CfxQ homolog OS=Cyanidioschyzon merolae (strain 10D) OX=280699 GN=cfxQ PE=3 SV=2	Ank_2			protein binding(GO:0005515)| ATP binding(GO:0005524)	NA	NA	NA	CbbX-like protein, putative AAA ATPase [Zostera marina]	CbbX-like protein, putative AAA ATPase OS=Zostera marina OX=29655 GN=ZOSMA_38G00140 PE=4 SV=1	KOG0730	AAA+-type ATPase	[O]	Posttranslational modification, protein turnover, chaperones
m64212_210919_105054/10421272/ccs	Protein CfxQ homolog OS=Cyanidioschyzon merolae (strain 10D) OX=280699 GN=cfxQ PE=3 SV=2	Ank			protein binding(GO:0005515)| ATP binding(GO:0005524)	NA	NA	NA	CbbX-like protein, putative AAA ATPase [Zostera marina]	CbbX-like protein, putative AAA ATPase OS=Zostera marina OX=29655 GN=ZOSMA_38G00140 PE=4 SV=1	KOG0730	AAA+-type ATPase	[O]	Posttranslational modification, protein turnover, chaperones
m64212_210919_105054/10421287/ccs	Putative F-box/LRR-repeat protein 8 OS=Arabidopsis thaliana OX=3702 GN=FBL8 PE=4 SV=1	F-box-like			protein binding(GO:0005515)	NA	NA	NA	F-box protein At1g47056-like [Phoenix dactylifera]	F-box protein At1g47056-like OS=Phoenix dactylifera OX=42345 GN=LOC103714278 PE=4 SV=1	KOG1947	Leucine rich repeat proteins, some proteins contain F-box	[R]	General function prediction only
m64212_210919_105054/10421298/ccs	Vesicle-fusing ATPase OS=Arabidopsis thaliana OX=3702 GN=NSF PE=2 SV=2	AAA			ATP binding(GO:0005524)	K06027	vesicle-fusing ATPase	ko04721:Synaptic vesicle cycle|ko04727:GABAergic synapse|ko04962:Vasopressin-regulated water reabsorption	Vesicle-fusing ATPase [Zostera marina]	Vesicle-fusing ATPase OS=Zostera marina OX=29655 GN=ZOSMA_25G00930 PE=4 SV=1	KOG0741	AAA+-type ATPase	[O]	Posttranslational modification, protein turnover, chaperones
m64212_210919_105054/10421298/ccs	Vesicle-fusing ATPase OS=Arabidopsis thaliana OX=3702 GN=NSF PE=2 SV=2	AAA			ATP binding(GO:0005524)	K06027	vesicle-fusing ATPase	ko04721:Synaptic vesicle cycle|ko04727:GABAergic synapse|ko04962:Vasopressin-regulated water reabsorption	Vesicle-fusing ATPase [Zostera marina]	Vesicle-fusing ATPase OS=Zostera marina OX=29655 GN=ZOSMA_25G00930 PE=4 SV=1	KOG0741	AAA+-type ATPase	[O]	Posttranslational modification, protein turnover, chaperones
m64212_210919_105054/10421315/ccs	31 kDa ribonucleoprotein, chloroplastic OS=Nicotiana sylvestris OX=4096 PE=1 SV=1	RRM_1			nucleic acid binding(GO:0003676)	NA	NA	NA	PREDICTED: 28 kDa ribonucleoprotein, chloroplastic-like [Nelumbo nucifera]	28 kDa ribonucleoprotein, chloroplastic-like OS=Nelumbo nucifera OX=4432 GN=LOC104593034 PE=4 SV=1	KOG0118	FOG: RRM domain	[R]	General function prediction only
m64212_210919_105054/10421315/ccs	31 kDa ribonucleoprotein, chloroplastic OS=Nicotiana sylvestris OX=4096 PE=1 SV=1	RRM_1			nucleic acid binding(GO:0003676)	NA	NA	NA	PREDICTED: 28 kDa ribonucleoprotein, chloroplastic-like [Nelumbo nucifera]	28 kDa ribonucleoprotein, chloroplastic-like OS=Nelumbo nucifera OX=4432 GN=LOC104593034 PE=4 SV=1	KOG0118	FOG: RRM domain	[R]	General function prediction only
m64212_210919_105054/10421680/ccs	Pre-mRNA-splicing factor SPF27 homolog OS=Arabidopsis thaliana OX=3702 GN=MOS4 PE=1 SV=1	BCAS2	mRNA processing(GO:0006397)			K12861	pre-mRNA-splicing factor SPF27	ko03040:Spliceosome	pre-mRNA-splicing factor SPF27 homolog [Ananas comosus]	pre-mRNA-splicing factor SPF27 homolog OS=Phoenix dactylifera OX=42345 GN=LOC103695754 PE=4 SV=1	KOG3096	Spliceosome-associated coiled-coil protein	[S]	Function unknown
m64212_210919_105054/10421752/ccs.1		NA	NA	NA	NA	NA	NA	NA			NA	NA	NA	NA
m64212_210919_105054/10422042/ccs	Probable WRKY transcription factor 34 OS=Arabidopsis thaliana OX=3702 GN=WRKY34 PE=2 SV=1	WRKY	regulation of transcription, DNA-templated(GO:0006355)		DNA-binding transcription factor activity(GO:0003700)| sequence-specific DNA binding(GO:0043565)	K18835	WRKY transcription factor 2	ko04626:Plant-pathogen interaction	PREDICTED: probable WRKY transcription factor 2 [Elaeis guineensis]	probable WRKY transcription factor 2 isoform X4 OS=Phoenix dactylifera OX=42345 GN=LOC103711983 PE=4 SV=1	NA	NA	NA	NA
m64212_210919_105054/10422042/ccs	Probable WRKY transcription factor 34 OS=Arabidopsis thaliana OX=3702 GN=WRKY34 PE=2 SV=1	WRKY	regulation of transcription, DNA-templated(GO:0006355)		DNA-binding transcription factor activity(GO:0003700)| sequence-specific DNA binding(GO:0043565)	K18835	WRKY transcription factor 2	ko04626:Plant-pathogen interaction	PREDICTED: probable WRKY transcription factor 2 [Elaeis guineensis]	probable WRKY transcription factor 2 isoform X4 OS=Phoenix dactylifera OX=42345 GN=LOC103711983 PE=4 SV=1	NA	NA	NA	NA
m64212_210919_105054/10422458/ccs	26S proteasome regulatory subunit 6B homolog OS=Arabidopsis thaliana OX=3702 GN=RPT3 PE=1 SV=1	AAA			ATP binding(GO:0005524)	K03063	26S proteasome regulatory subunit T3	ko03050:Proteasome|ko05169:Epstein-Barr virus infection	26S proteasome regulatory subunit 6B homolog [Phoenix dactylifera]	26S protease regulatory subunit 6B homolog OS=Phoenix dactylifera OX=42345 GN=LOC103705967 PE=3 SV=1	KOG0727	26S proteasome regulatory complex, ATPase RPT3	[O]	Posttranslational modification, protein turnover, chaperones
m64212_210919_105054/10422485/ccs	UPF0496 protein 1 OS=Oryza sativa subsp. indica OX=39946 GN=OsI_010151 PE=2 SV=1	DUF677	NA	NA	NA	NA	NA	NA	UPF0496 protein 1-like [Phoenix dactylifera]	UPF0496 protein 1-like OS=Phoenix dactylifera OX=42345 GN=LOC103718960 PE=4 SV=1	NA	NA	NA	NA
m64212_210919_105054/10422601/ccs	Uncharacterized membrane protein At1g16860 OS=Arabidopsis thaliana OX=3702 GN=At1g16860 PE=1 SV=1	NA	NA	NA	NA	NA	NA	NA	PREDICTED: uncharacterized membrane protein At1g16860-like [Nelumbo nucifera]	uncharacterized membrane protein At1g16860-like OS=Nelumbo nucifera OX=4432 GN=LOC104609052 PE=4 SV=1	NA	NA	NA	NA
m64212_210919_105054/10422615/ccs	Probable serine/threonine-protein phosphatase 2A regulatory subunit B&apos;&apos; subunit TON2 OS=Arabidopsis thaliana OX=3702 GN=TON2 PE=1 SV=1	EF-hand_7			calcium ion binding(GO:0005509)	K11583	serine/threonine-protein phosphatase 2A regulatory subunit B''	ko03015:mRNA surveillance pathway|ko04071:Sphingolipid signaling pathway|ko04151:PI3K-Akt signaling pathway|ko04152:AMPK signaling pathway|ko04261:Adrenergic signaling in cardiomyocytes|ko04728:Dopaminergic synapse	PREDICTED: probable serine/threonine-protein phosphatase 2A regulatory subunit B&apos;&apos; subunit TON2 [Musa acuminata subsp. malaccensis]	Uncharacterized protein OS=Musa acuminata subsp. malaccensis OX=214687 PE=4 SV=1	KOG2562	Protein phosphatase 2 regulatory subunit	[A]	RNA processing and modification
m64212_210919_105054/10422798/ccs	Protein NTM1-like 9 OS=Arabidopsis thaliana OX=3702 GN=NTL9 PE=1 SV=1	NAM	regulation of transcription, DNA-templated(GO:0006355)		DNA binding(GO:0003677)	NA	NA	NA	protein NTM1-like 9 [Hevea brasiliensis]	NAC domain-containing protein 78 (Fragment) OS=Anthurium amnicola OX=1678845 GN=NAC078_2 PE=4 SV=1	NA	NA	NA	NA
m64212_210919_105054/10422957/ccs	Probable inactive receptor kinase RLK902 OS=Arabidopsis thaliana OX=3702 GN=RLK902 PE=1 SV=1	Pkinase	protein phosphorylation(GO:0006468)		ATP binding(GO:0005524)| protein kinase activity(GO:0004672)	NA	NA	NA	PREDICTED: probable inactive receptor kinase At1g48480 [Vigna angularis]	probable inactive receptor kinase At1g48480 OS=Vigna radiata var. radiata OX=3916 GN=LOC106772317 PE=4 SV=1	NA	NA	NA	NA
m64212_210919_105054/10423039/ccs	MND1-interacting protein 1 OS=Arabidopsis thaliana OX=3702 GN=MIP1 PE=1 SV=1	zf-C3HC4_3	NA	NA	NA	NA	NA	NA	PREDICTED: MND1-interacting protein 1-like [Musa acuminata subsp. malaccensis]	Uncharacterized protein OS=Musa acuminata subsp. malaccensis OX=214687 PE=4 SV=1	NA	NA	NA	NA
m64212_210919_105054/10486049/ccs		zf-C3Hc3H	NA	NA	NA	NA	NA	NA	KAT8 regulatory NSL complex subunit [Parasponia andersonii]	KAT8 regulatory NSL complex subunit OS=Parasponia andersonii OX=3476 GN=PanWU01x14_046760 PE=4 SV=1	NA	NA	NA	NA
m64212_210919_105054/10486123/ccs	Coat protein OS=Papaya mosaic potexvirus OX=12181 PE=1 SV=4	Flexi_CP		viral capsid(GO:0019028)	structural molecule activity(GO:0005198)	NA	NA	NA	coat protein [Banana mild mosaic virus]	Coat protein OS=Banana mild mosaic virus OX=148879 PE=4 SV=1	NA	NA	NA	NA
m64212_210919_105054/10486346/ccs	Peptidyl-prolyl cis-trans isomerase FKBP20-2, chloroplastic OS=Arabidopsis thaliana OX=3702 GN=FKBP20-2 PE=1 SV=1	FKBP_C	NA	NA	NA	NA	NA	NA	peptidyl-prolyl cis-trans isomerase FKBP20-2, chloroplastic isoform X2 [Ananas comosus]	Peptidylprolyl isomerase OS=Phoenix dactylifera OX=42345 GN=LOC103716323 PE=4 SV=1	NA	NA	NA	NA
m64212_210919_105054/10487037/ccs	O-fucosyltransferase 3 OS=Arabidopsis thaliana OX=3702 GN=OFUT3 PE=2 SV=1	O-FucT	NA	NA	NA	NA	NA	NA	GDP-fucose protein O-fucosyltransferase [Macleaya cordata]	GDP-fucose protein O-fucosyltransferase OS=Macleaya cordata OX=56857 GN=BVC80_9097g17 PE=4 SV=1	NA	NA	NA	NA
m64212_210919_105054/10487078/ccs	Serine/threonine-protein kinase AtPK2/AtPK19 OS=Arabidopsis thaliana OX=3702 GN=ATPK2 PE=1 SV=2	Pkinase_C	protein phosphorylation(GO:0006468)		protein kinase activity(GO:0004672)| protein serine/threonine kinase activity(GO:0004674)| ATP binding(GO:0005524)	K04688	ribosomal protein S6 kinase beta	ko04012:ErbB signaling pathway|ko04066:HIF-1 signaling pathway|ko04150:mTOR signaling pathway|ko04151:PI3K-Akt signaling pathway|ko04152:AMPK signaling pathway|ko04211:Longevity regulating pathway|ko04212:Longevity regulating pathway - worm|ko04213:Longevity regulating pathway - multiple species|ko04350:TGF-beta signaling pathway|ko04666:Fc gamma R-mediated phagocytosis|ko04910:Insulin signaling …	PREDICTED: serine/threonine-protein kinase AtPK2/AtPK19 [Elaeis guineensis]	Non-specific serine/threonine protein kinase OS=Phoenix dactylifera OX=42345 GN=LOC103722170 PE=3 SV=1	KOG0598	Ribosomal protein S6 kinase and related proteins	[T]	Signal transduction mechanisms
m64212_210919_105054/10487078/ccs	Serine/threonine-protein kinase AtPK2/AtPK19 OS=Arabidopsis thaliana OX=3702 GN=ATPK2 PE=1 SV=2	Pkinase	protein phosphorylation(GO:0006468)		protein kinase activity(GO:0004672)| protein serine/threonine kinase activity(GO:0004674)| ATP binding(GO:0005524)	K04688	ribosomal protein S6 kinase beta	ko04012:ErbB signaling pathway|ko04066:HIF-1 signaling pathway|ko04150:mTOR signaling pathway|ko04151:PI3K-Akt signaling pathway|ko04152:AMPK signaling pathway|ko04211:Longevity regulating pathway|ko04212:Longevity regulating pathway - worm|ko04213:Longevity regulating pathway - multiple species|ko04350:TGF-beta signaling pathway|ko04666:Fc gamma R-mediated phagocytosis|ko04910:Insulin signaling …	PREDICTED: serine/threonine-protein kinase AtPK2/AtPK19 [Elaeis guineensis]	Non-specific serine/threonine protein kinase OS=Phoenix dactylifera OX=42345 GN=LOC103722170 PE=3 SV=1	KOG0598	Ribosomal protein S6 kinase and related proteins	[T]	Signal transduction mechanisms
m64212_210919_105054/10487217/ccs	Peptide deformylase 1A, chloroplastic OS=Solanum lycopersicum OX=4081 GN=PDF1A PE=2 SV=1	Pep_deformylase	NA	NA	NA	K01462	peptide deformylase	NA:NA	PREDICTED: peptide deformylase 1A, chloroplastic [Solanum tuberosum]	Peptide deformylase OS=Solanum tuberosum OX=4113 GN=102581807 PE=3 SV=1	KOG3137	Peptide deformylase	[J]	Translation, ribosomal structure and biogenesis
m64212_210919_105054/10487220/ccs		NA	NA	NA	NA	NA	NA	NA	PREDICTED: uncharacterized protein LOC103996917 [Musa acuminata subsp. malaccensis]	Platelet endothelial aggregation receptor 1 (Fragment) OS=Anthurium amnicola OX=1678845 GN=PEAR1 PE=4 SV=1	NA	NA	NA	NA
m64212_210919_105054/10487425/ccs		AI-2E_transport	NA	NA	NA	NA	NA	NA	Transmembrane protein C9orf5 [Zostera marina]	Transmembrane protein C9orf5 OS=Zostera marina OX=29655 GN=ZOSMA_144G00130 PE=4 SV=1	KOG2365	Uncharacterized membrane protein	[S]	Function unknown
m64212_210919_105054/10487470/ccs	NDR1/HIN1-like protein 12 OS=Arabidopsis thaliana OX=3702 GN=NHL12 PE=2 SV=1	LEA_2	NA	NA	NA	NA	NA	NA	harpin-induced like protein 11 [Zostera marina]	Harpin-induced like protein 11 OS=Zostera marina OX=29655 GN=ZOSMA_166G00200 PE=4 SV=1	NA	NA	NA	NA
m64212_210919_105054/1048768/ccs	Protein SRC2 OS=Glycine max OX=3847 GN=SRC2 PE=2 SV=1	C2	NA	NA	NA	NA	NA	NA	PREDICTED: protein SRC2-like [Musa acuminata subsp. malaccensis]	Uncharacterized protein OS=Musa acuminata subsp. malaccensis OX=214687 GN=103971779 PE=4 SV=1	NA	NA	NA	NA
m64212_210919_105054/10487732/ccs	COP9 signalosome complex subunit 7 OS=Arabidopsis thaliana OX=3702 GN=CSN7 PE=1 SV=1	NA	NA	NA	NA	K12180	COP9 signalosome complex subunit 7	NA:NA	COP9 signalosome complex subunit 7 isoform X3 [Asparagus officinalis]	COP9 signalosome complex subunit 7 (Fragment) OS=Anthurium amnicola OX=1678845 GN=CSN7_5 PE=4 SV=1	KOG3250	COP9 signalosome, subunit CSN7	[T]	Signal transduction mechanisms
m64212_210919_105054/10487811/ccs	Probable serine/threonine-protein kinase PBL11 OS=Arabidopsis thaliana OX=3702 GN=PBL11 PE=1 SV=2	NA	NA	NA	NA	NA	NA	NA	PREDICTED: probable serine/threonine-protein kinase PBL11 [Elaeis guineensis]	protein kinase APK1A, chloroplastic OS=Phoenix dactylifera OX=42345 GN=LOC103721990 PE=3 SV=1	KOG1187	Serine/threonine protein kinase	[T]	Signal transduction mechanisms
m64212_210919_105054/10487946/ccs.2	Capsid protein OS=Lolium latent virus (isolate Lolium/USA/US1/-) OX=686945 GN=ORF5 PE=1 SV=1	NA	NA	NA	NA	NA	NA	NA	coat protein [Banana mild mosaic virus]	Coat protein OS=Banana mild mosaic virus OX=148879 PE=4 SV=1	NA	NA	NA	NA
m64212_210919_105054/10488044/ccs	Protein cornichon homolog 4 OS=Arabidopsis thaliana OX=3702 GN=At1g12390 PE=1 SV=1	Cornichon	vesicle-mediated transport(GO:0016192)			K20368	protein cornichon	NA:NA	protein cornichon homolog 4-like [Durio zibethinus]	Uncharacterized protein OS=Amblyomma maculatum OX=34609 PE=2 SV=1	KOG2729	ER vesicle integral membrane protein involved in establishing cell polarity, signaling and protein degradation	[T]	Signal transduction mechanisms
m64212_210919_105054/10488077/ccs	Cytochrome P450 78A11 OS=Oryza sativa subsp. japonica OX=39947 GN=CYP78A11 PE=1 SV=2	p450	oxidation-reduction process(GO:0055114)		heme binding(GO:0020037)| oxidoreductase activity, acting on paired donors, with incorporation or reduction of molecular oxygen(GO:0016705)| iron ion binding(GO:0005506)	K20619	cytochrome P450 family 78 subfamily A	NA:NA	cytochrome P450 78A7 [Carica papaya]	cytochrome P450 78A7-like OS=Nicotiana tabacum OX=4097 GN=LOC107775267 PE=3 SV=1	KOG0156	Cytochrome P450 CYP2 subfamily	[Q]	Secondary metabolites biosynthesis, transport and catabolism
m64212_210919_105054/10488302/ccs	Glutamyl-tRNA reductase, chloroplastic OS=Oryza sativa subsp. indica OX=39946 GN=OsI_033071 PE=2 SV=2	Shikimate_DH	oxidation-reduction process(GO:0055114)| tetrapyrrole biosynthetic process(GO:0033014)		glutamyl-tRNA reductase activity(GO:0008883)| NADP binding(GO:0050661)	K02492	glutamyl-tRNA reductase	ko00860:Porphyrin and chlorophyll metabolism	PREDICTED: glutamyl-tRNA reductase 2 [Musa acuminata subsp. malaccensis]	Glutamyl-tRNA reductase OS=Anthurium amnicola OX=1678845 GN=HEMA1 PE=3 SV=1	NA	NA	NA	NA
m64212_210919_105054/10488302/ccs	Glutamyl-tRNA reductase, chloroplastic OS=Oryza sativa subsp. indica OX=39946 GN=OsI_033071 PE=2 SV=2	GlutR_N	oxidation-reduction process(GO:0055114)| tetrapyrrole biosynthetic process(GO:0033014)		glutamyl-tRNA reductase activity(GO:0008883)| NADP binding(GO:0050661)	K02492	glutamyl-tRNA reductase	ko00860:Porphyrin and chlorophyll metabolism	PREDICTED: glutamyl-tRNA reductase 2 [Musa acuminata subsp. malaccensis]	Glutamyl-tRNA reductase OS=Anthurium amnicola OX=1678845 GN=HEMA1 PE=3 SV=1	NA	NA	NA	NA
m64212_210919_105054/10488302/ccs	Glutamyl-tRNA reductase, chloroplastic OS=Oryza sativa subsp. indica OX=39946 GN=OsI_033071 PE=2 SV=2	GlutR_dimer	oxidation-reduction process(GO:0055114)| tetrapyrrole biosynthetic process(GO:0033014)		glutamyl-tRNA reductase activity(GO:0008883)| NADP binding(GO:0050661)	K02492	glutamyl-tRNA reductase	ko00860:Porphyrin and chlorophyll metabolism	PREDICTED: glutamyl-tRNA reductase 2 [Musa acuminata subsp. malaccensis]	Glutamyl-tRNA reductase OS=Anthurium amnicola OX=1678845 GN=HEMA1 PE=3 SV=1	NA	NA	NA	NA
m64212_210919_105054/10488312/ccs	Probable inactive heme oxygenase 2, chloroplastic OS=Oryza sativa subsp. japonica OX=39947 GN=HO2 PE=2 SV=1	NA	NA	NA	NA	NA	NA	NA	probable inactive heme oxygenase 2, chloroplastic [Phoenix dactylifera]	probable inactive heme oxygenase 2, chloroplastic OS=Phoenix dactylifera OX=42345 GN=LOC103710978 PE=4 SV=1	KOG4480	Heme oxygenase	[P]	Inorganic ion transport and metabolism
m64212_210919_105054/10488618/ccs	Probable ADP-ribosylation factor GTPase-activating protein AGD8 OS=Arabidopsis thaliana OX=3702 GN=AGD8 PE=1 SV=1	ArfGap			GTPase activator activity(GO:0005096)	K12493	ADP-ribosylation factor GTPase-activating protein 2/3	ko04144:Endocytosis	Arf GTPase activating protein [Macleaya cordata]	Arf GTPase activating protein OS=Macleaya cordata OX=56857 GN=BVC80_9095g150 PE=4 SV=1	KOG0706	Predicted GTPase-activating protein	[T]	Signal transduction mechanisms
m64212_210919_105054/1049054/ccs	RNA replication polyprotein OS=Apple stem pitting virus (isolate PA66) OX=651356 GN=ORF1 PE=3 SV=1	Vmethyltransf	mRNA methylation(GO:0080009)| RNA processing(GO:0006396)		RNA binding(GO:0003723)| mRNA methyltransferase activity(GO:0008174)	NA	NA	NA	RNA-dependant RNA polymerase [Banana mild mosaic virus]	RNA-dependant RNA polymerase OS=Banana mild mosaic virus OX=148879 PE=4 SV=1	NA	NA	NA	NA
m64212_210919_105054/1049088/ccs	Protein EXORDIUM OS=Arabidopsis thaliana OX=3702 GN=EXO PE=2 SV=1	Phi_1	NA	NA	NA	NA	NA	NA	Phi-1-like phosphate-induced protein [Zostera marina]	Phi-1-like phosphate-induced protein OS=Zostera marina OX=29655 GN=ZOSMA_23G01350 PE=4 SV=1	NA	NA	NA	NA
m64212_210919_105054/1049233/ccs	Probable alpha-galactosidase D OS=Aspergillus terreus (strain NIH 2624 / FGSC A1156) OX=341663 GN=aglD PE=3 SV=2	Melibiase_2	carbohydrate metabolic process(GO:0005975)		hydrolase activity, hydrolyzing O-glycosyl compounds(GO:0004553)	NA	NA	NA	hypothetical protein CRG98_002617 [Punica granatum]	Alpha-galactosidase OS=Punica granatum OX=22663 GN=CRG98_002617 PE=3 SV=1	NA	NA	NA	NA
m64212_210919_105054/1049488/ccs	Conserved oligomeric Golgi complex subunit 6 OS=Bos taurus OX=9913 GN=COG6 PE=2 SV=1	COG6	intra-Golgi vesicle-mediated transport(GO:0006891)	Golgi transport complex(GO:0017119)		K20293	conserved oligomeric Golgi complex subunit 6	NA:NA	conserved oligomeric Golgi complex subunit 6 [Ananas comosus]	Conserved oligomeric Golgi complex subunit 6 (Fragment) OS=Anthurium amnicola OX=1678845 GN=COG6_2 PE=4 SV=1	KOG3758	Uncharacterized conserved protein	[S]	Function unknown
m64212_210919_105054/1049705/ccs		NA	NA	NA	NA	NA	NA	NA			NA	NA	NA	NA
m64212_210919_105054/1049728/ccs	Hexokinase-1 OS=Spinacia oleracea OX=3562 GN=HXK1 PE=2 SV=1	Hexokinase_1	carbohydrate metabolic process(GO:0005975)		ATP binding(GO:0005524)| phosphotransferase activity, alcohol group as acceptor(GO:0016773)	K00844	hexokinase	ko00010:Glycolysis / Gluconeogenesis|ko00051:Fructose and mannose metabolism|ko00052:Galactose metabolism|ko00500:Starch and sucrose metabolism|ko00520:Amino sugar and nucleotide sugar metabolism|ko00521:Streptomycin biosynthesis|ko00524:Neomycin, kanamycin and gentamicin biosynthesis|ko01200:Carbon metabolism|ko04066:HIF-1 signaling pathway|ko04910:Insulin signaling pathway|ko04973:Carbohydrate …	hexokinase-2-like [Ananas comosus]	Phosphotransferase OS=Anthurium amnicola OX=1678845 GN=HXK1_0 PE=3 SV=1	KOG1369	Hexokinase	[G]	Carbohydrate transport and metabolism
m64212_210919_105054/1049728/ccs	Hexokinase-1 OS=Spinacia oleracea OX=3562 GN=HXK1 PE=2 SV=1	Hexokinase_2	carbohydrate metabolic process(GO:0005975)		ATP binding(GO:0005524)| phosphotransferase activity, alcohol group as acceptor(GO:0016773)	K00844	hexokinase	ko00010:Glycolysis / Gluconeogenesis|ko00051:Fructose and mannose metabolism|ko00052:Galactose metabolism|ko00500:Starch and sucrose metabolism|ko00520:Amino sugar and nucleotide sugar metabolism|ko00521:Streptomycin biosynthesis|ko00524:Neomycin, kanamycin and gentamicin biosynthesis|ko01200:Carbon metabolism|ko04066:HIF-1 signaling pathway|ko04910:Insulin signaling pathway|ko04973:Carbohydrate …	hexokinase-2-like [Ananas comosus]	Phosphotransferase OS=Anthurium amnicola OX=1678845 GN=HXK1_0 PE=3 SV=1	KOG1369	Hexokinase	[G]	Carbohydrate transport and metabolism
m64212_210919_105054/1049764/ccs	Glutaminase kidney isoform, mitochondrial OS=Homo sapiens OX=9606 GN=GLS PE=1 SV=1	Ank_2	NA	NA	NA	NA	NA	NA	hypothetical protein RFI_06610 [Reticulomyxa filosa]	Uncharacterized protein OS=Reticulomyxa filosa OX=46433 GN=RFI_06610 PE=4 SV=1	KOG0506	Glutaminase (contains ankyrin repeat)	[E]	Amino acid transport and metabolism
m64212_210919_105054/1049764/ccs	Glutaminase kidney isoform, mitochondrial OS=Homo sapiens OX=9606 GN=GLS PE=1 SV=1	Ank_2	NA	NA	NA	NA	NA	NA	hypothetical protein RFI_06610 [Reticulomyxa filosa]	Uncharacterized protein OS=Reticulomyxa filosa OX=46433 GN=RFI_06610 PE=4 SV=1	KOG0506	Glutaminase (contains ankyrin repeat)	[E]	Amino acid transport and metabolism
m64212_210919_105054/1049764/ccs	Glutaminase kidney isoform, mitochondrial OS=Homo sapiens OX=9606 GN=GLS PE=1 SV=1	Ank_2	NA	NA	NA	NA	NA	NA	hypothetical protein RFI_06610 [Reticulomyxa filosa]	Uncharacterized protein OS=Reticulomyxa filosa OX=46433 GN=RFI_06610 PE=4 SV=1	KOG0506	Glutaminase (contains ankyrin repeat)	[E]	Amino acid transport and metabolism
m64212_210919_105054/1050078/ccs	Pre-mRNA cleavage factor Im 25 kDa subunit 2 OS=Arabidopsis thaliana OX=3702 GN=CFIS2 PE=1 SV=1	NUDIX_2	mRNA polyadenylation(GO:0006378)	mRNA cleavage factor complex(GO:0005849)	mRNA binding(GO:0003729)	K14397	cleavage and polyadenylation specificity factor subunit 5	ko03015:mRNA surveillance pathway	Cleavage and polyadenylation specificity factor subunit 5 [Zostera marina]	Cleavage and polyadenylation specificity factor subunit 5 OS=Zostera marina OX=29655 GN=ZOSMA_35G00600 PE=4 SV=1	KOG1689	mRNA cleavage factor I subunit	[A]	RNA processing and modification
m64212_210919_105054/1050089/ccs	DnaJ protein homolog OS=Cucumis sativus OX=3659 GN=DNAJ1 PE=2 SV=1	NA	NA	NA	NA	K09503	DnaJ homolog subfamily A member 2	ko04141:Protein processing in endoplasmic reticulum	dnaJ protein homolog isoform X2 [Durio zibethinus]	Uncharacterized protein OS=Corchorus capsularis OX=210143 GN=CCACVL1_19242 PE=3 SV=1	KOG0712	Molecular chaperone (DnaJ superfamily)	[O]	Posttranslational modification, protein turnover, chaperones
m64212_210919_105054/1050240/ccs	DNA-directed RNA polymerase II subunit RPB2 OS=Solanum lycopersicum OX=4081 GN=RPB2 PE=2 SV=1	RNA_pol_Rpb2_1	transcription, DNA-templated(GO:0006351)		DNA binding(GO:0003677)| DNA-directed 5'-3' RNA polymerase activity(GO:0003899)	K03010	DNA-directed RNA polymerase II subunit RPB2	ko00230:Purine metabolism|ko00240:Pyrimidine metabolism|ko03020:RNA polymerase|ko05169:Epstein-Barr virus infection	DNA-directed RNA polymerase II subunit RPB2 [Dendrobium catenatum]	DNA-directed RNA polymerase subunit beta OS=Dendrobium catenatum OX=906689 GN=RPB2 PE=3 SV=1	KOG0214	RNA polymerase II, second largest subunit	[K]	Transcription
m64212_210919_105054/1050575/ccs	ADP-ribosylation factor 2 OS=Oryza sativa subsp. japonica OX=39947 GN=ARF PE=2 SV=2	Arf			GTP binding(GO:0005525)	K07937	ADP-ribosylation factor 1	ko04072:Phospholipase D signaling pathway|ko04144:Endocytosis	PREDICTED: ADP-ribosylation factor 1 isoform X2 [Solanum pennellii]	ADP-ribosylation factor 2 OS=Dendrobium catenatum OX=906689 GN=ARF PE=3 SV=1	KOG0070	GTP-binding ADP-ribosylation factor Arf1	[U]	Intracellular trafficking, secretion, and vesicular transport
m64212_210919_105054/1050576/ccs	26S proteasome non-ATPase regulatory subunit 7 homolog A OS=Arabidopsis thaliana OX=3702 GN=RPN8A PE=1 SV=1	MitMem_reg	NA	NA	NA	K03038	26S proteasome regulatory subunit N8	ko03050:Proteasome|ko05169:Epstein-Barr virus infection	PREDICTED: 26S proteasome non-ATPase regulatory subunit 7 homolog A [Vitis vinifera]	Uncharacterized protein OS=Vitis vinifera OX=29760 GN=VIT_08s0007g01980 PE=4 SV=1	KOG1556	26S proteasome regulatory complex, subunit RPN8/PSMD7	[O]	Posttranslational modification, protein turnover, chaperones
m64212_210919_105054/1050604/ccs	Dicarboxylate transporter 2.1, chloroplastic OS=Arabidopsis thaliana OX=3702 GN=DIT2-1 PE=1 SV=1	Na_sulph_symp	sodium ion transport(GO:0006814)| transmembrane transport(GO:0055085)	membrane(GO:0016020)	transporter activity(GO:0005215)	NA	NA	NA	PREDICTED: dicarboxylate transporter 2.1, chloroplastic [Nicotiana attenuata]	Dicarboxylate transporter 2.1, chloroplastic OS=Nicotiana attenuata OX=49451 GN=DIT2-1 PE=4 SV=1	NA	NA	NA	NA
m64212_210919_105054/1050975/ccs	Ferrochelatase-2, chloroplastic OS=Cucumis sativus OX=3659 GN=HEMH PE=2 SV=1	Ferrochelatase	heme biosynthetic process(GO:0006783)		ferrochelatase activity(GO:0004325)	K01772	protoporphyrin/coproporphyrin ferrochelatase	ko00860:Porphyrin and chlorophyll metabolism	PREDICTED: ferrochelatase-2, chloroplastic [Vitis vinifera]	Ferrochelatase OS=Vitis vinifera OX=29760 GN=VIT_04s0008g00800 PE=3 SV=1	KOG1321	Protoheme ferro-lyase (ferrochelatase)	[H]	Coenzyme transport and metabolism
m64212_210919_105054/1051190/ccs	UDP-N-acetylglucosamine diphosphorylase 1 OS=Arabidopsis thaliana OX=3702 GN=GLCNAC1PUT1 PE=1 SV=1	UDPGP			uridylyltransferase activity(GO:0070569)	NA	NA	NA	UTP--glucose-1-phosphate uridylyltransferase [Corchorus olitorius]	Putative UDP-N-acetylglucosamine pyrophosphorylase (Fragment) OS=Anthurium amnicola OX=1678845 GN=At2g35020_2 PE=4 SV=1	KOG2388	UDP-N-acetylglucosamine pyrophosphorylase	[M]	Cell wall/membrane/envelope biogenesis
m64212_210919_105054/10551739/ccs	Glycine-rich protein 2 OS=Nicotiana sylvestris OX=4096 GN=GRP-2 PE=2 SV=1	zf-CCHC			nucleic acid binding(GO:0003676)| zinc ion binding(GO:0008270)	NA	NA	NA	glycine-rich protein 2 [Sorghum bicolor]	Uncharacterized protein OS=Sorghum bicolor OX=4558 GN=SORBI_3004G018200 PE=4 SV=2	KOG3070	Predicted RNA-binding protein containing PIN domain and invovled in translation or RNA processing	[J]	Translation, ribosomal structure and biogenesis
m64212_210919_105054/10551739/ccs	Glycine-rich protein 2 OS=Nicotiana sylvestris OX=4096 GN=GRP-2 PE=2 SV=1	CSD			nucleic acid binding(GO:0003676)| zinc ion binding(GO:0008270)	NA	NA	NA	glycine-rich protein 2 [Sorghum bicolor]	Uncharacterized protein OS=Sorghum bicolor OX=4558 GN=SORBI_3004G018200 PE=4 SV=2	KOG3070	Predicted RNA-binding protein containing PIN domain and invovled in translation or RNA processing	[J]	Translation, ribosomal structure and biogenesis
m64212_210919_105054/10551739/ccs	Glycine-rich protein 2 OS=Nicotiana sylvestris OX=4096 GN=GRP-2 PE=2 SV=1	zf-CCHC			nucleic acid binding(GO:0003676)| zinc ion binding(GO:0008270)	NA	NA	NA	glycine-rich protein 2 [Sorghum bicolor]	Uncharacterized protein OS=Sorghum bicolor OX=4558 GN=SORBI_3004G018200 PE=4 SV=2	KOG3070	Predicted RNA-binding protein containing PIN domain and invovled in translation or RNA processing	[J]	Translation, ribosomal structure and biogenesis
m64212_210919_105054/10551913/ccs	Floral homeotic protein APETALA 2 OS=Arabidopsis thaliana OX=3702 GN=AP2 PE=1 SV=1	AP2	regulation of transcription, DNA-templated(GO:0006355)		DNA-binding transcription factor activity(GO:0003700)	K09284	AP2-like factor, euAP2 lineage	NA:NA	ethylene-responsive transcription factor RAP2-7-like isoform X1 [Cucurbita moschata]	Ethylene-responsive transcription factor RAP2-7 OS=Glycine soja OX=3848 GN=glysoja_024670 PE=4 SV=1	NA	NA	NA	NA
m64212_210919_105054/10552110/ccs	Bifunctional epoxide hydrolase 2 OS=Sus scrofa OX=9823 GN=EPHX2 PE=2 SV=1	Abhydrolase_1	NA	NA	NA	NA	NA	NA	PREDICTED: bifunctional epoxide hydrolase 2-like [Vigna angularis]	Uncharacterized protein OS=Phaseolus angularis OX=3914 GN=LR48_Vigan09g148300 PE=4 SV=1	KOG4178	Soluble epoxide hydrolase	[I]	Lipid transport and metabolism
m64212_210919_105054/10552121/ccs	Coat protein OS=Papaya mosaic potexvirus OX=12181 PE=1 SV=4	Flexi_CP		viral capsid(GO:0019028)	structural molecule activity(GO:0005198)	NA	NA	NA	coat protein [Banana mild mosaic virus]	Coat protein OS=Banana mild mosaic virus OX=148879 PE=4 SV=1	NA	NA	NA	NA
m64212_210919_105054/10552145/ccs	Pectinesterase 3 OS=Citrus sinensis OX=2711 PE=1 SV=1	Pectinesterase	cell wall modification(GO:0042545)		pectinesterase activity(GO:0030599)	K01051	pectinesterase	ko00040:Pentose and glucuronate interconversions|ko00500:Starch and sucrose metabolism	unnamed protein product, partial [Vitis vinifera]	Pectinesterase OS=Vitis vinifera OX=29760 GN=VIT_11s0016g00290 PE=3 SV=1	NA	NA	NA	NA
m64212_210919_105054/10552248/ccs	Putative glucose-6-phosphate 1-epimerase OS=Cenchrus ciliaris OX=35872 PE=2 SV=1	Aldose_epim	carbohydrate metabolic process(GO:0005975)		isomerase activity(GO:0016853)	K01792	glucose-6-phosphate 1-epimerase	ko00010:Glycolysis / Gluconeogenesis	putative glucose-6-phosphate 1-epimerase isoform X1 [Dendrobium catenatum]	Glucose-6-phosphate 1-epimerase OS=Ricinus communis OX=3988 GN=RCOM_1064700 PE=3 SV=1	KOG1594	Uncharacterized enzymes related to aldose 1-epimerase	[G]	Carbohydrate transport and metabolism
m64212_210919_105054/10552364/ccs	Chemocyanin OS=Lilium longiflorum OX=4690 PE=1 SV=1	Cu_bind_like			electron transfer activity(GO:0009055)	NA	NA	NA	basic blue protein-like [Ananas comosus]	Uncharacterized protein OS=Oryza punctata OX=4537 PE=4 SV=1	NA	NA	NA	NA
m64212_210919_105054/10552454/ccs	Putative calcium-transporting ATPase 11, plasma membrane-type OS=Arabidopsis thaliana OX=3702 GN=ACA11 PE=1 SV=1	Cation_ATPase	NA	NA	NA	K01537	P-type Ca2+ transporter type 2C	NA:NA	PREDICTED: probable calcium-transporting ATPase 5, plasma membrane-type [Elaeis guineensis]	Calcium-transporting ATPase OS=Phoenix dactylifera OX=42345 GN=LOC103697613 PE=3 SV=1	KOG0204	Calcium transporting ATPase	[P]	Inorganic ion transport and metabolism
m64212_210919_105054/10552454/ccs	Putative calcium-transporting ATPase 11, plasma membrane-type OS=Arabidopsis thaliana OX=3702 GN=ACA11 PE=1 SV=1	Cation_ATPase_C	NA	NA	NA	K01537	P-type Ca2+ transporter type 2C	NA:NA	PREDICTED: probable calcium-transporting ATPase 5, plasma membrane-type [Elaeis guineensis]	Calcium-transporting ATPase OS=Phoenix dactylifera OX=42345 GN=LOC103697613 PE=3 SV=1	KOG0204	Calcium transporting ATPase	[P]	Inorganic ion transport and metabolism
m64212_210919_105054/10552454/ccs	Putative calcium-transporting ATPase 11, plasma membrane-type OS=Arabidopsis thaliana OX=3702 GN=ACA11 PE=1 SV=1	E1-E2_ATPase	NA	NA	NA	K01537	P-type Ca2+ transporter type 2C	NA:NA	PREDICTED: probable calcium-transporting ATPase 5, plasma membrane-type [Elaeis guineensis]	Calcium-transporting ATPase OS=Phoenix dactylifera OX=42345 GN=LOC103697613 PE=3 SV=1	KOG0204	Calcium transporting ATPase	[P]	Inorganic ion transport and metabolism
m64212_210919_105054/10552454/ccs	Putative calcium-transporting ATPase 11, plasma membrane-type OS=Arabidopsis thaliana OX=3702 GN=ACA11 PE=1 SV=1	Hydrolase	NA	NA	NA	K01537	P-type Ca2+ transporter type 2C	NA:NA	PREDICTED: probable calcium-transporting ATPase 5, plasma membrane-type [Elaeis guineensis]	Calcium-transporting ATPase OS=Phoenix dactylifera OX=42345 GN=LOC103697613 PE=3 SV=1	KOG0204	Calcium transporting ATPase	[P]	Inorganic ion transport and metabolism
m64212_210919_105054/10552464/ccs	Chlorophyll(ide) b reductase NOL, chloroplastic OS=Oryza sativa subsp. japonica OX=39947 GN=NOL PE=1 SV=1	adh_short	NA	NA	NA	K13606	chlorophyll(ide) b reductase	ko00860:Porphyrin and chlorophyll metabolism	chlorophyll(ide) b reductase NOL, chloroplastic isoform X1 [Dendrobium catenatum]	Chlorophyll(Ide) b reductase NOL, chloroplastic OS=Dendrobium catenatum OX=906689 GN=NOL PE=3 SV=1	KOG0725	Reductases with broad range of substrate specificities	[R]	General function prediction only
m64212_210919_105054/10552502/ccs		NA	NA	NA	NA	K17985	activating molecule in BECN1-regulated autophagy protein 1	NA:NA	hypothetical protein ZOSMA_215G00040 [Zostera marina]	Uncharacterized protein OS=Zostera marina OX=29655 GN=ZOSMA_215G00040 PE=4 SV=1	KOG0266	WD40 repeat-containing protein	[R]	General function prediction only
m64212_210919_105054/10552586/ccs	Serine/arginine repetitive matrix protein 2 OS=Mus musculus OX=10090 GN=Srrm2 PE=1 SV=3	cwf21	NA	NA	NA	K13172	serine/arginine repetitive matrix protein 2	NA:NA	uncharacterized protein DDB_G0283697 [Dendrobium catenatum]	Uncharacterized protein OS=Dendrobium catenatum OX=906689 GN=MA16_Dca017912 PE=4 SV=1	KOG1869	Splicing coactivator SRm160/300, subunit SRm300	[A]	RNA processing and modification
m64212_210919_105054/10552975/ccs	Uncharacterized GPI-anchored protein At1g61900 OS=Arabidopsis thaliana OX=3702 GN=At1g61900 PE=2 SV=1	NA	NA	NA	NA	NA	NA	NA	PREDICTED: uncharacterized GPI-anchored protein At1g61900 [Elaeis guineensis]	Uncharacterized protein OS=Zostera marina OX=29655 GN=ZOSMA_19G01280 PE=4 SV=1	NA	NA	NA	NA
m64212_210919_105054/10552984/ccs.1		NA	NA	NA	NA	K20178	vacuolar protein sorting-associated protein 8	NA:NA	PREDICTED: vacuolar protein sorting-associated protein 8 homolog isoform X1 [Elaeis guineensis]	Uncharacterized protein OS=Panicum hallii OX=206008 GN=PAHAL_1G020000 PE=4 SV=1	KOG2079	Vacuolar assembly/sorting protein VPS8	[U]	Intracellular trafficking, secretion, and vesicular transport
m64212_210919_105054/10553301/ccs	Probable ribose-5-phosphate isomerase 3, chloroplastic OS=Arabidopsis thaliana OX=3702 GN=RPI3 PE=1 SV=1	Rib_5-P_isom_A	pentose-phosphate shunt, non-oxidative branch(GO:0009052)		ribose-5-phosphate isomerase activity(GO:0004751)	K01807	ribose 5-phosphate isomerase A	ko00030:Pentose phosphate pathway|ko00710:Carbon fixation in photosynthetic organisms|ko01200:Carbon metabolism|ko01230:Biosynthesis of amino acids	Ribose-5-phosphate isomerase [Zostera marina]	Ribose-5-phosphate isomerase OS=Zostera marina OX=29655 GN=ZOSMA_289G00050 PE=3 SV=1	KOG3075	Ribose 5-phosphate isomerase	[G]	Carbohydrate transport and metabolism
m64212_210919_105054/10553656/ccs	Fructose-bisphosphate aldolase 1, chloroplastic OS=Arabidopsis thaliana OX=3702 GN=FBA1 PE=1 SV=2	Glycolytic	glycolytic process(GO:0006096)		fructose-bisphosphate aldolase activity(GO:0004332)	K01623	fructose-bisphosphate aldolase, class I	ko00010:Glycolysis / Gluconeogenesis|ko00030:Pentose phosphate pathway|ko00051:Fructose and mannose metabolism|ko00680:Methane metabolism|ko00710:Carbon fixation in photosynthetic organisms|ko01200:Carbon metabolism|ko01230:Biosynthesis of amino acids	PREDICTED: fructose-bisphosphate aldolase 1, chloroplastic [Elaeis guineensis]	Fructose-bisphosphate aldolase OS=Carica papaya OX=3649 PE=2 SV=1	KOG1557	Fructose-biphosphate aldolase	[G]	Carbohydrate transport and metabolism
m64212_210919_105054/10553670/ccs	ATP-dependent RNA helicase DBP2 OS=Debaryomyces hansenii (strain ATCC 36239 / CBS 767 / JCM 1990 / NBRC 0083 / IGC 2968) OX=284592 GN=DBP2 PE=3 SV=1	Helicase_C			ATP binding(GO:0005524)| nucleic acid binding(GO:0003676)	K12823	ATP-dependent RNA helicase DDX5/DBP2	ko03040:Spliceosome	DEAD-box ATP-dependent RNA helicase 20 [Amborella trichopoda]	Uncharacterized protein OS=Amborella trichopoda OX=13333 GN=AMTR_s00077p00105110 PE=3 SV=1	KOG0331	ATP-dependent RNA helicase	[A]	RNA processing and modification
m64212_210919_105054/10553670/ccs	ATP-dependent RNA helicase DBP2 OS=Debaryomyces hansenii (strain ATCC 36239 / CBS 767 / JCM 1990 / NBRC 0083 / IGC 2968) OX=284592 GN=DBP2 PE=3 SV=1	DEAD			ATP binding(GO:0005524)| nucleic acid binding(GO:0003676)	K12823	ATP-dependent RNA helicase DDX5/DBP2	ko03040:Spliceosome	DEAD-box ATP-dependent RNA helicase 20 [Amborella trichopoda]	Uncharacterized protein OS=Amborella trichopoda OX=13333 GN=AMTR_s00077p00105110 PE=3 SV=1	KOG0331	ATP-dependent RNA helicase	[A]	RNA processing and modification
m64212_210919_105054/10553994/ccs	Glutamine-dependent NAD(+) synthetase OS=Oryza sativa subsp. indica OX=39946 GN=OsI_25032 PE=3 SV=1	NA	NA	NA	NA	K01950	NAD+ synthase (glutamine-hydrolysing)	ko00760:Nicotinate and nicotinamide metabolism	glutamine-dependent NAD(+) synthetase isoform X1 [Asparagus officinalis]	Glutamine-dependent NAD(+) synthetase OS=Phoenix dactylifera OX=42345 GN=LOC103715167 PE=3 SV=1	KOG2303	Predicted NAD synthase, contains CN hydrolase domain	[R]	General function prediction only
m64212_210919_105054/10554027/ccs		Pyrid_oxidase_2	NA	NA	NA	NA	NA	NA	PREDICTED: uncharacterized protein LOC104609071 isoform X1 [Nelumbo nucifera]	Protein CREG2 OS=Anthurium amnicola OX=1678845 GN=Creg2_0 PE=4 SV=1	NA	NA	NA	NA
m64212_210919_105054/10617051/ccs.2	Protein SPA1-RELATED 2 OS=Arabidopsis thaliana OX=3702 GN=SPA2 PE=1 SV=2	WD40			protein binding(GO:0005515)	NA	NA	NA	PREDICTED: protein SPA1-RELATED 2-like isoform X1 [Nelumbo nucifera]	protein SPA1-RELATED 2-like isoform X1 OS=Nelumbo nucifera OX=4432 GN=LOC104603953 PE=4 SV=1	NA	NA	NA	NA
m64212_210919_105054/10617051/ccs.2	Protein SPA1-RELATED 2 OS=Arabidopsis thaliana OX=3702 GN=SPA2 PE=1 SV=2	WD40			protein binding(GO:0005515)	NA	NA	NA	PREDICTED: protein SPA1-RELATED 2-like isoform X1 [Nelumbo nucifera]	protein SPA1-RELATED 2-like isoform X1 OS=Nelumbo nucifera OX=4432 GN=LOC104603953 PE=4 SV=1	NA	NA	NA	NA
m64212_210919_105054/10617506/ccs	Uroporphyrinogen decarboxylase 1, chloroplastic OS=Arabidopsis thaliana OX=3702 GN=HEME1 PE=2 SV=2	URO-D	porphyrin-containing compound biosynthetic process(GO:0006779)		uroporphyrinogen decarboxylase activity(GO:0004853)	K01599	uroporphyrinogen decarboxylase	ko00860:Porphyrin and chlorophyll metabolism	PREDICTED: uroporphyrinogen decarboxylase 1, chloroplastic [Nelumbo nucifera]	Uroporphyrinogen decarboxylase 1, chloroplastic OS=Anthurium amnicola OX=1678845 GN=At3g14930_1 PE=4 SV=1	KOG2872	Uroporphyrinogen decarboxylase	[H]	Coenzyme transport and metabolism
m64212_210919_105054/10618136/ccs	Ubiquitin-conjugating enzyme E2 4 OS=Arabidopsis thaliana OX=3702 GN=UBC4 PE=2 SV=2	UQ_con	NA	NA	NA	K10576	ubiquitin-conjugating enzyme E2 H	ko04120:Ubiquitin mediated proteolysis	PREDICTED: ubiquitin-conjugating enzyme E2-23 kDa-like [Nicotiana attenuata]	Ubiquitin-conjugating enzyme e2-23 kDa OS=Nicotiana attenuata OX=49451 GN=UBC4_6 PE=3 SV=1	KOG0416	Ubiquitin-protein ligase	[O]	Posttranslational modification, protein turnover, chaperones
m64212_210919_105054/10618190/ccs.1	Putative ALA-interacting subunit 2 OS=Arabidopsis thaliana OX=3702 GN=ALIS2 PE=2 SV=1	CDC50		membrane(GO:0016020)		NA	NA	NA	putative ALA-interacting subunit 2 [Papaver somniferum]	Putative ALA-interacting subunit 2 (Fragment) OS=Anthurium amnicola OX=1678845 GN=ALIS2_1 PE=4 SV=1	KOG2952	Cell cycle control protein	[T]	Signal transduction mechanisms
m64212_210919_105054/10618258/ccs.1		NA	NA	NA	NA	NA	NA	NA			NA	NA	NA	NA
m64212_210919_105054/10618300/ccs		NA	NA	NA	NA	NA	NA	NA	hypothetical protein ZOSMA_379G00070 [Zostera marina]	Uncharacterized protein OS=Zostera marina OX=29655 GN=ZOSMA_379G00070 PE=4 SV=1	NA	NA	NA	NA
m64212_210919_105054/10618344/ccs	Chloroplast processing peptidase OS=Arabidopsis thaliana OX=3702 GN=PLSP1 PE=2 SV=2	Peptidase_S26	NA	NA	NA	K03100	signal peptidase I	ko02024:Quorum sensing|ko03060:Protein export	chloroplast processing peptidase [Solanum lycopersicum]	Putative chloroplast processing peptidase-like OS=Solanum chacoense OX=4108 PE=4 SV=1	KOG0171	Mitochondrial inner membrane protease, subunit IMP1	[O]	Posttranslational modification, protein turnover, chaperones
m64212_210919_105054/10618470/ccs	Protein Iojap, chloroplastic OS=Zea mays OX=4577 GN=Ij PE=1 SV=1	RsfS	NA	NA	NA	NA	NA	NA	protein Iojap, chloroplastic [Dendrobium catenatum]	Protein Iojap, chloroplastic OS=Dendrobium catenatum OX=906689 GN=IJ PE=3 SV=1	NA	NA	NA	NA
m64212_210919_105054/10618638/ccs	Peroxidase 42 OS=Arabidopsis thaliana OX=3702 GN=PER42 PE=1 SV=2	peroxidase	response to oxidative stress(GO:0006979)| oxidation-reduction process(GO:0055114)		peroxidase activity(GO:0004601)| heme binding(GO:0020037)	K00430	peroxidase	ko00940:Phenylpropanoid biosynthesis	PREDICTED: peroxidase 42 [Tarenaya hassleriana]	Peroxidase OS=Nicotiana tabacum OX=4097 GN=LOC107821570 PE=3 SV=1	NA	NA	NA	NA
m64212_210919_105054/10618713/ccs	Tetraketide alpha-pyrone reductase 1 OS=Arabidopsis thaliana OX=3702 GN=TKPR1 PE=1 SV=1	Epimerase			coenzyme binding(GO:0050662)| catalytic activity(GO:0003824)	NA	NA	NA	PREDICTED: tetraketide alpha-pyrone reductase 1 isoform X1 [Nelumbo nucifera]	Bifunctional dihydroflavonol 4-reductase/flavanone 4-reductase OS=Anthurium amnicola OX=1678845 GN=DFR_20 PE=4 SV=1	KOG1502	Flavonol reductase/cinnamoyl-CoA reductase	[V]	Defense mechanisms
m64212_210919_105054/10618904/ccs	Homeobox-leucine zipper protein HAT4 OS=Arabidopsis thaliana OX=3702 GN=HAT4 PE=1 SV=1	Homeobox	regulation of transcription, DNA-templated(GO:0006355)		DNA binding(GO:0003677)| DNA-binding transcription factor activity(GO:0003700)| sequence-specific DNA binding(GO:0043565)	K09338	homeobox-leucine zipper protein	NA:NA	homeobox-leucine zipper protein HAT4-like [Phoenix dactylifera]	homeobox-leucine zipper protein HAT4-like OS=Phoenix dactylifera OX=42345 GN=LOC103711670 PE=4 SV=1	KOG0483	Transcription factor HEX, contains HOX and HALZ domains	[K]	Transcription
m64212_210919_105054/10618904/ccs	Homeobox-leucine zipper protein HAT4 OS=Arabidopsis thaliana OX=3702 GN=HAT4 PE=1 SV=1	HALZ	regulation of transcription, DNA-templated(GO:0006355)		DNA binding(GO:0003677)| DNA-binding transcription factor activity(GO:0003700)| sequence-specific DNA binding(GO:0043565)	K09338	homeobox-leucine zipper protein	NA:NA	homeobox-leucine zipper protein HAT4-like [Phoenix dactylifera]	homeobox-leucine zipper protein HAT4-like OS=Phoenix dactylifera OX=42345 GN=LOC103711670 PE=4 SV=1	KOG0483	Transcription factor HEX, contains HOX and HALZ domains	[K]	Transcription
m64212_210919_105054/10618985/ccs		NA	NA	NA	NA	NA	NA	NA			NA	NA	NA	NA
m64212_210919_105054/10619024/ccs	Obtusifoliol 14-alpha demethylase OS=Sorghum bicolor OX=4558 GN=CYP51 PE=1 SV=1	p450	oxidation-reduction process(GO:0055114)		oxidoreductase activity, acting on paired donors, with incorporation or reduction of molecular oxygen(GO:0016705)| iron ion binding(GO:0005506)| heme binding(GO:0020037)	K05917	sterol 14alpha-demethylase	ko00100:Steroid biosynthesis	LOW QUALITY PROTEIN: obtusifoliol 14-alpha demethylase-like [Phoenix dactylifera]	LOW QUALITY PROTEIN: obtusifoliol 14-alpha demethylase-like OS=Phoenix dactylifera OX=42345 GN=LOC103697889 PE=3 SV=1	KOG0684	Cytochrome P450	[Q]	Secondary metabolites biosynthesis, transport and catabolism
m64212_210919_105054/10619058/ccs	Probable methyltransferase At1g27930 OS=Arabidopsis thaliana OX=3702 GN=At1g27930 PE=1 SV=1	Polysacc_synt_4	NA	NA	NA	NA	NA	NA	probable methyltransferase At1g27930 [Papaver somniferum]	Glucuronoxylan 4-O-methyltransferase 1 OS=Dendrobium catenatum OX=906689 GN=GXM1 PE=4 SV=1	NA	NA	NA	NA
m64212_210919_105054/10619303/ccs		SBP_bac_6	NA	NA	NA	NA	NA	NA	Bacterial periplasmic spermidine/putrescine-binding protein [Macleaya cordata]	Bacterial periplasmic spermidine/putrescine-binding protein OS=Macleaya cordata OX=56857 GN=BVC80_1833g61 PE=4 SV=1	NA	NA	NA	NA
m64212_210919_105054/10619471/ccs		NA	NA	NA	NA	NA	NA	NA	PREDICTED: uncharacterized protein LOC105055914 [Elaeis guineensis]	N-acetylglucosamine-1-phosphotransferase subunits alpha/beta (Fragment) OS=Anthurium amnicola OX=1678845 GN=GNPTAB_1 PE=4 SV=1	NA	NA	NA	NA
m64212_210919_105054/10682393/ccs	Protein CELLULOSE SYNTHASE INTERACTIVE 3 OS=Arabidopsis thaliana OX=3702 GN=CSI3 PE=1 SV=1	Arm			protein binding(GO:0005515)	NA	NA	NA	PREDICTED: protein CELLULOSE SYNTHASE INTERACTIVE 3 [Elaeis guineensis]	U-box domain-containing protein 13 OS=Anthurium amnicola OX=1678845 GN=PUB13_6 PE=4 SV=1	KOG0167	FOG: Armadillo/beta-catenin-like repeats	[S]	Function unknown
m64212_210919_105054/10682439/ccs	Bifunctional UDP-glucose 4-epimerase and UDP-xylose 4-epimerase 1 OS=Pisum sativum OX=3888 GN=UGE1 PE=1 SV=2	GDP_Man_Dehyd	NA	NA	NA	K01784	UDP-glucose 4-epimerase	ko00052:Galactose metabolism|ko00520:Amino sugar and nucleotide sugar metabolism	bifunctional UDP-glucose 4-epimerase and UDP-xylose 4-epimerase 1-like isoform X1 [Dendrobium catenatum]	Bifunctional UDP-glucose 4-epimerase and UDP-xylose 4-epimerase 1 OS=Dendrobium catenatum OX=906689 GN=UGE1 PE=3 SV=1	KOG1371	UDP-glucose 4-epimerase/UDP-sulfoquinovose synthase	[M]	Cell wall/membrane/envelope biogenesis
m64212_210919_105054/10682569/ccs	NDR1/HIN1-like protein 1 OS=Arabidopsis thaliana OX=3702 GN=NHL1 PE=2 SV=1	LEA_2	NA	NA	NA	NA	NA	NA	NDR1/HIN1-like protein 1 [Chenopodium quinoa]	NDR1/HIN1-like protein 12 OS=Phoenix dactylifera OX=42345 GN=LOC103724082 PE=4 SV=1	NA	NA	NA	NA
m64212_210919_105054/10682667/ccs	N-alpha-acetyltransferase 35, NatC auxiliary subunit OS=Mus musculus OX=10090 GN=Naa35 PE=1 SV=1	Mak10	N-terminal peptidyl-methionine acetylation(GO:0017196)	NatC complex(GO:0031417)		NA	NA	NA	PREDICTED: N-alpha-acetyltransferase 35, NatC auxiliary subunit isoform X1 [Elaeis guineensis]	N-alpha-acetyltransferase 35, NatC auxiliary subunit isoform X2 OS=Phoenix dactylifera OX=42345 GN=LOC103710849 PE=4 SV=1	KOG2343	Glucose-repressible protein and related proteins	[R]	General function prediction only
m64212_210919_105054/10682776/ccs	Tubby-like F-box protein 8 OS=Oryza sativa subsp. japonica OX=39947 GN=TULP8 PE=2 SV=1	F-box			protein binding(GO:0005515)	NA	NA	NA	tubby-like F-box protein 14 [Amborella trichopoda]	Tubby-like F-box protein (Fragment) OS=Anthurium amnicola OX=1678845 GN=TULP14_1 PE=3 SV=1	KOG2502	Tub family proteins	[R]	General function prediction only
m64212_210919_105054/10682776/ccs	Tubby-like F-box protein 8 OS=Oryza sativa subsp. japonica OX=39947 GN=TULP8 PE=2 SV=1	Tub			protein binding(GO:0005515)	NA	NA	NA	tubby-like F-box protein 14 [Amborella trichopoda]	Tubby-like F-box protein (Fragment) OS=Anthurium amnicola OX=1678845 GN=TULP14_1 PE=3 SV=1	KOG2502	Tub family proteins	[R]	General function prediction only
m64212_210919_105054/10682796/ccs	Tubulin beta-5 chain OS=Zea mays OX=4577 GN=TUBB5 PE=2 SV=1	Tubulin			GTPase activity(GO:0003924)	K07375	tubulin beta	ko04145:Phagosome|ko04540:Gap junction	tubulin beta-5 chain [Eucalyptus grandis]	Tubulin beta chain OS=Eucalyptus grandis OX=71139 GN=TUB5 PE=2 SV=1	KOG1375	Beta tubulin	[Z]	Cytoskeleton
m64212_210919_105054/10682796/ccs	Tubulin beta-5 chain OS=Zea mays OX=4577 GN=TUBB5 PE=2 SV=1	Tubulin_C			GTPase activity(GO:0003924)	K07375	tubulin beta	ko04145:Phagosome|ko04540:Gap junction	tubulin beta-5 chain [Eucalyptus grandis]	Tubulin beta chain OS=Eucalyptus grandis OX=71139 GN=TUB5 PE=2 SV=1	KOG1375	Beta tubulin	[Z]	Cytoskeleton
m64212_210919_105054/10682994/ccs		CaM_binding			calmodulin binding(GO:0005516)	NA	NA	NA	uncharacterized protein LOC101266085 [Solanum lycopersicum]	Uncharacterized protein OS=Solanum lycopersicum OX=4081 GN=101266085 PE=4 SV=1	NA	NA	NA	NA
m64212_210919_105054/10683274/ccs		MFS_5	molybdate ion transport(GO:0015689)	integral component of membrane(GO:0016021)	molybdate ion transmembrane transporter activity(GO:0015098)	NA	NA	NA	Protein of unknown function DUF791 [Macleaya cordata]	Uncharacterized protein OS=Macleaya cordata OX=56857 GN=BVC80_883g18 PE=4 SV=1	KOG4332	Predicted sugar transporter	[G]	Carbohydrate transport and metabolism
m64212_210919_105054/10683406/ccs	GDSL esterase/lipase At5g03610 OS=Arabidopsis thaliana OX=3702 GN=At5g03610 PE=2 SV=1	Lipase_GDSL			hydrolase activity, acting on ester bonds(GO:0016788)	NA	NA	NA	GDSL esterase/lipase [Zostera marina]	GDSL esterase/lipase OS=Zostera marina OX=29655 GN=ZOSMA_18G01330 PE=4 SV=1	NA	NA	NA	NA
m64212_210919_105054/10683685/ccs	E3 ubiquitin-protein ligase SIRP1 OS=Oryza sativa subsp. japonica OX=39947 GN=SIRP1 PE=1 SV=1	zf-RING_2			ubiquitin protein ligase activity(GO:0061630)	NA	NA	NA	E3 ubiquitin-protein ligase RING1-like [Apostasia shenzhenica]	Uncharacterized protein OS=Musa acuminata subsp. malaccensis OX=214687 PE=4 SV=1	KOG0800	FOG: Predicted E3 ubiquitin ligase	[O]	Posttranslational modification, protein turnover, chaperones
m64212_210919_105054/10683685/ccs	E3 ubiquitin-protein ligase SIRP1 OS=Oryza sativa subsp. japonica OX=39947 GN=SIRP1 PE=1 SV=1	zinc_ribbon_9			ubiquitin protein ligase activity(GO:0061630)	NA	NA	NA	E3 ubiquitin-protein ligase RING1-like [Apostasia shenzhenica]	Uncharacterized protein OS=Musa acuminata subsp. malaccensis OX=214687 PE=4 SV=1	KOG0800	FOG: Predicted E3 ubiquitin ligase	[O]	Posttranslational modification, protein turnover, chaperones
m64212_210919_105054/10683773/ccs	Cytochrome P450 89A9 OS=Arabidopsis thaliana OX=3702 GN=CYP89A9 PE=2 SV=1	p450	oxidation-reduction process(GO:0055114)		oxidoreductase activity, acting on paired donors, with incorporation or reduction of molecular oxygen(GO:0016705)| iron ion binding(GO:0005506)| heme binding(GO:0020037)	NA	NA	NA	cytochrome P450 89A2-like isoform X3 [Phoenix dactylifera]	cytochrome P450 89A2-like isoform X2 OS=Phoenix dactylifera OX=42345 GN=LOC103712479 PE=3 SV=1	KOG0156	Cytochrome P450 CYP2 subfamily	[Q]	Secondary metabolites biosynthesis, transport and catabolism
m64212_210919_105054/10683948/ccs	Mitochondrial substrate carrier family protein B OS=Dictyostelium discoideum OX=44689 GN=mcfB PE=3 SV=1	Mito_carr	NA	NA	NA	K14684	solute carrier family 25 (mitochondrial phosphate transporter), member 23/24/25/41	NA:NA	Mitochondrial carrier protein, expressed [Zostera marina]	Mitochondrial carrier protein, expressed OS=Zostera marina OX=29655 GN=ZOSMA_60G00370 PE=3 SV=1	KOG0752	Mitochondrial solute carrier protein	[C]	Energy production and conversion
m64212_210919_105054/10683948/ccs	Mitochondrial substrate carrier family protein B OS=Dictyostelium discoideum OX=44689 GN=mcfB PE=3 SV=1	Mito_carr	NA	NA	NA	K14684	solute carrier family 25 (mitochondrial phosphate transporter), member 23/24/25/41	NA:NA	Mitochondrial carrier protein, expressed [Zostera marina]	Mitochondrial carrier protein, expressed OS=Zostera marina OX=29655 GN=ZOSMA_60G00370 PE=3 SV=1	KOG0752	Mitochondrial solute carrier protein	[C]	Energy production and conversion
m64212_210919_105054/10683948/ccs	Mitochondrial substrate carrier family protein B OS=Dictyostelium discoideum OX=44689 GN=mcfB PE=3 SV=1	Mito_carr	NA	NA	NA	K14684	solute carrier family 25 (mitochondrial phosphate transporter), member 23/24/25/41	NA:NA	Mitochondrial carrier protein, expressed [Zostera marina]	Mitochondrial carrier protein, expressed OS=Zostera marina OX=29655 GN=ZOSMA_60G00370 PE=3 SV=1	KOG0752	Mitochondrial solute carrier protein	[C]	Energy production and conversion
m64212_210919_105054/10684023/ccs	Probable nucleoredoxin 3 OS=Arabidopsis thaliana OX=3702 GN=At4g31240 PE=2 SV=1	Thioredoxin_8	NA	NA	NA	K17609	nucleoredoxin	NA:NA	probable nucleoredoxin 3 [Phoenix dactylifera]	probable nucleoredoxin 3 OS=Phoenix dactylifera OX=42345 GN=LOC103701447 PE=4 SV=1	KOG2501	Thioredoxin, nucleoredoxin and related proteins	[R]	General function prediction only
m64212_210919_105054/10684023/ccs	Probable nucleoredoxin 3 OS=Arabidopsis thaliana OX=3702 GN=At4g31240 PE=2 SV=1	C1_2	NA	NA	NA	K17609	nucleoredoxin	NA:NA	probable nucleoredoxin 3 [Phoenix dactylifera]	probable nucleoredoxin 3 OS=Phoenix dactylifera OX=42345 GN=LOC103701447 PE=4 SV=1	KOG2501	Thioredoxin, nucleoredoxin and related proteins	[R]	General function prediction only
m64212_210919_105054/10684031/ccs		NA	NA	NA	NA	NA	NA	NA			NA	NA	NA	NA
m64212_210919_105054/10684197/ccs		NA	NA	NA	NA	NA	NA	NA	PREDICTED: uncharacterized protein LOC105051451 [Elaeis guineensis]	Protein EFR3 OS=Anthurium amnicola OX=1678845 GN=CBG02625_1 PE=4 SV=1	KOG1877	Putative transmembrane protein cmp44E	[R]	General function prediction only
m64212_210919_105054/10684400/ccs		CytochromB561_N	NA	NA	NA	NA	NA	NA	transmembrane protein 209 isoform X1 [Phoenix dactylifera]	transmembrane protein 209 isoform X1 OS=Phoenix dactylifera OX=42345 GN=LOC103709790 PE=4 SV=1	KOG4670	Uncharacterized conserved membrane protein	[S]	Function unknown
m64212_210919_105054/10684436/ccs	Potassium channel KOR2 OS=Oryza sativa subsp. japonica OX=39947 GN=Os04g0445000 PE=2 SV=2	Ank_2	NA	NA	NA	NA	NA	NA	hypothetical protein GOBAR_AA19608 [Gossypium barbadense]	Uncharacterized protein OS=Gossypium barbadense OX=3634 GN=GOBAR_AA19608 PE=3 SV=1	KOG0192	Tyrosine kinase specific for activated (GTP-bound) p21cdc42Hs	[T]	Signal transduction mechanisms
m64212_210919_105054/10684514/ccs	Floral homeotic protein APETALA 2 OS=Arabidopsis thaliana OX=3702 GN=AP2 PE=1 SV=1	AP2	regulation of transcription, DNA-templated(GO:0006355)		DNA-binding transcription factor activity(GO:0003700)	K09284	AP2-like factor, euAP2 lineage	NA:NA	AP2/ERF domain [Macleaya cordata]	AP2/ERF domain OS=Macleaya cordata OX=56857 GN=BVC80_1751g95 PE=4 SV=1	NA	NA	NA	NA
m64212_210919_105054/10684514/ccs	Floral homeotic protein APETALA 2 OS=Arabidopsis thaliana OX=3702 GN=AP2 PE=1 SV=1	AP2	regulation of transcription, DNA-templated(GO:0006355)		DNA-binding transcription factor activity(GO:0003700)	K09284	AP2-like factor, euAP2 lineage	NA:NA	AP2/ERF domain [Macleaya cordata]	AP2/ERF domain OS=Macleaya cordata OX=56857 GN=BVC80_1751g95 PE=4 SV=1	NA	NA	NA	NA
m64212_210919_105054/10684646/ccs	Piezo-type mechanosensitive ion channel homolog OS=Arabidopsis thaliana OX=3702 GN=At2g48060/At2g48040/At2g48050 PE=2 SV=1	NA	NA	NA	NA	NA	NA	NA	hypothetical protein AQUCO_02600068v1 [Aquilegia coerulea]	Uncharacterized protein OS=Aquilegia coerulea OX=218851 GN=AQUCO_02600068v1 PE=4 SV=1	NA	NA	NA	NA
m64212_210919_105054/10684759/ccs		NA	NA	NA	NA	NA	NA	NA			NA	NA	NA	NA
m64212_210919_105054/10684790/ccs	Protein SABRE OS=Arabidopsis thaliana OX=3702 GN=SAB PE=1 SV=1	Apt1	NA	NA	NA	NA	NA	NA	PREDICTED: protein SABRE isoform X1 [Musa acuminata subsp. malaccensis]	protein SABRE OS=Nelumbo nucifera OX=4432 GN=LOC104611946 PE=4 SV=1	KOG1910	Uncharacterized conserved protein	[S]	Function unknown
m64212_210919_105054/10685140/ccs		NA	NA	NA	NA	NA	NA	NA			NA	NA	NA	NA
m64212_210919_105054/10685148/ccs	Probable V-type proton ATPase subunit H OS=Oryza sativa subsp. japonica OX=39947 GN=Os07g0549700 PE=2 SV=1	V-ATPase_H_N	ATP hydrolysis coupled proton transport(GO:0015991)	vacuolar proton-transporting V-type ATPase, V1 domain(GO:0000221)	proton-transporting ATPase activity, rotational mechanism(GO:0046961)	K02144	V-type H+-transporting ATPase subunit H	ko00190:Oxidative phosphorylation|ko04142:Lysosome|ko04145:Phagosome|ko04150:mTOR signaling pathway|ko04721:Synaptic vesicle cycle	probable V-type proton ATPase subunit H [Asparagus officinalis]	V-type proton ATPase subunit H OS=Nelumbo nucifera OX=4432 GN=LOC104593320 PE=3 SV=1	KOG2759	Vacuolar H+-ATPase V1 sector, subunit H	[C]	Energy production and conversion
m64212_210919_105054/10685148/ccs	Probable V-type proton ATPase subunit H OS=Oryza sativa subsp. japonica OX=39947 GN=Os07g0549700 PE=2 SV=1	V-ATPase_H_C	ATP hydrolysis coupled proton transport(GO:0015991)	vacuolar proton-transporting V-type ATPase, V1 domain(GO:0000221)	proton-transporting ATPase activity, rotational mechanism(GO:0046961)	K02144	V-type H+-transporting ATPase subunit H	ko00190:Oxidative phosphorylation|ko04142:Lysosome|ko04145:Phagosome|ko04150:mTOR signaling pathway|ko04721:Synaptic vesicle cycle	probable V-type proton ATPase subunit H [Asparagus officinalis]	V-type proton ATPase subunit H OS=Nelumbo nucifera OX=4432 GN=LOC104593320 PE=3 SV=1	KOG2759	Vacuolar H+-ATPase V1 sector, subunit H	[C]	Energy production and conversion
m64212_210919_105054/10748420/ccs	40S ribosomal protein S27-2 OS=Arabidopsis thaliana OX=3702 GN=RPS27B PE=2 SV=2	Ribosomal_S27e	translation(GO:0006412)	intracellular(GO:0005622)| ribosome(GO:0005840)	structural constituent of ribosome(GO:0003735)	K02978	small subunit ribosomal protein S27e	ko03010:Ribosome	PREDICTED: 40S ribosomal protein S27-2 [Nelumbo nucifera]	40S ribosomal protein S27 OS=Nelumbo nucifera OX=4432 GN=LOC104592719 PE=3 SV=1	KOG1779	40s ribosomal protein S27	[J]	Translation, ribosomal structure and biogenesis
m64212_210919_105054/10748439/ccs	20 kDa chaperonin, chloroplastic OS=Arabidopsis thaliana OX=3702 GN=CPN20 PE=1 SV=2	Cpn10	protein folding(GO:0006457)			K04078	chaperonin GroES	NA:NA	20 kDa chaperonin, chloroplastic-like [Ananas comosus]	20 kDa chaperonin, chloroplastic-like OS=Nicotiana tabacum OX=4097 GN=LOC107809711 PE=3 SV=1	KOG1641	Mitochondrial chaperonin	[O]	Posttranslational modification, protein turnover, chaperones
m64212_210919_105054/10748439/ccs	20 kDa chaperonin, chloroplastic OS=Arabidopsis thaliana OX=3702 GN=CPN20 PE=1 SV=2	Cpn10	protein folding(GO:0006457)			K04078	chaperonin GroES	NA:NA	20 kDa chaperonin, chloroplastic-like [Ananas comosus]	20 kDa chaperonin, chloroplastic-like OS=Nicotiana tabacum OX=4097 GN=LOC107809711 PE=3 SV=1	KOG1641	Mitochondrial chaperonin	[O]	Posttranslational modification, protein turnover, chaperones
m64212_210919_105054/10748591/ccs		NA	NA	NA	NA	NA	NA	NA			NA	NA	NA	NA
m64212_210919_105054/10748725/ccs	Prohibitin-2, mitochondrial OS=Arabidopsis thaliana OX=3702 GN=PHB2 PE=1 SV=1	Band_7	NA	NA	NA	K17081	prohibitin 2	NA:NA	PREDICTED: prohibitin-1, mitochondrial-like [Lupinus angustifolius]	Band_7 domain-containing protein OS=Cephalotus follicularis OX=3775 GN=CFOL_v3_19431 PE=4 SV=1	KOG3090	Prohibitin-like protein	[O]	Posttranslational modification, protein turnover, chaperones
m64212_210919_105054/10748765/ccs		NA	NA	NA	NA	NA	NA	NA			NA	NA	NA	NA
m64212_210919_105054/10749407/ccs	Nuclear transcription factor Y subunit B-8 OS=Oryza sativa subsp. japonica OX=39947 GN=NFYB8 PE=1 SV=1	CBFD_NFYB_HMF	NA	NA	NA	K08065	nuclear transcription Y subunit beta	ko04612:Antigen processing and presentation	nuclear transcription factor Y subunit B-3-like protein [Allium sativum]	Nuclear transcription factor Y subunit B-3-like protein OS=Allium sativum OX=4682 PE=2 SV=1	KOG0869	CCAAT-binding factor, subunit A (HAP3)	[K]	Transcription
m64212_210919_105054/10749441/ccs	Thiamine-repressible mitochondrial transport protein THI74 OS=Saccharomyces cerevisiae (strain ATCC 204508 / S288c) OX=559292 GN=THI74 PE=1 SV=1	NA	NA	NA	NA	K15289	solute carrier family 35, member F5	NA:NA	PREDICTED: uncharacterized vacuolar membrane protein YML018C [Musa acuminata subsp. malaccensis]	Putative vacuolar membrane protein YML018C OS=Anthurium amnicola OX=1678845 GN=YML018C_12 PE=4 SV=1	KOG2765	Predicted membrane protein	[S]	Function unknown
m64212_210919_105054/10749476/ccs		NA	NA	NA	NA	NA	NA	NA			NA	NA	NA	NA
m64212_210919_105054/10749509/ccs	Sucrose nonfermenting 4-like protein OS=Arabidopsis thaliana OX=3702 GN=SNF4 PE=1 SV=1	AMPK1_CBM	NA	NA	NA	NA	NA	NA	sucrose nonfermenting 4-like protein isoform X2 [Phoenix dactylifera]	sucrose nonfermenting 4-like protein isoform X2 OS=Phoenix dactylifera OX=42345 GN=LOC103724023 PE=4 SV=1	KOG1764	5'-AMP-activated protein kinase, gamma subunit	[C]	Energy production and conversion
m64212_210919_105054/10749509/ccs	Sucrose nonfermenting 4-like protein OS=Arabidopsis thaliana OX=3702 GN=SNF4 PE=1 SV=1	CBS	NA	NA	NA	NA	NA	NA	sucrose nonfermenting 4-like protein isoform X2 [Phoenix dactylifera]	sucrose nonfermenting 4-like protein isoform X2 OS=Phoenix dactylifera OX=42345 GN=LOC103724023 PE=4 SV=1	KOG1764	5'-AMP-activated protein kinase, gamma subunit	[C]	Energy production and conversion
m64212_210919_105054/10749509/ccs	Sucrose nonfermenting 4-like protein OS=Arabidopsis thaliana OX=3702 GN=SNF4 PE=1 SV=1	CBS	NA	NA	NA	NA	NA	NA	sucrose nonfermenting 4-like protein isoform X2 [Phoenix dactylifera]	sucrose nonfermenting 4-like protein isoform X2 OS=Phoenix dactylifera OX=42345 GN=LOC103724023 PE=4 SV=1	KOG1764	5'-AMP-activated protein kinase, gamma subunit	[C]	Energy production and conversion
m64212_210919_105054/10749662/ccs		NA	NA	NA	NA	NA	NA	NA			NA	NA	NA	NA
m64212_210919_105054/10749682/ccs	Protein WVD2-like 4 OS=Arabidopsis thaliana OX=3702 GN=WDL4 PE=1 SV=2	TPX2	NA	NA	NA	NA	NA	NA	protein WVD2-like 4 isoform X2 [Asparagus officinalis]	protein WVD2-like 4 isoform X1 OS=Nelumbo nucifera OX=4432 GN=LOC104590846 PE=4 SV=1	NA	NA	NA	NA
m64212_210919_105054/10749719/ccs		DUF538	NA	NA	NA	NA	NA	NA	hypothetical protein ZOSMA_56G01050 [Zostera marina]	Uncharacterized protein OS=Zostera marina OX=29655 GN=ZOSMA_56G01050 PE=4 SV=1	NA	NA	NA	NA
m64212_210919_105054/10749960/ccs		NA	NA	NA	NA	NA	NA	NA			NA	NA	NA	NA
m64212_210919_105054/10750150/ccs	30S ribosomal protein S20, chloroplastic OS=Arabidopsis thaliana OX=3702 GN=RPS20 PE=2 SV=1	Ribosomal_S20p	translation(GO:0006412)	ribosome(GO:0005840)| intracellular(GO:0005622)	structural constituent of ribosome(GO:0003735)| RNA binding(GO:0003723)	K02968	small subunit ribosomal protein S20	ko03010:Ribosome	30S ribosomal protein S20, chloroplastic isoform X1 [Dendrobium catenatum]	30S ribosomal protein S20, chloroplastic OS=Dendrobium catenatum OX=906689 GN=RPS20 PE=3 SV=1	NA	NA	NA	NA
m64212_210919_105054/10750177/ccs		NA	NA	NA	NA	NA	NA	NA			NA	NA	NA	NA
m64212_210919_105054/10750287/ccs	Dihydroflavonol 4-reductase OS=Zea mays OX=4577 GN=A1 PE=3 SV=1	Epimerase			coenzyme binding(GO:0050662)| catalytic activity(GO:0003824)	K15891	NAD+-dependent farnesol dehydrogenase	ko00900:Terpenoid backbone biosynthesis|ko00909:Sesquiterpenoid and triterpenoid biosynthesis	uncharacterized protein LOC111789148 [Cucurbita pepo subsp. pepo]	Putative dihydroflavonol-4-reductase (Fragment) OS=Anthurium amnicola OX=1678845 GN=dfrA_0 PE=4 SV=1	KOG1502	Flavonol reductase/cinnamoyl-CoA reductase	[V]	Defense mechanisms
m64212_210919_105054/10750466/ccs		NA	NA	NA	NA	NA	NA	NA	PREDICTED: uncharacterized protein LOC105056976 [Elaeis guineensis]	uncharacterized protein LOC103720010 isoform X2 OS=Phoenix dactylifera OX=42345 GN=LOC103720010 PE=4 SV=1	NA	NA	NA	NA
m64212_210919_105054/10750507/ccs		NA	NA	NA	NA	NA	NA	NA			NA	NA	NA	NA
m64212_210919_105054/10750582/ccs	Protein CTR9 homolog OS=Arabidopsis thaliana OX=3702 GN=VIP6 PE=1 SV=1	NA	NA	NA	NA	K15176	RNA polymerase-associated protein CTR9	NA:NA	protein CTR9 homolog isoform X1 [Phalaenopsis equestris]	protein CTR9 homolog OS=Phoenix dactylifera OX=42345 GN=LOC103696581 PE=4 SV=1	KOG2002	TPR-containing nuclear phosphoprotein that regulates K(+) uptake	[P]	Inorganic ion transport and metabolism
m64212_210919_105054/10813608/ccs.1		NA	NA	NA	NA	NA	NA	NA	hypothetical protein BMI84_15390 [Vibrio parahaemolyticus]	Uncharacterized protein OS=Escherichia coli OX=562 GN=DXF93_29260 PE=4 SV=1	NA	NA	NA	NA
m64212_210919_105054/10813663/ccs	Magnesium transporter MRS2-5 OS=Arabidopsis thaliana OX=3702 GN=MRS2-5 PE=2 SV=1	CorA	transmembrane transport(GO:0055085)| metal ion transport(GO:0030001)	membrane(GO:0016020)	metal ion transmembrane transporter activity(GO:0046873)	K16075	magnesium transporter	NA:NA	magnesium transporter MRS2-5-like [Phoenix dactylifera]	Magnesium transporter MRS2-B OS=Anthurium amnicola OX=1678845 GN=MRS2-B_1 PE=4 SV=1	KOG2662	Magnesium transporters: CorA family	[P]	Inorganic ion transport and metabolism
m64212_210919_105054/10813671/ccs.1	Protein AE7 OS=Arabidopsis thaliana OX=3702 GN=AE7 PE=1 SV=2	FeS_assembly_P	NA	NA	NA	NA	NA	NA	protein AE7 [Phoenix dactylifera]	protein AE7 OS=Phoenix dactylifera OX=42345 GN=LOC103714555 PE=4 SV=1	KOG3381	Uncharacterized conserved protein	[S]	Function unknown
m64212_210919_105054/10813745/ccs	Macro domain-containing protein XCC3184 OS=Xanthomonas campestris pv. campestris (strain ATCC 33913 / DSM 3586 / NCPPB 528 / LMG 568 / P 25) OX=190485 GN=XCC3184 PE=4 SV=1	Macro	NA	NA	NA	NA	NA	NA	Macro domain-containing protein [Ananas comosus]	Macro domain-containing protein OS=Ananas comosus OX=4615 GN=ACMD2_04919 PE=4 SV=1	KOG2633	Hismacro and SEC14 domain-containing proteins	[K]	Transcription
m64212_210919_105054/10813745/ccs	Macro domain-containing protein XCC3184 OS=Xanthomonas campestris pv. campestris (strain ATCC 33913 / DSM 3586 / NCPPB 528 / LMG 568 / P 25) OX=190485 GN=XCC3184 PE=4 SV=1	Macro	NA	NA	NA	NA	NA	NA	Macro domain-containing protein [Ananas comosus]	Macro domain-containing protein OS=Ananas comosus OX=4615 GN=ACMD2_04919 PE=4 SV=1	KOG2633	Hismacro and SEC14 domain-containing proteins	[K]	Transcription
m64212_210919_105054/10813749/ccs	O-fucosyltransferase 3 OS=Arabidopsis thaliana OX=3702 GN=OFUT3 PE=2 SV=1	O-FucT	NA	NA	NA	NA	NA	NA	PREDICTED: uncharacterized protein At1g04910-like [Musa acuminata subsp. malaccensis]	uncharacterized protein At1g04910-like OS=Phoenix dactylifera OX=42345 GN=LOC103702197 PE=4 SV=1	NA	NA	NA	NA
m64212_210919_105054/10813778/ccs	Eukaryotic translation initiation factor 3 subunit C OS=Arabidopsis thaliana OX=3702 GN=TIF3C1 PE=1 SV=2	PCI	NA	NA	NA	K03252	translation initiation factor 3 subunit C	ko03013:RNA transport	Proteasome component (PCI) domain [Macleaya cordata]	Eukaryotic translation initiation factor 3 subunit C OS=Macleaya cordata OX=56857 GN=BVC80_379g23 PE=3 SV=1	KOG1076	Translation initiation factor 3, subunit c (eIF-3c)	[J]	Translation, ribosomal structure and biogenesis
m64212_210919_105054/10813836/ccs.1	WRKY transcription factor WRKY24 OS=Oryza sativa subsp. indica OX=39946 GN=WRKY24 PE=2 SV=1	WRKY	regulation of transcription, DNA-templated(GO:0006355)		sequence-specific DNA binding(GO:0043565)| DNA-binding transcription factor activity(GO:0003700)	NA	NA	NA	PREDICTED: WRKY transcription factor 44 [Gossypium arboreum]	WRKY transcription factor 44-like protein OS=Gossypium arboreum OX=29729 GN=F383_16066 PE=4 SV=1	NA	NA	NA	NA
m64212_210919_105054/10813836/ccs.1	WRKY transcription factor WRKY24 OS=Oryza sativa subsp. indica OX=39946 GN=WRKY24 PE=2 SV=1	WRKY	regulation of transcription, DNA-templated(GO:0006355)		sequence-specific DNA binding(GO:0043565)| DNA-binding transcription factor activity(GO:0003700)	NA	NA	NA	PREDICTED: WRKY transcription factor 44 [Gossypium arboreum]	WRKY transcription factor 44-like protein OS=Gossypium arboreum OX=29729 GN=F383_16066 PE=4 SV=1	NA	NA	NA	NA
m64212_210919_105054/10813857/ccs	Calmodulin-2 OS=Oryza sativa subsp. indica OX=39946 GN=CAM2 PE=3 SV=1	EF-hand_7			calcium ion binding(GO:0005509)	K02183	calmodulin	ko04014:Ras signaling pathway|ko04015:Rap1 signaling pathway|ko04020:Calcium signaling pathway|ko04022:cGMP-PKG signaling pathway|ko04024:cAMP signaling pathway|ko04070:Phosphatidylinositol signaling system|ko04114:Oocyte meiosis|ko04261:Adrenergic signaling in cardiomyocytes|ko04270:Vascular smooth muscle contraction|ko04626:Plant-pathogen interaction|ko04713:Circadian entrainment|ko04720:Long-t…	calmodulin cam-206 [Daucus carota]	Uncharacterized protein OS=Medicago truncatula OX=3880 PE=2 SV=1	KOG0027	Calmodulin and related proteins (EF-Hand superfamily)	[T]	Signal transduction mechanisms
m64212_210919_105054/10813857/ccs	Calmodulin-2 OS=Oryza sativa subsp. indica OX=39946 GN=CAM2 PE=3 SV=1	EF-hand_7			calcium ion binding(GO:0005509)	K02183	calmodulin	ko04014:Ras signaling pathway|ko04015:Rap1 signaling pathway|ko04020:Calcium signaling pathway|ko04022:cGMP-PKG signaling pathway|ko04024:cAMP signaling pathway|ko04070:Phosphatidylinositol signaling system|ko04114:Oocyte meiosis|ko04261:Adrenergic signaling in cardiomyocytes|ko04270:Vascular smooth muscle contraction|ko04626:Plant-pathogen interaction|ko04713:Circadian entrainment|ko04720:Long-t…	calmodulin cam-206 [Daucus carota]	Uncharacterized protein OS=Medicago truncatula OX=3880 PE=2 SV=1	KOG0027	Calmodulin and related proteins (EF-Hand superfamily)	[T]	Signal transduction mechanisms
m64212_210919_105054/10814515/ccs		CRAL_TRIO	NA	NA	NA	NA	NA	NA	SEC14 cytosolic factor [Phoenix dactylifera]	Random slug protein 5 OS=Anthurium amnicola OX=1678845 GN=rsc5_9 PE=4 SV=1	KOG1470	Phosphatidylinositol transfer protein PDR16 and related proteins	[I]	Lipid transport and metabolism
m64212_210919_105054/10814519/ccs	F-box protein PP2-B10 OS=Arabidopsis thaliana OX=3702 GN=PP2B10 PE=1 SV=1	PP2	NA	NA	NA	NA	NA	NA	PREDICTED: putative F-box protein PP2-B12 isoform X1 [Nelumbo nucifera]	putative F-box protein PP2-B12 isoform X1 OS=Nelumbo nucifera OX=4432 GN=LOC104585825 PE=4 SV=1	NA	NA	NA	NA
m64212_210919_105054/10814846/ccs		NA	NA	NA	NA	NA	NA	NA	PREDICTED: TRAF-type zinc finger domain-containing protein 1 isoform X2 [Elaeis guineensis]	TRAF-type zinc finger domain-containing protein 1 (Fragment) OS=Anthurium amnicola OX=1678845 GN=Trafd1_1 PE=4 SV=1	NA	NA	NA	NA
m64212_210919_105054/10814974/ccs		TFIIF_beta	NA	NA	NA	K03139	transcription initiation factor TFIIF subunit beta	ko03022:Basal transcription factors	PREDICTED: transcription initiation factor IIF subunit beta [Musa acuminata subsp. malaccensis]	Uncharacterized protein OS=Musa acuminata subsp. malaccensis OX=214687 GN=103970079 PE=4 SV=1	KOG2905	Transcription initiation factor IIF, small subunit (RAP30)	[K]	Transcription
m64212_210919_105054/10815114/ccs	Proteasome assembly chaperone 2 OS=Nematostella vectensis OX=45351 GN=psmg2 PE=3 SV=1	PAC2	NA	NA	NA	K11876	proteasome assembly chaperone 2	NA:NA	PREDICTED: proteasome assembly chaperone 2 [Elaeis guineensis]	Proteasome assembly chaperone 2 (Fragment) OS=Anthurium amnicola OX=1678845 GN=psmg2_1 PE=4 SV=1	KOG3112	Uncharacterized conserved protein	[S]	Function unknown
m64212_210919_105054/10815132/ccs		NA	NA	NA	NA	NA	NA	NA			NA	NA	NA	NA
m64212_210919_105054/10815249/ccs	Mitogen-activated protein kinase 2 OS=Oryza sativa subsp. japonica OX=39947 GN=MPK2 PE=2 SV=1	Pkinase	protein phosphorylation(GO:0006468)		ATP binding(GO:0005524)| protein kinase activity(GO:0004672)	K04464	mitogen-activated protein kinase 7	ko04010:MAPK signaling pathway|ko04011:MAPK signaling pathway - yeast|ko04139:Regulation of mitophagy - yeast|ko04540:Gap junction|ko04722:Neurotrophin signaling pathway|ko04912:GnRH signaling pathway|ko04921:Oxytocin signaling pathway	PREDICTED: mitogen-activated protein kinase 2 isoform X1 [Elaeis guineensis]	Mitogen-activated protein kinase OS=Punica granatum OX=22663 GN=CRG98_041335 PE=4 SV=1	KOG0660	Mitogen-activated protein kinase	[T]	Signal transduction mechanisms
m64212_210919_105054/10815362/ccs		HMA	metal ion transport(GO:0030001)		metal ion binding(GO:0046872)	NA	NA	NA			NA	NA	NA	NA
m64212_210919_105054/10815632/ccs	NADH dehydrogenase [ubiquinone] iron-sulfur protein 8-A, mitochondrial OS=Arabidopsis thaliana OX=3702 GN=At1g79010 PE=1 SV=1	Fer4_7	NA	NA	NA	K03941	NADH dehydrogenase (ubiquinone) Fe-S protein 8	ko00190:Oxidative phosphorylation	NADH dehydrogenase [ubiquinone] iron-sulfur protein 8-B, mitochondrial, partial [Mucuna pruriens]	NADH dehydrogenase [ubiquinone] iron-sulfur protein 8-B, mitochondrial (Fragment) OS=Mucuna pruriens OX=157652 GN=CR513_13554 PE=4 SV=1	KOG3256	NADH:ubiquinone oxidoreductase, NDUFS8/23 kDa subunit	[C]	Energy production and conversion
m64212_210919_105054/10816184/ccs	Protease Do-like 7 OS=Arabidopsis thaliana OX=3702 GN=DEGP7 PE=2 SV=1	PDZ_1	NA	NA	NA	NA	NA	NA	LOW QUALITY PROTEIN: protease Do-like 7 [Phoenix dactylifera]	LOW QUALITY PROTEIN: protease Do-like 7 OS=Phoenix dactylifera OX=42345 GN=LOC103702051 PE=4 SV=1	KOG1421	Predicted signaling-associated protein (contains a PDZ domain)	[R]	General function prediction only
m64212_210919_105054/10878977/ccs	Uncharacterized mitochondrial protein ymf17 OS=Marchantia polymorpha OX=3197 GN=YMF17 PE=4 SV=1	NA	NA	NA	NA	NA	NA	NA	hypothetical protein ZOSMA_78G00960 [Zostera marina]	Uncharacterized protein OS=Zostera marina OX=29655 GN=ZOSMA_78G00960 PE=4 SV=1	NA	NA	NA	NA
m64212_210919_105054/10879011/ccs	Nuclear speckle splicing regulatory protein 1 homolog OS=Caenorhabditis elegans OX=6239 GN=ccdc-55 PE=2 SV=1	DUF2040	NA	NA	NA	K13206	coiled-coil domain-containing protein 55	NA:NA	Nuclear speckle splicing regulatory protein like [Actinidia chinensis var. chinensis]	Nuclear speckle splicing regulatory protein like OS=Actinidia chinensis var. chinensis OX=1590841 GN=CEY00_Acc32076 PE=4 SV=1	KOG2117	Uncharacterized conserved protein	[S]	Function unknown
m64212_210919_105054/10879100/ccs	Protein TIFY 10a OS=Oryza sativa subsp. japonica OX=39947 GN=TIFY10A PE=1 SV=1	tify	NA	NA	NA	NA	NA	NA	PREDICTED: protein TIFY 10a-like [Nelumbo nucifera]	protein TIFY 10a-like OS=Nelumbo nucifera OX=4432 GN=LOC104609287 PE=4 SV=1	NA	NA	NA	NA
m64212_210919_105054/10879417/ccs	Nodal modulator 1 OS=Mus musculus OX=10090 GN=Nomo1 PE=1 SV=1	CarboxypepD_reg	NA	NA	NA	NA	NA	NA	nodal modulator 1 [Phoenix dactylifera]	Nodal modulator 1 OS=Anthurium amnicola OX=1678845 GN=Nomo1_1 PE=4 SV=1	KOG1948	Metalloproteinase-related collagenase pM5	[O]	Posttranslational modification, protein turnover, chaperones
m64212_210919_105054/10879432/ccs	DAR GTPase 3, chloroplastic OS=Arabidopsis thaliana OX=3702 GN=DGP3 PE=2 SV=1	MMR_HSR1			GTP binding(GO:0005525)	K19828	mitochondrial GTPase 1	NA:NA	PREDICTED: DAR GTPase 3, chloroplastic [Musa acuminata subsp. malaccensis]	Uncharacterized protein OS=Musa acuminata subsp. malaccensis OX=214687 PE=4 SV=1	KOG2484	GTPase	[R]	General function prediction only
m64212_210919_105054/10879521/ccs	Protein canopy homolog 3 OS=Xenopus laevis OX=8355 GN=cnpy3 PE=2 SV=2	DUF3456	NA	NA	NA	NA	NA	NA	PREDICTED: protein seele [Elaeis guineensis]	Protein canopy-1 OS=Ananas comosus OX=4615 GN=ACMD2_13540 PE=4 SV=1	NA	NA	NA	NA
m64212_210919_105054/10879536/ccs		NA	NA	NA	NA	NA	NA	NA			NA	NA	NA	NA
m64212_210919_105054/10879615/ccs	Protein DETOXIFICATION 46, chloroplastic OS=Arabidopsis thaliana OX=3702 GN=DTX46 PE=2 SV=1	MatE	drug transmembrane transport(GO:0006855)| transmembrane transport(GO:0055085)	membrane(GO:0016020)	drug transmembrane transporter activity(GO:0015238)| antiporter activity(GO:0015297)	NA	NA	NA	PREDICTED: protein DETOXIFICATION 46, chloroplastic [Musa acuminata subsp. malaccensis]	Protein DETOXIFICATION OS=Nelumbo nucifera OX=4432 GN=LOC104607537 PE=3 SV=1	KOG1347	Uncharacterized membrane protein, predicted efflux pump	[R]	General function prediction only
m64212_210919_105054/10879844/ccs	Protein indeterminate-domain 14 OS=Arabidopsis thaliana OX=3702 GN=IDD14 PE=1 SV=1	NA	NA	NA	NA	NA	NA	NA	PREDICTED: protein indeterminate-domain 16 [Elaeis guineensis]	protein indeterminate-domain 16-like OS=Phoenix dactylifera OX=42345 GN=LOC103705805 PE=4 SV=1	KOG1721	FOG: Zn-finger	[R]	General function prediction only
m64212_210919_105054/10879860/ccs	Transcription factor BHLH094 OS=Oryza sativa subsp. japonica OX=39947 GN=BHLH094 PE=1 SV=2	HLH			protein dimerization activity(GO:0046983)	NA	NA	NA	uncharacterized protein A4U43_C03F10380 [Asparagus officinalis]	Transcription factor bHLH79 (Fragment) OS=Anthurium amnicola OX=1678845 GN=BHLH79_2 PE=4 SV=1	NA	NA	NA	NA
m64212_210919_105054/10879973/ccs	Pre-mRNA-processing-splicing factor 8A OS=Arabidopsis thaliana OX=3702 GN=PRP8A PE=1 SV=1	PROCT			protein binding(GO:0005515)	K12856	pre-mRNA-processing factor 8	ko03040:Spliceosome	PREDICTED: pre-mRNA-processing-splicing factor 8A [Musa acuminata subsp. malaccensis]	Pre-mRNA-processing-splicing factor 8 OS=Anthurium amnicola OX=1678845 GN=Prpf8_5 PE=4 SV=1	KOG1795	U5 snRNP spliceosome subunit	[A]	RNA processing and modification
m64212_210919_105054/10879973/ccs	Pre-mRNA-processing-splicing factor 8A OS=Arabidopsis thaliana OX=3702 GN=PRP8A PE=1 SV=1	JAB			protein binding(GO:0005515)	K12856	pre-mRNA-processing factor 8	ko03040:Spliceosome	PREDICTED: pre-mRNA-processing-splicing factor 8A [Musa acuminata subsp. malaccensis]	Pre-mRNA-processing-splicing factor 8 OS=Anthurium amnicola OX=1678845 GN=Prpf8_5 PE=4 SV=1	KOG1795	U5 snRNP spliceosome subunit	[A]	RNA processing and modification
m64212_210919_105054/10879994/ccs	Serine/threonine-protein phosphatase 2A 65 kDa regulatory subunit A alpha isoform OS=Arabidopsis thaliana OX=3702 GN=PP2AA1 PE=1 SV=1	HEAT_2			protein binding(GO:0005515)	K03456	serine/threonine-protein phosphatase 2A regulatory subunit A	ko03015:mRNA surveillance pathway|ko04071:Sphingolipid signaling pathway|ko04111:Cell cycle - yeast|ko04113:Meiosis - yeast|ko04114:Oocyte meiosis|ko04151:PI3K-Akt signaling pathway|ko04152:AMPK signaling pathway|ko04261:Adrenergic signaling in cardiomyocytes|ko04350:TGF-beta signaling pathway|ko04390:Hippo signaling pathway|ko04391:Hippo signaling pathway - fly|ko04530:Tight junction|ko04728:Dop…	protein phosphatase 2a [Paspalum vaginatum]	Protein phosphatase 2a OS=Paspalum vaginatum OX=158149 GN=PP2A PE=2 SV=1	KOG0211	Protein phosphatase 2A regulatory subunit A and related proteins	[T]	Signal transduction mechanisms
m64212_210919_105054/10879994/ccs	Serine/threonine-protein phosphatase 2A 65 kDa regulatory subunit A alpha isoform OS=Arabidopsis thaliana OX=3702 GN=PP2AA1 PE=1 SV=1	HEAT			protein binding(GO:0005515)	K03456	serine/threonine-protein phosphatase 2A regulatory subunit A	ko03015:mRNA surveillance pathway|ko04071:Sphingolipid signaling pathway|ko04111:Cell cycle - yeast|ko04113:Meiosis - yeast|ko04114:Oocyte meiosis|ko04151:PI3K-Akt signaling pathway|ko04152:AMPK signaling pathway|ko04261:Adrenergic signaling in cardiomyocytes|ko04350:TGF-beta signaling pathway|ko04390:Hippo signaling pathway|ko04391:Hippo signaling pathway - fly|ko04530:Tight junction|ko04728:Dop…	protein phosphatase 2a [Paspalum vaginatum]	Protein phosphatase 2a OS=Paspalum vaginatum OX=158149 GN=PP2A PE=2 SV=1	KOG0211	Protein phosphatase 2A regulatory subunit A and related proteins	[T]	Signal transduction mechanisms
m64212_210919_105054/10879994/ccs	Serine/threonine-protein phosphatase 2A 65 kDa regulatory subunit A alpha isoform OS=Arabidopsis thaliana OX=3702 GN=PP2AA1 PE=1 SV=1	Vac14_Fab1_bd			protein binding(GO:0005515)	K03456	serine/threonine-protein phosphatase 2A regulatory subunit A	ko03015:mRNA surveillance pathway|ko04071:Sphingolipid signaling pathway|ko04111:Cell cycle - yeast|ko04113:Meiosis - yeast|ko04114:Oocyte meiosis|ko04151:PI3K-Akt signaling pathway|ko04152:AMPK signaling pathway|ko04261:Adrenergic signaling in cardiomyocytes|ko04350:TGF-beta signaling pathway|ko04390:Hippo signaling pathway|ko04391:Hippo signaling pathway - fly|ko04530:Tight junction|ko04728:Dop…	protein phosphatase 2a [Paspalum vaginatum]	Protein phosphatase 2a OS=Paspalum vaginatum OX=158149 GN=PP2A PE=2 SV=1	KOG0211	Protein phosphatase 2A regulatory subunit A and related proteins	[T]	Signal transduction mechanisms
m64212_210919_105054/10879998/ccs	Mitogen-activated protein kinase homolog MMK2 OS=Medicago sativa OX=3879 GN=MMK2 PE=2 SV=1	Pkinase	protein phosphorylation(GO:0006468)		ATP binding(GO:0005524)| protein kinase activity(GO:0004672)	K04464	mitogen-activated protein kinase 7	ko04010:MAPK signaling pathway|ko04011:MAPK signaling pathway - yeast|ko04139:Regulation of mitophagy - yeast|ko04540:Gap junction|ko04722:Neurotrophin signaling pathway|ko04912:GnRH signaling pathway|ko04921:Oxytocin signaling pathway	PREDICTED: mitogen-activated protein kinase 2 isoform X1 [Elaeis guineensis]	Mitogen-activated protein kinase OS=Eucalyptus grandis OX=71139 GN=EUGRSUZ_E00103 PE=3 SV=1	KOG0660	Mitogen-activated protein kinase	[T]	Signal transduction mechanisms
m64212_210919_105054/10880122/ccs	1-Cys peroxiredoxin OS=Medicago truncatula OX=3880 PE=2 SV=1	AhpC-TSA	oxidation-reduction process(GO:0055114)		antioxidant activity(GO:0016209)| oxidoreductase activity(GO:0016491)	K11188	peroxiredoxin 6, 1-Cys peroxiredoxin	ko00940:Phenylpropanoid biosynthesis	Peroxiredoxin [Zostera marina]	Peroxiredoxin OS=Zostera marina OX=29655 GN=ZOSMA_44G00090 PE=4 SV=1	KOG0854	Alkyl hydroperoxide reductase, thiol specific antioxidant and related enzymes	[O]	Posttranslational modification, protein turnover, chaperones
m64212_210919_105054/10880166/ccs	Uncharacterized protein At4g19900 OS=Arabidopsis thaliana OX=3702 GN=At4g19900 PE=2 SV=1	Gb3_synth	NA	NA	NA	NA	NA	NA	uncharacterized protein At4g19900 [Phoenix dactylifera]	Uncharacterized protein At4g19900 (Fragment) OS=Anthurium amnicola OX=1678845 GN=At4g19900_3 PE=4 SV=1	KOG1928	Alpha-1,4-N-acetylglucosaminyltransferase	[G]	Carbohydrate transport and metabolism
m64212_210919_105054/10880166/ccs	Uncharacterized protein At4g19900 OS=Arabidopsis thaliana OX=3702 GN=At4g19900 PE=2 SV=1	Gly_transf_sug	NA	NA	NA	NA	NA	NA	uncharacterized protein At4g19900 [Phoenix dactylifera]	Uncharacterized protein At4g19900 (Fragment) OS=Anthurium amnicola OX=1678845 GN=At4g19900_3 PE=4 SV=1	KOG1928	Alpha-1,4-N-acetylglucosaminyltransferase	[G]	Carbohydrate transport and metabolism
m64212_210919_105054/10880243/ccs.1	Probable prolyl 4-hydroxylase 9 OS=Arabidopsis thaliana OX=3702 GN=P4H9 PE=2 SV=1	2OG-FeII_Oxy_3	oxidation-reduction process(GO:0055114)		oxidoreductase activity(GO:0016491)	K00472	prolyl 4-hydroxylase	ko00330:Arginine and proline metabolism	probable prolyl 4-hydroxylase 9 isoform X1 [Phoenix dactylifera]	probable prolyl 4-hydroxylase 9 OS=Phoenix dactylifera OX=42345 GN=LOC103709210 PE=4 SV=1	KOG1591	Prolyl 4-hydroxylase alpha subunit	[E]	Amino acid transport and metabolism
m64212_210919_105054/10880303/ccs	Adenylosuccinate synthetase, chloroplastic OS=Solanum bulbocastanum OX=147425 GN=PURA PE=3 SV=1	Adenylsucc_synt	purine nucleotide biosynthetic process(GO:0006164)		adenylosuccinate synthase activity(GO:0004019)| GTP binding(GO:0005525)	K01939	adenylosuccinate synthase	ko00230:Purine metabolism|ko00250:Alanine, aspartate and glutamate metabolism	PREDICTED: adenylosuccinate synthetase, chloroplastic [Elaeis guineensis]	Adenylosuccinate synthetase, chloroplastic OS=Phoenix dactylifera OX=42345 GN=LOC103715918 PE=3 SV=1	KOG1355	Adenylosuccinate synthase	[F]	Nucleotide transport and metabolism
m64212_210919_105054/10880398/ccs.1	Protein RETICULATA, chloroplastic OS=Arabidopsis thaliana OX=3702 GN=RE PE=1 SV=1	RETICULATA-like	NA	NA	NA	NA	NA	NA	hypothetical protein SORBI_3006G152000 [Sorghum bicolor]	Uncharacterized protein OS=Anthurium amnicola OX=1678845 GN=g.63450 PE=4 SV=1	NA	NA	NA	NA
m64212_210919_105054/10880507/ccs	Protein NCA1 OS=Arabidopsis thaliana OX=3702 GN=NCA1 PE=1 SV=1	TPR_8			protein binding(GO:0005515)	NA	NA	NA	protein NCA1-like [Papaver somniferum]	Uncharacterized protein OS=Brachypodium distachyon OX=15368 GN=100836228 PE=4 SV=1	NA	NA	NA	NA
m64212_210919_105054/10880657/ccs	Nudix hydrolase 3 OS=Arabidopsis thaliana OX=3702 GN=NUDT3 PE=1 SV=1	Peptidase_M49			hydrolase activity(GO:0016787)	NA	NA	NA	PREDICTED: nudix hydrolase 3 [Nelumbo nucifera]	nudix hydrolase 3 OS=Nelumbo nucifera OX=4432 GN=LOC104605414 PE=4 SV=1	NA	NA	NA	NA
m64212_210919_105054/10880657/ccs	Nudix hydrolase 3 OS=Arabidopsis thaliana OX=3702 GN=NUDT3 PE=1 SV=1	NUDIX			hydrolase activity(GO:0016787)	NA	NA	NA	PREDICTED: nudix hydrolase 3 [Nelumbo nucifera]	nudix hydrolase 3 OS=Nelumbo nucifera OX=4432 GN=LOC104605414 PE=4 SV=1	NA	NA	NA	NA
m64212_210919_105054/10880868/ccs	UBP1-associated protein 2B OS=Arabidopsis thaliana OX=3702 GN=UBA2B PE=2 SV=1	RRM_1			nucleic acid binding(GO:0003676)	K12741	heterogeneous nuclear ribonucleoprotein A1/A3	ko03040:Spliceosome	Heterogeneous nuclear ribonucleoprotein 1 [Apostasia shenzhenica]	Heterogeneous nuclear ribonucleoprotein 1 OS=Apostasia shenzhenica OX=1088818 GN=RNP1 PE=4 SV=1	KOG0118	FOG: RRM domain	[R]	General function prediction only
m64212_210919_105054/10880868/ccs	UBP1-associated protein 2B OS=Arabidopsis thaliana OX=3702 GN=UBA2B PE=2 SV=1	RRM_1			nucleic acid binding(GO:0003676)	K12741	heterogeneous nuclear ribonucleoprotein A1/A3	ko03040:Spliceosome	Heterogeneous nuclear ribonucleoprotein 1 [Apostasia shenzhenica]	Heterogeneous nuclear ribonucleoprotein 1 OS=Apostasia shenzhenica OX=1088818 GN=RNP1 PE=4 SV=1	KOG0118	FOG: RRM domain	[R]	General function prediction only
m64212_210919_105054/10881529/ccs	Uncharacterized protein At4g19900 OS=Arabidopsis thaliana OX=3702 GN=At4g19900 PE=2 SV=1	Gb3_synth	NA	NA	NA	K01988	lactosylceramide 4-alpha-galactosyltransferase	ko00603:Glycosphingolipid biosynthesis - globo series	PREDICTED: uncharacterized protein At4g19900-like [Oryza brachyantha]	Uncharacterized protein OS=Oryza brachyantha OX=4533 GN=102717891 PE=4 SV=1	KOG1928	Alpha-1,4-N-acetylglucosaminyltransferase	[G]	Carbohydrate transport and metabolism
m64212_210919_105054/10881529/ccs	Uncharacterized protein At4g19900 OS=Arabidopsis thaliana OX=3702 GN=At4g19900 PE=2 SV=1	Gly_transf_sug	NA	NA	NA	K01988	lactosylceramide 4-alpha-galactosyltransferase	ko00603:Glycosphingolipid biosynthesis - globo series	PREDICTED: uncharacterized protein At4g19900-like [Oryza brachyantha]	Uncharacterized protein OS=Oryza brachyantha OX=4533 GN=102717891 PE=4 SV=1	KOG1928	Alpha-1,4-N-acetylglucosaminyltransferase	[G]	Carbohydrate transport and metabolism
m64212_210919_105054/10881559/ccs	Probable methyltransferase PMT13 OS=Arabidopsis thaliana OX=3702 GN=At4g00740 PE=2 SV=1	Methyltransf_29			methyltransferase activity(GO:0008168)	NA	NA	NA	quasimodo 3, partial [Alisma plantago-aquatica]	Quasimodo 3 (Fragment) OS=Alisma plantago-aquatica OX=15000 PE=2 SV=1	NA	NA	NA	NA
m64212_210919_105054/10881658/ccs		NA	NA	NA	NA	NA	NA	NA			NA	NA	NA	NA
m64212_210919_105054/10881662/ccs	Pyridoxine/pyridoxamine 5&apos;-phosphate oxidase 1, chloroplastic OS=Arabidopsis thaliana OX=3702 GN=PPOX1 PE=1 SV=1	Putative_PNPOx	NA	NA	NA	K17759	NAD(P)H-hydrate epimerase	NA:NA	pyridoxine/pyridoxamine 5&apos;-phosphate oxidase 1, chloroplastic [Phoenix dactylifera]	NAD(P)H-hydrate epimerase OS=Phoenix dactylifera OX=42345 GN=LOC103701790 PE=3 SV=1	KOG2586	Pyridoxamine-phosphate oxidase	[H]	Coenzyme transport and metabolism
m64212_210919_105054/10881767/ccs	Ethylene-responsive transcription factor 1 OS=Oryza sativa subsp. japonica OX=39947 GN=EREBP1 PE=1 SV=1	AP2	regulation of transcription, DNA-templated(GO:0006355)		DNA-binding transcription factor activity(GO:0003700)	K09286	EREBP-like factor	NA:NA	PREDICTED: ethylene-responsive transcription factor 1-like [Musa acuminata subsp. malaccensis]	Uncharacterized protein OS=Vitis vinifera OX=29760 GN=VIT_09s0002g00470 PE=4 SV=1	NA	NA	NA	NA
m64212_210919_105054/10881829/ccs	E3 ubiquitin-protein ligase PUB23 OS=Arabidopsis thaliana OX=3702 GN=PUB23 PE=1 SV=1	U-box	protein ubiquitination(GO:0016567)		ubiquitin-protein transferase activity(GO:0004842)	NA	NA	NA	PREDICTED: E3 ubiquitin-protein ligase PUB23-like [Elaeis guineensis]	RING-type E3 ubiquitin transferase OS=Phoenix dactylifera OX=42345 GN=LOC103711824 PE=4 SV=1	NA	NA	NA	NA
m64212_210919_105054/10944654/ccs.1	Signal peptidase complex catalytic subunit SEC11A OS=Bos taurus OX=9913 GN=SEC11A PE=2 SV=1	Peptidase_S24	NA	NA	NA	K13280	signal peptidase I	ko03060:Protein export	signal peptidase complex catalytic subunit SEC11C-like [Quercus suber]	Signal peptidase I OS=Quercus suber OX=58331 GN=CFP56_02187 PE=3 SV=1	KOG3342	Signal peptidase I	[U]	Intracellular trafficking, secretion, and vesicular transport
m64212_210919_105054/10944705/ccs	Proteasome activator subunit 4 OS=Arabidopsis thaliana OX=3702 GN=PA200 PE=2 SV=2	DUF3437	NA	NA	NA	K06699	proteasome activator subunit 4	ko03050:Proteasome	Proteasome activator subunit 4 [Ananas comosus]	Proteasome activator subunit 4 OS=Ananas comosus OX=4615 GN=ACMD2_11579 PE=4 SV=1	KOG1851	Uncharacterized conserved protein	[S]	Function unknown
m64212_210919_105054/10944794/ccs.1	Alcohol dehydrogenase 2 OS=Oryza sativa subsp. indica OX=39946 GN=ADH2 PE=2 SV=1	ADH_zinc_N	oxidation-reduction process(GO:0055114)			K18857	alcohol dehydrogenase class-P	ko00010:Glycolysis / Gluconeogenesis|ko00071:Fatty acid degradation|ko00350:Tyrosine metabolism|ko00592:alpha-Linolenic acid metabolism	alcohol dehydrogenase family-2 [Oryza brachyantha]	Alcohol dehydrogenase family-2 OS=Oryza brachyantha OX=4533 GN=OB_Ba045I08-7 PE=3 SV=1	KOG0022	Alcohol dehydrogenase, class III	[Q]	Secondary metabolites biosynthesis, transport and catabolism
m64212_210919_105054/10944794/ccs.2		NA	NA	NA	NA	NA	NA	NA			NA	NA	NA	NA
m64212_210919_105054/10944884/ccs	ATP-dependent Clp protease proteolytic subunit 4, chloroplastic OS=Arabidopsis thaliana OX=3702 GN=CLPP4 PE=1 SV=1	CLP_protease	NA	NA	NA	K01358	ATP-dependent Clp protease, protease subunit	ko04112:Cell cycle - Caulobacter|ko04212:Longevity regulating pathway - worm	PREDICTED: ATP-dependent Clp protease proteolytic subunit 4, chloroplastic-like [Tarenaya hassleriana]	ATP-dependent Clp protease proteolytic subunit OS=Rosa chinensis OX=74649 GN=RchiOBHm_Chr5g0018161 PE=3 SV=1	KOG0840	ATP-dependent Clp protease, proteolytic subunit	[O]	Posttranslational modification, protein turnover, chaperones
m64212_210919_105054/10945029/ccs.1		DUF761	NA	NA	NA	NA	NA	NA	LOW QUALITY PROTEIN: DUF761 domain-containing protein, partial [Cephalotus follicularis]	DUF761 domain-containing protein (Fragment) OS=Cephalotus follicularis OX=3775 GN=CFOL_v3_11703 PE=4 SV=1	NA	NA	NA	NA
m64212_210919_105054/10945062/ccs	THO complex subunit 4A OS=Arabidopsis thaliana OX=3702 GN=ALY1 PE=1 SV=1	FoP_duplication			nucleic acid binding(GO:0003676)	K12881	THO complex subunit 4	ko03013:RNA transport|ko03015:mRNA surveillance pathway|ko03040:Spliceosome	PREDICTED: THO complex subunit 4A-like isoform X1 [Nelumbo nucifera]	THO complex subunit 4A-like isoform X1 OS=Nelumbo nucifera OX=4432 GN=LOC104594587 PE=4 SV=1	KOG0533	RRM motif-containing protein	[A]	RNA processing and modification
m64212_210919_105054/10945062/ccs	THO complex subunit 4A OS=Arabidopsis thaliana OX=3702 GN=ALY1 PE=1 SV=1	RRM_1			nucleic acid binding(GO:0003676)	K12881	THO complex subunit 4	ko03013:RNA transport|ko03015:mRNA surveillance pathway|ko03040:Spliceosome	PREDICTED: THO complex subunit 4A-like isoform X1 [Nelumbo nucifera]	THO complex subunit 4A-like isoform X1 OS=Nelumbo nucifera OX=4432 GN=LOC104594587 PE=4 SV=1	KOG0533	RRM motif-containing protein	[A]	RNA processing and modification
m64212_210919_105054/10945111/ccs	Protein spotted leaf 11 OS=Oryza sativa subsp. indica OX=39946 GN=SPL11 PE=1 SV=2	Arm			protein binding(GO:0005515)	NA	NA	NA	U-box domain-containing protein 4 [Glycine soja]	Uncharacterized protein OS=Oryza glumipatula OX=40148 PE=4 SV=1	KOG0167	FOG: Armadillo/beta-catenin-like repeats	[S]	Function unknown
m64212_210919_105054/10945225/ccs		NA	NA	NA	NA	NA	NA	NA			NA	NA	NA	NA
m64212_210919_105054/10945230/ccs	Creatine kinase M-type OS=Mus musculus OX=10090 GN=Ckm PE=1 SV=1	ATP-gua_Ptrans			kinase activity(GO:0016301)| transferase activity, transferring phosphorus-containing groups(GO:0016772)	K00933	creatine kinase	ko00330:Arginine and proline metabolism	mitochondrial creatine kinase [Dendronephthya gigantea]	Mitochondrial creatine kinase OS=Dendronephthya gigantea OX=151771 GN=MtCK PE=2 SV=1	KOG3581	Creatine kinases	[C]	Energy production and conversion
m64212_210919_105054/10945230/ccs	Creatine kinase M-type OS=Mus musculus OX=10090 GN=Ckm PE=1 SV=1	ATP-gua_PtransN			kinase activity(GO:0016301)| transferase activity, transferring phosphorus-containing groups(GO:0016772)	K00933	creatine kinase	ko00330:Arginine and proline metabolism	mitochondrial creatine kinase [Dendronephthya gigantea]	Mitochondrial creatine kinase OS=Dendronephthya gigantea OX=151771 GN=MtCK PE=2 SV=1	KOG3581	Creatine kinases	[C]	Energy production and conversion
m64212_210919_105054/10945405/ccs	PX domain-containing protein EREX OS=Arabidopsis thaliana OX=3702 GN=EREX PE=1 SV=1	NA	NA	NA	NA	NA	NA	NA	PX domain-containing protein EREL1 isoform X2 [Asparagus officinalis]	Uncharacterized protein OS=Aquilegia coerulea OX=218851 GN=AQUCO_02000065v1 PE=4 SV=1	NA	NA	NA	NA
m64212_210919_105054/10945428/ccs	Leghemoglobin reductase OS=Vigna unguiculata OX=3917 GN=FLBR PE=1 SV=1	Pyr_redox_2	oxidation-reduction process(GO:0055114)| cell redox homeostasis(GO:0045454)		oxidoreductase activity(GO:0016491)	K00382	dihydrolipoamide dehydrogenase	ko00010:Glycolysis / Gluconeogenesis|ko00020:Citrate cycle (TCA cycle)|ko00260:Glycine, serine and threonine metabolism|ko00280:Valine, leucine and isoleucine degradation|ko00620:Pyruvate metabolism|ko00630:Glyoxylate and dicarboxylate metabolism|ko00640:Propanoate metabolism|ko01200:Carbon metabolism	PREDICTED: dihydrolipoyl dehydrogenase 1, mitochondrial [Nelumbo nucifera]	Dihydrolipoyl dehydrogenase OS=Nelumbo nucifera OX=4432 GN=LOC104593915 PE=3 SV=1	KOG1335	Dihydrolipoamide dehydrogenase	[C]	Energy production and conversion
m64212_210919_105054/10945428/ccs	Leghemoglobin reductase OS=Vigna unguiculata OX=3917 GN=FLBR PE=1 SV=1	Pyr_redox_dim	oxidation-reduction process(GO:0055114)| cell redox homeostasis(GO:0045454)		oxidoreductase activity(GO:0016491)	K00382	dihydrolipoamide dehydrogenase	ko00010:Glycolysis / Gluconeogenesis|ko00020:Citrate cycle (TCA cycle)|ko00260:Glycine, serine and threonine metabolism|ko00280:Valine, leucine and isoleucine degradation|ko00620:Pyruvate metabolism|ko00630:Glyoxylate and dicarboxylate metabolism|ko00640:Propanoate metabolism|ko01200:Carbon metabolism	PREDICTED: dihydrolipoyl dehydrogenase 1, mitochondrial [Nelumbo nucifera]	Dihydrolipoyl dehydrogenase OS=Nelumbo nucifera OX=4432 GN=LOC104593915 PE=3 SV=1	KOG1335	Dihydrolipoamide dehydrogenase	[C]	Energy production and conversion
m64212_210919_105054/10945660/ccs	Suppressor of mec-8 and unc-52 protein homolog 2 OS=Arabidopsis thaliana OX=3702 GN=SMU2 PE=1 SV=1	RED_C	NA	NA	NA	K13109	IK cytokine	NA:NA	Protein RED [Macleaya cordata]	Protein RED OS=Macleaya cordata OX=56857 GN=BVC80_209g18 PE=4 SV=1	KOG2498	IK cytokine down-regulator of HLA class II	[T]	Signal transduction mechanisms
m64212_210919_105054/10945790/ccs	Transcription factor UNE12 OS=Arabidopsis thaliana OX=3702 GN=UNE12 PE=2 SV=2	NA	NA	NA	NA	NA	NA	NA	transcription factor UNE12-like [Quercus suber]	Transcription factor UNE12 OS=Anthurium amnicola OX=1678845 GN=UNE12 PE=4 SV=1	NA	NA	NA	NA
m64212_210919_105054/10946311/ccs		NA	NA	NA	NA	NA	NA	NA	uncharacterized protein LOC100846084 [Brachypodium distachyon]	Uncharacterized protein OS=Brachypodium distachyon OX=15368 GN=100846084 PE=4 SV=2	NA	NA	NA	NA
m64212_210919_105054/10946365/ccs		NA	NA	NA	NA	NA	NA	NA	PREDICTED: putative leucine-rich repeat-containing protein DDB_G0290503 [Fragaria vesca subsp. vesca]	Laminin subunit gamma-1 OS=Anthurium amnicola OX=1678845 GN=lamc1_1 PE=4 SV=1	NA	NA	NA	NA
m64212_210919_105054/10946774/ccs	PH, RCC1 and FYVE domains-containing protein 1 OS=Arabidopsis thaliana OX=3702 GN=PRAF1 PE=1 SV=1	FYVE			metal ion binding(GO:0046872)	NA	NA	NA	PH, RCC1 and FYVE domains-containing protein 1-like isoform X2 [Phoenix dactylifera]	uncharacterized protein LOC103704331 OS=Phoenix dactylifera OX=42345 GN=LOC103704331 PE=4 SV=1	NA	NA	NA	NA
m64212_210919_105054/10946774/ccs	PH, RCC1 and FYVE domains-containing protein 1 OS=Arabidopsis thaliana OX=3702 GN=PRAF1 PE=1 SV=1	RCC1			metal ion binding(GO:0046872)	NA	NA	NA	PH, RCC1 and FYVE domains-containing protein 1-like isoform X2 [Phoenix dactylifera]	uncharacterized protein LOC103704331 OS=Phoenix dactylifera OX=42345 GN=LOC103704331 PE=4 SV=1	NA	NA	NA	NA
m64212_210919_105054/10946774/ccs	PH, RCC1 and FYVE domains-containing protein 1 OS=Arabidopsis thaliana OX=3702 GN=PRAF1 PE=1 SV=1	RCC1			metal ion binding(GO:0046872)	NA	NA	NA	PH, RCC1 and FYVE domains-containing protein 1-like isoform X2 [Phoenix dactylifera]	uncharacterized protein LOC103704331 OS=Phoenix dactylifera OX=42345 GN=LOC103704331 PE=4 SV=1	NA	NA	NA	NA
m64212_210919_105054/10946774/ccs	PH, RCC1 and FYVE domains-containing protein 1 OS=Arabidopsis thaliana OX=3702 GN=PRAF1 PE=1 SV=1	RCC1			metal ion binding(GO:0046872)	NA	NA	NA	PH, RCC1 and FYVE domains-containing protein 1-like isoform X2 [Phoenix dactylifera]	uncharacterized protein LOC103704331 OS=Phoenix dactylifera OX=42345 GN=LOC103704331 PE=4 SV=1	NA	NA	NA	NA
m64212_210919_105054/10946774/ccs	PH, RCC1 and FYVE domains-containing protein 1 OS=Arabidopsis thaliana OX=3702 GN=PRAF1 PE=1 SV=1	RCC1			metal ion binding(GO:0046872)	NA	NA	NA	PH, RCC1 and FYVE domains-containing protein 1-like isoform X2 [Phoenix dactylifera]	uncharacterized protein LOC103704331 OS=Phoenix dactylifera OX=42345 GN=LOC103704331 PE=4 SV=1	NA	NA	NA	NA
m64212_210919_105054/10946836/ccs		NA	NA	NA	NA	NA	NA	NA	PREDICTED: uncharacterized protein LOC105048583 [Elaeis guineensis]	Uncharacterized protein OS=Punica granatum OX=22663 GN=CRG98_003231 PE=4 SV=1	NA	NA	NA	NA
m64212_210919_105054/10946853/ccs	GDSL esterase/lipase At5g42170 OS=Arabidopsis thaliana OX=3702 GN=At5g42170/At5g42160 PE=3 SV=2	Lipase_GDSL			hydrolase activity, acting on ester bonds(GO:0016788)	NA	NA	NA	GDSL esterase/lipase EXL3-like [Dendrobium catenatum]	GDSL esterase/lipase EXL3 OS=Dendrobium catenatum OX=906689 GN=EXL3 PE=4 SV=1	NA	NA	NA	NA
m64212_210919_105054/10947196/ccs.1	Coat protein OS=Papaya mosaic potexvirus OX=12181 PE=1 SV=4	Flexi_CP		viral capsid(GO:0019028)	structural molecule activity(GO:0005198)	NA	NA	NA	coat protein [Banana mild mosaic virus]	Coat protein OS=Banana mild mosaic virus OX=148879 PE=4 SV=1	NA	NA	NA	NA
m64212_210919_105054/10947196/ccs.2	RNA replication polyprotein OS=Apple stem pitting virus (isolate PA66) OX=651356 GN=ORF1 PE=3 SV=1	Viral_helicase1	transcription, DNA-templated(GO:0006351)		RNA-directed 5'-3' RNA polymerase activity(GO:0003968)| ATP binding(GO:0005524)| RNA binding(GO:0003723)	NA	NA	NA	RNA-dependant RNA polymerase [Banana mild mosaic virus]	RNA-dependant RNA polymerase OS=Banana mild mosaic virus OX=148879 PE=4 SV=1	NA	NA	NA	NA
m64212_210919_105054/10947196/ccs.2	RNA replication polyprotein OS=Apple stem pitting virus (isolate PA66) OX=651356 GN=ORF1 PE=3 SV=1	RdRP_2	transcription, DNA-templated(GO:0006351)		RNA-directed 5'-3' RNA polymerase activity(GO:0003968)| ATP binding(GO:0005524)| RNA binding(GO:0003723)	NA	NA	NA	RNA-dependant RNA polymerase [Banana mild mosaic virus]	RNA-dependant RNA polymerase OS=Banana mild mosaic virus OX=148879 PE=4 SV=1	NA	NA	NA	NA
m64212_210919_105054/10947318/ccs	Transcription initiation factor TFIID subunit 7 OS=Arabidopsis thaliana OX=3702 GN=TAF7 PE=1 SV=1	TAFII55_N	transcription initiation from RNA polymerase II promoter(GO:0006367)	transcription factor TFIID complex(GO:0005669)		K03132	transcription initiation factor TFIID subunit 7	ko03022:Basal transcription factors	PREDICTED: transcription initiation factor TFIID subunit 7 [Nelumbo nucifera]	transcription initiation factor TFIID subunit 7 OS=Nelumbo nucifera OX=4432 GN=LOC104597644 PE=4 SV=1	KOG4011	Transcription initiation factor TFIID, subunit TAF7	[K]	Transcription
m64212_210919_105054/10947403/ccs	Pyrophosphate--fructose 6-phosphate 1-phosphotransferase subunit alpha OS=Solanum tuberosum OX=4113 GN=PFP-ALPHA PE=1 SV=2	NA	NA	NA	NA	K00895	diphosphate-dependent phosphofructokinase	ko00010:Glycolysis / Gluconeogenesis|ko00030:Pentose phosphate pathway|ko00051:Fructose and mannose metabolism	Diphosphate--fructose-6-phosphate 1-phosphotransferase, 6-phosphofructokinase [Zostera marina]	Pyrophosphate--fructose 6-phosphate 1-phosphotransferase subunit alpha OS=Zostera marina OX=29655 GN=PFP-ALPHA PE=3 SV=1	KOG2440	Pyrophosphate-dependent phosphofructo-1-kinase	[G]	Carbohydrate transport and metabolism
m64212_210919_105054/11010294/ccs	Malate synthase, glyoxysomal (Fragment) OS=Glycine max OX=3847 PE=2 SV=1	Malate_synthase	glyoxylate cycle(GO:0006097)		malate synthase activity(GO:0004474)	K01638	malate synthase	ko00620:Pyruvate metabolism|ko00630:Glyoxylate and dicarboxylate metabolism|ko01200:Carbon metabolism	PREDICTED: malate synthase, glyoxysomal [Vitis vinifera]	Malate synthase OS=Vitis vinifera OX=29760 GN=VIT_17s0000g01820 PE=3 SV=1	KOG1261	Malate synthase	[C]	Energy production and conversion
m64212_210919_105054/11010813/ccs		NA	NA	NA	NA	NA	NA	NA			NA	NA	NA	NA
m64212_210919_105054/11010910/ccs	RNA replication polyprotein OS=Apple stem pitting virus (isolate PA66) OX=651356 GN=ORF1 PE=3 SV=1	Vmethyltransf	mRNA methylation(GO:0080009)| RNA processing(GO:0006396)		mRNA methyltransferase activity(GO:0008174)| RNA binding(GO:0003723)	NA	NA	NA	RNA-dependant RNA polymerase [Banana mild mosaic virus]	RNA-dependant RNA polymerase OS=Banana mild mosaic virus OX=148879 PE=4 SV=1	NA	NA	NA	NA
m64212_210919_105054/11011072/ccs	U5 small nuclear ribonucleoprotein 40 kDa protein OS=Homo sapiens OX=9606 GN=SNRNP40 PE=1 SV=1	WD40			protein binding(GO:0005515)	K12857	Prp8 binding protein	ko03040:Spliceosome	WD40 repeat [Macleaya cordata]	WD40 repeat OS=Macleaya cordata OX=56857 GN=BVC80_8895g24 PE=4 SV=1	KOG0265	U5 snRNP-specific protein-like factor and related proteins	[A]	RNA processing and modification
m64212_210919_105054/11011072/ccs	U5 small nuclear ribonucleoprotein 40 kDa protein OS=Homo sapiens OX=9606 GN=SNRNP40 PE=1 SV=1	WD40			protein binding(GO:0005515)	K12857	Prp8 binding protein	ko03040:Spliceosome	WD40 repeat [Macleaya cordata]	WD40 repeat OS=Macleaya cordata OX=56857 GN=BVC80_8895g24 PE=4 SV=1	KOG0265	U5 snRNP-specific protein-like factor and related proteins	[A]	RNA processing and modification
m64212_210919_105054/11011072/ccs	U5 small nuclear ribonucleoprotein 40 kDa protein OS=Homo sapiens OX=9606 GN=SNRNP40 PE=1 SV=1	WD40			protein binding(GO:0005515)	K12857	Prp8 binding protein	ko03040:Spliceosome	WD40 repeat [Macleaya cordata]	WD40 repeat OS=Macleaya cordata OX=56857 GN=BVC80_8895g24 PE=4 SV=1	KOG0265	U5 snRNP-specific protein-like factor and related proteins	[A]	RNA processing and modification
m64212_210919_105054/11011072/ccs	U5 small nuclear ribonucleoprotein 40 kDa protein OS=Homo sapiens OX=9606 GN=SNRNP40 PE=1 SV=1	WD40			protein binding(GO:0005515)	K12857	Prp8 binding protein	ko03040:Spliceosome	WD40 repeat [Macleaya cordata]	WD40 repeat OS=Macleaya cordata OX=56857 GN=BVC80_8895g24 PE=4 SV=1	KOG0265	U5 snRNP-specific protein-like factor and related proteins	[A]	RNA processing and modification
m64212_210919_105054/11011072/ccs	U5 small nuclear ribonucleoprotein 40 kDa protein OS=Homo sapiens OX=9606 GN=SNRNP40 PE=1 SV=1	WD40			protein binding(GO:0005515)	K12857	Prp8 binding protein	ko03040:Spliceosome	WD40 repeat [Macleaya cordata]	WD40 repeat OS=Macleaya cordata OX=56857 GN=BVC80_8895g24 PE=4 SV=1	KOG0265	U5 snRNP-specific protein-like factor and related proteins	[A]	RNA processing and modification
m64212_210919_105054/11011072/ccs	U5 small nuclear ribonucleoprotein 40 kDa protein OS=Homo sapiens OX=9606 GN=SNRNP40 PE=1 SV=1	WD40			protein binding(GO:0005515)	K12857	Prp8 binding protein	ko03040:Spliceosome	WD40 repeat [Macleaya cordata]	WD40 repeat OS=Macleaya cordata OX=56857 GN=BVC80_8895g24 PE=4 SV=1	KOG0265	U5 snRNP-specific protein-like factor and related proteins	[A]	RNA processing and modification
m64212_210919_105054/11011117/ccs	Nucleolar complex protein 2 homolog OS=Arabidopsis thaliana OX=3702 GN=At2g18220 PE=3 SV=2	Noc2	NA	NA	NA	K14833	nucleolar complex protein 2	NA:NA	Nucleolar complex protein-like protein [Zostera marina]	Nucleolar complex protein 2 OS=Anthurium amnicola OX=1678845 GN=At2g18220_6 PE=4 SV=1	KOG2256	Predicted protein involved in nuclear export of pre-ribosomes	[J]	Translation, ribosomal structure and biogenesis
m64212_210919_105054/11011322/ccs	Tetraspanin-8 OS=Arabidopsis thaliana OX=3702 GN=TET8 PE=2 SV=1	Tetraspannin		integral component of membrane(GO:0016021)		NA	NA	NA	tetraspanin-7 [Phoenix dactylifera]	Tetraspanin-31 OS=Anthurium amnicola OX=1678845 GN=Tspan31_0 PE=3 SV=1	NA	NA	NA	NA
m64212_210919_105054/11011425/ccs.1		DUF659	NA	NA	NA	NA	NA	NA	putative HAT dimerization domain, ribonuclease H-like domain-containing protein [Rosa chinensis]	Putative HAT dimerization domain, ribonuclease H-like domain-containing protein OS=Rosa chinensis OX=74649 GN=RchiOBHm_Chr4g0384811 PE=4 SV=1	NA	NA	NA	NA
m64212_210919_105054/11011622/ccs	Ethylene-responsive transcription factor ERF034 OS=Arabidopsis thaliana OX=3702 GN=ERF034 PE=2 SV=2	AP2	regulation of transcription, DNA-templated(GO:0006355)		DNA-binding transcription factor activity(GO:0003700)	NA	NA	NA	hypothetical protein ZOSMA_31G01410 [Zostera marina]	Uncharacterized protein OS=Zostera marina OX=29655 GN=ZOSMA_31G01410 PE=4 SV=1	NA	NA	NA	NA
m64212_210919_105054/11011661/ccs	RPM1-interacting protein 4 OS=Arabidopsis thaliana OX=3702 GN=RIN4 PE=1 SV=1	AvrRpt-cleavage	NA	NA	NA	K13456	RPM1-interacting protein 4	ko04626:Plant-pathogen interaction	PREDICTED: RPM1-interacting protein 4-like isoform X3 [Ipomoea nil]	RPM1-interacting protein 4 OS=Dendrobium catenatum OX=906689 GN=RIN4 PE=4 SV=1	NA	NA	NA	NA
m64212_210919_105054/11011800/ccs	Dormancy-associated protein 1 OS=Pisum sativum OX=3888 GN=DRM1 PE=2 SV=1	Auxin_repressed	NA	NA	NA	NA	NA	NA	unnamed protein product [Coffea canephora]	Uncharacterized protein OS=Coffea canephora OX=49390 GN=GSCOC_T00029121001 PE=4 SV=1	NA	NA	NA	NA
m64212_210919_105054/11012177/ccs	Ubiquitin-conjugating enzyme E2 2 OS=Arabidopsis thaliana OX=3702 GN=UBC2 PE=2 SV=1	UQ_con	NA	NA	NA	K10573	ubiquitin-conjugating enzyme E2 A	ko04120:Ubiquitin mediated proteolysis	unnamed protein product, partial [Vitis vinifera]	Ubiquitin carrier protein OS=Populus tomentosa OX=118781 PE=2 SV=1	KOG0419	Ubiquitin-protein ligase	[O]	Posttranslational modification, protein turnover, chaperones
m64212_210919_105054/11012244/ccs	E3 ubiquitin-protein ligase At4g11680 OS=Arabidopsis thaliana OX=3702 GN=At4g11680 PE=2 SV=1	zf-RING_2	NA	NA	NA	NA	NA	NA	E3 ubiquitin-protein ligase At1g63170-like isoform X2 [Phoenix dactylifera]	E3 ubiquitin-protein ligase At1g63170-like isoform X2 OS=Phoenix dactylifera OX=42345 GN=LOC103720959 PE=4 SV=1	KOG0800	FOG: Predicted E3 ubiquitin ligase	[O]	Posttranslational modification, protein turnover, chaperones
m64212_210919_105054/11012431/ccs	1-Cys peroxiredoxin A OS=Oryza sativa subsp. japonica OX=39947 GN=Os07g0638300 PE=2 SV=1	NA	NA	NA	NA	K11188	peroxiredoxin 6, 1-Cys peroxiredoxin	ko00940:Phenylpropanoid biosynthesis	Alkyl hydroperoxide reductase subunit C/ Thiol specific antioxidant [Macleaya cordata]	Alkyl hydroperoxide reductase subunit C/ Thiol specific antioxidant OS=Macleaya cordata OX=56857 GN=BVC80_4281g2 PE=4 SV=1	KOG0854	Alkyl hydroperoxide reductase, thiol specific antioxidant and related enzymes	[O]	Posttranslational modification, protein turnover, chaperones
m64212_210919_105054/11012661/ccs	Pentatricopeptide repeat-containing protein At5g46100 OS=Arabidopsis thaliana OX=3702 GN=At5g46100 PE=2 SV=1	PPR_2	NA	NA	NA	NA	NA	NA	Pentatricopeptide repeat [Zostera marina]	Pentatricopeptide repeat OS=Zostera marina OX=29655 GN=ZOSMA_183G00370 PE=4 SV=1	KOG4197	FOG: PPR repeat	[R]	General function prediction only
m64212_210919_105054/11012661/ccs	Pentatricopeptide repeat-containing protein At5g46100 OS=Arabidopsis thaliana OX=3702 GN=At5g46100 PE=2 SV=1	PPR	NA	NA	NA	NA	NA	NA	Pentatricopeptide repeat [Zostera marina]	Pentatricopeptide repeat OS=Zostera marina OX=29655 GN=ZOSMA_183G00370 PE=4 SV=1	KOG4197	FOG: PPR repeat	[R]	General function prediction only
m64212_210919_105054/11012661/ccs	Pentatricopeptide repeat-containing protein At5g46100 OS=Arabidopsis thaliana OX=3702 GN=At5g46100 PE=2 SV=1	PPR_1	NA	NA	NA	NA	NA	NA	Pentatricopeptide repeat [Zostera marina]	Pentatricopeptide repeat OS=Zostera marina OX=29655 GN=ZOSMA_183G00370 PE=4 SV=1	KOG4197	FOG: PPR repeat	[R]	General function prediction only
m64212_210919_105054/11012661/ccs	Pentatricopeptide repeat-containing protein At5g46100 OS=Arabidopsis thaliana OX=3702 GN=At5g46100 PE=2 SV=1	PPR	NA	NA	NA	NA	NA	NA	Pentatricopeptide repeat [Zostera marina]	Pentatricopeptide repeat OS=Zostera marina OX=29655 GN=ZOSMA_183G00370 PE=4 SV=1	KOG4197	FOG: PPR repeat	[R]	General function prediction only
m64212_210919_105054/11012661/ccs	Pentatricopeptide repeat-containing protein At5g46100 OS=Arabidopsis thaliana OX=3702 GN=At5g46100 PE=2 SV=1	PPR_1	NA	NA	NA	NA	NA	NA	Pentatricopeptide repeat [Zostera marina]	Pentatricopeptide repeat OS=Zostera marina OX=29655 GN=ZOSMA_183G00370 PE=4 SV=1	KOG4197	FOG: PPR repeat	[R]	General function prediction only
m64212_210919_105054/11075656/ccs	Heat shock protein 81-1 OS=Oryza sativa subsp. indica OX=39946 GN=HSP81-1 PE=2 SV=1	HSP90	protein folding(GO:0006457)		ATP binding(GO:0005524)| unfolded protein binding(GO:0051082)	K04079	molecular chaperone HtpG	ko04141:Protein processing in endoplasmic reticulum|ko04151:PI3K-Akt signaling pathway|ko04612:Antigen processing and presentation|ko04621:NOD-like receptor signaling pathway|ko04626:Plant-pathogen interaction|ko04914:Progesterone-mediated oocyte maturation|ko04915:Estrogen signaling pathway	hypothetical protein B456_013G150300 [Gossypium raimondii]	Uncharacterized protein OS=Gossypium raimondii OX=29730 GN=B456_013G150300 PE=3 SV=1	KOG0019	Molecular chaperone (HSP90 family)	[O]	Posttranslational modification, protein turnover, chaperones
m64212_210919_105054/11075656/ccs	Heat shock protein 81-1 OS=Oryza sativa subsp. indica OX=39946 GN=HSP81-1 PE=2 SV=1	HSP90	protein folding(GO:0006457)		ATP binding(GO:0005524)| unfolded protein binding(GO:0051082)	K04079	molecular chaperone HtpG	ko04141:Protein processing in endoplasmic reticulum|ko04151:PI3K-Akt signaling pathway|ko04612:Antigen processing and presentation|ko04621:NOD-like receptor signaling pathway|ko04626:Plant-pathogen interaction|ko04914:Progesterone-mediated oocyte maturation|ko04915:Estrogen signaling pathway	hypothetical protein B456_013G150300 [Gossypium raimondii]	Uncharacterized protein OS=Gossypium raimondii OX=29730 GN=B456_013G150300 PE=3 SV=1	KOG0019	Molecular chaperone (HSP90 family)	[O]	Posttranslational modification, protein turnover, chaperones
m64212_210919_105054/11075711/ccs	Allene oxide synthase 1, chloroplastic OS=Oryza sativa subsp. japonica OX=39947 GN=CYP74A1 PE=2 SV=1	p450	oxidation-reduction process(GO:0055114)		iron ion binding(GO:0005506)| heme binding(GO:0020037)| oxidoreductase activity, acting on paired donors, with incorporation or reduction of molecular oxygen(GO:0016705)	K01723	hydroperoxide dehydratase	ko00592:alpha-Linolenic acid metabolism	PREDICTED: allene oxide synthase 1, chloroplastic [Beta vulgaris subsp. vulgaris]	Uncharacterized protein OS=Beta vulgaris subsp. vulgaris OX=3555 GN=BVRB_3g070470 PE=3 SV=1	NA	NA	NA	NA
m64212_210919_105054/11075972/ccs	Peroxisomal membrane protein 13 OS=Arabidopsis thaliana OX=3702 GN=PEX13 PE=1 SV=1	NA	NA	NA	NA	K13344	peroxin-13	ko04146:Peroxisome	PREDICTED: peroxisomal membrane protein 13 [Musa acuminata subsp. malaccensis]	Uncharacterized protein OS=Musa acuminata subsp. malaccensis OX=214687 GN=103983526 PE=4 SV=1	NA	NA	NA	NA
m64212_210919_105054/11076199/ccs	Macrophage migration inhibitory factor homolog OS=Trichuris trichiura OX=36087 PE=1 SV=2	MIF	NA	NA	NA	K07253	phenylpyruvate tautomerase	ko00350:Tyrosine metabolism|ko00360:Phenylalanine metabolism	unnamed protein product [Coffea canephora]	Uncharacterized protein OS=Coffea canephora OX=49390 GN=GSCOC_T00015871001 PE=4 SV=1	KOG1759	Macrophage migration inhibitory factor	[V]	Defense mechanisms
m64212_210919_105054/11076997/ccs		NA	NA	NA	NA	NA	NA	NA			NA	NA	NA	NA
m64212_210919_105054/11077067/ccs	Probable protein phosphatase 2C 60 OS=Arabidopsis thaliana OX=3702 GN=At4g31860 PE=2 SV=1	PP2C			catalytic activity(GO:0003824)	K17499	protein phosphatase 1G	NA:NA	PREDICTED: probable protein phosphatase 2C 60 isoform X1 [Nelumbo nucifera]	probable protein phosphatase 2C 60 isoform X1 OS=Nelumbo nucifera OX=4432 GN=LOC104603251 PE=3 SV=1	KOG0698	Serine/threonine protein phosphatase	[T]	Signal transduction mechanisms
m64212_210919_105054/11077067/ccs	Probable protein phosphatase 2C 60 OS=Arabidopsis thaliana OX=3702 GN=At4g31860 PE=2 SV=1	PP2C			catalytic activity(GO:0003824)	K17499	protein phosphatase 1G	NA:NA	PREDICTED: probable protein phosphatase 2C 60 isoform X1 [Nelumbo nucifera]	probable protein phosphatase 2C 60 isoform X1 OS=Nelumbo nucifera OX=4432 GN=LOC104603251 PE=3 SV=1	KOG0698	Serine/threonine protein phosphatase	[T]	Signal transduction mechanisms
m64212_210919_105054/11077079/ccs	50S ribosomal protein L1 OS=Chelativorans sp. (strain BNC1) OX=266779 GN=rplA PE=3 SV=1	Ribosomal_L1	NA	NA	NA	NA	NA	NA	Ribosomal protein L1 [Macleaya cordata]	Ribosomal protein L1 OS=Macleaya cordata OX=56857 GN=BVC80_1325g17 PE=3 SV=1	KOG1569	50S ribosomal protein L1	[J]	Translation, ribosomal structure and biogenesis
m64212_210919_105054/11077204/ccs	Protein LOW PSII ACCUMULATION 3, chloroplastic OS=Arabidopsis thaliana OX=3702 GN=LPA3 PE=1 SV=1	DUF1995	NA	NA	NA	NA	NA	NA	PREDICTED: protein LOW PSII ACCUMULATION 3, chloroplastic isoform X1 [Ipomoea nil]	DUF1995 domain-containing protein OS=Cephalotus follicularis OX=3775 GN=CFOL_v3_14935 PE=4 SV=1	NA	NA	NA	NA
m64212_210919_105054/11077234/ccs	SUPPRESSOR OF ABI3-5 OS=Arabidopsis thaliana OX=3702 GN=SUA PE=1 SV=2	G-patch			nucleic acid binding(GO:0003676)	K13094	RNA-binding protein 5/10	NA:NA	PREDICTED: SUPPRESSOR OF ABI3-5 isoform X1 [Vitis vinifera]	LOW QUALITY PROTEIN: SUPPRESSOR OF ABI3-5-like OS=Phoenix dactylifera OX=42345 GN=LOC103701005 PE=4 SV=1	KOG0154	RNA-binding protein RBM5 and related proteins, contain G-patch and RRM domains	[R]	General function prediction only
m64212_210919_105054/11077234/ccs	SUPPRESSOR OF ABI3-5 OS=Arabidopsis thaliana OX=3702 GN=SUA PE=1 SV=2	RRM_1			nucleic acid binding(GO:0003676)	K13094	RNA-binding protein 5/10	NA:NA	PREDICTED: SUPPRESSOR OF ABI3-5 isoform X1 [Vitis vinifera]	LOW QUALITY PROTEIN: SUPPRESSOR OF ABI3-5-like OS=Phoenix dactylifera OX=42345 GN=LOC103701005 PE=4 SV=1	KOG0154	RNA-binding protein RBM5 and related proteins, contain G-patch and RRM domains	[R]	General function prediction only
m64212_210919_105054/11077348/ccs.1		DUF1005	NA	NA	NA	NA	NA	NA	PREDICTED: uncharacterized protein LOC105060083 [Elaeis guineensis]	Aliphatic amidase OS=Anthurium amnicola OX=1678845 GN=amiE PE=4 SV=1	NA	NA	NA	NA
m64212_210919_105054/11077348/ccs.1		DUF1005	NA	NA	NA	NA	NA	NA	PREDICTED: uncharacterized protein LOC105060083 [Elaeis guineensis]	Aliphatic amidase OS=Anthurium amnicola OX=1678845 GN=amiE PE=4 SV=1	NA	NA	NA	NA
m64212_210919_105054/11077348/ccs.2		DUF1005	NA	NA	NA	NA	NA	NA	uncharacterized protein LOC100825031 [Brachypodium distachyon]	Uncharacterized protein OS=Brachypodium distachyon OX=15368 GN=100825031 PE=4 SV=1	NA	NA	NA	NA
m64212_210919_105054/11077932/ccs	PITH domain-containing protein 1 OS=Homo sapiens OX=9606 GN=PITHD1 PE=1 SV=1	PITH	NA	NA	NA	NA	NA	NA	PITH domain-containing protein 1 isoform X1 [Phoenix dactylifera]	PITH domain-containing protein 1 isoform X2 OS=Phoenix dactylifera OX=42345 GN=LOC103712948 PE=4 SV=1	KOG1730	Thioredoxin-like protein	[O]	Posttranslational modification, protein turnover, chaperones
m64212_210919_105054/11078066/ccs	Serine/threonine-protein kinase BSK1 OS=Arabidopsis thaliana OX=3702 GN=BSK1 PE=1 SV=1	NA	NA	NA	NA	K14500	BR-signaling kinase	ko04075:Plant hormone signal transduction	serine/threonine-protein kinase BSK1-2-like [Oryza sativa Japonica Group]	Os03g0132800 protein OS=Oryza sativa subsp. japonica OX=39947 GN=Os03g0132800 PE=2 SV=1	NA	NA	NA	NA
m64212_210919_105054/11078175/ccs.1		NA	NA	NA	NA	NA	NA	NA			NA	NA	NA	NA
m64212_210919_105054/11078175/ccs.2		NA	NA	NA	NA	NA	NA	NA			NA	NA	NA	NA
m64212_210919_105054/11078415/ccs	LysM domain-containing GPI-anchored protein 2 OS=Arabidopsis thaliana OX=3702 GN=LYM2 PE=1 SV=1	LysM	NA	NA	NA	NA	NA	NA	chitin elicitor-binding protein [Phalaenopsis equestris]	chitin elicitor-binding protein OS=Phoenix dactylifera OX=42345 GN=LOC103701084 PE=4 SV=1	NA	NA	NA	NA
m64212_210919_105054/11078415/ccs	LysM domain-containing GPI-anchored protein 2 OS=Arabidopsis thaliana OX=3702 GN=LYM2 PE=1 SV=1	LysM	NA	NA	NA	NA	NA	NA	chitin elicitor-binding protein [Phalaenopsis equestris]	chitin elicitor-binding protein OS=Phoenix dactylifera OX=42345 GN=LOC103701084 PE=4 SV=1	NA	NA	NA	NA
m64212_210919_105054/11141650/ccs	Peptide methionine sulfoxide reductase A5 OS=Oryza sativa subsp. japonica OX=39947 GN=MSRA5 PE=2 SV=1	PMSR	oxidation-reduction process(GO:0055114)		peptide-methionine (S)-S-oxide reductase activity(GO:0008113)	K07304	peptide-methionine (S)-S-oxide reductase	NA:NA	PREDICTED: peptide methionine sulfoxide reductase A5 isoform X1 [Elaeis guineensis]	peptide methionine sulfoxide reductase A5-like OS=Phoenix dactylifera OX=42345 GN=LOC103716335 PE=3 SV=1	KOG1635	Peptide methionine sulfoxide reductase	[O]	Posttranslational modification, protein turnover, chaperones
m64212_210919_105054/11141845/ccs.1	RNA replication polyprotein OS=Potato virus M (strain Russian) OX=12168 GN=ORF1 PE=3 SV=2	Vmethyltransf	RNA processing(GO:0006396)| mRNA methylation(GO:0080009)		RNA binding(GO:0003723)| mRNA methyltransferase activity(GO:0008174)	NA	NA	NA	RNA-dependant RNA polymerase [Banana mild mosaic virus]	RNA-dependant RNA polymerase OS=Banana mild mosaic virus OX=148879 PE=4 SV=1	NA	NA	NA	NA
m64212_210919_105054/11141845/ccs.2		NA	NA	NA	NA	NA	NA	NA			NA	NA	NA	NA
m64212_210919_105054/11141999/ccs		NA	NA	NA	NA	NA	NA	NA			NA	NA	NA	NA
m64212_210919_105054/11142040/ccs	Multiple C2 and transmembrane domain-containing protein 2 OS=Mus musculus OX=10090 GN=Mctp2 PE=2 SV=1	C2	NA	NA	NA	NA	NA	NA	PREDICTED: synaptotagmin-5 isoform X1 [Elaeis guineensis]	Uncharacterized protein OS=Musa acuminata subsp. malaccensis OX=214687 GN=103968718 PE=4 SV=1	KOG1012	Ca2+-dependent lipid-binding protein CLB1/vesicle protein vp115/Granuphilin A, contains C2 domain	[R]	General function prediction only
m64212_210919_105054/11142040/ccs	Multiple C2 and transmembrane domain-containing protein 2 OS=Mus musculus OX=10090 GN=Mctp2 PE=2 SV=1	C2	NA	NA	NA	NA	NA	NA	PREDICTED: synaptotagmin-5 isoform X1 [Elaeis guineensis]	Uncharacterized protein OS=Musa acuminata subsp. malaccensis OX=214687 GN=103968718 PE=4 SV=1	KOG1012	Ca2+-dependent lipid-binding protein CLB1/vesicle protein vp115/Granuphilin A, contains C2 domain	[R]	General function prediction only
m64212_210919_105054/11142040/ccs	Multiple C2 and transmembrane domain-containing protein 2 OS=Mus musculus OX=10090 GN=Mctp2 PE=2 SV=1	C2	NA	NA	NA	NA	NA	NA	PREDICTED: synaptotagmin-5 isoform X1 [Elaeis guineensis]	Uncharacterized protein OS=Musa acuminata subsp. malaccensis OX=214687 GN=103968718 PE=4 SV=1	KOG1012	Ca2+-dependent lipid-binding protein CLB1/vesicle protein vp115/Granuphilin A, contains C2 domain	[R]	General function prediction only
m64212_210919_105054/11142188/ccs	Protein GPR107 OS=Mus musculus OX=10090 GN=Gpr107 PE=1 SV=2	Lung_7-TM_R		integral component of membrane(GO:0016021)		NA	NA	NA	Lung seven transmembrane receptor family protein [Zostera marina]	Lung seven transmembrane receptor family protein OS=Zostera marina OX=29655 GN=ZOSMA_112G00610 PE=4 SV=1	KOG2569	G protein-coupled seven transmembrane receptor	[T]	Signal transduction mechanisms
m64212_210919_105054/1114245/ccs	SNF1-related protein kinase regulatory subunit gamma-1-like OS=Arabidopsis thaliana OX=3702 GN=CBSCBS2 PE=1 SV=1	CBS	NA	NA	NA	NA	NA	NA	PREDICTED: SNF1-related protein kinase regulatory subunit gamma-1-like isoform X1 [Nelumbo nucifera]	SNF1-related protein kinase regulatory subunit gamma-1-like isoform X1 OS=Nelumbo nucifera OX=4432 GN=LOC104596951 PE=4 SV=1	KOG1764	5'-AMP-activated protein kinase, gamma subunit	[C]	Energy production and conversion
m64212_210919_105054/1114245/ccs	SNF1-related protein kinase regulatory subunit gamma-1-like OS=Arabidopsis thaliana OX=3702 GN=CBSCBS2 PE=1 SV=1	CBS	NA	NA	NA	NA	NA	NA	PREDICTED: SNF1-related protein kinase regulatory subunit gamma-1-like isoform X1 [Nelumbo nucifera]	SNF1-related protein kinase regulatory subunit gamma-1-like isoform X1 OS=Nelumbo nucifera OX=4432 GN=LOC104596951 PE=4 SV=1	KOG1764	5'-AMP-activated protein kinase, gamma subunit	[C]	Energy production and conversion
m64212_210919_105054/11142625/ccs.1	60S ribosomal protein L8 OS=Solanum lycopersicum OX=4081 GN=RPL8 PE=2 SV=1	Ribosomal_L2	translation(GO:0006412)	ribosome(GO:0005840)	structural constituent of ribosome(GO:0003735)	K02938	large subunit ribosomal protein L8e	ko03010:Ribosome	60S ribosomal protein L8 [Manihot esculenta]	Uncharacterized protein OS=Manihot esculenta OX=3983 GN=MANES_S063000 PE=3 SV=1	KOG2309	60s ribosomal protein L2/L8	[J]	Translation, ribosomal structure and biogenesis
m64212_210919_105054/11142625/ccs.1	60S ribosomal protein L8 OS=Solanum lycopersicum OX=4081 GN=RPL8 PE=2 SV=1	Ribosomal_L2_C	translation(GO:0006412)	ribosome(GO:0005840)	structural constituent of ribosome(GO:0003735)	K02938	large subunit ribosomal protein L8e	ko03010:Ribosome	60S ribosomal protein L8 [Manihot esculenta]	Uncharacterized protein OS=Manihot esculenta OX=3983 GN=MANES_S063000 PE=3 SV=1	KOG2309	60s ribosomal protein L2/L8	[J]	Translation, ribosomal structure and biogenesis
m64212_210919_105054/11142669/ccs	Nuclear transcription factor Y subunit A-7 OS=Arabidopsis thaliana OX=3702 GN=NFYA7 PE=1 SV=1	CBFB_NFYA	regulation of transcription, DNA-templated(GO:0006355)		DNA-binding transcription factor activity(GO:0003700)	K08064	nuclear transcription factor Y, alpha	ko04612:Antigen processing and presentation	Nuclear transcription factor Y subunit A-4 [Zostera marina]	Nuclear transcription factor Y subunit A-4 OS=Zostera marina OX=29655 GN=ZOSMA_95G00240 PE=4 SV=1	KOG1561	CCAAT-binding factor, subunit B (HAP2)	[K]	Transcription
m64212_210919_105054/11142692/ccs	Serine/threonine-protein kinase GRIK2 OS=Arabidopsis thaliana OX=3702 GN=GRIK2 PE=1 SV=1	Pkinase	protein phosphorylation(GO:0006468)		protein kinase activity(GO:0004672)| ATP binding(GO:0005524)	K07359	calcium/calmodulin-dependent protein kinase kinase 2	ko04152:AMPK signaling pathway|ko04211:Longevity regulating pathway|ko04920:Adipocytokine signaling pathway|ko04921:Oxytocin signaling pathway	PREDICTED: serine/threonine-protein kinase GRIK2-like isoform X1 [Elaeis guineensis]	serine/threonine-protein kinase GRIK2-like OS=Phoenix dactylifera OX=42345 GN=LOC103719719 PE=3 SV=1	KOG0585	Ca2+/calmodulin-dependent protein kinase kinase beta and related serine/threonine protein kinases	[T]	Signal transduction mechanisms
m64212_210919_105054/11142814/ccs		Acetyltransf_1	NA	NA	NA	NA	NA	NA	uncharacterized protein LOC103718251 [Phoenix dactylifera]	uncharacterized protein LOC103718251 OS=Phoenix dactylifera OX=42345 GN=LOC103718251 PE=4 SV=1	NA	NA	NA	NA
m64212_210919_105054/11142875/ccs		UPF0086	RNA processing(GO:0006396)	ribonuclease P complex(GO:0030677)	ribonuclease activity(GO:0004540)| RNA binding(GO:0003723)	K03538	ribonuclease P protein subunit POP4	ko03008:Ribosome biogenesis in eukaryotes|ko03013:RNA transport	PREDICTED: uncharacterized protein LOC100258470 isoform X3 [Vitis vinifera]	Ribonuclease P protein subunit p29 OS=Vitis vinifera OX=29760 GN=VIT_08s0040g02410 PE=4 SV=1	KOG4046	RNase MRP and P, subunit POP4/p29	[A]	RNA processing and modification
m64212_210919_105054/11142883/ccs		DUF212	NA	NA	NA	NA	NA	NA	uncharacterized protein LOC110116046 isoform X1 [Dendrobium catenatum]	Acid phosphatase/vanadium-dependent haloperoxidase-related protein OS=Theobroma cacao OX=3641 GN=TCM_002124 PE=4 SV=1	NA	NA	NA	NA
m64212_210919_105054/11143044/ccs	Methyl-CpG-binding domain protein 4-like protein OS=Arabidopsis thaliana OX=3702 GN=MBD4L PE=1 SV=1	HhH-GPD	base-excision repair(GO:0006284)			K10801	methyl-CpG-binding domain protein 4 [EC:3.2.2.-]	ko03410:Base excision repair	hypothetical protein ZOSMA_335G00070 [Zostera marina]	Uncharacterized protein OS=Zostera marina OX=29655 GN=ZOSMA_335G00070 PE=4 SV=1	NA	NA	NA	NA
m64212_210919_105054/11143140/ccs	Scarecrow-like protein 9 OS=Arabidopsis thaliana OX=3702 GN=SCL9 PE=2 SV=1	GRAS	NA	NA	NA	NA	NA	NA	scarecrow-like protein 30 [Olea europaea var. sylvestris]	Uncharacterized protein OS=Fagus sylvatica OX=28930 GN=FSB_LOCUS41152 PE=3 SV=1	NA	NA	NA	NA
m64212_210919_105054/11143152/ccs	Tetraketide alpha-pyrone reductase 1 OS=Arabidopsis thaliana OX=3702 GN=TKPR1 PE=1 SV=1	NA	NA	NA	NA	NA	NA	NA	NAD-dependent epimerase/dehydratase [Macleaya cordata]	NAD-dependent epimerase/dehydratase OS=Macleaya cordata OX=56857 GN=BVC80_8417g4 PE=4 SV=1	KOG1502	Flavonol reductase/cinnamoyl-CoA reductase	[V]	Defense mechanisms
m64212_210919_105054/11143156/ccs		NA	NA	NA	NA	NA	NA	NA			NA	NA	NA	NA
m64212_210919_105054/11143237/ccs		NA	NA	NA	NA	NA	NA	NA	hypothetical protein BVC80_8097g5 [Macleaya cordata]	Uncharacterized protein OS=Macleaya cordata OX=56857 GN=BVC80_8097g5 PE=4 SV=1	NA	NA	NA	NA
m64212_210919_105054/11143292/ccs		NA	NA	NA	NA	NA	NA	NA	uncharacterized protein LOC109837031 [Asparagus officinalis]	Uncharacterized protein OS=Macleaya cordata OX=56857 GN=BVC80_1755g38 PE=4 SV=1	NA	NA	NA	NA
m64212_210919_105054/11143524/ccs	E3 ubiquitin-protein ligase RING1 OS=Gossypium hirsutum OX=3635 GN=RING1 PE=1 SV=1	zf-RING_2	NA	NA	NA	NA	NA	NA	E3 ubiquitin-protein ligase Praja-2 [Phoenix dactylifera]	E3 ubiquitin-protein ligase Praja-2 OS=Phoenix dactylifera OX=42345 GN=LOC103716699 PE=4 SV=1	KOG0800	FOG: Predicted E3 ubiquitin ligase	[O]	Posttranslational modification, protein turnover, chaperones
m64212_210919_105054/11143698/ccs		NA	NA	NA	NA	NA	NA	NA	hypothetical protein ZOSMA_261G00020 [Zostera marina]	Uncharacterized protein OS=Zostera marina OX=29655 GN=ZOSMA_261G00020 PE=4 SV=1	NA	NA	NA	NA
m64212_210919_105054/11143720/ccs		NA	NA	NA	NA	NA	NA	NA	unknown [Elaeis guineensis]	Uncharacterized protein OS=Elaeis guineensis var. tenera OX=51953 PE=2 SV=1	KOG4210	Nuclear localization sequence binding protein	[K]	Transcription
m64212_210919_105054/11143748/ccs	FRIGIDA-like protein 3 OS=Arabidopsis thaliana OX=3702 GN=FRL3 PE=1 SV=1	Frigida	NA	NA	NA	NA	NA	NA	PREDICTED: FRIGIDA-like protein 3 [Elaeis guineensis]	FRIGIDA-like protein OS=Phoenix dactylifera OX=42345 GN=LOC103724336 PE=3 SV=1	NA	NA	NA	NA
m64212_210919_105054/1114527/ccs	mRNA-decapping enzyme-like protein OS=Arabidopsis thaliana OX=3702 GN=At1g08370 PE=1 SV=2	DCP1	deadenylation-dependent decapping of nuclear-transcribed mRNA(GO:0000290)| positive regulation of catalytic activity(GO:0043085)		enzyme activator activity(GO:0008047)	K12611	mRNA-decapping enzyme 1B [EC:3.-.-.-]	ko03018:RNA degradation	PREDICTED: mRNA-decapping enzyme-like protein [Musa acuminata subsp. malaccensis]	Uncharacterized protein OS=Musa acuminata subsp. malaccensis OX=214687 GN=103999995 PE=4 SV=1	KOG2868	Decapping enzyme complex component DCP1	[A]	RNA processing and modification
m64212_210919_105054/1114961/ccs	Probable WRKY transcription factor 51 OS=Arabidopsis thaliana OX=3702 GN=WRKY51 PE=1 SV=1	WRKY	regulation of transcription, DNA-templated(GO:0006355)		sequence-specific DNA binding(GO:0043565)| DNA-binding transcription factor activity(GO:0003700)	NA	NA	NA	hypothetical protein CICLE_v10026733mg [Citrus clementina]	Uncharacterized protein OS=Citrus clementina OX=85681 GN=CICLE_v10026733mg PE=4 SV=1	NA	NA	NA	NA
m64212_210919_105054/1115243/ccs	WD-40 repeat-containing protein MSI4 OS=Arabidopsis thaliana OX=3702 GN=MSI4 PE=1 SV=3	WD40			protein binding(GO:0005515)	K10752	histone-binding protein RBBP4	NA:NA	PREDICTED: WD-40 repeat-containing protein MSI4-like [Nelumbo nucifera]	WD-40 repeat-containing protein MSI4 (Fragment) OS=Anthurium amnicola OX=1678845 GN=MSI4_2 PE=4 SV=1	KOG0264	Nucleosome remodeling factor, subunit CAF1/NURF55/MSI1	[B]	Chromatin structure and dynamics
m64212_210919_105054/1115243/ccs	WD-40 repeat-containing protein MSI4 OS=Arabidopsis thaliana OX=3702 GN=MSI4 PE=1 SV=3	WD40			protein binding(GO:0005515)	K10752	histone-binding protein RBBP4	NA:NA	PREDICTED: WD-40 repeat-containing protein MSI4-like [Nelumbo nucifera]	WD-40 repeat-containing protein MSI4 (Fragment) OS=Anthurium amnicola OX=1678845 GN=MSI4_2 PE=4 SV=1	KOG0264	Nucleosome remodeling factor, subunit CAF1/NURF55/MSI1	[B]	Chromatin structure and dynamics
m64212_210919_105054/1115243/ccs	WD-40 repeat-containing protein MSI4 OS=Arabidopsis thaliana OX=3702 GN=MSI4 PE=1 SV=3	WD40			protein binding(GO:0005515)	K10752	histone-binding protein RBBP4	NA:NA	PREDICTED: WD-40 repeat-containing protein MSI4-like [Nelumbo nucifera]	WD-40 repeat-containing protein MSI4 (Fragment) OS=Anthurium amnicola OX=1678845 GN=MSI4_2 PE=4 SV=1	KOG0264	Nucleosome remodeling factor, subunit CAF1/NURF55/MSI1	[B]	Chromatin structure and dynamics
m64212_210919_105054/1115393/ccs		NA	NA	NA	NA	NA	NA	NA			NA	NA	NA	NA
m64212_210919_105054/1115538/ccs	Cytokinin riboside 5&apos;-monophosphate phosphoribohydrolase LOG1 OS=Arabidopsis thaliana OX=3702 GN=LOG1 PE=1 SV=1	Lysine_decarbox	NA	NA	NA	NA	NA	NA	cytokinin riboside 5&apos;-monophosphate phosphoribohydrolase LOG1-like [Phoenix dactylifera]	Cytokinin riboside 5&apos;-monophosphate phosphoribohydrolase (Fragment) OS=Anthurium amnicola OX=1678845 GN=LOG1_1 PE=3 SV=1	NA	NA	NA	NA
m64212_210919_105054/1115599/ccs	Proteinase inhibitor OS=Linum usitatissimum OX=4006 PE=1 SV=1	potato_inhibit	response to wounding(GO:0009611)		serine-type endopeptidase inhibitor activity(GO:0004867)	NA	NA	NA	PREDICTED: inhibitor of trypsin and hageman factor-like [Cucumis melo]	inhibitor of trypsin and hageman factor-like OS=Cucumis melo OX=3656 GN=LOC103483638 PE=4 SV=1	NA	NA	NA	NA
m64212_210919_105054/1115659/ccs	Superoxide dismutase [Mn], mitochondrial OS=Nicotiana plumbaginifolia OX=4092 GN=SODA PE=1 SV=1	Sod_Fe_N	superoxide metabolic process(GO:0006801)| oxidation-reduction process(GO:0055114)		superoxide dismutase activity(GO:0004784)| metal ion binding(GO:0046872)	K04564	superoxide dismutase, Fe-Mn family	ko04013:MAPK signaling pathway - fly|ko04068:FoxO signaling pathway|ko04146:Peroxisome|ko04211:Longevity regulating pathway|ko04212:Longevity regulating pathway - worm|ko04213:Longevity regulating pathway - multiple species	Mn-superoxide dismutase [Haberlea rhodopensis]	Superoxide dismutase OS=Haberlea rhodopensis OX=121482 GN=MSD PE=2 SV=1	KOG0876	Manganese superoxide dismutase	[P]	Inorganic ion transport and metabolism
m64212_210919_105054/1115659/ccs	Superoxide dismutase [Mn], mitochondrial OS=Nicotiana plumbaginifolia OX=4092 GN=SODA PE=1 SV=1	Sod_Fe_C	superoxide metabolic process(GO:0006801)| oxidation-reduction process(GO:0055114)		superoxide dismutase activity(GO:0004784)| metal ion binding(GO:0046872)	K04564	superoxide dismutase, Fe-Mn family	ko04013:MAPK signaling pathway - fly|ko04068:FoxO signaling pathway|ko04146:Peroxisome|ko04211:Longevity regulating pathway|ko04212:Longevity regulating pathway - worm|ko04213:Longevity regulating pathway - multiple species	Mn-superoxide dismutase [Haberlea rhodopensis]	Superoxide dismutase OS=Haberlea rhodopensis OX=121482 GN=MSD PE=2 SV=1	KOG0876	Manganese superoxide dismutase	[P]	Inorganic ion transport and metabolism
m64212_210919_105054/1116008/ccs.1	Actin OS=Crassostrea gigas OX=29159 PE=2 SV=1	Actin	NA	NA	NA	K05692	actin beta/gamma 1	ko04015:Rap1 signaling pathway|ko04145:Phagosome|ko04210:Apoptosis|ko04390:Hippo signaling pathway|ko04391:Hippo signaling pathway - fly|ko04510:Focal adhesion|ko04520:Adherens junction|ko04530:Tight junction|ko04611:Platelet activation|ko04670:Leukocyte transendothelial migration|ko04745:Phototransduction - fly|ko04810:Regulation of actin cytoskeleton|ko04919:Thyroid hormone signaling pathway|ko…	actin, partial [Clonorchis sinensis]	Actin OS=Opisthorchis viverrini OX=6198 GN=T265_09499 PE=3 SV=1	KOG0676	Actin and related proteins	[Z]	Cytoskeleton
m64212_210919_105054/1116212/ccs		NA	NA	NA	NA	NA	NA	NA			NA	NA	NA	NA
m64212_210919_105054/1116562/ccs	Inositol monophosphatase 3 OS=Solanum lycopersicum OX=4081 GN=IMP3 PE=1 SV=1	Inositol_P	phosphatidylinositol phosphorylation(GO:0046854)			K10047	inositol-phosphate phosphatase / L-galactose 1-phosphate phosphatase	ko00053:Ascorbate and aldarate metabolism|ko00562:Inositol phosphate metabolism|ko04070:Phosphatidylinositol signaling system	inositol-phosphate phosphatase-like [Asparagus officinalis]	Inositol-1-monophosphatase (Fragment) OS=Anthurium amnicola OX=1678845 GN=IMP3_1 PE=3 SV=1	KOG2951	Inositol monophosphatase	[G]	Carbohydrate transport and metabolism
m64212_210919_105054/1116654/ccs	Auxin response factor 9 OS=Arabidopsis thaliana OX=3702 GN=ARF9 PE=1 SV=1	Auxin_resp	response to hormone(GO:0009725)| regulation of transcription, DNA-templated(GO:0006355)	nucleus(GO:0005634)	DNA binding(GO:0003677)	K14486	auxin response factor	ko04075:Plant hormone signal transduction	auxin response factor 11-like [Ananas comosus]	Auxin response factor OS=Nelumbo nucifera OX=4432 GN=LOC104604041 PE=3 SV=1	NA	NA	NA	NA
m64212_210919_105054/1116654/ccs	Auxin response factor 9 OS=Arabidopsis thaliana OX=3702 GN=ARF9 PE=1 SV=1	AUX_IAA	response to hormone(GO:0009725)| regulation of transcription, DNA-templated(GO:0006355)	nucleus(GO:0005634)	DNA binding(GO:0003677)	K14486	auxin response factor	ko04075:Plant hormone signal transduction	auxin response factor 11-like [Ananas comosus]	Auxin response factor OS=Nelumbo nucifera OX=4432 GN=LOC104604041 PE=3 SV=1	NA	NA	NA	NA
m64212_210919_105054/1116654/ccs	Auxin response factor 9 OS=Arabidopsis thaliana OX=3702 GN=ARF9 PE=1 SV=1	AUX_IAA	response to hormone(GO:0009725)| regulation of transcription, DNA-templated(GO:0006355)	nucleus(GO:0005634)	DNA binding(GO:0003677)	K14486	auxin response factor	ko04075:Plant hormone signal transduction	auxin response factor 11-like [Ananas comosus]	Auxin response factor OS=Nelumbo nucifera OX=4432 GN=LOC104604041 PE=3 SV=1	NA	NA	NA	NA
m64212_210919_105054/1116969/ccs	Transcription factor E2FA OS=Arabidopsis thaliana OX=3702 GN=E2FA PE=1 SV=1	E2F_CC-MB			protein dimerization activity(GO:0046983)	K06620	transcription factor E2F3	ko04110:Cell cycle	Transcription factor (E2F) [Zostera marina]	Transcription factor (E2F) OS=Zostera marina OX=29655 GN=ZOSMA_37G00920 PE=3 SV=1	KOG2577	Transcription factor E2F/dimerization partner (TDP)	[K]	Transcription
m64212_210919_105054/11206823/ccs		Prefoldin_2	protein folding(GO:0006457)	prefoldin complex(GO:0016272)	unfolded protein binding(GO:0051082)	K09548	prefoldin subunit 1	NA:NA	prefoldin subunit 1-like [Ananas comosus]	prefoldin subunit 1 OS=Phoenix dactylifera OX=42345 GN=LOC103714095 PE=4 SV=1	NA	NA	NA	NA
m64212_210919_105054/11206844/ccs		NA	NA	NA	NA	K20308	trafficking protein particle complex subunit 11	NA:NA	hypothetical protein ZOSMA_166G00580 [Zostera marina]	Uncharacterized protein OS=Zostera marina OX=29655 GN=ZOSMA_166G00580 PE=4 SV=1	KOG4386	Uncharacterized conserved protein	[S]	Function unknown
m64212_210919_105054/11206963/ccs	Ubiquitin-conjugating enzyme E2-17 kDa OS=Solanum lycopersicum OX=4081 PE=2 SV=1	UQ_con	NA	NA	NA	NA	NA	NA	PREDICTED: ubiquitin-conjugating enzyme E2-17 kDa-like [Capsicum annuum]	Ubiquitin-conjugating enzyme E2-17 kDa OS=Capsicum chinense OX=80379 GN=BC332_25408 PE=3 SV=1	KOG0417	Ubiquitin-protein ligase	[O]	Posttranslational modification, protein turnover, chaperones
m64212_210919_105054/11207039/ccs	Root phototropism protein 2 OS=Arabidopsis thaliana OX=3702 GN=RPT2 PE=1 SV=2	NPH3	NA	NA	NA	NA	NA	NA	PREDICTED: root phototropism protein 2 [Daucus carota subsp. sativus]	Root phototropism protein 2 OS=Anthurium amnicola OX=1678845 GN=RPT2_8 PE=3 SV=1	NA	NA	NA	NA
m64212_210919_105054/11207162/ccs	Quinone oxidoreductase-like protein 2 homolog OS=Nematostella vectensis OX=45351 GN=v1g238856 PE=3 SV=1	ADH_zinc_N	oxidation-reduction process(GO:0055114)			K00344	NADPH:quinone reductase	NA:NA	quinone oxidoreductase-like protein 2 homolog [Ananas comosus]	Quinone oxidoreductase-like protein 2 (Fragment) OS=Anthurium amnicola OX=1678845 GN=v1g238856_2 PE=4 SV=1	KOG1198	Zinc-binding oxidoreductase	[R]	General function prediction only
m64212_210919_105054/11207162/ccs	Quinone oxidoreductase-like protein 2 homolog OS=Nematostella vectensis OX=45351 GN=v1g238856 PE=3 SV=1	ADH_N	oxidation-reduction process(GO:0055114)			K00344	NADPH:quinone reductase	NA:NA	quinone oxidoreductase-like protein 2 homolog [Ananas comosus]	Quinone oxidoreductase-like protein 2 (Fragment) OS=Anthurium amnicola OX=1678845 GN=v1g238856_2 PE=4 SV=1	KOG1198	Zinc-binding oxidoreductase	[R]	General function prediction only
m64212_210919_105054/11207222/ccs		NA	NA	NA	NA	NA	NA	NA	PREDICTED: uncharacterized protein LOC105035431 [Elaeis guineensis]	Peroxidase 6 (Fragment) OS=Anthurium amnicola OX=1678845 GN=PER6 PE=4 SV=1	NA	NA	NA	NA
m64212_210919_105054/11207492/ccs	RNA replication polyprotein OS=Apple stem pitting virus (isolate PA66) OX=651356 GN=ORF1 PE=3 SV=1	Vmethyltransf	mRNA methylation(GO:0080009)| RNA processing(GO:0006396)		mRNA methyltransferase activity(GO:0008174)| RNA binding(GO:0003723)	NA	NA	NA	RNA-dependant RNA polymerase [Banana mild mosaic virus]	RNA-dependant RNA polymerase OS=Banana mild mosaic virus OX=148879 PE=4 SV=1	NA	NA	NA	NA
m64212_210919_105054/11207595/ccs	Phosphatidylinositol-3-phosphatase myotubularin-1 OS=Arabidopsis thaliana OX=3702 GN=MTM1 PE=1 SV=1	Myotub-related	NA	NA	NA	K18081	myotubularin-related protein 1/2	ko00562:Inositol phosphate metabolism|ko04070:Phosphatidylinositol signaling system	PREDICTED: phosphatidylinositol-3-phosphatase myotubularin-1 [Elaeis guineensis]	Myotubularin-like phosphatase domain OS=Macleaya cordata OX=56857 GN=BVC80_1711g17 PE=3 SV=1	KOG4471	Phosphatidylinositol 3-phosphate 3-phosphatase myotubularin MTM1	[U]	Intracellular trafficking, secretion, and vesicular transport
m64212_210919_105054/11207760/ccs	Shaggy-related protein kinase alpha OS=Arabidopsis thaliana OX=3702 GN=ASK1 PE=1 SV=3	Pkinase	protein phosphorylation(GO:0006468)		protein kinase activity(GO:0004672)| ATP binding(GO:0005524)	NA	NA	NA	shaggy-related protein kinase alpha [Asparagus officinalis]	shaggy-related protein kinase alpha OS=Nelumbo nucifera OX=4432 GN=LOC104611240 PE=3 SV=1	KOG0658	Glycogen synthase kinase-3	[G]	Carbohydrate transport and metabolism
m64212_210919_105054/11207968/ccs		NA	NA	NA	NA	NA	NA	NA	uncharacterized protein LOC17885845 [Capsella rubella]	Uncharacterized protein OS=Capsella rubella OX=81985 GN=CARUB_v10019268mg PE=4 SV=1	NA	NA	NA	NA
m64212_210919_105054/11208099/ccs	Serine/threonine-protein kinase-like protein CCR4 OS=Arabidopsis thaliana OX=3702 GN=CCR4 PE=1 SV=1	Pkinase_Tyr	protein phosphorylation(GO:0006468)		protein kinase activity(GO:0004672)	NA	NA	NA	serine/threonine-protein kinase-like protein CCR4 [Citrus sinensis]	Uncharacterized protein OS=Citrus sinensis OX=2711 GN=CISIN_1g046311mg PE=4 SV=1	KOG1187	Serine/threonine protein kinase	[T]	Signal transduction mechanisms
m64212_210919_105054/11208124/ccs.1		NA	NA	NA	NA	NA	NA	NA			NA	NA	NA	NA
m64212_210919_105054/11208124/ccs.2		NA	NA	NA	NA	NA	NA	NA			NA	NA	NA	NA
m64212_210919_105054/11208128/ccs	Calmodulin-binding protein 60 B OS=Arabidopsis thaliana OX=3702 GN=CBP60B PE=2 SV=1	Calmodulin_bind			calmodulin binding(GO:0005516)	NA	NA	NA	PREDICTED: calmodulin-binding protein 60 B-like [Nelumbo nucifera]	calmodulin-binding protein 60 B-like OS=Nelumbo nucifera OX=4432 GN=LOC104599111 PE=4 SV=1	NA	NA	NA	NA
m64212_210919_105054/11208154/ccs	Auxin efflux carrier component 4 OS=Arabidopsis thaliana OX=3702 GN=PIN4 PE=1 SV=1	Mem_trans	transmembrane transport(GO:0055085)	integral component of membrane(GO:0016021)		K13947	auxin efflux carrier family	NA:NA	PIN-like protein, partial [Ludovia sp. SFB-2014]	Auxin efflux carrier component (Fragment) OS=Ludovia sp. SFB-2014 OX=1520883 PE=2 SV=1	NA	NA	NA	NA
m64212_210919_105054/11208447/ccs	Cycloartenol-C-24-methyltransferase 1 OS=Oryza sativa subsp. japonica OX=39947 GN=Smt1-1 PE=2 SV=1	Sterol_MT_C	steroid biosynthetic process(GO:0006694)		methyltransferase activity(GO:0008168)	K00559	sterol 24-C-methyltransferase	ko00100:Steroid biosynthesis	Sterol 24-C-methyltransferase [Zostera marina]	Methyltransferase OS=Zostera marina OX=29655 GN=ZOSMA_16G01130 PE=3 SV=1	KOG1269	SAM-dependent methyltransferases	[R]	General function prediction only
m64212_210919_105054/11208447/ccs	Cycloartenol-C-24-methyltransferase 1 OS=Oryza sativa subsp. japonica OX=39947 GN=Smt1-1 PE=2 SV=1	Methyltransf_11	steroid biosynthetic process(GO:0006694)		methyltransferase activity(GO:0008168)	K00559	sterol 24-C-methyltransferase	ko00100:Steroid biosynthesis	Sterol 24-C-methyltransferase [Zostera marina]	Methyltransferase OS=Zostera marina OX=29655 GN=ZOSMA_16G01130 PE=3 SV=1	KOG1269	SAM-dependent methyltransferases	[R]	General function prediction only
m64212_210919_105054/11208585/ccs	Protein DEFECTIVE IN MERISTEM SILENCING 3 OS=Arabidopsis thaliana OX=3702 GN=DMS3 PE=1 SV=1	NA	NA	NA	NA	NA	NA	NA	PREDICTED: protein DEFECTIVE IN MERISTEM SILENCING 3 isoform X1 [Elaeis guineensis]	ATP synthase subunit alpha OS=Anthurium amnicola OX=1678845 GN=atpA_18 PE=4 SV=1	NA	NA	NA	NA
m64212_210919_105054/11208769/ccs	Histone-binding protein MSI1 OS=Arabidopsis thaliana OX=3702 GN=MSI1 PE=1 SV=1	WD40			protein binding(GO:0005515)	K10752	histone-binding protein RBBP4	NA:NA	WD-40 repeat-containing protein MSI1 [Phalaenopsis equestris]	WD-40 repeat-containing protein MSI1 OS=Apostasia shenzhenica OX=1088818 GN=MSI1 PE=4 SV=1	KOG0264	Nucleosome remodeling factor, subunit CAF1/NURF55/MSI1	[B]	Chromatin structure and dynamics
m64212_210919_105054/11208769/ccs	Histone-binding protein MSI1 OS=Arabidopsis thaliana OX=3702 GN=MSI1 PE=1 SV=1	WD40			protein binding(GO:0005515)	K10752	histone-binding protein RBBP4	NA:NA	WD-40 repeat-containing protein MSI1 [Phalaenopsis equestris]	WD-40 repeat-containing protein MSI1 OS=Apostasia shenzhenica OX=1088818 GN=MSI1 PE=4 SV=1	KOG0264	Nucleosome remodeling factor, subunit CAF1/NURF55/MSI1	[B]	Chromatin structure and dynamics
m64212_210919_105054/11208769/ccs	Histone-binding protein MSI1 OS=Arabidopsis thaliana OX=3702 GN=MSI1 PE=1 SV=1	WD40			protein binding(GO:0005515)	K10752	histone-binding protein RBBP4	NA:NA	WD-40 repeat-containing protein MSI1 [Phalaenopsis equestris]	WD-40 repeat-containing protein MSI1 OS=Apostasia shenzhenica OX=1088818 GN=MSI1 PE=4 SV=1	KOG0264	Nucleosome remodeling factor, subunit CAF1/NURF55/MSI1	[B]	Chromatin structure and dynamics
m64212_210919_105054/11208979/ccs	Cystathionine gamma-synthase 1, chloroplastic OS=Arabidopsis thaliana OX=3702 GN=CGS1 PE=1 SV=3	Cys_Met_Meta_PP			pyridoxal phosphate binding(GO:0030170)	K01739	cystathionine gamma-synthase	ko00270:Cysteine and methionine metabolism|ko00450:Selenocompound metabolism|ko00920:Sulfur metabolism|ko01230:Biosynthesis of amino acids	PREDICTED: cystathionine gamma-synthase 1, chloroplastic isoform X1 [Elaeis guineensis]	Cystathionine gamma-synthase, chloroplastic OS=Anthurium amnicola OX=1678845 GN=CGS1_6 PE=3 SV=1	KOG0053	Cystathionine beta-lyases/cystathionine gamma-synthases	[E]	Amino acid transport and metabolism
m64212_210919_105054/11208997/ccs	Probable serine/threonine-protein kinase PIX7 OS=Arabidopsis thaliana OX=3702 GN=PIX7 PE=1 SV=1	Pkinase_Tyr	protein phosphorylation(GO:0006468)		protein kinase activity(GO:0004672)	NA	NA	NA	probable serine/threonine-protein kinase PIX7 [Ananas comosus]	probable receptor-like protein kinase At5g15080 isoform X1 OS=Phoenix dactylifera OX=42345 GN=LOC103720498 PE=3 SV=1	KOG1187	Serine/threonine protein kinase	[T]	Signal transduction mechanisms
m64212_210919_105054/11209002/ccs	RNA replication polyprotein OS=Apple stem pitting virus (isolate PA66) OX=651356 GN=ORF1 PE=3 SV=1	Vmethyltransf	mRNA methylation(GO:0080009)| RNA processing(GO:0006396)		mRNA methyltransferase activity(GO:0008174)| RNA binding(GO:0003723)	NA	NA	NA	RNA-dependant RNA polymerase [Banana mild mosaic virus]	RNA-dependant RNA polymerase OS=Banana mild mosaic virus OX=148879 PE=4 SV=1	NA	NA	NA	NA
m64212_210919_105054/11209428/ccs	Probable prolyl 4-hydroxylase 7 OS=Arabidopsis thaliana OX=3702 GN=P4H7 PE=2 SV=1	2OG-FeII_Oxy_3	oxidation-reduction process(GO:0055114)		oxidoreductase activity(GO:0016491)	NA	NA	NA	PREDICTED: probable prolyl 4-hydroxylase 6 [Populus euphratica]	Putative prolyl 4-hydroxylase 7 OS=Ananas comosus OX=4615 GN=ACMD2_13097 PE=4 SV=1	KOG1591	Prolyl 4-hydroxylase alpha subunit	[E]	Amino acid transport and metabolism
m64212_210919_105054/11209503/ccs		NA	NA	NA	NA	NA	NA	NA	PREDICTED: uncharacterized protein LOC104592436 [Nelumbo nucifera]	uncharacterized protein LOC104592436 OS=Nelumbo nucifera OX=4432 GN=LOC104592436 PE=4 SV=1	NA	NA	NA	NA
m64212_210919_105054/11272280/ccs		NA	NA	NA	NA	NA	NA	NA			NA	NA	NA	NA
m64212_210919_105054/11272562/ccs	Purple acid phosphatase 15 OS=Arabidopsis thaliana OX=3702 GN=PAP15 PE=1 SV=1	Metallophos_C	NA	NA	NA	NA	NA	NA	purple acid phosphatase 15-like isoform X3 [Manihot esculenta]	Purple acid phosphatase OS=Manihot esculenta OX=3983 GN=MANES_15G054400 PE=3 SV=1	KOG1378	Purple acid phosphatase	[G]	Carbohydrate transport and metabolism
m64212_210919_105054/11272711/ccs	Metal-nicotianamine transporter YSL3 OS=Arabidopsis thaliana OX=3702 GN=YSL3 PE=2 SV=1	OPT	transmembrane transport(GO:0055085)			NA	NA	NA	Yellow stripe 1A transporter [Zostera marina]	Yellow stripe 1A transporter OS=Zostera marina OX=29655 GN=ZOSMA_48G00310 PE=4 SV=1	NA	NA	NA	NA
m64212_210919_105054/11273469/ccs	Plant intracellular Ras-group-related LRR protein 6 OS=Oryza sativa subsp. japonica OX=39947 GN=IRL6 PE=2 SV=1	LRR_8			protein binding(GO:0005515)	NA	NA	NA	PREDICTED: plant intracellular Ras-group-related LRR protein 6 isoform X1 [Vitis vinifera]	Uncharacterized protein OS=Vitis vinifera OX=29760 GN=VIT_19s0014g03000 PE=4 SV=1	KOG0472	Leucine-rich repeat protein	[S]	Function unknown
m64212_210919_105054/11274110/ccs		LRR_1			protein binding(GO:0005515)	NA	NA	NA	LRR-RLK, partial [Vernicia fordii]	LRR-RLK (Fragment) OS=Vernicia montana OX=316732 PE=2 SV=1	KOG0619	FOG: Leucine rich repeat	[R]	General function prediction only
m64212_210919_105054/11274110/ccs		LRR_6			protein binding(GO:0005515)	NA	NA	NA	LRR-RLK, partial [Vernicia fordii]	LRR-RLK (Fragment) OS=Vernicia montana OX=316732 PE=2 SV=1	KOG0619	FOG: Leucine rich repeat	[R]	General function prediction only
m64212_210919_105054/11274263/ccs		CENP-O	centromere complex assembly(GO:0034508)	kinetochore(GO:0000776)		K11507	centromere protein O	NA:NA	PREDICTED: uncharacterized protein LOC103973849 [Musa acuminata subsp. malaccensis]	uncharacterized protein LOC103696594 isoform X3 OS=Phoenix dactylifera OX=42345 GN=LOC103696594 PE=4 SV=1	NA	NA	NA	NA
m64212_210919_105054/11274384/ccs	Tryptamine benzoyltransferase 2 OS=Oryza sativa subsp. japonica OX=39947 GN=TBT2 PE=1 SV=1	Transferase			transferase activity, transferring acyl groups other than amino-acyl groups(GO:0016747)	K13065	shikimate O-hydroxycinnamoyltransferase	ko00940:Phenylpropanoid biosynthesis|ko00941:Flavonoid biosynthesis|ko00945:Stilbenoid, diarylheptanoid and gingerol biosynthesis	Transferase [Macleaya cordata]	Transferase OS=Macleaya cordata OX=56857 GN=BVC80_9009g21 PE=4 SV=1	NA	NA	NA	NA
m64212_210919_105054/11274627/ccs.1	Probable magnesium transporter NIPA6 OS=Arabidopsis thaliana OX=3702 GN=At2g21120 PE=2 SV=1	Mg_trans_NIPA	magnesium ion transport(GO:0015693)	integral component of membrane(GO:0016021)	magnesium ion transmembrane transporter activity(GO:0015095)	NA	NA	NA	PREDICTED: probable magnesium transporter NIPA6 [Musa acuminata subsp. malaccensis]	Probable magnesium transporter OS=Musa acuminata subsp. malaccensis OX=214687 GN=103979119 PE=3 SV=1	KOG2922	Uncharacterized conserved protein	[S]	Function unknown
m64212_210919_105054/11274627/ccs.2		NA	NA	NA	NA	NA	NA	NA			NA	NA	NA	NA
m64212_210919_105054/11274670/ccs	Putative transcription factor bHLH041 OS=Arabidopsis thaliana OX=3702 GN=BHLH41 PE=3 SV=1	HLH			protein dimerization activity(GO:0046983)	NA	NA	NA	PREDICTED: putative transcription factor bHLH041 [Elaeis guineensis]	Uncharacterized protein OS=Musa acuminata subsp. malaccensis OX=214687 PE=4 SV=1	NA	NA	NA	NA
m64212_210919_105054/11274677/ccs	CBL-interacting protein kinase 18 OS=Oryza sativa subsp. japonica OX=39947 GN=CIPK18 PE=2 SV=1	NAF	signal transduction(GO:0007165)| protein phosphorylation(GO:0006468)		protein kinase activity(GO:0004672)| ATP binding(GO:0005524)	K07198	5'-AMP-activated protein kinase, catalytic alpha subunit	ko04068:FoxO signaling pathway|ko04140:Regulation of autophagy|ko04150:mTOR signaling pathway|ko04151:PI3K-Akt signaling pathway|ko04152:AMPK signaling pathway|ko04211:Longevity regulating pathway|ko04213:Longevity regulating pathway - multiple species|ko04710:Circadian rhythm|ko04910:Insulin signaling pathway|ko04920:Adipocytokine signaling pathway|ko04921:Oxytocin signaling pathway|ko04922:Gluc…	CBL-interacting protein kinase 18-like [Phoenix dactylifera]	Non-specific serine/threonine protein kinase OS=Phoenix dactylifera OX=42345 GN=LOC103702112 PE=3 SV=1	KOG0583	Serine/threonine protein kinase	[T]	Signal transduction mechanisms
m64212_210919_105054/11274677/ccs	CBL-interacting protein kinase 18 OS=Oryza sativa subsp. japonica OX=39947 GN=CIPK18 PE=2 SV=1	Pkinase	signal transduction(GO:0007165)| protein phosphorylation(GO:0006468)		protein kinase activity(GO:0004672)| ATP binding(GO:0005524)	K07198	5'-AMP-activated protein kinase, catalytic alpha subunit	ko04068:FoxO signaling pathway|ko04140:Regulation of autophagy|ko04150:mTOR signaling pathway|ko04151:PI3K-Akt signaling pathway|ko04152:AMPK signaling pathway|ko04211:Longevity regulating pathway|ko04213:Longevity regulating pathway - multiple species|ko04710:Circadian rhythm|ko04910:Insulin signaling pathway|ko04920:Adipocytokine signaling pathway|ko04921:Oxytocin signaling pathway|ko04922:Gluc…	CBL-interacting protein kinase 18-like [Phoenix dactylifera]	Non-specific serine/threonine protein kinase OS=Phoenix dactylifera OX=42345 GN=LOC103702112 PE=3 SV=1	KOG0583	Serine/threonine protein kinase	[T]	Signal transduction mechanisms
m64212_210919_105054/11274836/ccs	Phloretin 2&apos;-O-glucosyltransferase OS=Pyrus communis OX=23211 GN=UGT88F2 PE=1 SV=1	NA	NA	NA	NA	NA	NA	NA	anthocyanidin 3-O-glucosyltransferase 2-like [Asparagus officinalis]	Glycosyltransferase (Fragment) OS=Anthurium amnicola OX=1678845 GN=GT1_0 PE=3 SV=1	KOG1192	UDP-glucuronosyl and UDP-glucosyl transferase	[C]	Energy production and conversion
m64212_210919_105054/11338002/ccs		NA	NA	NA	NA	NA	NA	NA		Putative ovule protein (Fragment) OS=Solanum chacoense OX=4108 PE=4 SV=1	NA	NA	NA	NA
m64212_210919_105054/11338015/ccs	Transcription factor RAX3 OS=Arabidopsis thaliana OX=3702 GN=RAX3 PE=2 SV=1	Myb_DNA-binding	NA	NA	NA	K09422	transcription factor MYB, plant	NA:NA	PREDICTED: transcription factor RAX2-like [Populus euphratica]	Uncharacterized protein OS=Populus trichocarpa OX=3694 GN=POPTR_006G234200v3 PE=4 SV=1	KOG0048	Transcription factor, Myb superfamily	[K]	Transcription
m64212_210919_105054/11338015/ccs	Transcription factor RAX3 OS=Arabidopsis thaliana OX=3702 GN=RAX3 PE=2 SV=1	Myb_DNA-binding	NA	NA	NA	K09422	transcription factor MYB, plant	NA:NA	PREDICTED: transcription factor RAX2-like [Populus euphratica]	Uncharacterized protein OS=Populus trichocarpa OX=3694 GN=POPTR_006G234200v3 PE=4 SV=1	KOG0048	Transcription factor, Myb superfamily	[K]	Transcription
m64212_210919_105054/11338056/ccs	Nitrilase-like protein 2 OS=Arabidopsis thaliana OX=3702 GN=NLP2 PE=2 SV=1	CN_hydrolase	nitrogen compound metabolic process(GO:0006807)			NA	NA	NA	unnamed protein product, partial [Vitis vinifera]	Nitrilase 1 (Fragment) OS=Anthurium amnicola OX=1678845 GN=Nit1_2 PE=4 SV=1	KOG0807	Carbon-nitrogen hydrolase	[E]	Amino acid transport and metabolism
m64212_210919_105054/11338181/ccs	Serine/threonine-protein kinase Aurora-1 OS=Arabidopsis thaliana OX=3702 GN=AUR1 PE=1 SV=1	Pkinase	protein phosphorylation(GO:0006468)		protein kinase activity(GO:0004672)| ATP binding(GO:0005524)	K08850	aurora kinase, other	NA:NA	serine/threonine-protein kinase Aurora-2-like [Papaver somniferum]	Uncharacterized protein OS=Jatropha curcas OX=180498 GN=JCGZ_07715 PE=3 SV=1	KOG0580	Serine/threonine protein kinase	[D]	Cell cycle control, cell division, chromosome partitioning
m64212_210919_105054/11338276/ccs	Capsid protein OS=Lolium latent virus (isolate Lolium/USA/US1/-) OX=686945 GN=ORF5 PE=1 SV=1	Flexi_CP		viral capsid(GO:0019028)	structural molecule activity(GO:0005198)	NA	NA	NA	coat protein [Banana mild mosaic virus]	Coat protein OS=Banana mild mosaic virus OX=148879 PE=4 SV=1	NA	NA	NA	NA
m64212_210919_105054/11338285/ccs	Cinnamoyl-CoA reductase 1 OS=Arabidopsis thaliana OX=3702 GN=CCR1 PE=1 SV=1	Epimerase			catalytic activity(GO:0003824)| coenzyme binding(GO:0050662)	NA	NA	NA	cinnamoyl-CoA reductase 1-like [Phoenix dactylifera]	cinnamoyl-CoA reductase 1-like OS=Phoenix dactylifera OX=42345 GN=LOC103695828 PE=4 SV=1	KOG1502	Flavonol reductase/cinnamoyl-CoA reductase	[V]	Defense mechanisms
m64212_210919_105054/11338319/ccs	40S ribosomal protein S18 OS=Arabidopsis thaliana OX=3702 GN=RPS18A PE=1 SV=1	Ribosomal_S13	translation(GO:0006412)	intracellular(GO:0005622)| ribosome(GO:0005840)	RNA binding(GO:0003723)| structural constituent of ribosome(GO:0003735)	K02964	small subunit ribosomal protein S18e	ko03010:Ribosome	40S ribosomal protein S18-like [Papaver somniferum]	40S ribosomal protein S18 OS=Dendrobium catenatum OX=906689 GN=RPS18A PE=3 SV=1	KOG3311	Ribosomal protein S18	[J]	Translation, ribosomal structure and biogenesis
m64212_210919_105054/11338487/ccs	Diaminopimelate decarboxylase 1, chloroplastic OS=Arabidopsis thaliana OX=3702 GN=LYSA1 PE=1 SV=1	Orn_DAP_Arg_deC			catalytic activity(GO:0003824)	K01586	diaminopimelate decarboxylase	ko00300:Lysine biosynthesis|ko01230:Biosynthesis of amino acids	Ornithine decarboxylase [Handroanthus impetiginosus]	Ornithine decarboxylase OS=Handroanthus impetiginosus OX=429701 GN=CDL12_13333 PE=3 SV=1	KOG0622	Ornithine decarboxylase	[E]	Amino acid transport and metabolism
m64212_210919_105054/11338487/ccs	Diaminopimelate decarboxylase 1, chloroplastic OS=Arabidopsis thaliana OX=3702 GN=LYSA1 PE=1 SV=1	Orn_Arg_deC_N			catalytic activity(GO:0003824)	K01586	diaminopimelate decarboxylase	ko00300:Lysine biosynthesis|ko01230:Biosynthesis of amino acids	Ornithine decarboxylase [Handroanthus impetiginosus]	Ornithine decarboxylase OS=Handroanthus impetiginosus OX=429701 GN=CDL12_13333 PE=3 SV=1	KOG0622	Ornithine decarboxylase	[E]	Amino acid transport and metabolism
m64212_210919_105054/11338596/ccs		NA	NA	NA	NA	NA	NA	NA			NA	NA	NA	NA
m64212_210919_105054/11338787/ccs.1	DCN1-like protein 1 OS=Homo sapiens OX=9606 GN=DCUN1D1 PE=1 SV=1	UBA_4	NA	NA	NA	K17822	DCN1-like protein 1/2	NA:NA	PREDICTED: DCN1-like protein 2 [Elaeis guineensis]	Defective in cullin neddylation protein OS=Nelumbo nucifera OX=4432 GN=LOC104597463 PE=4 SV=1	KOG3077	Uncharacterized conserved protein	[S]	Function unknown
m64212_210919_105054/11338787/ccs.1	DCN1-like protein 1 OS=Homo sapiens OX=9606 GN=DCUN1D1 PE=1 SV=1	Cullin_binding	NA	NA	NA	K17822	DCN1-like protein 1/2	NA:NA	PREDICTED: DCN1-like protein 2 [Elaeis guineensis]	Defective in cullin neddylation protein OS=Nelumbo nucifera OX=4432 GN=LOC104597463 PE=4 SV=1	KOG3077	Uncharacterized conserved protein	[S]	Function unknown
m64212_210919_105054/11338787/ccs.2	Shaggy-related protein kinase delta OS=Arabidopsis thaliana OX=3702 GN=ASK4 PE=2 SV=1	NA	NA	NA	NA	K03083	glycogen synthase kinase 3 beta	ko04012:ErbB signaling pathway|ko04062:Chemokine signaling pathway|ko04110:Cell cycle|ko04150:mTOR signaling pathway|ko04151:PI3K-Akt signaling pathway|ko04310:Wnt signaling pathway|ko04340:Hedgehog signaling pathway|ko04341:Hedgehog signaling pathway - fly|ko04360:Axon guidance|ko04390:Hippo signaling pathway|ko04510:Focal adhesion|ko04550:Signaling pathways regulating pluripotency of stem cells…	shaggy-related protein kinase kappa [Medicago truncatula]	Shaggy-related protein kinase kappa OS=Rhizophora mucronata OX=61149 PE=3 SV=1	KOG0658	Glycogen synthase kinase-3	[G]	Carbohydrate transport and metabolism
m64212_210919_105054/11339068/ccs	Stem-specific protein TSJT1 OS=Nicotiana tabacum OX=4097 GN=TSJT1 PE=2 SV=1	DUF3700	NA	NA	NA	NA	NA	NA	Aluminum-induced protein [Zostera marina]	Aluminum-induced protein OS=Zostera marina OX=29655 GN=ZOSMA_8G00490 PE=4 SV=1	NA	NA	NA	NA
m64212_210919_105054/11339140/ccs	Calcium load-activated calcium channel homolog OS=Caenorhabditis elegans OX=6239 GN=F22B5.10 PE=3 SV=1	DUF106		membrane(GO:0016020)		NA	NA	NA	PREDICTED: calcium load-activated calcium channel-like [Tarenaya hassleriana]	Calcium load-activated calcium channel OS=Citrus unshiu OX=55188 GN=CUMW_003760 PE=3 SV=1	KOG3312	Predicted membrane protein	[S]	Function unknown
m64212_210919_105054/11339312/ccs		NA	NA	NA	NA	NA	NA	NA	unnamed protein product, partial [Vitis vinifera]	Uncharacterized protein OS=Vitis vinifera OX=29760 GN=VIT_18s0001g03020 PE=4 SV=1	NA	NA	NA	NA
m64212_210919_105054/11340254/ccs	Probable LRR receptor-like serine/threonine-protein kinase At1g14390 OS=Arabidopsis thaliana OX=3702 GN=At1g14390 PE=1 SV=1	Pkinase_Tyr	protein phosphorylation(GO:0006468)		protein kinase activity(GO:0004672)	NA	NA	NA	PREDICTED: probable LRR receptor-like serine/threonine-protein kinase At1g14390 [Elaeis guineensis]	Putative LRR receptor-like serine/threonine-protein kinase At1g14390 OS=Anthurium amnicola OX=1678845 GN=At1g14390_1 PE=4 SV=1	NA	NA	NA	NA
m64212_210919_105054/11340407/ccs		NA	NA	NA	NA	NA	NA	NA			NA	NA	NA	NA
m64212_210919_105054/11340537/ccs	Splicing factor U2af large subunit B OS=Arabidopsis thaliana OX=3702 GN=U2AF65B PE=1 SV=2	RRM_1			nucleic acid binding(GO:0003676)	K12837	splicing factor U2AF 65 kDa subunit	ko03040:Spliceosome	Splicing factor U2af large subunit B [Zostera marina]	U2 snRNP auxiliary factor large subunit OS=Zostera marina OX=29655 GN=ZOSMA_15G01650 PE=3 SV=1	KOG0120	Splicing factor U2AF, large subunit (RRM superfamily)	[A]	RNA processing and modification
m64212_210919_105054/11403445/ccs	ATP-dependent RNA helicase DEAH11, chloroplastic OS=Arabidopsis thaliana OX=3702 GN=At4g01020 PE=3 SV=1	zf-C3HC4			metal ion binding(GO:0046872)	K12818	ATP-dependent RNA helicase DHX8/PRP22	ko03040:Spliceosome	PREDICTED: ATP-dependent RNA helicase DEAH12, chloroplastic-like [Elaeis guineensis]	ATP-dependent RNA helicase DEAH12, chloroplastic-like OS=Nelumbo nucifera OX=4432 GN=LOC104604222 PE=4 SV=1	KOG1812	Predicted E3 ubiquitin ligase	[O]	Posttranslational modification, protein turnover, chaperones
m64212_210919_105054/11403445/ccs	ATP-dependent RNA helicase DEAH11, chloroplastic OS=Arabidopsis thaliana OX=3702 GN=At4g01020 PE=3 SV=1	IBR			metal ion binding(GO:0046872)	K12818	ATP-dependent RNA helicase DHX8/PRP22	ko03040:Spliceosome	PREDICTED: ATP-dependent RNA helicase DEAH12, chloroplastic-like [Elaeis guineensis]	ATP-dependent RNA helicase DEAH12, chloroplastic-like OS=Nelumbo nucifera OX=4432 GN=LOC104604222 PE=4 SV=1	KOG1812	Predicted E3 ubiquitin ligase	[O]	Posttranslational modification, protein turnover, chaperones
m64212_210919_105054/11403664/ccs.1	Serine/threonine-protein kinase PBL27 OS=Arabidopsis thaliana OX=3702 GN=PBL27 PE=1 SV=1	NA	NA	NA	NA	NA	NA	NA	PREDICTED: serine/threonine-protein kinase CDL1-like [Nelumbo nucifera]	serine/threonine-protein kinase CDL1-like OS=Nelumbo nucifera OX=4432 GN=LOC104587601 PE=4 SV=1	KOG1187	Serine/threonine protein kinase	[T]	Signal transduction mechanisms
m64212_210919_105054/11403713/ccs		SURF6	NA	NA	NA	NA	NA	NA	PREDICTED: surfeit locus protein 6 [Populus euphratica]	SURF6 domain-containing protein OS=Cephalotus follicularis OX=3775 GN=CFOL_v3_08723 PE=4 SV=1	KOG2885	Uncharacterized conserved protein	[S]	Function unknown
m64212_210919_105054/11403713/ccs		RRP14	NA	NA	NA	NA	NA	NA	PREDICTED: surfeit locus protein 6 [Populus euphratica]	SURF6 domain-containing protein OS=Cephalotus follicularis OX=3775 GN=CFOL_v3_08723 PE=4 SV=1	KOG2885	Uncharacterized conserved protein	[S]	Function unknown
m64212_210919_105054/11404172/ccs	Bifunctional dTDP-4-dehydrorhamnose 3,5-epimerase/dTDP-4-dehydrorhamnose reductase OS=Arabidopsis thaliana OX=3702 GN=NRS/ER PE=1 SV=1	NA	NA	NA	NA	K12450	UDP-glucose 4,6-dehydratase	ko00520:Amino sugar and nucleotide sugar metabolism	Bifunctional dTDP-4-dehydrorhamnose 3,5-epimerase/dTDP-4-dehydrorhamnose reductase [Actinidia chinensis var. chinensis]	Bifunctional dTDP-4-dehydrorhamnose 3,5-epimerase/dTDP-4-dehydrorhamnose reductase OS=Actinidia chinensis var. chinensis OX=1590841 GN=CEY00_Acc19963 PE=4 SV=1	KOG0747	Putative NAD+-dependent epimerases	[G]	Carbohydrate transport and metabolism
m64212_210919_105054/11404233/ccs	Amidase 1 OS=Arabidopsis thaliana OX=3702 GN=AMI1 PE=1 SV=1	Amidase	NA	NA	NA	NA	NA	NA	amidase 1-like [Papaver somniferum]	amidase 1 isoform X2 OS=Nelumbo nucifera OX=4432 GN=LOC104612430 PE=4 SV=1	KOG1211	Amidases	[J]	Translation, ribosomal structure and biogenesis
m64212_210919_105054/11404390/ccs	Plant intracellular Ras-group-related LRR protein 5 OS=Oryza sativa subsp. japonica OX=39947 GN=IRL5 PE=2 SV=1	LRR_1			protein binding(GO:0005515)	NA	NA	NA	Leucine-rich repeat [Macleaya cordata]	Leucine-rich repeat OS=Macleaya cordata OX=56857 GN=BVC80_1653g103 PE=4 SV=1	KOG0619	FOG: Leucine rich repeat	[R]	General function prediction only
m64212_210919_105054/11404390/ccs	Plant intracellular Ras-group-related LRR protein 5 OS=Oryza sativa subsp. japonica OX=39947 GN=IRL5 PE=2 SV=1	LRR_8			protein binding(GO:0005515)	NA	NA	NA	Leucine-rich repeat [Macleaya cordata]	Leucine-rich repeat OS=Macleaya cordata OX=56857 GN=BVC80_1653g103 PE=4 SV=1	KOG0619	FOG: Leucine rich repeat	[R]	General function prediction only
m64212_210919_105054/11404390/ccs	Plant intracellular Ras-group-related LRR protein 5 OS=Oryza sativa subsp. japonica OX=39947 GN=IRL5 PE=2 SV=1	LRR_8			protein binding(GO:0005515)	NA	NA	NA	Leucine-rich repeat [Macleaya cordata]	Leucine-rich repeat OS=Macleaya cordata OX=56857 GN=BVC80_1653g103 PE=4 SV=1	KOG0619	FOG: Leucine rich repeat	[R]	General function prediction only
m64212_210919_105054/11404390/ccs	Plant intracellular Ras-group-related LRR protein 5 OS=Oryza sativa subsp. japonica OX=39947 GN=IRL5 PE=2 SV=1	LRR_8			protein binding(GO:0005515)	NA	NA	NA	Leucine-rich repeat [Macleaya cordata]	Leucine-rich repeat OS=Macleaya cordata OX=56857 GN=BVC80_1653g103 PE=4 SV=1	KOG0619	FOG: Leucine rich repeat	[R]	General function prediction only
m64212_210919_105054/11404409/ccs	Transcription factor MYB39 OS=Arabidopsis thaliana OX=3702 GN=MYB39 PE=2 SV=1	Myb_DNA-binding	NA	NA	NA	K09422	transcription factor MYB, plant	NA:NA	PREDICTED: myb-related protein 308-like [Elaeis guineensis]	transcription factor MYB39-like OS=Gossypium hirsutum OX=3635 GN=LOC107938751 PE=4 SV=1	KOG0048	Transcription factor, Myb superfamily	[K]	Transcription
m64212_210919_105054/11404409/ccs	Transcription factor MYB39 OS=Arabidopsis thaliana OX=3702 GN=MYB39 PE=2 SV=1	Myb_DNA-binding	NA	NA	NA	K09422	transcription factor MYB, plant	NA:NA	PREDICTED: myb-related protein 308-like [Elaeis guineensis]	transcription factor MYB39-like OS=Gossypium hirsutum OX=3635 GN=LOC107938751 PE=4 SV=1	KOG0048	Transcription factor, Myb superfamily	[K]	Transcription
m64212_210919_105054/11404452/ccs	Heterogeneous nuclear ribonucleoprotein Q OS=Arabidopsis thaliana OX=3702 GN=LIF2 PE=1 SV=1	RRM_1			nucleic acid binding(GO:0003676)	K13161	heterogeneous nuclear ribonucleoprotein R	NA:NA	Heterogeneous nuclear ribonucleoprotein R (RRM superfamily) [Handroanthus impetiginosus]	Heterogeneous nuclear ribonucleoprotein R (RRM superfamily) OS=Handroanthus impetiginosus OX=429701 GN=CDL12_07824 PE=4 SV=1	KOG0117	Heterogeneous nuclear ribonucleoprotein R (RRM superfamily)	[A]	RNA processing and modification
m64212_210919_105054/11404607/ccs		NA	NA	NA	NA	NA	NA	NA	hypothetical protein ZOSMA_16G00910 [Zostera marina]	Uncharacterized protein OS=Zostera marina OX=29655 GN=ZOSMA_16G00910 PE=4 SV=1	NA	NA	NA	NA
m64212_210919_105054/11404628/ccs	Ribulose bisphosphate carboxylase/oxygenase activase, chloroplastic OS=Malus domestica OX=3750 GN=RCA PE=2 SV=1	NA	NA	NA	NA	NA	NA	NA	ribulose bisphosphate carboxylase/oxygenase activase 2, chloroplastic isoform X2 [Phoenix dactylifera]	ribulose bisphosphate carboxylase/oxygenase activase 2, chloroplastic isoform X1 OS=Phoenix dactylifera OX=42345 GN=LOC103704142 PE=4 SV=1	KOG0651	26S proteasome regulatory complex, ATPase RPT4	[O]	Posttranslational modification, protein turnover, chaperones
m64212_210919_105054/11404699/ccs	CDK5RAP3-like protein OS=Arabidopsis thaliana OX=3702 GN=At5g06830 PE=2 SV=2	DUF773	NA	NA	NA	NA	NA	NA	PREDICTED: CDK5RAP3-like protein isoform X1 [Elaeis guineensis]	CDK5RAP3-like protein OS=Anthurium amnicola OX=1678845 GN=At5g06830_0 PE=4 SV=1	KOG2607	CDK5 activator-binding protein	[T]	Signal transduction mechanisms
m64212_210919_105054/11404800/ccs	Elongator complex protein 6 OS=Arabidopsis thaliana OX=3702 GN=ELP6 PE=1 SV=1	ELP6	tRNA wobble uridine modification(GO:0002098)	Elongator holoenzyme complex(GO:0033588)		NA	NA	NA	PREDICTED: elongator complex protein 6 [Elaeis guineensis]	elongator complex protein 6 OS=Phoenix dactylifera OX=42345 GN=LOC103709091 PE=4 SV=1	KOG4723	Uncharacterized conserved protein	[S]	Function unknown
m64212_210919_105054/11405146/ccs	Transcription factor MYBC1 OS=Arabidopsis thaliana OX=3702 GN=MYBC1 PE=1 SV=1	Myb_DNA-binding	NA	NA	NA	NA	NA	NA	putative homeodomain-like superfamily protein [Helianthus annuus]	Putative homeodomain-like superfamily protein OS=Helianthus annuus OX=4232 GN=HannXRQ_Chr01g0007951 PE=4 SV=1	NA	NA	NA	NA
m64212_210919_105054/11405147/ccs	Maspardin OS=Xenopus laevis OX=8355 GN=spg21 PE=2 SV=1	Abhydrolase_1	NA	NA	NA	K19367	maspardin	ko04144:Endocytosis	maspardin isoform X1 [Phoenix dactylifera]	maspardin isoform X1 OS=Phoenix dactylifera OX=42345 GN=LOC103710545 PE=4 SV=1	NA	NA	NA	NA
m64212_210919_105054/11405203/ccs		NA	NA	NA	NA	NA	NA	NA			NA	NA	NA	NA
m64212_210919_105054/11405239/ccs	ABC transporter G family member 11 OS=Arabidopsis thaliana OX=3702 GN=ABCG11 PE=1 SV=1	ABC2_membrane		membrane(GO:0016020)		NA	NA	NA	ABC transporter G family member 11 [Ananas comosus]	ABC transporter G family member 11 OS=Ananas comosus OX=4615 GN=ACMD2_03425 PE=4 SV=1	KOG0061	Transporter, ABC superfamily (Breast cancer resistance protein)	[Q]	Secondary metabolites biosynthesis, transport and catabolism
m64212_210919_105054/11405289/ccs		NA	NA	NA	NA	NA	NA	NA			NA	NA	NA	NA
m64212_210919_105054/11405306/ccs	Polypyrimidine tract-binding protein homolog 2 OS=Arabidopsis thaliana OX=3702 GN=At5g53180 PE=1 SV=1	RRM_5	NA	NA	NA	K14948	polypyrimidine tract-binding protein 2	NA:NA	polypyrimidine tract-binding protein homolog 2 isoform X1 [Ziziphus jujuba]	Uncharacterized protein OS=Prunus yedoensis var. nudiflora OX=2094558 GN=Pyn_24780 PE=4 SV=1	KOG1190	Polypyrimidine tract-binding protein	[A]	RNA processing and modification
m64212_210919_105054/11405895/ccs		NA	NA	NA	NA	NA	NA	NA			NA	NA	NA	NA
m64212_210919_105054/11405976/ccs	ADP-ribosylation factor GTPase-activating protein AGD7 OS=Arabidopsis thaliana OX=3702 GN=AGD7 PE=1 SV=1	ArfGap			GTPase activator activity(GO:0005096)	K12492	ADP-ribosylation factor GTPase-activating protein 1	ko04144:Endocytosis	probable ADP-ribosylation factor GTPase-activating protein AGD6 [Hevea brasiliensis]	ADP-ribosylation factor GTPase-activating protein AGD7-like OS=Nelumbo nucifera OX=4432 GN=LOC104594589 PE=4 SV=1	KOG0704	ADP-ribosylation factor GTPase activator	[Z]	Cytoskeleton
m64212_210919_105054/11406128/ccs	Protein NRT1/ PTR FAMILY 4.4 OS=Arabidopsis thaliana OX=3702 GN=NPF4.4 PE=2 SV=1	PTR2	transmembrane transport(GO:0055085)	membrane(GO:0016020)	transmembrane transporter activity(GO:0022857)	NA	NA	NA	Protein NRT1/ PTR FAMILY 4.3 [Ananas comosus]	Protein NRT1/ PTR FAMILY 4.3 OS=Ananas comosus OX=4615 GN=ACMD2_05938 PE=4 SV=1	KOG1237	H+/oligopeptide symporter	[E]	Amino acid transport and metabolism
m64212_210919_105054/11468991/ccs	WD repeat-containing protein GTS1 OS=Arabidopsis thaliana OX=3702 GN=GTS1 PE=2 SV=1	WD40			protein binding(GO:0005515)	NA	NA	NA	WD repeat-containing protein 89 homolog [Phalaenopsis equestris]	WD repeat-containing protein 89 (Fragment) OS=Anthurium amnicola OX=1678845 GN=wdr89_0 PE=4 SV=1	KOG1188	WD40 repeat protein	[R]	General function prediction only
m64212_210919_105054/11469058/ccs		NA	NA	NA	NA	NA	NA	NA			NA	NA	NA	NA
m64212_210919_105054/11469253/ccs	U-box domain-containing protein 13 OS=Arabidopsis thaliana OX=3702 GN=PUB13 PE=1 SV=1	Arm			protein binding(GO:0005515)	NA	NA	NA	ARM repeat superfamily protein [Zea mays]	ARM repeat superfamily protein OS=Zea mays OX=4577 GN=ZEAMMB73_Zm00001d003967 PE=4 SV=1	KOG0167	FOG: Armadillo/beta-catenin-like repeats	[S]	Function unknown
m64212_210919_105054/11469623/ccs		NA	NA	NA	NA	NA	NA	NA	hypothetical protein GOBAR_AA31648 [Gossypium barbadense]	Uncharacterized protein OS=Gossypium barbadense OX=3634 GN=GOBAR_AA31648 PE=4 SV=1	NA	NA	NA	NA
m64212_210919_105054/11469662/ccs	Protein LOW PSII ACCUMULATION 2, chloroplastic OS=Arabidopsis thaliana OX=3702 GN=LPA2 PE=1 SV=1	NA	NA	NA	NA	NA	NA	NA	protein LOW PSII ACCUMULATION 2, chloroplastic [Ananas comosus]	protein LOW PSII ACCUMULATION 2, chloroplastic OS=Nelumbo nucifera OX=4432 GN=LOC104611503 PE=4 SV=1	KOG2090	Metalloendopeptidase family - mitochondrial intermediate peptidase	[O]	Posttranslational modification, protein turnover, chaperones
m64212_210919_105054/11469675/ccs	Mitochondrial carrier protein MTM1 OS=Arabidopsis thaliana OX=3702 GN=MTM1 PE=2 SV=1	Mito_carr	NA	NA	NA	K15119	solute carrier family 25, member 39/40	NA:NA	mitochondrial carrier protein MTM1-like isoform X1 [Phoenix dactylifera]	Solute carrier family 25 member 40 OS=Anthurium amnicola OX=1678845 GN=Slc25a40_1 PE=3 SV=1	KOG0761	Mitochondrial carrier protein CGI-69	[C]	Energy production and conversion
m64212_210919_105054/11469675/ccs	Mitochondrial carrier protein MTM1 OS=Arabidopsis thaliana OX=3702 GN=MTM1 PE=2 SV=1	Mito_carr	NA	NA	NA	K15119	solute carrier family 25, member 39/40	NA:NA	mitochondrial carrier protein MTM1-like isoform X1 [Phoenix dactylifera]	Solute carrier family 25 member 40 OS=Anthurium amnicola OX=1678845 GN=Slc25a40_1 PE=3 SV=1	KOG0761	Mitochondrial carrier protein CGI-69	[C]	Energy production and conversion
m64212_210919_105054/11469675/ccs	Mitochondrial carrier protein MTM1 OS=Arabidopsis thaliana OX=3702 GN=MTM1 PE=2 SV=1	Mito_carr	NA	NA	NA	K15119	solute carrier family 25, member 39/40	NA:NA	mitochondrial carrier protein MTM1-like isoform X1 [Phoenix dactylifera]	Solute carrier family 25 member 40 OS=Anthurium amnicola OX=1678845 GN=Slc25a40_1 PE=3 SV=1	KOG0761	Mitochondrial carrier protein CGI-69	[C]	Energy production and conversion
m64212_210919_105054/11470064/ccs.1	Capsid protein OS=Lolium latent virus (isolate Lolium/USA/US1/-) OX=686945 GN=ORF5 PE=1 SV=1	NA	NA	NA	NA	NA	NA	NA	coat protein [Banana mild mosaic virus]	Coat protein OS=Banana mild mosaic virus OX=148879 PE=4 SV=1	NA	NA	NA	NA
m64212_210919_105054/11470064/ccs.2	RNA replication protein (Fragment) OS=Potato virus S (strain Peruvian) OX=12170 PE=3 SV=1	NA	NA	NA	NA	NA	NA	NA	RNA-dependant RNA polymerase [Banana mild mosaic virus]	RNA-dependant RNA polymerase OS=Banana mild mosaic virus OX=148879 PE=4 SV=1	NA	NA	NA	NA
m64212_210919_105054/11470081/ccs	Ubiquitin thioesterase OTU1 OS=Dictyostelium discoideum OX=44689 GN=yod1 PE=3 SV=1	NA	NA	NA	NA	K13719	ubiquitin thioesterase OTU1 [EC:3.1.2.-]	ko04141:Protein processing in endoplasmic reticulum	ubiquitin thioesterase OTU1 [Asparagus officinalis]	Uncharacterized protein OS=Daucus carota subsp. sativus OX=79200 GN=DCAR_022562 PE=4 SV=1	KOG3288	OTU-like cysteine protease	[O]	Posttranslational modification, protein turnover, chaperones
m64212_210919_105054/11470323/ccs	ADP-ribosylation factor OS=Zea mays OX=4577 GN=ARF1 PE=2 SV=2	Arf			GTP binding(GO:0005525)	K07937	ADP-ribosylation factor 1	ko04072:Phospholipase D signaling pathway|ko04144:Endocytosis	PREDICTED: ADP-ribosylation factor 1-like [Oryza brachyantha]	Uncharacterized protein OS=Oryza rufipogon OX=4529 PE=3 SV=1	KOG0070	GTP-binding ADP-ribosylation factor Arf1	[U]	Intracellular trafficking, secretion, and vesicular transport
m64212_210919_105054/11470462/ccs	Alcohol dehydrogenase 2 OS=Oryza sativa subsp. indica OX=39946 GN=ADH2 PE=2 SV=1	ADH_zinc_N	oxidation-reduction process(GO:0055114)			K18857	alcohol dehydrogenase class-P	ko00010:Glycolysis / Gluconeogenesis|ko00071:Fatty acid degradation|ko00350:Tyrosine metabolism|ko00592:alpha-Linolenic acid metabolism	alcohol dehydrogenase 1-like [Ziziphus jujuba]	Alcohol dehydrogenase OS=Oryza rufipogon OX=4529 GN=Adh2 PE=3 SV=1	KOG0022	Alcohol dehydrogenase, class III	[Q]	Secondary metabolites biosynthesis, transport and catabolism
m64212_210919_105054/11470462/ccs	Alcohol dehydrogenase 2 OS=Oryza sativa subsp. indica OX=39946 GN=ADH2 PE=2 SV=1	ADH_N	oxidation-reduction process(GO:0055114)			K18857	alcohol dehydrogenase class-P	ko00010:Glycolysis / Gluconeogenesis|ko00071:Fatty acid degradation|ko00350:Tyrosine metabolism|ko00592:alpha-Linolenic acid metabolism	alcohol dehydrogenase 1-like [Ziziphus jujuba]	Alcohol dehydrogenase OS=Oryza rufipogon OX=4529 GN=Adh2 PE=3 SV=1	KOG0022	Alcohol dehydrogenase, class III	[Q]	Secondary metabolites biosynthesis, transport and catabolism
m64212_210919_105054/11470491/ccs	Rhodanese-like domain-containing protein 9, chloroplastic OS=Arabidopsis thaliana OX=3702 GN=STR9 PE=2 SV=1	Rhodanese	NA	NA	NA	NA	NA	NA	PREDICTED: rhodanese-like domain-containing protein 9, chloroplastic [Elaeis guineensis]	Rhodanese-like domain-containing protein 9, chloroplastic OS=Ananas comosus OX=4615 GN=ACMD2_15140 PE=4 SV=1	NA	NA	NA	NA
m64212_210919_105054/11470600/ccs	ER membrane protein complex subunit 1 OS=Gallus gallus OX=9031 GN=EMC1 PE=2 SV=1	PQQ_2	NA	NA	NA	NA	NA	NA	PREDICTED: ER membrane protein complex subunit 1 [Elaeis guineensis]	Catalytics isoform 1 OS=Theobroma cacao OX=3641 GN=TCM_037167 PE=4 SV=1	KOG2103	Uncharacterized conserved protein	[S]	Function unknown
m64212_210919_105054/11470600/ccs	ER membrane protein complex subunit 1 OS=Gallus gallus OX=9031 GN=EMC1 PE=2 SV=1	DUF1620	NA	NA	NA	NA	NA	NA	PREDICTED: ER membrane protein complex subunit 1 [Elaeis guineensis]	Catalytics isoform 1 OS=Theobroma cacao OX=3641 GN=TCM_037167 PE=4 SV=1	KOG2103	Uncharacterized conserved protein	[S]	Function unknown
m64212_210919_105054/11470705/ccs	U3 snoRNP-associated protein-like EMB2271 OS=Arabidopsis thaliana OX=3702 GN=EMB2271 PE=2 SV=1	WD40			protein binding(GO:0005515)	K14793	ribosomal RNA-processing protein 9	NA:NA	putative U3 small nucleolar RNA-interacting protein [Zostera marina]	U3 small nucleolar RNA-interacting protein 2 (Fragment) OS=Anthurium amnicola OX=1678845 GN=Rrp9_0 PE=4 SV=1	KOG0299	U3 snoRNP-associated protein (contains WD40 repeats)	[A]	RNA processing and modification
m64212_210919_105054/11470705/ccs	U3 snoRNP-associated protein-like EMB2271 OS=Arabidopsis thaliana OX=3702 GN=EMB2271 PE=2 SV=1	WD40			protein binding(GO:0005515)	K14793	ribosomal RNA-processing protein 9	NA:NA	putative U3 small nucleolar RNA-interacting protein [Zostera marina]	U3 small nucleolar RNA-interacting protein 2 (Fragment) OS=Anthurium amnicola OX=1678845 GN=Rrp9_0 PE=4 SV=1	KOG0299	U3 snoRNP-associated protein (contains WD40 repeats)	[A]	RNA processing and modification
m64212_210919_105054/11470705/ccs	U3 snoRNP-associated protein-like EMB2271 OS=Arabidopsis thaliana OX=3702 GN=EMB2271 PE=2 SV=1	WD40			protein binding(GO:0005515)	K14793	ribosomal RNA-processing protein 9	NA:NA	putative U3 small nucleolar RNA-interacting protein [Zostera marina]	U3 small nucleolar RNA-interacting protein 2 (Fragment) OS=Anthurium amnicola OX=1678845 GN=Rrp9_0 PE=4 SV=1	KOG0299	U3 snoRNP-associated protein (contains WD40 repeats)	[A]	RNA processing and modification
m64212_210919_105054/11470736/ccs	Biogenesis of lysosome-related organelles complex 1 subunit 1 OS=Arabidopsis thaliana OX=3702 GN=BLOS1 PE=1 SV=1	GCN5L1		BLOC-1 complex(GO:0031083)		K20185	biogenesis of lysosome-related organelles complex 1 subunit 1	NA:NA	PREDICTED: biogenesis of lysosome-related organelles complex 1 subunit 1 [Elaeis guineensis]	Biogenesis of lysosome-related organelles complex 1 subunit 1 (Fragment) OS=Anthurium amnicola OX=1678845 GN=BLOS1_1 PE=4 SV=1	KOG3390	General control of amino-acid synthesis 5-like 1	[K]	Transcription
m64212_210919_105054/11470956/ccs		NA	NA	NA	NA	NA	NA	NA	PREDICTED: haloacid dehalogenase-like hydrolase domain-containing protein 3 isoform X1 [Nelumbo nucifera]	haloacid dehalogenase-like hydrolase domain-containing protein 3 isoform X2 OS=Nelumbo nucifera OX=4432 GN=LOC104597366 PE=4 SV=1	KOG3085	Predicted hydrolase (HAD superfamily)	[R]	General function prediction only
m64212_210919_105054/11470980/ccs	Formin-like protein 16 OS=Oryza sativa subsp. japonica OX=39947 GN=FH16 PE=2 SV=1	FH2	NA	NA	NA	NA	NA	NA	Formin-like protein 16 [Ananas comosus]	Formin-like protein OS=Ananas comosus OX=4615 GN=ACMD2_00045 PE=3 SV=1	KOG1922	Rho GTPase effector BNI1 and related formins	[Z]	Cytoskeleton
m64212_210919_105054/11471013/ccs	Chlorophyll(ide) b reductase NOL, chloroplastic OS=Oryza sativa subsp. japonica OX=39947 GN=NOL PE=1 SV=1	adh_short	NA	NA	NA	K13606	chlorophyll(ide) b reductase	ko00860:Porphyrin and chlorophyll metabolism	chlorophyll(ide) b reductase NOL, chloroplastic isoform X1 [Dendrobium catenatum]	Chlorophyll(Ide) b reductase NOL, chloroplastic OS=Dendrobium catenatum OX=906689 GN=NOL PE=3 SV=1	KOG0725	Reductases with broad range of substrate specificities	[R]	General function prediction only
m64212_210919_105054/11471127/ccs	Paired amphipathic helix protein Sin3-like 3 OS=Arabidopsis thaliana OX=3702 GN=SNL3 PE=1 SV=3	NA	NA	NA	NA	K11644	paired amphipathic helix protein Sin3a	ko04139:Regulation of mitophagy - yeast|ko04919:Thyroid hormone signaling pathway	PREDICTED: paired amphipathic helix protein Sin3-like 4 isoform X1 [Nelumbo nucifera]	paired amphipathic helix protein Sin3-like 4 isoform X1 OS=Nelumbo nucifera OX=4432 GN=LOC104607997 PE=4 SV=1	KOG4204	Histone deacetylase complex, SIN3 component	[B]	Chromatin structure and dynamics
m64212_210919_105054/11471442/ccs	L-lactate dehydrogenase A OS=Hordeum vulgare OX=4513 PE=1 SV=1	Ldh_1_N	oxidation-reduction process(GO:0055114)		oxidoreductase activity(GO:0016491)| oxidoreductase activity, acting on the CH-OH group of donors, NAD or NADP as acceptor(GO:0016616)	K00016	L-lactate dehydrogenase	ko00010:Glycolysis / Gluconeogenesis|ko00270:Cysteine and methionine metabolism|ko00620:Pyruvate metabolism|ko00640:Propanoate metabolism|ko04922:Glucagon signaling pathway	PREDICTED: L-lactate dehydrogenase A-like [Musa acuminata subsp. malaccensis]	L-lactate dehydrogenase OS=Musa acuminata subsp. malaccensis OX=214687 GN=103992844 PE=3 SV=1	KOG1495	Lactate dehydrogenase	[C]	Energy production and conversion
m64212_210919_105054/11471442/ccs	L-lactate dehydrogenase A OS=Hordeum vulgare OX=4513 PE=1 SV=1	Ldh_1_C	oxidation-reduction process(GO:0055114)		oxidoreductase activity(GO:0016491)| oxidoreductase activity, acting on the CH-OH group of donors, NAD or NADP as acceptor(GO:0016616)	K00016	L-lactate dehydrogenase	ko00010:Glycolysis / Gluconeogenesis|ko00270:Cysteine and methionine metabolism|ko00620:Pyruvate metabolism|ko00640:Propanoate metabolism|ko04922:Glucagon signaling pathway	PREDICTED: L-lactate dehydrogenase A-like [Musa acuminata subsp. malaccensis]	L-lactate dehydrogenase OS=Musa acuminata subsp. malaccensis OX=214687 GN=103992844 PE=3 SV=1	KOG1495	Lactate dehydrogenase	[C]	Energy production and conversion
m64212_210919_105054/11534553/ccs	Transcription factor MYB44 OS=Arabidopsis thaliana OX=3702 GN=MYB44 PE=1 SV=1	Myb_DNA-binding	NA	NA	NA	NA	NA	NA	PREDICTED: myb protein-like [Nicotiana attenuata]	Transcription factor myb44 OS=Nicotiana attenuata OX=49451 GN=MYB44_1 PE=4 SV=1	KOG0048	Transcription factor, Myb superfamily	[K]	Transcription
m64212_210919_105054/11534553/ccs	Transcription factor MYB44 OS=Arabidopsis thaliana OX=3702 GN=MYB44 PE=1 SV=1	Myb_DNA-binding	NA	NA	NA	NA	NA	NA	PREDICTED: myb protein-like [Nicotiana attenuata]	Transcription factor myb44 OS=Nicotiana attenuata OX=49451 GN=MYB44_1 PE=4 SV=1	KOG0048	Transcription factor, Myb superfamily	[K]	Transcription
m64212_210919_105054/11534751/ccs	ALA-interacting subunit 3 OS=Arabidopsis thaliana OX=3702 GN=ALIS3 PE=1 SV=1	CDC50		membrane(GO:0016020)		NA	NA	NA	ALA-interacting subunit 1-like [Ananas comosus]	ALA-interacting subunit OS=Ananas comosus OX=4615 GN=ACMD2_09592 PE=3 SV=1	KOG2952	Cell cycle control protein	[T]	Signal transduction mechanisms
m64212_210919_105054/11534874/ccs	Calmodulin-interacting protein 111 OS=Arabidopsis thaliana OX=3702 GN=CIP111 PE=1 SV=1	AAA			ATP binding(GO:0005524)	NA	NA	NA	PREDICTED: calmodulin-interacting protein 111 isoform X1 [Musa acuminata subsp. malaccensis]	Calmodulin-interacting protein 111 OS=Anthurium amnicola OX=1678845 GN=CIP111_8 PE=4 SV=1	KOG0733	Nuclear AAA ATPase (VCP subfamily)	[O]	Posttranslational modification, protein turnover, chaperones
m64212_210919_105054/11534890/ccs	Ubiquitin carboxyl-terminal hydrolase 13 OS=Arabidopsis thaliana OX=3702 GN=UBP13 PE=1 SV=1	USP7_C2	NA	NA	NA	K11838	ubiquitin carboxyl-terminal hydrolase 7	ko04068:FoxO signaling pathway|ko05169:Epstein-Barr virus infection	PREDICTED: ubiquitin carboxyl-terminal hydrolase 12 isoform X4 [Elaeis guineensis]	ubiquitin carboxyl-terminal hydrolase 12-like isoform X1 OS=Phoenix dactylifera OX=42345 GN=LOC103696442 PE=3 SV=1	KOG1863	Ubiquitin carboxyl-terminal hydrolase	[O]	Posttranslational modification, protein turnover, chaperones
m64212_210919_105054/11534890/ccs	Ubiquitin carboxyl-terminal hydrolase 13 OS=Arabidopsis thaliana OX=3702 GN=UBP13 PE=1 SV=1	USP7_ICP0_bdg	NA	NA	NA	K11838	ubiquitin carboxyl-terminal hydrolase 7	ko04068:FoxO signaling pathway|ko05169:Epstein-Barr virus infection	PREDICTED: ubiquitin carboxyl-terminal hydrolase 12 isoform X4 [Elaeis guineensis]	ubiquitin carboxyl-terminal hydrolase 12-like isoform X1 OS=Phoenix dactylifera OX=42345 GN=LOC103696442 PE=3 SV=1	KOG1863	Ubiquitin carboxyl-terminal hydrolase	[O]	Posttranslational modification, protein turnover, chaperones
m64212_210919_105054/11534942/ccs		NA	NA	NA	NA	NA	NA	NA			NA	NA	NA	NA
m64212_210919_105054/11535034/ccs	Protease Do-like 5, chloroplastic OS=Arabidopsis thaliana OX=3702 GN=DEGP5 PE=1 SV=3	Trypsin_2	NA	NA	NA	NA	NA	NA	PREDICTED: protease Do-like 5, chloroplastic isoform X1 [Elaeis guineensis]	Protease Do-like 5, chloroplastic OS=Anthurium amnicola OX=1678845 GN=DEGP5_2 PE=4 SV=1	KOG1320	Serine protease	[O]	Posttranslational modification, protein turnover, chaperones
m64212_210919_105054/11535080/ccs	Photosystem I reaction center subunit VI-1, chloroplastic OS=Arabidopsis thaliana OX=3702 GN=PSAH1 PE=2 SV=1	PSI_PsaH	photosynthesis(GO:0015979)	photosystem I(GO:0009522)| photosystem I reaction center(GO:0009538)		K02695	photosystem I subunit VI	ko00195:Photosynthesis	PREDICTED: photosystem I reaction center subunit VI-1, chloroplastic-like [Nicotiana attenuata]	Photosystem i reaction center subunit vi, chloroplastic OS=Nicotiana attenuata OX=49451 GN=PSAH_3 PE=4 SV=1	NA	NA	NA	NA
m64212_210919_105054/11535405/ccs		NA	NA	NA	NA	NA	NA	NA			NA	NA	NA	NA
m64212_210919_105054/11535531/ccs		NA	NA	NA	NA	NA	NA	NA			NA	NA	NA	NA
m64212_210919_105054/11535704/ccs	Calcium sensing receptor, chloroplastic OS=Zea mays OX=4577 PE=1 SV=1	NA	NA	NA	NA	NA	NA	NA	calcium sensing receptor, chloroplastic [Phalaenopsis equestris]	Calcium sensing receptor, chloroplastic (Fragment) OS=Anthurium amnicola OX=1678845 GN=CAS_13 PE=4 SV=1	NA	NA	NA	NA
m64212_210919_105054/11535865/ccs		NA	NA	NA	NA	NA	NA	NA			NA	NA	NA	NA
m64212_210919_105054/11536029/ccs		NA	NA	NA	NA	NA	NA	NA			NA	NA	NA	NA
m64212_210919_105054/11536749/ccs	KH domain-containing protein At5g56140 OS=Arabidopsis thaliana OX=3702 GN=At5g56140 PE=2 SV=1	NA	NA	NA	NA	K14945	protein quaking	NA:NA	KH domain-containing protein At5g56140-like isoform X2 [Chenopodium quinoa]	Uncharacterized protein OS=Beta vulgaris subsp. vulgaris OX=3555 GN=BVRB_4g091200 PE=4 SV=1	KOG1588	RNA-binding protein Sam68 and related KH domain proteins	[A]	RNA processing and modification
m64212_210919_105054/11536897/ccs	Coat protein OS=Papaya mosaic potexvirus OX=12181 PE=1 SV=4	Flexi_CP		viral capsid(GO:0019028)	structural molecule activity(GO:0005198)	NA	NA	NA	coat protein [Banana mild mosaic virus]	Coat protein OS=Banana mild mosaic virus OX=148879 PE=4 SV=1	NA	NA	NA	NA
m64212_210919_105054/11536981/ccs		NA	NA	NA	NA	NA	NA	NA			NA	NA	NA	NA
m64212_210919_105054/11537081/ccs.1		NA	NA	NA	NA	NA	NA	NA	hypothetical protein BMI84_15390 [Vibrio parahaemolyticus]	Uncharacterized protein OS=Escherichia coli OX=562 GN=DXF93_29260 PE=4 SV=1	NA	NA	NA	NA
m64212_210919_105054/11600198/ccs	Nucleolin 1 OS=Oryza sativa subsp. japonica OX=39947 GN=Os08g0192900 PE=2 SV=1	RRM_1			nucleic acid binding(GO:0003676)	NA	NA	NA	PREDICTED: nucleolin 2-like isoform X1 [Musa acuminata subsp. malaccensis]	Uncharacterized protein OS=Musa acuminata subsp. malaccensis OX=214687 PE=4 SV=1	KOG4210	Nuclear localization sequence binding protein	[K]	Transcription
m64212_210919_105054/11600226/ccs	Structural maintenance of chromosomes protein 1 OS=Arabidopsis thaliana OX=3702 GN=SMC1 PE=2 SV=2	SMC_N	NA	NA	NA	K06636	structural maintenance of chromosome 1	ko04110:Cell cycle|ko04111:Cell cycle - yeast|ko04113:Meiosis - yeast|ko04114:Oocyte meiosis	PREDICTED: structural maintenance of chromosomes protein 1 [Juglans regia]	Structural maintenance of chromosomes protein OS=Juglans regia OX=51240 GN=LOC108995972 PE=3 SV=1	KOG0018	Structural maintenance of chromosome protein 1 (sister chromatid cohesion complex Cohesin, subunit SMC1)	[D]	Cell cycle control, cell division, chromosome partitioning
m64212_210919_105054/11600301/ccs	Ribosomal protein S2, mitochondrial OS=Arabidopsis thaliana OX=3702 GN=RPS2 PE=2 SV=1	Ribosomal_S2	translation(GO:0006412)	ribosome(GO:0005840)| intracellular(GO:0005622)	structural constituent of ribosome(GO:0003735)	K00963	UTP--glucose-1-phosphate uridylyltransferase	ko00040:Pentose and glucuronate interconversions|ko00052:Galactose metabolism|ko00500:Starch and sucrose metabolism|ko00520:Amino sugar and nucleotide sugar metabolism	Ribosomal protein S2, mitochondrial [Zostera marina]	Ribosomal protein S2, mitochondrial OS=Zostera marina OX=29655 GN=ZOSMA_10G00750 PE=4 SV=1	KOG0832	Mitochondrial/chloroplast ribosomal protein S2	[J]	Translation, ribosomal structure and biogenesis
m64212_210919_105054/11600388/ccs		NA	NA	NA	NA	NA	NA	NA			NA	NA	NA	NA
m64212_210919_105054/11600500/ccs.1		NA	NA	NA	NA	NA	NA	NA			NA	NA	NA	NA
m64212_210919_105054/11600551/ccs		NA	NA	NA	NA	NA	NA	NA			NA	NA	NA	NA
m64212_210919_105054/11600639/ccs	Pterin-4-alpha-carbinolamine dehydratase 2, mitochondrial OS=Arabidopsis thaliana OX=3702 GN=PDL2 PE=1 SV=1	Pterin_4a	tetrahydrobiopterin biosynthetic process(GO:0006729)		4-alpha-hydroxytetrahydrobiopterin dehydratase activity(GO:0008124)	K01724	4a-hydroxytetrahydrobiopterin dehydratase	NA:NA	uncharacterized protein A4U43_C01F35990 [Asparagus officinalis]	Uncharacterized protein OS=Amborella trichopoda OX=13333 GN=AMTR_s00033p00092970 PE=4 SV=1	KOG4073	Pterin carbinolamine dehydratase PCBD/dimerization cofactor of HNF1	[K]	Transcription
m64212_210919_105054/11600661/ccs	Ubiquitin carboxyl-terminal hydrolase 13 OS=Arabidopsis thaliana OX=3702 GN=UBP13 PE=1 SV=1	USP7_C2	NA	NA	NA	K11838	ubiquitin carboxyl-terminal hydrolase 7	ko04068:FoxO signaling pathway|ko05169:Epstein-Barr virus infection	PREDICTED: ubiquitin carboxyl-terminal hydrolase 12 isoform X4 [Elaeis guineensis]	ubiquitin carboxyl-terminal hydrolase 12-like isoform X1 OS=Phoenix dactylifera OX=42345 GN=LOC103696442 PE=3 SV=1	KOG1863	Ubiquitin carboxyl-terminal hydrolase	[O]	Posttranslational modification, protein turnover, chaperones
m64212_210919_105054/11600661/ccs	Ubiquitin carboxyl-terminal hydrolase 13 OS=Arabidopsis thaliana OX=3702 GN=UBP13 PE=1 SV=1	USP7_ICP0_bdg	NA	NA	NA	K11838	ubiquitin carboxyl-terminal hydrolase 7	ko04068:FoxO signaling pathway|ko05169:Epstein-Barr virus infection	PREDICTED: ubiquitin carboxyl-terminal hydrolase 12 isoform X4 [Elaeis guineensis]	ubiquitin carboxyl-terminal hydrolase 12-like isoform X1 OS=Phoenix dactylifera OX=42345 GN=LOC103696442 PE=3 SV=1	KOG1863	Ubiquitin carboxyl-terminal hydrolase	[O]	Posttranslational modification, protein turnover, chaperones
m64212_210919_105054/11600762/ccs	Outer envelope protein 61 OS=Arabidopsis thaliana OX=3702 GN=OEP61 PE=1 SV=1	TPR_8			protein binding(GO:0005515)	NA	NA	NA	outer envelope protein 61-like [Asparagus officinalis]	Outer envelope protein 61 OS=Morus notabilis OX=981085 GN=L484_017154 PE=4 SV=1	KOG0543	FKBP-type peptidyl-prolyl cis-trans isomerase	[O]	Posttranslational modification, protein turnover, chaperones
m64212_210919_105054/11600982/ccs		Tcf25	NA	NA	NA	NA	NA	NA	Transcription factor [Zostera marina]	Transcription factor OS=Zostera marina OX=29655 GN=ZOSMA_72G00250 PE=4 SV=1	NA	NA	NA	NA
m64212_210919_105054/11601196/ccs		NA	NA	NA	NA	NA	NA	NA			NA	NA	NA	NA
m64212_210919_105054/11601218/ccs	Probable bifunctional TENA-E protein OS=Glycine max OX=3847 GN=TENA_E PE=2 SV=1	TENA_THI-4	NA	NA	NA	NA	NA	NA	PREDICTED: probable bifunctional TENA-E protein isoform X1 [Nelumbo nucifera]	Seed maturation protein PM36 (Fragment) OS=Anthurium amnicola OX=1678845 GN=PM36 PE=4 SV=1	NA	NA	NA	NA
m64212_210919_105054/11601231/ccs	Cyclin-T1-4 OS=Arabidopsis thaliana OX=3702 GN=CYCT1-4 PE=1 SV=1	NA	NA	NA	NA	NA	NA	NA	Cyclin-T1-5 [Ananas comosus]	Cyclin-T1-5 OS=Ananas comosus OX=4615 GN=ACMD2_10095 PE=3 SV=1	KOG0834	CDK9 kinase-activating protein cyclin T	[D]	Cell cycle control, cell division, chromosome partitioning
m64212_210919_105054/11601394/ccs		Complex1_LYR	NA	NA	NA	NA	NA	NA	PREDICTED: uncharacterized protein LOC108457812 [Gossypium arboreum]	uncharacterized protein LOC107938102 OS=Gossypium hirsutum OX=3635 GN=LOC107938102 PE=3 SV=1	NA	NA	NA	NA
m64212_210919_105054/11601469/ccs.1		PMD	NA	NA	NA	NA	NA	NA	OSJNBa0029L02.1 [Oryza sativa Japonica Group]	OSJNBa0029L02.1 protein OS=Oryza sativa OX=4530 GN=OSJNBa0029L02.1 PE=4 SV=1	NA	NA	NA	NA
m64212_210919_105054/11601506/ccs	Probable apyrase 1 OS=Oryza sativa subsp. japonica OX=39947 GN=APY1 PE=3 SV=1	GDA1_CD39			hydrolase activity(GO:0016787)	K14641	apyrase	ko00230:Purine metabolism|ko00240:Pyrimidine metabolism	PREDICTED: probable apyrase 2 [Musa acuminata subsp. malaccensis]	Uncharacterized protein OS=Musa acuminata subsp. malaccensis OX=214687 GN=103989659 PE=3 SV=1	KOG1385	Nucleoside phosphatase	[F]	Nucleotide transport and metabolism
m64212_210919_105054/11601636/ccs		NA	NA	NA	NA	NA	NA	NA	uncharacterized protein LOC103718651 [Phoenix dactylifera]	uncharacterized protein LOC103718651 OS=Phoenix dactylifera OX=42345 GN=LOC103718651 PE=4 SV=1	NA	NA	NA	NA
m64212_210919_105054/11601789/ccs		NA	NA	NA	NA	NA	NA	NA			NA	NA	NA	NA
m64212_210919_105054/11602220/ccs		NA	NA	NA	NA	NA	NA	NA	PREDICTED: uncharacterized protein LOC105035431 [Elaeis guineensis]	Peroxidase 6 (Fragment) OS=Anthurium amnicola OX=1678845 GN=PER6 PE=4 SV=1	NA	NA	NA	NA
m64212_210919_105054/11602253/ccs	Cysteine proteinase 1 OS=Zea mays OX=4577 GN=CCP1 PE=2 SV=1	Peptidase_C1	proteolysis(GO:0006508)		cysteine-type peptidase activity(GO:0008234)	K01373	cathepsin F	ko04142:Lysosome|ko04210:Apoptosis	hypothetical protein AQUCO_00700326v1 [Aquilegia coerulea]	Cysteine proteinase 1 (Fragment) OS=Anthurium amnicola OX=1678845 GN=CCP1_8 PE=3 SV=1	KOG1542	Cysteine proteinase Cathepsin F	[O]	Posttranslational modification, protein turnover, chaperones
m64212_210919_105054/11602253/ccs	Cysteine proteinase 1 OS=Zea mays OX=4577 GN=CCP1 PE=2 SV=1	Inhibitor_I29	proteolysis(GO:0006508)		cysteine-type peptidase activity(GO:0008234)	K01373	cathepsin F	ko04142:Lysosome|ko04210:Apoptosis	hypothetical protein AQUCO_00700326v1 [Aquilegia coerulea]	Cysteine proteinase 1 (Fragment) OS=Anthurium amnicola OX=1678845 GN=CCP1_8 PE=3 SV=1	KOG1542	Cysteine proteinase Cathepsin F	[O]	Posttranslational modification, protein turnover, chaperones
m64212_210919_105054/11602359/ccs	Calmodulin-binding receptor-like cytoplasmic kinase 3 OS=Arabidopsis thaliana OX=3702 GN=CRCK3 PE=2 SV=1	Pkinase	protein phosphorylation(GO:0006468)		ATP binding(GO:0005524)| protein kinase activity(GO:0004672)	NA	NA	NA	PREDICTED: calmodulin-binding receptor-like cytoplasmic kinase 3 isoform X1 [Elaeis guineensis]	calmodulin-binding receptor-like cytoplasmic kinase 3 isoform X1 OS=Phoenix dactylifera OX=42345 GN=LOC103715903 PE=4 SV=1	KOG1187	Serine/threonine protein kinase	[T]	Signal transduction mechanisms
m64212_210919_105054/11602464/ccs	Pentatricopeptide repeat-containing protein At1g01970 OS=Arabidopsis thaliana OX=3702 GN=At1g01970 PE=2 SV=1	PPR	NA	NA	NA	NA	NA	NA	Pentatricopeptide repeat-containing protein [Ananas comosus]	Pentatricopeptide repeat-containing protein OS=Ananas comosus OX=4615 GN=ACMD2_18573 PE=4 SV=1	KOG4197	FOG: PPR repeat	[R]	General function prediction only
m64212_210919_105054/11602464/ccs	Pentatricopeptide repeat-containing protein At1g01970 OS=Arabidopsis thaliana OX=3702 GN=At1g01970 PE=2 SV=1	PPR_2	NA	NA	NA	NA	NA	NA	Pentatricopeptide repeat-containing protein [Ananas comosus]	Pentatricopeptide repeat-containing protein OS=Ananas comosus OX=4615 GN=ACMD2_18573 PE=4 SV=1	KOG4197	FOG: PPR repeat	[R]	General function prediction only
m64212_210919_105054/11602464/ccs	Pentatricopeptide repeat-containing protein At1g01970 OS=Arabidopsis thaliana OX=3702 GN=At1g01970 PE=2 SV=1	PPR	NA	NA	NA	NA	NA	NA	Pentatricopeptide repeat-containing protein [Ananas comosus]	Pentatricopeptide repeat-containing protein OS=Ananas comosus OX=4615 GN=ACMD2_18573 PE=4 SV=1	KOG4197	FOG: PPR repeat	[R]	General function prediction only
m64212_210919_105054/11602464/ccs	Pentatricopeptide repeat-containing protein At1g01970 OS=Arabidopsis thaliana OX=3702 GN=At1g01970 PE=2 SV=1	PPR_3	NA	NA	NA	NA	NA	NA	Pentatricopeptide repeat-containing protein [Ananas comosus]	Pentatricopeptide repeat-containing protein OS=Ananas comosus OX=4615 GN=ACMD2_18573 PE=4 SV=1	KOG4197	FOG: PPR repeat	[R]	General function prediction only
m64212_210919_105054/11602501/ccs	UDP-glucose 6-dehydrogenase 4 OS=Oryza sativa subsp. japonica OX=39947 GN=UGD4 PE=2 SV=1	UDPG_MGDP_dh_N	oxidation-reduction process(GO:0055114)		NAD binding(GO:0051287)| oxidoreductase activity, acting on the CH-OH group of donors, NAD or NADP as acceptor(GO:0016616)	K00012	UDPglucose 6-dehydrogenase	ko00040:Pentose and glucuronate interconversions|ko00053:Ascorbate and aldarate metabolism|ko00500:Starch and sucrose metabolism|ko00520:Amino sugar and nucleotide sugar metabolism	PREDICTED: UDP-glucose 6-dehydrogenase 4 [Elaeis guineensis]	UDP-glucose 6-dehydrogenase OS=Phoenix dactylifera OX=42345 GN=LOC103695952 PE=3 SV=1	KOG2666	UDP-glucose/GDP-mannose dehydrogenase	[T]	Signal transduction mechanisms
m64212_210919_105054/11602501/ccs	UDP-glucose 6-dehydrogenase 4 OS=Oryza sativa subsp. japonica OX=39947 GN=UGD4 PE=2 SV=1	UDPG_MGDP_dh_C	oxidation-reduction process(GO:0055114)		NAD binding(GO:0051287)| oxidoreductase activity, acting on the CH-OH group of donors, NAD or NADP as acceptor(GO:0016616)	K00012	UDPglucose 6-dehydrogenase	ko00040:Pentose and glucuronate interconversions|ko00053:Ascorbate and aldarate metabolism|ko00500:Starch and sucrose metabolism|ko00520:Amino sugar and nucleotide sugar metabolism	PREDICTED: UDP-glucose 6-dehydrogenase 4 [Elaeis guineensis]	UDP-glucose 6-dehydrogenase OS=Phoenix dactylifera OX=42345 GN=LOC103695952 PE=3 SV=1	KOG2666	UDP-glucose/GDP-mannose dehydrogenase	[T]	Signal transduction mechanisms
m64212_210919_105054/11602501/ccs	UDP-glucose 6-dehydrogenase 4 OS=Oryza sativa subsp. japonica OX=39947 GN=UGD4 PE=2 SV=1	UDPG_MGDP_dh	oxidation-reduction process(GO:0055114)		NAD binding(GO:0051287)| oxidoreductase activity, acting on the CH-OH group of donors, NAD or NADP as acceptor(GO:0016616)	K00012	UDPglucose 6-dehydrogenase	ko00040:Pentose and glucuronate interconversions|ko00053:Ascorbate and aldarate metabolism|ko00500:Starch and sucrose metabolism|ko00520:Amino sugar and nucleotide sugar metabolism	PREDICTED: UDP-glucose 6-dehydrogenase 4 [Elaeis guineensis]	UDP-glucose 6-dehydrogenase OS=Phoenix dactylifera OX=42345 GN=LOC103695952 PE=3 SV=1	KOG2666	UDP-glucose/GDP-mannose dehydrogenase	[T]	Signal transduction mechanisms
m64212_210919_105054/11602540/ccs.2	Pyruvate kinase 1, cytosolic OS=Oryza sativa subsp. indica OX=39946 GN=OsI_35105 PE=3 SV=1	PK_C	NA	NA	NA	K00873	pyruvate kinase	ko00010:Glycolysis / Gluconeogenesis|ko00230:Purine metabolism|ko00620:Pyruvate metabolism|ko01200:Carbon metabolism|ko01230:Biosynthesis of amino acids|ko04922:Glucagon signaling pathway	pyruvate kinase 1, cytosolic-like [Cucurbita moschata]	Pyruvate kinase OS=Macleaya cordata OX=56857 GN=BVC80_1835g276 PE=3 SV=1	KOG2323	Pyruvate kinase	[G]	Carbohydrate transport and metabolism
m64212_210919_105054/11602547/ccs	Protein ENHANCED DISEASE RESISTANCE 2-like OS=Arabidopsis thaliana OX=3702 GN=EDR2L PE=2 SV=1	DUF1336	NA	NA	NA	NA	NA	NA	Protein ENHANCED DISEASE RESISTANCE like [Actinidia chinensis var. chinensis]	Protein ENHANCED DISEASE RESISTANCE like OS=Actinidia chinensis var. chinensis OX=1590841 GN=CEY00_Acc10011 PE=4 SV=1	NA	NA	NA	NA
m64212_210919_105054/11602700/ccs	Putative lipoxygenase 5 OS=Oryza sativa subsp. japonica OX=39947 GN=Os04g0447100 PE=3 SV=2	Lipoxygenase	oxidation-reduction process(GO:0055114)		metal ion binding(GO:0046872)| oxidoreductase activity, acting on single donors with incorporation of molecular oxygen, incorporation of two atoms of oxygen(GO:0016702)	K00454	lipoxygenase	ko00591:Linoleic acid metabolism|ko00592:alpha-Linolenic acid metabolism	Lipoxygenase (potentially 13-LOX) [Zostera marina]	Lipoxygenase OS=Zostera marina OX=29655 GN=ZOSMA_20G00750 PE=3 SV=1	NA	NA	NA	NA
m64212_210919_105054/11665767/ccs	Beta-glucosidase 4 OS=Oryza sativa subsp. japonica OX=39947 GN=BGLU4 PE=2 SV=1	Glyco_hydro_1	carbohydrate metabolic process(GO:0005975)		hydrolase activity, hydrolyzing O-glycosyl compounds(GO:0004553)	K01188	beta-glucosidase	ko00460:Cyanoamino acid metabolism|ko00500:Starch and sucrose metabolism|ko00940:Phenylpropanoid biosynthesis	beta-glucosidase 4-like isoform X2 [Papaver somniferum]	Beta-glucosidase 4 OS=Anthurium amnicola OX=1678845 GN=BGLU4_3 PE=3 SV=1	KOG0626	Beta-glucosidase, lactase phlorizinhydrolase, and related proteins	[G]	Carbohydrate transport and metabolism
m64212_210919_105054/11666248/ccs		NA	NA	NA	NA	NA	NA	NA	death-inducer obliterator 1-like [Zea mays]	SPOC domain / Transcription elongation factor S-II protein OS=Zea mays OX=4577 GN=103627127 PE=4 SV=1	NA	NA	NA	NA
m64212_210919_105054/11666252/ccs		NA	NA	NA	NA	NA	NA	NA	Transcription antitermination protein NusG [Macleaya cordata]	Transcription antitermination protein NusG OS=Macleaya cordata OX=56857 GN=BVC80_9033g13 PE=4 SV=1	NA	NA	NA	NA
m64212_210919_105054/11666327/ccs		NA	NA	NA	NA	NA	NA	NA	hypothetical protein MA16_Dca020487 [Dendrobium catenatum]	Uncharacterized protein OS=Dendrobium catenatum OX=906689 GN=MA16_Dca020487 PE=4 SV=1	NA	NA	NA	NA
m64212_210919_105054/11666525/ccs	60S ribosomal protein L13a-4 OS=Arabidopsis thaliana OX=3702 GN=RPL13AD PE=2 SV=1	Ribosomal_L13	translation(GO:0006412)	ribosome(GO:0005840)	structural constituent of ribosome(GO:0003735)	K02872	large subunit ribosomal protein L13Ae	ko03010:Ribosome	60S ribosomal protein L13A [Vernicia fordii]	60S ribosomal protein L13A OS=Vernicia fordii OX=73154 GN=RPL13aB PE=2 SV=1	KOG3204	60S ribosomal protein L13a	[J]	Translation, ribosomal structure and biogenesis
m64212_210919_105054/11666551/ccs		NA	NA	NA	NA	NA	NA	NA			NA	NA	NA	NA
m64212_210919_105054/11666725/ccs	Oxysterol-binding protein-related protein 3C OS=Arabidopsis thaliana OX=3702 GN=ORP3C PE=2 SV=1	Oxysterol_BP	NA	NA	NA	K20174	oxysterol-binding protein-related protein 1/2	NA:NA	oxysterol-binding protein-related protein 3C-like isoform X1 [Phoenix dactylifera]	oxysterol-binding protein-related protein 3C-like isoform X1 OS=Phoenix dactylifera OX=42345 GN=LOC103714337 PE=3 SV=1	KOG1737	Oxysterol-binding protein	[I]	Lipid transport and metabolism
m64212_210919_105054/11667122/ccs	Aquaporin PIP-type OS=Atriplex canescens OX=35922 PE=2 SV=1	MIP	transmembrane transport(GO:0055085)	membrane(GO:0016020)	channel activity(GO:0015267)	K09872	aquaporin PIP	NA:NA	plasma membrane intrinsic protein 2,8 [Artemisia annua]	Plasma membrane intrinsic protein 2,8 OS=Artemisia annua OX=35608 GN=CTI12_AA517070 PE=3 SV=1	KOG0223	Aquaporin (major intrinsic protein family)	[G]	Carbohydrate transport and metabolism
m64212_210919_105054/11667698/ccs	Myb-related protein MYBAS2 OS=Oryza sativa subsp. japonica OX=39947 GN=MYBAS2 PE=2 SV=1	Myb_DNA-binding	NA	NA	NA	K09422	transcription factor MYB, plant	NA:NA	hypothetical protein AQUCO_02700267v1 [Aquilegia coerulea]	Uncharacterized protein OS=Aquilegia coerulea OX=218851 GN=AQUCO_02700267v1 PE=4 SV=1	KOG0048	Transcription factor, Myb superfamily	[K]	Transcription
m64212_210919_105054/11667871/ccs	Probable galacturonosyltransferase 13 OS=Arabidopsis thaliana OX=3702 GN=GAUT13 PE=2 SV=1	Glyco_transf_8			transferase activity, transferring glycosyl groups(GO:0016757)	NA	NA	NA	PREDICTED: probable galacturonosyltransferase 13 [Elaeis guineensis]	Hexosyltransferase OS=Phoenix dactylifera OX=42345 GN=LOC103709258 PE=3 SV=1	NA	NA	NA	NA
m64212_210919_105054/11731526/ccs	RNA replication polyprotein OS=Apple stem pitting virus (isolate PA66) OX=651356 GN=ORF1 PE=3 SV=1	Vmethyltransf	RNA processing(GO:0006396)| mRNA methylation(GO:0080009)		RNA binding(GO:0003723)| mRNA methyltransferase activity(GO:0008174)	NA	NA	NA	RNA-dependant RNA polymerase [Banana mild mosaic virus]	RNA-dependant RNA polymerase OS=Banana mild mosaic virus OX=148879 PE=4 SV=1	NA	NA	NA	NA
m64212_210919_105054/11731535/ccs	Dr1-associated corepressor OS=Homo sapiens OX=9606 GN=DRAP1 PE=1 SV=3	CBFD_NFYB_HMF	NA	NA	NA	NA	NA	NA	PREDICTED: dr1-associated corepressor-like [Nelumbo nucifera]	dr1-associated corepressor-like OS=Nelumbo nucifera OX=4432 GN=LOC104588779 PE=4 SV=1	KOG1659	Class 2 transcription repressor NC2, alpha subunit (DRAP1)	[K]	Transcription
m64212_210919_105054/11731655/ccs	Sucrose synthase 2 OS=Arabidopsis thaliana OX=3702 GN=SUS2 PE=2 SV=3	Sucrose_synth	sucrose metabolic process(GO:0005985)		sucrose synthase activity(GO:0016157)	K00695	sucrose synthase	ko00500:Starch and sucrose metabolism	sucrose synthase [Dimocarpus longan]	Sucrose synthase OS=Corchorus olitorius OX=93759 GN=COLO4_23315 PE=3 SV=1	KOG0853	Glycosyltransferase	[M]	Cell wall/membrane/envelope biogenesis
m64212_210919_105054/11731677/ccs	Ubiquitin thioesterase OTU1 OS=Danio rerio OX=7955 GN=yod1 PE=2 SV=1	OTU	NA	NA	NA	NA	NA	NA	ubiquitin thioesterase OTU1 [Asparagus officinalis]	Uncharacterized protein OS=Populus trichocarpa OX=3694 GN=POPTR_001G435500v3 PE=4 SV=2	KOG3288	OTU-like cysteine protease	[O]	Posttranslational modification, protein turnover, chaperones
m64212_210919_105054/11731793/ccs	DeSI-like protein At4g17486 OS=Arabidopsis thaliana OX=3702 GN=At4g17486 PE=2 SV=1	Peptidase_C97	NA	NA	NA	NA	NA	NA	deSI-like protein At4g17486 isoform X4 [Dendrobium catenatum]	UPF0326 protein At4g17486 OS=Anthurium amnicola OX=1678845 GN=At4g17486_15 PE=4 SV=1	KOG0324	Uncharacterized conserved protein	[S]	Function unknown
m64212_210919_105054/11731868/ccs	ATPase family AAA domain-containing protein 3 OS=Caenorhabditis elegans OX=6239 GN=atad-3 PE=1 SV=2	AAA			ATP binding(GO:0005524)	K17681	ATPase family AAA domain-containing protein 3A/B	NA:NA	AAA+-type ATPase [Handroanthus impetiginosus]	AAA+-type ATPase OS=Handroanthus impetiginosus OX=429701 GN=CDL12_20339 PE=3 SV=1	KOG0742	AAA+-type ATPase	[O]	Posttranslational modification, protein turnover, chaperones
m64212_210919_105054/11731868/ccs	ATPase family AAA domain-containing protein 3 OS=Caenorhabditis elegans OX=6239 GN=atad-3 PE=1 SV=2	DUF3523			ATP binding(GO:0005524)	K17681	ATPase family AAA domain-containing protein 3A/B	NA:NA	AAA+-type ATPase [Handroanthus impetiginosus]	AAA+-type ATPase OS=Handroanthus impetiginosus OX=429701 GN=CDL12_20339 PE=3 SV=1	KOG0742	AAA+-type ATPase	[O]	Posttranslational modification, protein turnover, chaperones
m64212_210919_105054/11731914/ccs	CBL-interacting protein kinase 23 OS=Oryza sativa subsp. japonica OX=39947 GN=CIPK23 PE=2 SV=1	Pkinase	protein phosphorylation(GO:0006468)| signal transduction(GO:0007165)		ATP binding(GO:0005524)| protein kinase activity(GO:0004672)	NA	NA	NA	PREDICTED: CBL-interacting serine/threonine-protein kinase 23-like isoform X1 [Nelumbo nucifera]	Non-specific serine/threonine protein kinase OS=Nelumbo nucifera OX=4432 GN=LOC104610244 PE=3 SV=1	KOG0583	Serine/threonine protein kinase	[T]	Signal transduction mechanisms
m64212_210919_105054/11731914/ccs	CBL-interacting protein kinase 23 OS=Oryza sativa subsp. japonica OX=39947 GN=CIPK23 PE=2 SV=1	NAF	protein phosphorylation(GO:0006468)| signal transduction(GO:0007165)		ATP binding(GO:0005524)| protein kinase activity(GO:0004672)	NA	NA	NA	PREDICTED: CBL-interacting serine/threonine-protein kinase 23-like isoform X1 [Nelumbo nucifera]	Non-specific serine/threonine protein kinase OS=Nelumbo nucifera OX=4432 GN=LOC104610244 PE=3 SV=1	KOG0583	Serine/threonine protein kinase	[T]	Signal transduction mechanisms
m64212_210919_105054/11731965/ccs	Protein PLASTID MOVEMENT IMPAIRED 1 OS=Arabidopsis thaliana OX=3702 GN=PMI1 PE=1 SV=1	NA	NA	NA	NA	NA	NA	NA	protein PLASTID MOVEMENT IMPAIRED 1 [Phoenix dactylifera]	Uncharacterized protein (Fragment) OS=Anthurium amnicola OX=1678845 GN=g.102497 PE=4 SV=1	NA	NA	NA	NA
m64212_210919_105054/11732172/ccs	Ubiquitin-like protein ATG12 OS=Medicago truncatula OX=3880 GN=ATG12 PE=3 SV=1	APG12	autophagosome assembly(GO:0000045)	cytoplasm(GO:0005737)		K08336	ubiquitin-like protein ATG12	ko04068:FoxO signaling pathway|ko04140:Regulation of autophagy|ko04622:RIG-I-like receptor signaling pathway	PREDICTED: ubiquitin-like protein ATG12 [Cicer arietinum]	Ubiquitin-like protein ATG12 OS=Cicer arietinum OX=3827 GN=LOC101505935 PE=3 SV=1	KOG3439	Protein conjugation factor involved in autophagy	[O]	Posttranslational modification, protein turnover, chaperones
m64212_210919_105054/11732374/ccs	Cytochrome P450 716A67 OS=Medicago truncatula OX=3880 GN=CYP72A67 PE=2 SV=1	NA	NA	NA	NA	NA	NA	NA	LOW QUALITY PROTEIN: cytochrome P450 CYP72A219-like [Phoenix dactylifera]	LOW QUALITY PROTEIN: cytochrome P450 CYP72A219-like OS=Phoenix dactylifera OX=42345 GN=LOC103713235 PE=3 SV=1	KOG0157	Cytochrome P450 CYP4/CYP19/CYP26 subfamilies	[I]	Lipid transport and metabolism
m64212_210919_105054/11732413/ccs	Agamous-like MADS-box protein AGL6 OS=Arabidopsis thaliana OX=3702 GN=AGL6 PE=1 SV=2	K-box	regulation of transcription, DNA-templated(GO:0006355)	nucleus(GO:0005634)	DNA-binding transcription factor activity(GO:0003700)| protein dimerization activity(GO:0046983)| DNA binding(GO:0003677)	K09264	MADS-box transcription factor, plant	NA:NA	MADS-box transcription factor AG [Zostera marina]	MADS-box transcription factor AG OS=Zostera marina OX=29655 GN=ZOSMA_89G00440 PE=4 SV=1	KOG0014	MADS box transcription factor	[K]	Transcription
m64212_210919_105054/11732413/ccs	Agamous-like MADS-box protein AGL6 OS=Arabidopsis thaliana OX=3702 GN=AGL6 PE=1 SV=2	SRF-TF	regulation of transcription, DNA-templated(GO:0006355)	nucleus(GO:0005634)	DNA-binding transcription factor activity(GO:0003700)| protein dimerization activity(GO:0046983)| DNA binding(GO:0003677)	K09264	MADS-box transcription factor, plant	NA:NA	MADS-box transcription factor AG [Zostera marina]	MADS-box transcription factor AG OS=Zostera marina OX=29655 GN=ZOSMA_89G00440 PE=4 SV=1	KOG0014	MADS box transcription factor	[K]	Transcription
m64212_210919_105054/11733419/ccs		NA	NA	NA	NA	NA	NA	NA	PREDICTED: uncharacterized protein LOC103987087 [Musa acuminata subsp. malaccensis]	Uncharacterized protein OS=Musa acuminata subsp. malaccensis OX=214687 GN=103987087 PE=4 SV=1	NA	NA	NA	NA
m64212_210919_105054/11733623/ccs	CBS domain-containing protein CBSX1, chloroplastic OS=Arabidopsis thaliana OX=3702 GN=CBSX1 PE=1 SV=2	CBS	NA	NA	NA	NA	NA	NA	CBS domain-containing protein CBSX1, chloroplastic-like isoform X1 [Ananas comosus]	CBS domain-containing protein CBSX1, chloroplastic OS=Ananas comosus OX=4615 GN=ACMD2_04443 PE=4 SV=1	NA	NA	NA	NA
m64212_210919_105054/11733828/ccs	Nitrogen regulatory protein P-II homolog OS=Arabidopsis thaliana OX=3702 GN=GLB1 PE=1 SV=1	P-II	regulation of nitrogen utilization(GO:0006808)		enzyme regulator activity(GO:0030234)	NA	NA	NA	nitrogen regulatory protein P-II homolog [Prunus avium]	Nitrogen regulatory protein P-II homolog OS=Prunus yedoensis var. nudiflora OX=2094558 GN=Pyn_17196 PE=3 SV=1	NA	NA	NA	NA
m64212_210919_105054/11796480/ccs		NA	NA	NA	NA	NA	NA	NA		Chlorophyll a-b binding protein, chloroplastic OS=Aegilops tauschii OX=37682 GN=F775_26158 PE=3 SV=1	NA	NA	NA	NA
m64212_210919_105054/11796540/ccs	B3 domain-containing protein Os11g0197600 OS=Oryza sativa subsp. japonica OX=39947 GN=Os11g0197600 PE=2 SV=1	B3			DNA binding(GO:0003677)	NA	NA	NA	B3 domain-containing protein Os11g0197600-like isoform X3 [Ananas comosus]	B3 domain-containing protein OS=Ananas comosus OX=4615 GN=ACMD2_26098 PE=4 SV=1	NA	NA	NA	NA
m64212_210919_105054/11796540/ccs	B3 domain-containing protein Os11g0197600 OS=Oryza sativa subsp. japonica OX=39947 GN=Os11g0197600 PE=2 SV=1	B3			DNA binding(GO:0003677)	NA	NA	NA	B3 domain-containing protein Os11g0197600-like isoform X3 [Ananas comosus]	B3 domain-containing protein OS=Ananas comosus OX=4615 GN=ACMD2_26098 PE=4 SV=1	NA	NA	NA	NA
m64212_210919_105054/11796716/ccs		NA	NA	NA	NA	NA	NA	NA			NA	NA	NA	NA
m64212_210919_105054/11796972/ccs		PPR	NA	NA	NA	NA	NA	NA	pentatricopeptide repeat-containing protein At1g05670, mitochondrial [Phoenix dactylifera]	pentatricopeptide repeat-containing protein At1g05670, mitochondrial OS=Phoenix dactylifera OX=42345 GN=LOC103703729 PE=4 SV=1	NA	NA	NA	NA
m64212_210919_105054/11796972/ccs		PPR	NA	NA	NA	NA	NA	NA	pentatricopeptide repeat-containing protein At1g05670, mitochondrial [Phoenix dactylifera]	pentatricopeptide repeat-containing protein At1g05670, mitochondrial OS=Phoenix dactylifera OX=42345 GN=LOC103703729 PE=4 SV=1	NA	NA	NA	NA
m64212_210919_105054/11796972/ccs		PPR	NA	NA	NA	NA	NA	NA	pentatricopeptide repeat-containing protein At1g05670, mitochondrial [Phoenix dactylifera]	pentatricopeptide repeat-containing protein At1g05670, mitochondrial OS=Phoenix dactylifera OX=42345 GN=LOC103703729 PE=4 SV=1	NA	NA	NA	NA
m64212_210919_105054/11797053/ccs.1		NA	NA	NA	NA	NA	NA	NA			NA	NA	NA	NA
m64212_210919_105054/11797164/ccs	Structural maintenance of chromosomes protein 2-1 OS=Arabidopsis thaliana OX=3702 GN=SMC2-1 PE=2 SV=2	NA	NA	NA	NA	K06674	structural maintenance of chromosome 2	ko04111:Cell cycle - yeast	structural maintenance of chromosomes 2 [Arabidopsis thaliana]	Structural maintenance of chromosomes protein OS=Arabidopsis thaliana OX=3702 GN=AXX17_At5g61940 PE=3 SV=1	KOG0933	Structural maintenance of chromosome protein 2 (chromosome condensation complex Condensin, subunit E)	[D]	Cell cycle control, cell division, chromosome partitioning
m64212_210919_105054/11797179/ccs	Probable galacturonosyltransferase-like 7 OS=Arabidopsis thaliana OX=3702 GN=GATL7 PE=2 SV=1	Glyco_transf_8			transferase activity, transferring glycosyl groups(GO:0016757)	NA	NA	NA	probable galacturonosyltransferase-like 7 [Dendrobium catenatum]	Hexosyltransferase OS=Dendrobium catenatum OX=906689 GN=GATL7 PE=3 SV=1	NA	NA	NA	NA
m64212_210919_105054/11797217/ccs	6-phosphogluconate dehydrogenase, decarboxylating 1 OS=Spinacia oleracea OX=3562 GN=pgdC PE=1 SV=1	6PGD	oxidation-reduction process(GO:0055114)| pentose-phosphate shunt(GO:0006098)		phosphogluconate dehydrogenase (decarboxylating) activity(GO:0004616)	K00033	6-phosphogluconate dehydrogenase	ko00030:Pentose phosphate pathway|ko00480:Glutathione metabolism|ko01200:Carbon metabolism	unnamed protein product [Coffea canephora]	6-phosphogluconate dehydrogenase, decarboxylating OS=Coffea canephora OX=49390 GN=GSCOC_T00032471001 PE=3 SV=1	KOG2653	6-phosphogluconate dehydrogenase	[G]	Carbohydrate transport and metabolism
m64212_210919_105054/11797404/ccs	Protein SHORT ROOT IN SALT MEDIUM 1 OS=Arabidopsis thaliana OX=3702 GN=RSA1 PE=1 SV=1	NA	NA	NA	NA	NA	NA	NA	Cell cycle and apoptosis regulator protein [Parasponia andersonii]	Cell cycle and apoptosis regulator protein OS=Trema orientalis OX=63057 GN=TorRG33x02_007070 PE=4 SV=1	KOG4246	Predicted DNA-binding protein, contains SAP domain	[R]	General function prediction only
m64212_210919_105054/11797409/ccs	Sodium/hydrogen exchanger 5 OS=Arabidopsis thaliana OX=3702 GN=NHX5 PE=2 SV=2	NA	NA	NA	NA	K14724	solute carrier family 9 (sodium/hydrogen exchanger), member 8	NA:NA	sodium/hydrogen exchanger 6-like [Phoenix dactylifera]	Sodium/hydrogen exchanger OS=Anthurium amnicola OX=1678845 GN=NHX6_1 PE=3 SV=1	KOG1965	Sodium/hydrogen exchanger protein	[P]	Inorganic ion transport and metabolism
m64212_210919_105054/11797575/ccs.1	UDP-galactose/UDP-glucose transporter 7 OS=Arabidopsis thaliana OX=3702 GN=UTR7 PE=1 SV=1	NA	NA	NA	NA	K15281	solute carrier family 35	NA:NA	Peptidase C19, ubiquitin carboxyl-terminal hydrolase 2 [Corchorus capsularis]	Putative UDP-sugar transporter DDB_G0278631 OS=Anthurium amnicola OX=1678845 GN=DDB_G0278631_0 PE=4 SV=1	KOG1444	Nucleotide-sugar transporter VRG4/SQV-7	[U]	Intracellular trafficking, secretion, and vesicular transport
m64212_210919_105054/11798032/ccs	Putative methyltransferase At1g22800, mitochondrial OS=Arabidopsis thaliana OX=3702 GN=At1g22800 PE=1 SV=2	Methyltransf_11			methyltransferase activity(GO:0008168)	K18162	NADH dehydrogenase [ubiquinone] 1 alpha subcomplex assembly factor 5 [EC:2.1.1.-]	NA:NA	PREDICTED: putative methyltransferase At1g22800 [Musa acuminata subsp. malaccensis]	Uncharacterized protein OS=Musa acuminata subsp. malaccensis OX=214687 GN=103968407 PE=4 SV=1	KOG2940	Predicted methyltransferase	[R]	General function prediction only
m64212_210919_105054/11798151/ccs.1		NA	NA	NA	NA	NA	NA	NA			NA	NA	NA	NA
m64212_210919_105054/11798730/ccs	Putative leucine-rich repeat receptor-like protein kinase At2g19210 OS=Arabidopsis thaliana OX=3702 GN=At2g19210 PE=1 SV=1	Malectin_like			protein binding(GO:0005515)	NA	NA	NA	putative leucine-rich repeat receptor-like protein kinase At2g19210 [Panicum hallii]	Uncharacterized protein OS=Setaria italica OX=4555 GN=SETIT_3G172300v2 PE=4 SV=1	NA	NA	NA	NA
m64212_210919_105054/11798730/ccs	Putative leucine-rich repeat receptor-like protein kinase At2g19210 OS=Arabidopsis thaliana OX=3702 GN=At2g19210 PE=1 SV=1	LRR_8			protein binding(GO:0005515)	NA	NA	NA	putative leucine-rich repeat receptor-like protein kinase At2g19210 [Panicum hallii]	Uncharacterized protein OS=Setaria italica OX=4555 GN=SETIT_3G172300v2 PE=4 SV=1	NA	NA	NA	NA
m64212_210919_105054/11798741/ccs	Probable E3 ubiquitin-protein ligase RHC1A OS=Arabidopsis thaliana OX=3702 GN=RHC1A PE=2 SV=1	zf-RING_2	NA	NA	NA	NA	NA	NA	PREDICTED: probable E3 ubiquitin-protein ligase RHC1A [Elaeis guineensis]	Zinc finger protein OS=Macleaya cordata OX=56857 GN=BVC80_8805g4 PE=4 SV=1	KOG0800	FOG: Predicted E3 ubiquitin ligase	[O]	Posttranslational modification, protein turnover, chaperones
m64212_210919_105054/11798970/ccs	Putative glutamine amidotransferase GAT1_2.1 OS=Arabidopsis thaliana OX=3702 GN=GAT1_2.1 PE=2 SV=1	NA	NA	NA	NA	NA	NA	NA	uncharacterized protein LOC109717947 [Ananas comosus]	Protein NtpR OS=Ananas comosus OX=4615 GN=ACMD2_12497 PE=4 SV=1	NA	NA	NA	NA
m64212_210919_105054/11798996/ccs	Fanconi-associated nuclease 1 homolog OS=Oryza sativa subsp. japonica OX=39947 GN=Os06g0171800 PE=3 SV=1	VRR_NUC			hydrolase activity, acting on ester bonds(GO:0016788)	K15363	fanconi-associated nuclease 1 [EC:3.1.21.- <a href="/dbget-bin/www_bget?ec:3.1.4.1">3.1.4.1</a>]	ko03460:Fanconi anemia pathway	fanconi-associated nuclease 1 homolog isoform X4 [Dendrobium catenatum]	Fanconi-associated nuclease OS=Dendrobium catenatum OX=906689 GN=MA16_Dca015045 PE=3 SV=1	KOG2143	Uncharacterized conserved protein	[S]	Function unknown
m64212_210919_105054/11799370/ccs	Serine/arginine-rich splicing factor SR45a OS=Arabidopsis thaliana OX=3702 GN=SR45A PE=1 SV=1	RRM_1			nucleic acid binding(GO:0003676)	K12897	transformer-2 protein	ko03040:Spliceosome	29 kDa ribonucleoprotein, chloroplastic [Apostasia shenzhenica]	29 kDa ribonucleoprotein, chloroplastic OS=Apostasia shenzhenica OX=1088818 GN=RBP29 PE=4 SV=1	KOG4661	Hsp27-ERE-TATA-binding protein/Scaffold attachment factor (SAF-B)	[K]	Transcription
m64212_210919_105054/11799377/ccs	Acyl-coenzyme A oxidase 3, peroxisomal OS=Arabidopsis thaliana OX=3702 GN=ACX3 PE=1 SV=1	ACOX	fatty acid beta-oxidation(GO:0006635)	peroxisome(GO:0005777)	acyl-CoA oxidase activity(GO:0003997)	K00232	acyl-CoA oxidase	ko00071:Fatty acid degradation|ko00592:alpha-Linolenic acid metabolism|ko01040:Biosynthesis of unsaturated fatty acids|ko01212:Fatty acid metabolism|ko03320:PPAR signaling pathway|ko04024:cAMP signaling pathway|ko04146:Peroxisome	PREDICTED: acyl-coenzyme A oxidase 3, peroxisomal-like [Cucumis melo]	Acyl-coenzyme A oxidase OS=Anthurium amnicola OX=1678845 GN=ACX3_5 PE=3 SV=1	KOG0135	Pristanoyl-CoA/acyl-CoA oxidase	[Q]	Secondary metabolites biosynthesis, transport and catabolism
m64212_210919_105054/1180179/ccs	Probable inactive purple acid phosphatase 2 OS=Arabidopsis thaliana OX=3702 GN=PAP2 PE=2 SV=1	Pur_ac_phosph_N			acid phosphatase activity(GO:0003993)| metal ion binding(GO:0046872)	NA	NA	NA	PREDICTED: LOW QUALITY PROTEIN: probable inactive purple acid phosphatase 2 [Elaeis guineensis]	Purple acid phosphatase (Fragment) OS=Anthurium amnicola OX=1678845 GN=PAP2_6 PE=3 SV=1	KOG1378	Purple acid phosphatase	[G]	Carbohydrate transport and metabolism
m64212_210919_105054/1180273/ccs	COP9 signalosome complex subunit 3 OS=Arabidopsis thaliana OX=3702 GN=CSN3 PE=1 SV=2	PCI	NA	NA	NA	K12177	COP9 signalosome complex subunit 3	NA:NA	COP9 signalosome complex subunit 3 [Phoenix dactylifera]	COP9 signalosome complex subunit 3 OS=Phoenix dactylifera OX=42345 GN=LOC103723252 PE=4 SV=1	KOG2582	COP9 signalosome, subunit CSN3	[T]	Signal transduction mechanisms
m64212_210919_105054/1180353/ccs	Protein MAINTENANCE OF PSII UNDER HIGH LIGHT 1 OS=Arabidopsis thaliana OX=3702 GN=MPH1 PE=1 SV=1	NA	NA	NA	NA	NA	NA	NA	PREDICTED: uncharacterized protein LOC105051717 [Elaeis guineensis]	Uncharacterized protein OS=Anthurium amnicola OX=1678845 GN=g.117901 PE=4 SV=1	NA	NA	NA	NA
m64212_210919_105054/1180469/ccs	Plastocyanin major isoform, chloroplastic OS=Arabidopsis thaliana OX=3702 GN=DRT112 PE=1 SV=2	Copper-bind			electron transfer activity(GO:0009055)| copper ion binding(GO:0005507)	K02638	plastocyanin	ko00195:Photosynthesis	plastocyanin [Brassica napus]	Plastocyanin OS=Brassica rapa subsp. pekinensis OX=51351 PE=3 SV=1	NA	NA	NA	NA
m64212_210919_105054/1180676/ccs	Basic transcription factor 3 OS=Arabidopsis thaliana OX=3702 GN=BTF3 PE=1 SV=1	NAC	NA	NA	NA	K01527	nascent polypeptide-associated complex subunit beta	ko04214:Apoptosis - fly	PREDICTED: nascent polypeptide-associated complex subunit beta-like [Musa acuminata subsp. malaccensis]	Nascent polypeptide-associated complex subunit beta OS=Musa acuminata subsp. malaccensis OX=214687 GN=103973927 PE=3 SV=1	KOG2240	RNA polymerase II general transcription factor BTF3 and related proteins	[K]	Transcription
m64212_210919_105054/1181139/ccs	Protein LURP-one-related 15 OS=Arabidopsis thaliana OX=3702 GN=At5g01750 PE=1 SV=1	LOR	NA	NA	NA	NA	NA	NA	protein LURP-one-related 15-like [Durio zibethinus]	protein LURP-one-related 10-like OS=Vigna radiata var. radiata OX=3916 GN=LOC106758656 PE=4 SV=1	NA	NA	NA	NA
m64212_210919_105054/1181181/ccs	Pre-mRNA-splicing factor 18 OS=Rattus norvegicus OX=10116 GN=Prpf18 PE=2 SV=1	Prp18	RNA splicing(GO:0008380)	spliceosomal complex(GO:0005681)		K12817	pre-mRNA-splicing factor 18	ko03040:Spliceosome	PREDICTED: pre-mRNA-splicing factor 18 [Elaeis guineensis]	Uncharacterized protein OS=Glycine max OX=3847 GN=100785799 PE=4 SV=1	KOG2808	U5 snRNP-associated RNA splicing factor	[A]	RNA processing and modification
m64212_210919_105054/1181331/ccs.2	RNA replication polyprotein OS=Apple stem pitting virus (isolate PA66) OX=651356 GN=ORF1 PE=3 SV=1	RdRP_2	transcription, DNA-templated(GO:0006351)		RNA-directed 5'-3' RNA polymerase activity(GO:0003968)| RNA binding(GO:0003723)	NA	NA	NA	RNA-dependant RNA polymerase [Banana mild mosaic virus]	RNA-dependant RNA polymerase OS=Banana mild mosaic virus OX=148879 PE=4 SV=1	NA	NA	NA	NA
m64212_210919_105054/1181362/ccs		NA	NA	NA	NA	NA	NA	NA			NA	NA	NA	NA
m64212_210919_105054/1181501/ccs	Thioredoxin-like 1-2, chloroplastic OS=Oryza sativa subsp. japonica OX=39947 GN=Os03g0326500 PE=2 SV=1	Thioredoxin	cell redox homeostasis(GO:0045454)			NA	NA	NA	thioredoxin-like 1-2, chloroplastic [Phoenix dactylifera]	thioredoxin-like 1-2, chloroplastic OS=Phoenix dactylifera OX=42345 GN=LOC103702209 PE=4 SV=1	KOG0907	Thioredoxin	[O]	Posttranslational modification, protein turnover, chaperones
m64212_210919_105054/1181727/ccs		NA	NA	NA	NA	NA	NA	NA	uncharacterized protein At1g76660 [Phoenix dactylifera]	uncharacterized protein At1g76660 OS=Phoenix dactylifera OX=42345 GN=LOC103705487 PE=4 SV=1	NA	NA	NA	NA
m64212_210919_105054/1181765/ccs		NA	NA	NA	NA	K08832	serine/threonine-protein kinase SRPK3	NA:NA	hypothetical protein COLO4_22282 [Corchorus olitorius]	Uncharacterized protein OS=Corchorus olitorius OX=93759 GN=COLO4_22282 PE=4 SV=1	NA	NA	NA	NA
m64212_210919_105054/1181824/ccs		NA	NA	NA	NA	NA	NA	NA			NA	NA	NA	NA
m64212_210919_105054/1181937/ccs		NA	NA	NA	NA	NA	NA	NA	PREDICTED: uncharacterized protein LOC104597495 [Nelumbo nucifera]	uncharacterized protein LOC104597495 OS=Nelumbo nucifera OX=4432 GN=LOC104597495 PE=4 SV=1	NA	NA	NA	NA
m64212_210919_105054/1181958/ccs	Protein NRT1/ PTR FAMILY 5.10 OS=Arabidopsis thaliana OX=3702 GN=NPF5.10 PE=2 SV=1	PTR2	transmembrane transport(GO:0055085)	membrane(GO:0016020)	transmembrane transporter activity(GO:0022857)	NA	NA	NA	PREDICTED: uncharacterized protein LOC109175999 [Ipomoea nil]	Uncharacterized protein OS=Arundo donax OX=35708 PE=4 SV=1	KOG1237	H+/oligopeptide symporter	[E]	Amino acid transport and metabolism
m64212_210919_105054/1182095/ccs	Protein EFFECTOR OF TRANSCRIPTION 2 OS=Arabidopsis thaliana OX=3702 GN=ET2 PE=1 SV=1	NA	NA	NA	NA	NA	NA	NA	PREDICTED: protein EFFECTOR OF TRANSCRIPTION 2 [Musa acuminata subsp. malaccensis]	Uncharacterized protein (Fragment) OS=Aquilegia coerulea OX=218851 GN=AQUCO_01100262v1 PE=4 SV=1	NA	NA	NA	NA
m64212_210919_105054/1182385/ccs	Ureide permease 1 OS=Arabidopsis thaliana OX=3702 GN=UPS1 PE=1 SV=1	Ureide_permease	nitrogen compound transport(GO:0071705)			NA	NA	NA	ureide permease 2 isoform X1 [Prunus persica]	Ureide permease 2 (Fragment) OS=Anthurium amnicola OX=1678845 GN=UPS2_4 PE=4 SV=1	NA	NA	NA	NA
m64212_210919_105054/1182399/ccs	Proteinase inhibitor OS=Linum usitatissimum OX=4006 PE=1 SV=1	potato_inhibit	response to wounding(GO:0009611)		serine-type endopeptidase inhibitor activity(GO:0004867)	NA	NA	NA	PREDICTED: glu S.griseus protease inhibitor-like [Cucumis sativus]	Uncharacterized protein OS=Cucumis sativus OX=3659 GN=Csa_3G142960 PE=4 SV=1	NA	NA	NA	NA
m64212_210919_105054/11862471/ccs	L-ascorbate peroxidase, cytosolic OS=Pisum sativum OX=3888 GN=APX1 PE=1 SV=2	peroxidase	response to oxidative stress(GO:0006979)| oxidation-reduction process(GO:0055114)		peroxidase activity(GO:0004601)| heme binding(GO:0020037)	K00434	L-ascorbate peroxidase	ko00053:Ascorbate and aldarate metabolism|ko00480:Glutathione metabolism	PREDICTED: L-ascorbate peroxidase 2, cytosolic [Nelumbo nucifera]	L-ascorbate peroxidase 2, cytosolic OS=Nelumbo nucifera OX=4432 GN=LOC104594740 PE=3 SV=1	NA	NA	NA	NA
m64212_210919_105054/11862945/ccs	Receptor-like cytoplasmic kinase 176 OS=Oryza sativa subsp. japonica OX=39947 GN=RLCK176 PE=1 SV=1	Pkinase	protein phosphorylation(GO:0006468)		protein kinase activity(GO:0004672)| ATP binding(GO:0005524)	NA	NA	NA	PREDICTED: probable serine/threonine-protein kinase PBL11 [Elaeis guineensis]	protein kinase APK1A, chloroplastic OS=Phoenix dactylifera OX=42345 GN=LOC103721990 PE=3 SV=1	KOG1187	Serine/threonine protein kinase	[T]	Signal transduction mechanisms
m64212_210919_105054/11862998/ccs	Probable pectinesterase/pectinesterase inhibitor 51 OS=Arabidopsis thaliana OX=3702 GN=PME51 PE=2 SV=1	Pectinesterase	cell wall modification(GO:0042545)		pectinesterase activity(GO:0030599)	NA	NA	NA	PREDICTED: probable pectinesterase/pectinesterase inhibitor 51 [Nelumbo nucifera]	Pectinesterase OS=Nelumbo nucifera OX=4432 GN=LOC104589261 PE=4 SV=1	NA	NA	NA	NA
m64212_210919_105054/11863045/ccs	UPF0481 protein At3g47200 OS=Arabidopsis thaliana OX=3702 GN=At3g47200 PE=2 SV=1	DUF247	NA	NA	NA	NA	NA	NA	UPF0481 protein At3g47200-like [Asparagus officinalis]	UPF0481 protein At3g47200-like OS=Phoenix dactylifera OX=42345 GN=LOC103721810 PE=4 SV=1	NA	NA	NA	NA
m64212_210919_105054/11863152/ccs		NA	NA	NA	NA	NA	NA	NA			NA	NA	NA	NA
m64212_210919_105054/11863213/ccs	Peroxisomal nicotinamide adenine dinucleotide carrier OS=Arabidopsis thaliana OX=3702 GN=PXN PE=1 SV=1	Mito_carr	NA	NA	NA	K13354	solute carrier family 25 (peroxisomal adenine nucleotide transporter), member 17	ko04146:Peroxisome	PREDICTED: peroxisomal nicotinamide adenine dinucleotide carrier isoform X1 [Juglans regia]	peroxisomal nicotinamide adenine dinucleotide carrier isoform X1 OS=Juglans regia OX=51240 GN=LOC109002727 PE=3 SV=1	KOG0769	Predicted mitochondrial carrier protein	[C]	Energy production and conversion
m64212_210919_105054/11863213/ccs	Peroxisomal nicotinamide adenine dinucleotide carrier OS=Arabidopsis thaliana OX=3702 GN=PXN PE=1 SV=1	Mito_carr	NA	NA	NA	K13354	solute carrier family 25 (peroxisomal adenine nucleotide transporter), member 17	ko04146:Peroxisome	PREDICTED: peroxisomal nicotinamide adenine dinucleotide carrier isoform X1 [Juglans regia]	peroxisomal nicotinamide adenine dinucleotide carrier isoform X1 OS=Juglans regia OX=51240 GN=LOC109002727 PE=3 SV=1	KOG0769	Predicted mitochondrial carrier protein	[C]	Energy production and conversion
m64212_210919_105054/11863342/ccs	DnaJ protein homolog ANJ1 OS=Atriplex nummularia OX=3553 PE=2 SV=1	DnaJ_C			unfolded protein binding(GO:0051082)| heat shock protein binding(GO:0031072)	K09503	DnaJ homolog subfamily A member 2	ko04141:Protein processing in endoplasmic reticulum	hypothetical protein PRUPE_2G072900 [Prunus persica]	Uncharacterized protein OS=Prunus persica OX=3760 GN=PRUPE_2G072900 PE=3 SV=1	KOG0712	Molecular chaperone (DnaJ superfamily)	[O]	Posttranslational modification, protein turnover, chaperones
m64212_210919_105054/11863342/ccs	DnaJ protein homolog ANJ1 OS=Atriplex nummularia OX=3553 PE=2 SV=1	DnaJ_CXXCXGXG			unfolded protein binding(GO:0051082)| heat shock protein binding(GO:0031072)	K09503	DnaJ homolog subfamily A member 2	ko04141:Protein processing in endoplasmic reticulum	hypothetical protein PRUPE_2G072900 [Prunus persica]	Uncharacterized protein OS=Prunus persica OX=3760 GN=PRUPE_2G072900 PE=3 SV=1	KOG0712	Molecular chaperone (DnaJ superfamily)	[O]	Posttranslational modification, protein turnover, chaperones
m64212_210919_105054/11863342/ccs	DnaJ protein homolog ANJ1 OS=Atriplex nummularia OX=3553 PE=2 SV=1	DnaJ			unfolded protein binding(GO:0051082)| heat shock protein binding(GO:0031072)	K09503	DnaJ homolog subfamily A member 2	ko04141:Protein processing in endoplasmic reticulum	hypothetical protein PRUPE_2G072900 [Prunus persica]	Uncharacterized protein OS=Prunus persica OX=3760 GN=PRUPE_2G072900 PE=3 SV=1	KOG0712	Molecular chaperone (DnaJ superfamily)	[O]	Posttranslational modification, protein turnover, chaperones
m64212_210919_105054/11863370/ccs		Raffinose_syn	NA	NA	NA	K06617	raffinose synthase	ko00052:Galactose metabolism	probable galactinol--sucrose galactosyltransferase 6 [Herrania umbratica]	Uncharacterized protein OS=Setaria italica OX=4555 GN=101772138 PE=4 SV=1	NA	NA	NA	NA
m64212_210919_105054/11863637/ccs	Probable serine/threonine-protein kinase PBL11 OS=Arabidopsis thaliana OX=3702 GN=PBL11 PE=1 SV=2	NA	NA	NA	NA	NA	NA	NA	probable serine/threonine-protein kinase PBL9 isoform X3 [Hevea brasiliensis]	protein kinase APK1A, chloroplastic-like OS=Nicotiana tabacum OX=4097 GN=LOC107806396 PE=3 SV=1	KOG1187	Serine/threonine protein kinase	[T]	Signal transduction mechanisms
m64212_210919_105054/11863862/ccs	Vesicle-fusing ATPase OS=Arabidopsis thaliana OX=3702 GN=NSF PE=2 SV=2	AAA			ATP binding(GO:0005524)	K06027	vesicle-fusing ATPase	ko04721:Synaptic vesicle cycle|ko04727:GABAergic synapse|ko04962:Vasopressin-regulated water reabsorption	vesicle-fusing ATPase-like [Phoenix dactylifera]	vesicle-fusing ATPase-like isoform X1 OS=Phoenix dactylifera OX=42345 GN=LOC103695578 PE=4 SV=1	KOG0741	AAA+-type ATPase	[O]	Posttranslational modification, protein turnover, chaperones
m64212_210919_105054/11863933/ccs	Lon protease homolog 2, peroxisomal OS=Oryza sativa subsp. japonica OX=39947 GN=Os09g0533400 PE=2 SV=1	Lon_C	proteolysis(GO:0006508)		serine-type endopeptidase activity(GO:0004252)| ATP-dependent peptidase activity(GO:0004176)| ATP binding(GO:0005524)	K01338	ATP-dependent Lon protease	ko04112:Cell cycle - Caulobacter	PREDICTED: lon protease homolog 2, peroxisomal [Musa acuminata subsp. malaccensis]	Lon protease homolog 2, peroxisomal OS=Musa acuminata subsp. malaccensis OX=214687 GN=103979354 PE=3 SV=1	KOG2004	Mitochondrial ATP-dependent protease PIM1/LON	[O]	Posttranslational modification, protein turnover, chaperones
m64212_210919_105054/11863933/ccs	Lon protease homolog 2, peroxisomal OS=Oryza sativa subsp. japonica OX=39947 GN=Os09g0533400 PE=2 SV=1	AAA	proteolysis(GO:0006508)		serine-type endopeptidase activity(GO:0004252)| ATP-dependent peptidase activity(GO:0004176)| ATP binding(GO:0005524)	K01338	ATP-dependent Lon protease	ko04112:Cell cycle - Caulobacter	PREDICTED: lon protease homolog 2, peroxisomal [Musa acuminata subsp. malaccensis]	Lon protease homolog 2, peroxisomal OS=Musa acuminata subsp. malaccensis OX=214687 GN=103979354 PE=3 SV=1	KOG2004	Mitochondrial ATP-dependent protease PIM1/LON	[O]	Posttranslational modification, protein turnover, chaperones
m64212_210919_105054/11864069/ccs	Probable methyltransferase PMT2 OS=Arabidopsis thaliana OX=3702 GN=At1g26850 PE=2 SV=2	Methyltransf_29			methyltransferase activity(GO:0008168)	NA	NA	NA	hypothetical protein CUMW_023490 [Citrus unshiu]	Uncharacterized protein OS=Citrus unshiu OX=55188 GN=CUMW_023490 PE=4 SV=1	NA	NA	NA	NA
m64212_210919_105054/11864069/ccs	Probable methyltransferase PMT2 OS=Arabidopsis thaliana OX=3702 GN=At1g26850 PE=2 SV=2	Methyltransf_29			methyltransferase activity(GO:0008168)	NA	NA	NA	hypothetical protein CUMW_023490 [Citrus unshiu]	Uncharacterized protein OS=Citrus unshiu OX=55188 GN=CUMW_023490 PE=4 SV=1	NA	NA	NA	NA
m64212_210919_105054/11864159/ccs	SKP1-like protein 1A OS=Arabidopsis thaliana OX=3702 GN=SKP1A PE=1 SV=1	Skp1_POZ	ubiquitin-dependent protein catabolic process(GO:0006511)			NA	NA	NA	PREDICTED: SKP1-like protein 1B [Theobroma cacao]	S phase kinase-associated protein 1 OS=Theobroma cacao OX=3641 GN=TCM_000157 PE=3 SV=1	KOG1724	SCF ubiquitin ligase, Skp1 component	[O]	Posttranslational modification, protein turnover, chaperones
m64212_210919_105054/11864159/ccs	SKP1-like protein 1A OS=Arabidopsis thaliana OX=3702 GN=SKP1A PE=1 SV=1	Skp1	ubiquitin-dependent protein catabolic process(GO:0006511)			NA	NA	NA	PREDICTED: SKP1-like protein 1B [Theobroma cacao]	S phase kinase-associated protein 1 OS=Theobroma cacao OX=3641 GN=TCM_000157 PE=3 SV=1	KOG1724	SCF ubiquitin ligase, Skp1 component	[O]	Posttranslational modification, protein turnover, chaperones
m64212_210919_105054/11864360/ccs	Protein CURVATURE THYLAKOID 1A, chloroplastic OS=Arabidopsis thaliana OX=3702 GN=CURT1A PE=1 SV=1	CAAD	NA	NA	NA	NA	NA	NA	Cyanobacterial aminoacyl-tRNA synthetase [Macleaya cordata]	Cyanobacterial aminoacyl-tRNA synthetase OS=Macleaya cordata OX=56857 GN=BVC80_9079g23 PE=4 SV=1	NA	NA	NA	NA
m64212_210919_105054/11864637/ccs	Protein CHROMATIN REMODELING 5 OS=Arabidopsis thaliana OX=3702 GN=CHR5 PE=1 SV=1	SNF2_N			ATP binding(GO:0005524)	K11367	chromodomain-helicase-DNA-binding protein 1	NA:NA	protein CHROMATIN REMODELING 5 isoform X4 [Phoenix dactylifera]	protein CHROMATIN REMODELING 5 isoform X2 OS=Phoenix dactylifera OX=42345 GN=LOC103723392 PE=4 SV=1	KOG0384	Chromodomain-helicase DNA-binding protein	[K]	Transcription
m64212_210919_105054/11864637/ccs	Protein CHROMATIN REMODELING 5 OS=Arabidopsis thaliana OX=3702 GN=CHR5 PE=1 SV=1	Helicase_C			ATP binding(GO:0005524)	K11367	chromodomain-helicase-DNA-binding protein 1	NA:NA	protein CHROMATIN REMODELING 5 isoform X4 [Phoenix dactylifera]	protein CHROMATIN REMODELING 5 isoform X2 OS=Phoenix dactylifera OX=42345 GN=LOC103723392 PE=4 SV=1	KOG0384	Chromodomain-helicase DNA-binding protein	[K]	Transcription
m64212_210919_105054/11864735/ccs	Ethylene-responsive transcription factor RAP2-2 OS=Arabidopsis thaliana OX=3702 GN=RAP2-2 PE=1 SV=2	AP2	regulation of transcription, DNA-templated(GO:0006355)		DNA-binding transcription factor activity(GO:0003700)	K09286	EREBP-like factor	NA:NA	PREDICTED: ethylene-responsive transcription factor 1-like [Musa acuminata subsp. malaccensis]	ethylene-responsive transcription factor 1-like OS=Phoenix dactylifera OX=42345 GN=LOC103712588 PE=4 SV=1	NA	NA	NA	NA
m64212_210919_105054/11864768/ccs	Probable catabolite repression protein creC OS=Aspergillus niger (strain CBS 513.88 / FGSC A1513) OX=425011 GN=creC PE=3 SV=1	WD40			protein binding(GO:0005515)	NA	NA	NA	hypothetical protein AQUCO_02700048v1 [Aquilegia coerulea]	WD repeat-containing protein 20 OS=Anthurium amnicola OX=1678845 GN=WDR20_1 PE=4 SV=1	KOG2394	WD40 protein DMR-N9	[R]	General function prediction only
m64212_210919_105054/11864768/ccs	Probable catabolite repression protein creC OS=Aspergillus niger (strain CBS 513.88 / FGSC A1513) OX=425011 GN=creC PE=3 SV=1	WD40			protein binding(GO:0005515)	NA	NA	NA	hypothetical protein AQUCO_02700048v1 [Aquilegia coerulea]	WD repeat-containing protein 20 OS=Anthurium amnicola OX=1678845 GN=WDR20_1 PE=4 SV=1	KOG2394	WD40 protein DMR-N9	[R]	General function prediction only
m64212_210919_105054/11864911/ccs.1	Plant UBX domain-containing protein 7 OS=Arabidopsis thaliana OX=3702 GN=PUX7 PE=1 SV=1	Thioredoxin_7	NA	NA	NA	NA	NA	NA	hypothetical protein AXF42_Ash000814 [Apostasia shenzhenica]	UBX domain-containing protein OS=Apostasia shenzhenica OX=1088818 GN=AXF42_Ash000814 PE=4 SV=1	KOG1364	Predicted ubiquitin regulatory protein, contains UAS and UBX domains	[O]	Posttranslational modification, protein turnover, chaperones
m64212_210919_105054/11927936/ccs	Tubulin alpha chain OS=Prunus dulcis OX=3755 GN=TUBA PE=2 SV=1	Tubulin_C	NA	NA	NA	K07374	tubulin alpha	ko04145:Phagosome|ko04210:Apoptosis|ko04540:Gap junction	alhpa-tubulin 3 [Reticulomyxa filosa]	Tubulin alpha chain OS=Reticulomyxa filosa OX=46433 PE=2 SV=1	KOG1376	Alpha tubulin	[Z]	Cytoskeleton
m64212_210919_105054/11928046/ccs.1	Phenylalanine--tRNA ligase alpha subunit, cytoplasmic OS=Arabidopsis thaliana OX=3702 GN=At4g39280 PE=2 SV=3	tRNA-synt_2d	tRNA aminoacylation(GO:0043039)		aminoacyl-tRNA ligase activity(GO:0004812)| ATP binding(GO:0005524)| tRNA binding(GO:0000049)	K01889	phenylalanyl-tRNA synthetase alpha chain	ko00970:Aminoacyl-tRNA biosynthesis	Phenylalanine--tRNA ligase [Zostera marina]	Phenylalanine--tRNA ligase OS=Zostera marina OX=29655 GN=ZOSMA_54G00070 PE=4 SV=1	KOG2784	Phenylalanyl-tRNA synthetase, beta subunit	[J]	Translation, ribosomal structure and biogenesis
m64212_210919_105054/11928314/ccs	Membrane steroid-binding protein 2 OS=Arabidopsis thaliana OX=3702 GN=MSBP2 PE=1 SV=1	Cyt-b5	NA	NA	NA	K17278	membrane-associated progesterone receptor component	NA:NA	membrane steroid-binding protein 2-like [Phalaenopsis equestris]	Membrane steroid-binding protein 2 OS=Anthurium amnicola OX=1678845 GN=MSBP2_1 PE=3 SV=1	KOG1110	Putative steroid membrane receptor Hpr6.6/25-Dx	[R]	General function prediction only
m64212_210919_105054/11928322/ccs		NA	NA	NA	NA	NA	NA	NA			NA	NA	NA	NA
m64212_210919_105054/11928390/ccs		NA	NA	NA	NA	NA	NA	NA	ribosomal protein S25 [Zea mays]	Ribosomal protein S25 OS=Zea mays OX=4577 GN=ZEAMMB73_Zm00001d049933 PE=4 SV=1	NA	NA	NA	NA
m64212_210919_105054/11928434/ccs		NA	NA	NA	NA	NA	NA	NA	uncharacterized protein LOC103707059 isoform X2 [Phoenix dactylifera]	uncharacterized protein LOC103707059 isoform X2 OS=Phoenix dactylifera OX=42345 GN=LOC103707059 PE=4 SV=1	NA	NA	NA	NA
m64212_210919_105054/11928544/ccs	Pectate lyase 1 OS=Cryptomeria japonica OX=3369 PE=1 SV=3	Pec_lyase_C	NA	NA	NA	K01728	pectate lyase	ko00040:Pentose and glucuronate interconversions|ko02024:Quorum sensing	PREDICTED: putative pectate lyase 2 [Nelumbo nucifera]	Pectate lyase OS=Nelumbo nucifera OX=4432 GN=LOC104594849 PE=3 SV=1	NA	NA	NA	NA
m64212_210919_105054/11928570/ccs	Putative glutamine amidotransferase GAT1_2.1 OS=Arabidopsis thaliana OX=3702 GN=GAT1_2.1 PE=2 SV=1	Peptidase_C26			hydrolase activity(GO:0016787)	NA	NA	NA	uncharacterized protein LOC105176146 [Sesamum indicum]	Uncharacterized protein OS=Erythranthe guttata OX=4155 GN=MIMGU_mgv1a006891mg PE=4 SV=1	NA	NA	NA	NA
m64212_210919_105054/11928594/ccs	Protein RER1B OS=Arabidopsis thaliana OX=3702 GN=RER1B PE=1 SV=2	NA	NA	NA	NA	NA	NA	NA	protein RER1A-like [Papaver somniferum]	Protein RER1B (Fragment) OS=Anthurium amnicola OX=1678845 GN=RER1B_1 PE=4 SV=1	KOG1688	Golgi proteins involved in ER retention (RER)	[U]	Intracellular trafficking, secretion, and vesicular transport
m64212_210919_105054/11928860/ccs	Probable protein S-acyltransferase 7 OS=Arabidopsis thaliana OX=3702 GN=PAT07 PE=1 SV=1	DHHC	NA	NA	NA	K16675	palmitoyltransferase ZDHHC9/14/18	ko04391:Hippo signaling pathway - fly	zinc finger protein [Macleaya cordata]	S-acyltransferase OS=Anthurium amnicola OX=1678845 GN=At3g26935_1 PE=3 SV=1	KOG1311	DHHC-type Zn-finger proteins	[R]	General function prediction only
m64212_210919_105054/11929007/ccs	Uncharacterized calcium-binding protein At1g02270 OS=Arabidopsis thaliana OX=3702 GN=At1g02270 PE=2 SV=2	NA	NA	NA	NA	NA	NA	NA	Endonuclease/exonuclease/phosphatase [Macleaya cordata]	Endonuclease/exonuclease/phosphatase OS=Macleaya cordata OX=56857 GN=BVC80_237g34 PE=4 SV=1	NA	NA	NA	NA
m64212_210919_105054/11929182/ccs	14 kDa zinc-binding protein OS=Zea mays OX=4577 GN=ZBP14 PE=1 SV=1	HIT	NA	NA	NA	NA	NA	NA	PREDICTED: 14 kDa zinc-binding protein [Elaeis guineensis]	14 kDa zinc-binding protein-like OS=Nicotiana tabacum OX=4097 GN=LOC107811311 PE=4 SV=1	KOG3275	Zinc-binding protein of the histidine triad (HIT) family	[T]	Signal transduction mechanisms
m64212_210919_105054/11929538/ccs		DUF868	NA	NA	NA	NA	NA	NA	uncharacterized protein LOC103720353 [Phoenix dactylifera]	uncharacterized protein LOC103720353 OS=Phoenix dactylifera OX=42345 GN=LOC103720353 PE=4 SV=1	NA	NA	NA	NA
m64212_210919_105054/11929667/ccs		NA	NA	NA	NA	NA	NA	NA			NA	NA	NA	NA
m64212_210919_105054/11929680/ccs		NA	NA	NA	NA	NA	NA	NA			NA	NA	NA	NA
m64212_210919_105054/11929895/ccs		NA	NA	NA	NA	NA	NA	NA			NA	NA	NA	NA
m64212_210919_105054/11930051/ccs		NA	NA	NA	NA	NA	NA	NA			NA	NA	NA	NA
m64212_210919_105054/1194/ccs	Chlorophyll a-b binding protein 16, chloroplastic OS=Nicotiana tabacum OX=4097 GN=CAB16 PE=2 SV=1	Chloroa_b-bind	NA	NA	NA	K08912	light-harvesting complex II chlorophyll a/b binding protein 1	ko00196:Photosynthesis - antenna proteins	PREDICTED: chlorophyll a-b binding protein 40, chloroplastic-like [Nicotiana tomentosiformis]	Chlorophyll a-b binding protein, chloroplastic OS=Panicum hallii var. hallii OX=1504633 GN=GQ55_5G255000 PE=3 SV=1	NA	NA	NA	NA
m64212_210919_105054/11993152/ccs	Vacuolar protein sorting-associated protein 2 homolog 2 OS=Arabidopsis thaliana OX=3702 GN=VPS2.2 PE=1 SV=2	Snf7	vacuolar transport(GO:0007034)			K12192	charged multivesicular body protein 2B	ko04144:Endocytosis	PREDICTED: vacuolar protein sorting-associated protein 2 homolog 3-like [Gossypium raimondii]	Uncharacterized protein OS=Gossypium raimondii OX=29730 GN=B456_001G254800 PE=3 SV=1	KOG3230	Vacuolar assembly/sorting protein DID4	[U]	Intracellular trafficking, secretion, and vesicular transport
m64212_210919_105054/11993726/ccs	Probable polyol transporter 4 OS=Arabidopsis thaliana OX=3702 GN=PLT4 PE=2 SV=1	Sugar_tr	transmembrane transport(GO:0055085)	integral component of membrane(GO:0016021)	transmembrane transporter activity(GO:0022857)	NA	NA	NA	PREDICTED: probable polyol transporter 4 [Gossypium arboreum]	Putative polyol transporter 4 (Fragment) OS=Anthurium amnicola OX=1678845 GN=PLT4_1 PE=3 SV=1	KOG0254	Predicted transporter (major facilitator superfamily)	[R]	General function prediction only
m64212_210919_105054/11993947/ccs	Tubulin alpha chain OS=Euglena gracilis OX=3039 GN=TUBA PE=2 SV=1	Tubulin			GTPase activity(GO:0003924)	K07374	tubulin alpha	ko04145:Phagosome|ko04210:Apoptosis|ko04540:Gap junction	alpha-tubulin, partial [Phacus pleuronectes]	Tubulin alpha chain (Fragment) OS=Phacus pleuronectes OX=102908 GN=tubA PE=3 SV=1	KOG1376	Alpha tubulin	[Z]	Cytoskeleton
m64212_210919_105054/11993947/ccs	Tubulin alpha chain OS=Euglena gracilis OX=3039 GN=TUBA PE=2 SV=1	Tubulin_C			GTPase activity(GO:0003924)	K07374	tubulin alpha	ko04145:Phagosome|ko04210:Apoptosis|ko04540:Gap junction	alpha-tubulin, partial [Phacus pleuronectes]	Tubulin alpha chain (Fragment) OS=Phacus pleuronectes OX=102908 GN=tubA PE=3 SV=1	KOG1376	Alpha tubulin	[Z]	Cytoskeleton
m64212_210919_105054/11994048/ccs	Probable folate-biopterin transporter 9, chloroplastic OS=Arabidopsis thaliana OX=3702 GN=At2g33280 PE=3 SV=2	BT1	NA	NA	NA	NA	NA	NA	probable folate-biopterin transporter 8, chloroplastic [Phoenix dactylifera]	probable folate-biopterin transporter 9, chloroplastic OS=Phoenix dactylifera OX=42345 GN=LOC103702923 PE=4 SV=1	NA	NA	NA	NA
m64212_210919_105054/11994184/ccs	HMG1/2-like protein OS=Ipomoea nil OX=35883 PE=2 SV=1	HMG_box	NA	NA	NA	K10802	high mobility group protein B1	ko03410:Base excision repair	PREDICTED: HMG1/2-like protein isoform X2 [Vitis vinifera]	Uncharacterized protein OS=Vitis vinifera OX=29760 GN=VIT_04s0044g00110 PE=4 SV=1	KOG0381	HMG box-containing protein	[R]	General function prediction only
m64212_210919_105054/11994280/ccs	Calcium uniporter protein 1, mitochondrial OS=Arabidopsis thaliana OX=3702 GN=At4g36820 PE=2 SV=1	MCU	NA	NA	NA	NA	NA	NA	Coiled-coil domain-containing protein [Zostera marina]	Coiled-coil domain-containing protein OS=Zostera marina OX=29655 GN=ZOSMA_114G00180 PE=4 SV=1	KOG2966	Uncharacterized conserved protein	[R]	General function prediction only
m64212_210919_105054/11994328/ccs		NA	NA	NA	NA	NA	NA	NA			NA	NA	NA	NA
m64212_210919_105054/11994332/ccs	U-box domain-containing protein 70 OS=Oryza sativa subsp. japonica OX=39947 GN=PUB70 PE=1 SV=1	U-box	protein ubiquitination(GO:0016567)| protein phosphorylation(GO:0006468)		protein kinase activity(GO:0004672)| ubiquitin-protein transferase activity(GO:0004842)	NA	NA	NA	Protein kinase domain [Macleaya cordata]	Protein kinase domain OS=Macleaya cordata OX=56857 GN=BVC80_1835g791 PE=4 SV=1	NA	NA	NA	NA
m64212_210919_105054/11994332/ccs	U-box domain-containing protein 70 OS=Oryza sativa subsp. japonica OX=39947 GN=PUB70 PE=1 SV=1	Pkinase_Tyr	protein ubiquitination(GO:0016567)| protein phosphorylation(GO:0006468)		protein kinase activity(GO:0004672)| ubiquitin-protein transferase activity(GO:0004842)	NA	NA	NA	Protein kinase domain [Macleaya cordata]	Protein kinase domain OS=Macleaya cordata OX=56857 GN=BVC80_1835g791 PE=4 SV=1	NA	NA	NA	NA
m64212_210919_105054/11994897/ccs	Protein STRUBBELIG-RECEPTOR FAMILY 7 OS=Arabidopsis thaliana OX=3702 GN=SRF7 PE=1 SV=1	Pkinase_Tyr	protein phosphorylation(GO:0006468)		protein kinase activity(GO:0004672)	NA	NA	NA	PREDICTED: protein STRUBBELIG-RECEPTOR FAMILY 7 [Elaeis guineensis]	Protein STRUBBELIG-RECEPTOR FAMILY 7 (Fragment) OS=Anthurium amnicola OX=1678845 GN=SRF7_2 PE=4 SV=1	NA	NA	NA	NA
m64212_210919_105054/11995014/ccs	Heavy metal-associated isoprenylated plant protein 5 OS=Arabidopsis thaliana OX=3702 GN=HIPP05 PE=1 SV=2	HMA	metal ion transport(GO:0030001)		metal ion binding(GO:0046872)	NA	NA	NA	heavy metal-associated isoprenylated plant protein 3 isoform X1 [Phoenix dactylifera]	heavy metal-associated isoprenylated plant protein 3-like isoform X1 OS=Phoenix dactylifera OX=42345 GN=LOC103707000 PE=4 SV=1	KOG1603	Copper chaperone	[P]	Inorganic ion transport and metabolism
m64212_210919_105054/11995014/ccs	Heavy metal-associated isoprenylated plant protein 5 OS=Arabidopsis thaliana OX=3702 GN=HIPP05 PE=1 SV=2	HMA	metal ion transport(GO:0030001)		metal ion binding(GO:0046872)	NA	NA	NA	heavy metal-associated isoprenylated plant protein 3 isoform X1 [Phoenix dactylifera]	heavy metal-associated isoprenylated plant protein 3-like isoform X1 OS=Phoenix dactylifera OX=42345 GN=LOC103707000 PE=4 SV=1	KOG1603	Copper chaperone	[P]	Inorganic ion transport and metabolism
m64212_210919_105054/11995056/ccs		Abhydrolase_2			hydrolase activity(GO:0016787)	K06130	lysophospholipase II	ko00564:Glycerophospholipid metabolism	acyl-protein thioesterase 2 [Phoenix dactylifera]	acyl-protein thioesterase 2 isoform X2 OS=Phoenix dactylifera OX=42345 GN=LOC103703866 PE=4 SV=1	KOG2112	Lysophospholipase	[I]	Lipid transport and metabolism
m64212_210919_105054/11995154/ccs	Transcription factor MYB93 OS=Arabidopsis thaliana OX=3702 GN=MYB93 PE=1 SV=1	Myb_DNA-binding	NA	NA	NA	K09422	transcription factor MYB, plant	NA:NA	Transcription factor MYB39 [Ananas comosus]	Transcription factor MYB39 OS=Ananas comosus OX=4615 GN=ACMD2_04406 PE=4 SV=1	KOG0048	Transcription factor, Myb superfamily	[K]	Transcription
m64212_210919_105054/11995154/ccs	Transcription factor MYB93 OS=Arabidopsis thaliana OX=3702 GN=MYB93 PE=1 SV=1	Myb_DNA-binding	NA	NA	NA	K09422	transcription factor MYB, plant	NA:NA	Transcription factor MYB39 [Ananas comosus]	Transcription factor MYB39 OS=Ananas comosus OX=4615 GN=ACMD2_04406 PE=4 SV=1	KOG0048	Transcription factor, Myb superfamily	[K]	Transcription
m64212_210919_105054/11995231/ccs		NA	NA	NA	NA	NA	NA	NA			NA	NA	NA	NA
m64212_210919_105054/11995566/ccs	Probable serine protease EDA2 OS=Arabidopsis thaliana OX=3702 GN=EDA2 PE=2 SV=2	Peptidase_S28	proteolysis(GO:0006508)		serine-type peptidase activity(GO:0008236)	NA	NA	NA	probable serine protease EDA2 isoform X1 [Phoenix dactylifera]	probable serine protease EDA2 isoform X1 OS=Phoenix dactylifera OX=42345 GN=LOC103708494 PE=4 SV=1	KOG2182	Hydrolytic enzymes of the alpha/beta hydrolase fold	[R]	General function prediction only
m64212_210919_105054/12058693/ccs	Uncharacterized protein At1g03900 OS=Arabidopsis thaliana OX=3702 GN=At1g03900 PE=2 SV=1	DUF1681	endocytosis(GO:0006897)	membrane(GO:0016020)		NA	NA	NA	Uncharacterized protein ZOSMA_65G00890 [Zostera marina]	Uncharacterized protein OS=Zostera marina OX=29655 GN=ZOSMA_65G00890 PE=4 SV=1	KOG2500	Uncharacterized conserved protein	[S]	Function unknown
m64212_210919_105054/12058697/ccs	Putative 1-phosphatidylinositol-3-phosphate 5-kinase FAB1D OS=Arabidopsis thaliana OX=3702 GN=FAB1D PE=3 SV=1	PIP5K	phosphatidylinositol metabolic process(GO:0046488)		phosphatidylinositol phosphate kinase activity(GO:0016307)	K00921	1-phosphatidylinositol-3-phosphate 5-kinase	ko00562:Inositol phosphate metabolism|ko04070:Phosphatidylinositol signaling system|ko04145:Phagosome|ko04810:Regulation of actin cytoskeleton	PREDICTED: 1-phosphatidylinositol-3-phosphate 5-kinase FAB1A-like [Elaeis guineensis]	1-phosphatidylinositol-3-phosphate 5-kinase FAB1A isoform X1 OS=Phoenix dactylifera OX=42345 GN=LOC103702635 PE=4 SV=1	KOG0230	Phosphatidylinositol-4-phosphate 5-kinase and related FYVE finger-containing proteins	[T]	Signal transduction mechanisms
m64212_210919_105054/12058697/ccs	Putative 1-phosphatidylinositol-3-phosphate 5-kinase FAB1D OS=Arabidopsis thaliana OX=3702 GN=FAB1D PE=3 SV=1	PIP5K	phosphatidylinositol metabolic process(GO:0046488)		phosphatidylinositol phosphate kinase activity(GO:0016307)	K00921	1-phosphatidylinositol-3-phosphate 5-kinase	ko00562:Inositol phosphate metabolism|ko04070:Phosphatidylinositol signaling system|ko04145:Phagosome|ko04810:Regulation of actin cytoskeleton	PREDICTED: 1-phosphatidylinositol-3-phosphate 5-kinase FAB1A-like [Elaeis guineensis]	1-phosphatidylinositol-3-phosphate 5-kinase FAB1A isoform X1 OS=Phoenix dactylifera OX=42345 GN=LOC103702635 PE=4 SV=1	KOG0230	Phosphatidylinositol-4-phosphate 5-kinase and related FYVE finger-containing proteins	[T]	Signal transduction mechanisms
m64212_210919_105054/12058973/ccs	WAT1-related protein At5g64700 OS=Arabidopsis thaliana OX=3702 GN=At5g64700 PE=2 SV=1	EamA		integral component of membrane(GO:0016021)| membrane(GO:0016020)		NA	NA	NA	PREDICTED: WAT1-related protein At5g64700-like [Elaeis guineensis]	WAT1-related protein (Fragment) OS=Anthurium amnicola OX=1678845 GN=5NG4_43 PE=3 SV=1	NA	NA	NA	NA
m64212_210919_105054/12058973/ccs	WAT1-related protein At5g64700 OS=Arabidopsis thaliana OX=3702 GN=At5g64700 PE=2 SV=1	EamA		integral component of membrane(GO:0016021)| membrane(GO:0016020)		NA	NA	NA	PREDICTED: WAT1-related protein At5g64700-like [Elaeis guineensis]	WAT1-related protein (Fragment) OS=Anthurium amnicola OX=1678845 GN=5NG4_43 PE=3 SV=1	NA	NA	NA	NA
m64212_210919_105054/12059139/ccs	Uncharacterized membrane protein At1g16860 OS=Arabidopsis thaliana OX=3702 GN=At1g16860 PE=1 SV=1	NA	NA	NA	NA	NA	NA	NA	Ubiquitin-specific protease family C19-related protein [Zostera marina]	Ubiquitin-specific protease family C19-related protein OS=Zostera marina OX=29655 GN=ZOSMA_54G00520 PE=4 SV=1	NA	NA	NA	NA
m64212_210919_105054/12059204/ccs	Dol-P-Man:Man(5)GlcNAc(2)-PP-Dol alpha-1,3-mannosyltransferase OS=Arabidopsis thaliana OX=3702 GN=ALG3 PE=1 SV=1	ALG3		integral component of endoplasmic reticulum membrane(GO:0030176)	mannosyltransferase activity(GO:0000030)	K03845	alpha-1,3-mannosyltransferase	ko00510:N-Glycan biosynthesis|ko00513:Various types of N-glycan biosynthesis	dol-P-Man:Man(5)GlcNAc(2)-PP-Dol alpha-1,3-mannosyltransferase [Quercus suber]	Dol-p-man:man(5)glcnac(2)-pp-dol alpha-1,3-mannosyltransferase OS=Quercus suber OX=58331 GN=CFP56_55060 PE=4 SV=1	KOG2762	Mannosyltransferase	[G]	Carbohydrate transport and metabolism
m64212_210919_105054/12059228/ccs		NA	NA	NA	NA	NA	NA	NA	uncharacterized protein LOC112197316 isoform X2 [Rosa chinensis]	Uncharacterized protein OS=Fagus sylvatica OX=28930 GN=FSB_LOCUS2413 PE=4 SV=1	NA	NA	NA	NA
m64212_210919_105054/12059422/ccs	Uncharacterized protein At4g18257 OS=Arabidopsis thaliana OX=3702 GN=At4g18257 PE=1 SV=1	NA	NA	NA	NA	NA	NA	NA	PREDICTED: uncharacterized protein At4g18257-like [Nelumbo nucifera]	uncharacterized protein At4g18257-like OS=Nelumbo nucifera OX=4432 GN=LOC109115937 PE=4 SV=1	KOG4293	Predicted membrane protein, contains DoH and Cytochrome b-561/ferric reductase transmembrane domains	[T]	Signal transduction mechanisms
m64212_210919_105054/12059525/ccs		NA	NA	NA	NA	NA	NA	NA			NA	NA	NA	NA
m64212_210919_105054/12059639/ccs	CASP-like protein 2D1 OS=Oryza sativa subsp. indica OX=39946 GN=OsI_06397 PE=2 SV=1	DUF588	NA	NA	NA	NA	NA	NA	PREDICTED: CASP-like protein 2D1 [Musa acuminata subsp. malaccensis]	CASP-like protein OS=Musa acuminata subsp. malaccensis OX=214687 GN=103970612 PE=3 SV=1	NA	NA	NA	NA
m64212_210919_105054/12059661/ccs		NA	NA	NA	NA	NA	NA	NA			NA	NA	NA	NA
m64212_210919_105054/12059750/ccs	Tubulin alpha chain OS=Chlorella vulgaris OX=3077 GN=TUBA PE=3 SV=1	Tubulin			GTPase activity(GO:0003924)	K07374	tubulin alpha	ko04145:Phagosome|ko04210:Apoptosis|ko04540:Gap junction	alhpa-tubulin 3 [Reticulomyxa filosa]	Tubulin alpha chain OS=Reticulomyxa filosa OX=46433 PE=2 SV=1	KOG1376	Alpha tubulin	[Z]	Cytoskeleton
m64212_210919_105054/12059750/ccs	Tubulin alpha chain OS=Chlorella vulgaris OX=3077 GN=TUBA PE=3 SV=1	Tubulin_C			GTPase activity(GO:0003924)	K07374	tubulin alpha	ko04145:Phagosome|ko04210:Apoptosis|ko04540:Gap junction	alhpa-tubulin 3 [Reticulomyxa filosa]	Tubulin alpha chain OS=Reticulomyxa filosa OX=46433 PE=2 SV=1	KOG1376	Alpha tubulin	[Z]	Cytoskeleton
m64212_210919_105054/12059786/ccs	Probable LRR receptor-like serine/threonine-protein kinase At1g14390 OS=Arabidopsis thaliana OX=3702 GN=At1g14390 PE=1 SV=1	Pkinase_Tyr	protein phosphorylation(GO:0006468)		protein kinase activity(GO:0004672)	NA	NA	NA	PREDICTED: probable LRR receptor-like serine/threonine-protein kinase At1g14390 [Elaeis guineensis]	Putative LRR receptor-like serine/threonine-protein kinase At1g14390 OS=Anthurium amnicola OX=1678845 GN=At1g14390_1 PE=4 SV=1	NA	NA	NA	NA
m64212_210919_105054/12060215/ccs	RNA replication polyprotein OS=Blueberry scorch virus OX=31722 GN=ORF1 PE=1 SV=1	RdRP_2	transcription, DNA-templated(GO:0006351)		RNA binding(GO:0003723)| ATP binding(GO:0005524)| RNA-directed 5'-3' RNA polymerase activity(GO:0003968)	NA	NA	NA	RNA-dependant RNA polymerase [Banana mild mosaic virus]	RNA-dependant RNA polymerase OS=Banana mild mosaic virus OX=148879 PE=4 SV=1	NA	NA	NA	NA
m64212_210919_105054/12060215/ccs	RNA replication polyprotein OS=Blueberry scorch virus OX=31722 GN=ORF1 PE=1 SV=1	Viral_helicase1	transcription, DNA-templated(GO:0006351)		RNA binding(GO:0003723)| ATP binding(GO:0005524)| RNA-directed 5'-3' RNA polymerase activity(GO:0003968)	NA	NA	NA	RNA-dependant RNA polymerase [Banana mild mosaic virus]	RNA-dependant RNA polymerase OS=Banana mild mosaic virus OX=148879 PE=4 SV=1	NA	NA	NA	NA
m64212_210919_105054/12060250/ccs	UDP-glucuronic acid decarboxylase 1 OS=Arabidopsis thaliana OX=3702 GN=UXS1 PE=1 SV=1	GDP_Man_Dehyd	NA	NA	NA	K08678	UDP-glucuronate decarboxylase	ko00500:Starch and sucrose metabolism|ko00520:Amino sugar and nucleotide sugar metabolism	UDP-glucuronic acid decarboxylase 1 [Spinacia oleracea]	UDP-glucuronic acid decarboxylase 1 OS=Anthurium amnicola OX=1678845 GN=UXS1_0 PE=4 SV=1	KOG1429	dTDP-glucose 4-6-dehydratase/UDP-glucuronic acid decarboxylase	[M]	Cell wall/membrane/envelope biogenesis
m64212_210919_105054/12060799/ccs	Aminoacylase-1 OS=Mus musculus OX=10090 GN=Acy1 PE=1 SV=1	Peptidase_M20			hydrolase activity(GO:0016787)	K14677	aminoacylase	ko00220:Arginine biosynthesis|ko01210:2-Oxocarboxylic acid metabolism|ko01230:Biosynthesis of amino acids	aminoacylase-1 isoform X1 [Phoenix dactylifera]	aminoacylase-1 isoform X1 OS=Phoenix dactylifera OX=42345 GN=LOC103705188 PE=4 SV=1	KOG2275	Aminoacylase ACY1 and related metalloexopeptidases	[E]	Amino acid transport and metabolism
m64212_210919_105054/12061045/ccs	Uncharacterized protein At1g32220, chloroplastic OS=Arabidopsis thaliana OX=3702 GN=At1g32220 PE=1 SV=1	NAD_binding_10	NA	NA	NA	NA	NA	NA	PREDICTED: uncharacterized protein At1g32220, chloroplastic [Elaeis guineensis]	uncharacterized protein At1g32220, chloroplastic isoform X1 OS=Nelumbo nucifera OX=4432 GN=LOC104611457 PE=4 SV=1	KOG4288	Predicted oxidoreductase	[R]	General function prediction only
m64212_210919_105054/12061059/ccs	WD repeat-containing protein 20 OS=Homo sapiens OX=9606 GN=WDR20 PE=1 SV=2	WD40			protein binding(GO:0005515)	NA	NA	NA	hypothetical protein AQUCO_02700048v1 [Aquilegia coerulea]	WD repeat-containing protein 20 OS=Anthurium amnicola OX=1678845 GN=WDR20_1 PE=4 SV=1	KOG2394	WD40 protein DMR-N9	[R]	General function prediction only
m64212_210919_105054/12061059/ccs	WD repeat-containing protein 20 OS=Homo sapiens OX=9606 GN=WDR20 PE=1 SV=2	WD40			protein binding(GO:0005515)	NA	NA	NA	hypothetical protein AQUCO_02700048v1 [Aquilegia coerulea]	WD repeat-containing protein 20 OS=Anthurium amnicola OX=1678845 GN=WDR20_1 PE=4 SV=1	KOG2394	WD40 protein DMR-N9	[R]	General function prediction only
m64212_210919_105054/12061272/ccs	Serine/arginine-rich SC35-like splicing factor SCL30A OS=Arabidopsis thaliana OX=3702 GN=SCL30A PE=1 SV=1	RRM_1			nucleic acid binding(GO:0003676)	K12900	FUS-interacting serine-arginine-rich protein 1	ko03040:Spliceosome	hypothetical protein AMTR_s00012p00222390 [Amborella trichopoda]	Uncharacterized protein OS=Amborella trichopoda OX=13333 GN=AMTR_s00012p00222390 PE=4 SV=1	KOG0118	FOG: RRM domain	[R]	General function prediction only
m64212_210919_105054/12061412/ccs	Delta(7)-sterol-C5(6)-desaturase OS=Nicotiana tabacum OX=4097 PE=2 SV=1	FA_hydroxylase	oxidation-reduction process(GO:0055114)| lipid biosynthetic process(GO:0008610)		iron ion binding(GO:0005506)| oxidoreductase activity(GO:0016491)	K00227	Delta7-sterol 5-desaturase	ko00100:Steroid biosynthesis	PREDICTED: delta(7)-sterol-C5(6)-desaturase [Elaeis guineensis]	Delta(7)-sterol-C5(6)-desaturase OS=Anthurium amnicola OX=1678845 GN=SC5D PE=3 SV=1	KOG0872	Sterol C5 desaturase	[I]	Lipid transport and metabolism
m64212_210919_105054/12124206/ccs	SWI/SNF complex subunit SWI3A OS=Arabidopsis thaliana OX=3702 GN=SWI3A PE=1 SV=1	SWIRM			protein binding(GO:0005515)	K11649	SWI/SNF related-matrix-associated actin-dependent regulator of chromatin subfamily C	NA:NA	SWI/SNF complex subunit SMARCC2 [Zostera marina]	SWI/SNF complex subunit SMARCC2 OS=Zostera marina OX=29655 GN=ZOSMA_7G01480 PE=4 SV=1	KOG1279	Chromatin remodeling factor subunit and related transcription factors	[B]	Chromatin structure and dynamics
m64212_210919_105054/12124304/ccs.1		NA	NA	NA	NA	NA	NA	NA	PREDICTED: uncharacterized protein LOC104599706 isoform X1 [Nelumbo nucifera]	uncharacterized protein LOC104599706 isoform X1 OS=Nelumbo nucifera OX=4432 GN=LOC104599706 PE=4 SV=1	NA	NA	NA	NA
m64212_210919_105054/12124624/ccs	26S proteasome non-ATPase regulatory subunit 14 homolog OS=Arabidopsis thaliana OX=3702 GN=RPN11 PE=1 SV=1	JAB			protein binding(GO:0005515)	K03030	26S proteasome regulatory subunit N11	ko03050:Proteasome|ko05169:Epstein-Barr virus infection	PREDICTED: 26S proteasome non-ATPase regulatory subunit 14 homolog [Erythranthe guttata]	26S proteasome regulatory subunit OS=Zostera marina OX=29655 GN=ZOSMA_96G00480 PE=4 SV=1	KOG1555	26S proteasome regulatory complex, subunit RPN11	[O]	Posttranslational modification, protein turnover, chaperones
m64212_210919_105054/12124624/ccs	26S proteasome non-ATPase regulatory subunit 14 homolog OS=Arabidopsis thaliana OX=3702 GN=RPN11 PE=1 SV=1	MitMem_reg			protein binding(GO:0005515)	K03030	26S proteasome regulatory subunit N11	ko03050:Proteasome|ko05169:Epstein-Barr virus infection	PREDICTED: 26S proteasome non-ATPase regulatory subunit 14 homolog [Erythranthe guttata]	26S proteasome regulatory subunit OS=Zostera marina OX=29655 GN=ZOSMA_96G00480 PE=4 SV=1	KOG1555	26S proteasome regulatory complex, subunit RPN11	[O]	Posttranslational modification, protein turnover, chaperones
m64212_210919_105054/12124943/ccs	Shikimate kinase 3, chloroplastic OS=Oryza sativa subsp. japonica OX=39947 GN=SK3 PE=1 SV=2	SKI	NA	NA	NA	K00891	shikimate kinase	ko00400:Phenylalanine, tyrosine and tryptophan biosynthesis|ko01230:Biosynthesis of amino acids	shikimate kinase 3, chloroplastic [Ananas comosus]	shikimate kinase 3, chloroplastic-like OS=Phoenix dactylifera OX=42345 GN=LOC103721727 PE=3 SV=1	NA	NA	NA	NA
m64212_210919_105054/12125082/ccs	Villin-5 OS=Oryza sativa subsp. japonica OX=39947 GN=VLN5 PE=3 SV=1	Gelsolin	NA	NA	NA	K05768	gelsolin	ko04666:Fc gamma R-mediated phagocytosis|ko04810:Regulation of actin cytoskeleton	PREDICTED: villin-5-like isoform X1 [Elaeis guineensis]	Villin-4 (Fragment) OS=Anthurium amnicola OX=1678845 GN=VLN4_0 PE=4 SV=1	KOG0443	Actin regulatory proteins (gelsolin/villin family)	[Z]	Cytoskeleton
m64212_210919_105054/12125082/ccs	Villin-5 OS=Oryza sativa subsp. japonica OX=39947 GN=VLN5 PE=3 SV=1	Gelsolin	NA	NA	NA	K05768	gelsolin	ko04666:Fc gamma R-mediated phagocytosis|ko04810:Regulation of actin cytoskeleton	PREDICTED: villin-5-like isoform X1 [Elaeis guineensis]	Villin-4 (Fragment) OS=Anthurium amnicola OX=1678845 GN=VLN4_0 PE=4 SV=1	KOG0443	Actin regulatory proteins (gelsolin/villin family)	[Z]	Cytoskeleton
m64212_210919_105054/12125117/ccs	UPF0051 protein ABCI8, chloroplastic OS=Arabidopsis thaliana OX=3702 GN=ABCI8 PE=2 SV=1	UPF0051	iron-sulfur cluster assembly(GO:0016226)			NA	NA	NA	FeS assembly protein SufB [Zostera marina]	FeS assembly protein SufB OS=Zostera marina OX=29655 GN=ZOSMA_26G01470 PE=4 SV=1	NA	NA	NA	NA
m64212_210919_105054/12125159/ccs	Protein NLP5 OS=Arabidopsis thaliana OX=3702 GN=NLP5 PE=2 SV=1	NA	NA	NA	NA	NA	NA	NA	Protein NLP1 [Ananas comosus]	Protein NLP1 OS=Ananas comosus OX=4615 GN=ACMD2_23020 PE=4 SV=1	NA	NA	NA	NA
m64212_210919_105054/12125242/ccs	E3 ubiquitin-protein ligase At1g12760 OS=Arabidopsis thaliana OX=3702 GN=At1g12760 PE=1 SV=1	zf-RING_2	NA	NA	NA	NA	NA	NA	probable E3 ubiquitin-protein ligase ATL44 [Asparagus officinalis]	probable E3 ubiquitin-protein ligase RHY1A OS=Juglans regia OX=51240 GN=LOC109019824 PE=4 SV=1	KOG0800	FOG: Predicted E3 ubiquitin ligase	[O]	Posttranslational modification, protein turnover, chaperones
m64212_210919_105054/12125498/ccs		NA	NA	NA	NA	NA	NA	NA			NA	NA	NA	NA
m64212_210919_105054/12125560/ccs	Cathepsin B-like protease 3 OS=Arabidopsis thaliana OX=3702 GN=CATHB3 PE=1 SV=1	Propeptide_C1	proteolysis(GO:0006508)| regulation of catalytic activity(GO:0050790)		cysteine-type peptidase activity(GO:0008234)| cysteine-type endopeptidase activity(GO:0004197)	K01363	cathepsin B	ko04142:Lysosome|ko04210:Apoptosis|ko04612:Antigen processing and presentation|ko04924:Renin secretion	PREDICTED: cathepsin B-like [Musa acuminata subsp. malaccensis]	Uncharacterized protein OS=Panicum hallii var. hallii OX=1504633 GN=GQ55_1G452700 PE=3 SV=1	KOG1543	Cysteine proteinase Cathepsin L	[O]	Posttranslational modification, protein turnover, chaperones
m64212_210919_105054/12125560/ccs	Cathepsin B-like protease 3 OS=Arabidopsis thaliana OX=3702 GN=CATHB3 PE=1 SV=1	Peptidase_C1	proteolysis(GO:0006508)| regulation of catalytic activity(GO:0050790)		cysteine-type peptidase activity(GO:0008234)| cysteine-type endopeptidase activity(GO:0004197)	K01363	cathepsin B	ko04142:Lysosome|ko04210:Apoptosis|ko04612:Antigen processing and presentation|ko04924:Renin secretion	PREDICTED: cathepsin B-like [Musa acuminata subsp. malaccensis]	Uncharacterized protein OS=Panicum hallii var. hallii OX=1504633 GN=GQ55_1G452700 PE=3 SV=1	KOG1543	Cysteine proteinase Cathepsin L	[O]	Posttranslational modification, protein turnover, chaperones
m64212_210919_105054/12125561/ccs		NA	NA	NA	NA	NA	NA	NA	uncharacterized protein LOC110101831 isoform X2 [Dendrobium catenatum]	Nuclear distribution protein nudE (Fragment) OS=Anthurium amnicola OX=1678845 GN=nudE PE=4 SV=1	NA	NA	NA	NA
m64212_210919_105054/12125628/ccs	Heat shock protein 81-1 OS=Oryza sativa subsp. indica OX=39946 GN=HSP81-1 PE=2 SV=1	HSP90	protein folding(GO:0006457)		ATP binding(GO:0005524)| unfolded protein binding(GO:0051082)	K04079	molecular chaperone HtpG	ko04141:Protein processing in endoplasmic reticulum|ko04151:PI3K-Akt signaling pathway|ko04612:Antigen processing and presentation|ko04621:NOD-like receptor signaling pathway|ko04626:Plant-pathogen interaction|ko04914:Progesterone-mediated oocyte maturation|ko04915:Estrogen signaling pathway	heat shock protein 81-1-like [Phoenix dactylifera]	heat shock protein 81-1-like OS=Phoenix dactylifera OX=42345 GN=LOC103722384 PE=3 SV=1	KOG0019	Molecular chaperone (HSP90 family)	[O]	Posttranslational modification, protein turnover, chaperones
m64212_210919_105054/12125628/ccs	Heat shock protein 81-1 OS=Oryza sativa subsp. indica OX=39946 GN=HSP81-1 PE=2 SV=1	HATPase_c	protein folding(GO:0006457)		ATP binding(GO:0005524)| unfolded protein binding(GO:0051082)	K04079	molecular chaperone HtpG	ko04141:Protein processing in endoplasmic reticulum|ko04151:PI3K-Akt signaling pathway|ko04612:Antigen processing and presentation|ko04621:NOD-like receptor signaling pathway|ko04626:Plant-pathogen interaction|ko04914:Progesterone-mediated oocyte maturation|ko04915:Estrogen signaling pathway	heat shock protein 81-1-like [Phoenix dactylifera]	heat shock protein 81-1-like OS=Phoenix dactylifera OX=42345 GN=LOC103722384 PE=3 SV=1	KOG0019	Molecular chaperone (HSP90 family)	[O]	Posttranslational modification, protein turnover, chaperones
m64212_210919_105054/12125628/ccs	Heat shock protein 81-1 OS=Oryza sativa subsp. indica OX=39946 GN=HSP81-1 PE=2 SV=1	HSP90	protein folding(GO:0006457)		ATP binding(GO:0005524)| unfolded protein binding(GO:0051082)	K04079	molecular chaperone HtpG	ko04141:Protein processing in endoplasmic reticulum|ko04151:PI3K-Akt signaling pathway|ko04612:Antigen processing and presentation|ko04621:NOD-like receptor signaling pathway|ko04626:Plant-pathogen interaction|ko04914:Progesterone-mediated oocyte maturation|ko04915:Estrogen signaling pathway	heat shock protein 81-1-like [Phoenix dactylifera]	heat shock protein 81-1-like OS=Phoenix dactylifera OX=42345 GN=LOC103722384 PE=3 SV=1	KOG0019	Molecular chaperone (HSP90 family)	[O]	Posttranslational modification, protein turnover, chaperones
m64212_210919_105054/12125642/ccs	E3 ubiquitin-protein ligase KEG OS=Arabidopsis thaliana OX=3702 GN=KEG PE=1 SV=2	NA	NA	NA	NA	K16279	E3 ubiquitin-protein ligase KEG	NA:NA	E3 ubiquitin-protein ligase KEG isoform X2 [Ananas comosus]	Uncharacterized protein OS=Fagus sylvatica OX=28930 GN=FSB_LOCUS45182 PE=4 SV=1	NA	NA	NA	NA
m64212_210919_105054/12125661/ccs	60S ribosomal protein L37a-2 OS=Arabidopsis thaliana OX=3702 GN=RPL37AC PE=3 SV=1	Ribosomal_L37ae	translation(GO:0006412)	intracellular(GO:0005622)| ribosome(GO:0005840)	structural constituent of ribosome(GO:0003735)	K02921	large subunit ribosomal protein L37Ae	ko03010:Ribosome	60S ribosomal protein L37a-2 [Zostera marina]	60S ribosomal protein L37a-2 OS=Zostera marina OX=29655 GN=ZOSMA_33G00840 PE=3 SV=1	KOG0402	60S ribosomal protein L37	[J]	Translation, ribosomal structure and biogenesis
m64212_210919_105054/12125766/ccs	Glucomannan 4-beta-mannosyltransferase 9 OS=Arabidopsis thaliana OX=3702 GN=CSLA9 PE=1 SV=1	Glyco_tranf_2_3	NA	NA	NA	K13680	beta-mannan synthase	NA:NA	glucomannan 4-beta-mannosyltransferase 9 [Corchorus capsularis]	Glucomannan 4-beta-mannosyltransferase 9 OS=Corchorus capsularis OX=210143 GN=CCACVL1_12099 PE=4 SV=1	NA	NA	NA	NA
m64212_210919_105054/12125895/ccs		Abhydrolase_6	NA	NA	NA	NA	NA	NA	Alpha/beta hydrolase-like [Zostera marina]	Alpha/beta hydrolase-like OS=Zostera marina OX=29655 GN=ZOSMA_4G01510 PE=4 SV=1	KOG1454	Predicted hydrolase/acyltransferase (alpha/beta hydrolase superfamily)	[R]	General function prediction only
m64212_210919_105054/12126073/ccs		SpoU_methylase	RNA processing(GO:0006396)		RNA methyltransferase activity(GO:0008173)| RNA binding(GO:0003723)	NA	NA	NA	PREDICTED: tRNA (guanosine(18)-2&apos;-O)-methyltransferase-like [Prunus mume]	Uncharacterized protein OS=Prunus yedoensis var. nudiflora OX=2094558 GN=Pyn_33030 PE=3 SV=1	KOG0838	RNA Methylase, SpoU family	[A]	RNA processing and modification
m64212_210919_105054/12126197/ccs.1		NA	NA	NA	NA	K17602	YLP motif-containing protein 1	NA:NA	arginine-glutamic acid dipeptide repeats protein isoform X1 [Vigna radiata var. radiata]	YLP motif-containing protein 1 OS=Anthurium amnicola OX=1678845 GN=Ylpm1_4 PE=4 SV=1	KOG2400	Nuclear protein ZAP	[V]	Defense mechanisms
m64212_210919_105054/12126271/ccs	Cell division control protein 48 homolog C OS=Arabidopsis thaliana OX=3702 GN=CDC48C PE=2 SV=2	NA	NA	NA	NA	K14571	ribosome biogenesis ATPase	ko03008:Ribosome biogenesis in eukaryotes	PREDICTED: cell division control protein 48 homolog C-like [Solanum tuberosum]	Cell division control protein 48 C (Fragment) OS=Anthurium amnicola OX=1678845 GN=CDC48C_3 PE=3 SV=1	KOG0733	Nuclear AAA ATPase (VCP subfamily)	[O]	Posttranslational modification, protein turnover, chaperones
m64212_210919_105054/12126341/ccs	60S ribosomal export protein NMD3 OS=Chaetomium thermophilum (strain DSM 1495 / CBS 144.50 / IMI 039719) OX=759272 GN=NMD3 PE=3 SV=2	NA	NA	NA	NA	K07562	nonsense-mediated mRNA decay protein 3	ko03008:Ribosome biogenesis in eukaryotes|ko03013:RNA transport	60S ribosomal export protein NMD3 [Phoenix dactylifera]	60S ribosomal export protein NMD3 OS=Phoenix dactylifera OX=42345 GN=LOC103711789 PE=3 SV=1	KOG2613	NMD protein affecting ribosome stability and mRNA decay	[J]	Translation, ribosomal structure and biogenesis
m64212_210919_105054/12126376/ccs	Ubiquinone biosynthesis protein COQ9, mitochondrial OS=Rattus norvegicus OX=10116 GN=Coq9 PE=1 SV=2	COQ9	NA	NA	NA	K18587	ubiquinone biosynthesis protein COQ9	NA:NA	Ubiquinone biosynthesis protein COQ [Parasponia andersonii]	Ubiquinone biosynthesis protein COQ OS=Parasponia andersonii OX=3476 GN=PanWU01x14_112430 PE=4 SV=1	KOG2969	Uncharacterized conserved protein	[S]	Function unknown
m64212_210919_105054/12126596/ccs	Tyrosine protein-kinase src-1 OS=Caenorhabditis elegans OX=6239 GN=src-1 PE=1 SV=1	Pkinase_Tyr	protein phosphorylation(GO:0006468)		protein kinase activity(GO:0004672)	NA	NA	NA	uncharacterized protein A4U43_C08F19290 [Asparagus officinalis]	Serine/threonine-protein kinase KIC1 (Fragment) OS=Anthurium amnicola OX=1678845 GN=KIC1 PE=4 SV=1	NA	NA	NA	NA
m64212_210919_105054/12126758/ccs	Myosin-binding protein 7 OS=Arabidopsis thaliana OX=3702 GN=MYOB7 PE=1 SV=1	NA	NA	NA	NA	NA	NA	NA	PREDICTED: myosin-binding protein 7 [Theobroma cacao]	Gb:AAF23201.1, putative OS=Theobroma cacao OX=3641 GN=TCM_025066 PE=4 SV=1	NA	NA	NA	NA
m64212_210919_105054/12189788/ccs	ADP-ribosylation factor OS=Zea mays OX=4577 GN=ARF1 PE=2 SV=2	Arf			GTP binding(GO:0005525)	K07937	ADP-ribosylation factor 1	ko04072:Phospholipase D signaling pathway|ko04144:Endocytosis	PREDICTED: ADP-ribosylation factor 1-like [Oryza brachyantha]	Uncharacterized protein OS=Oryza rufipogon OX=4529 PE=3 SV=1	KOG0070	GTP-binding ADP-ribosylation factor Arf1	[U]	Intracellular trafficking, secretion, and vesicular transport
m64212_210919_105054/12190230/ccs	NADH dehydrogenase [ubiquinone] 1 beta subcomplex subunit 9 OS=Arabidopsis thaliana OX=3702 GN=CIB22 PE=1 SV=1	Complex1_LYR	NA	NA	NA	K03965	NADH dehydrogenase (ubiquinone) 1 beta subcomplex subunit 9	ko00190:Oxidative phosphorylation	PREDICTED: NADH dehydrogenase [ubiquinone] 1 beta subcomplex subunit 9 [Elaeis guineensis]	NADH dehydrogenase [ubiquinone] 1 beta subcomplex subunit 9 OS=Phoenix dactylifera OX=42345 GN=LOC103709962 PE=3 SV=1	KOG3466	NADH:ubiquinone oxidoreductase, NDUFB9/B22 subunit	[C]	Energy production and conversion
m64212_210919_105054/12190269/ccs	N-carbamoylputrescine amidase OS=Oryza sativa subsp. japonica OX=39947 GN=CPA PE=2 SV=1	CN_hydrolase	nitrogen compound metabolic process(GO:0006807)			K12251	N-carbamoylputrescine amidase	ko00330:Arginine and proline metabolism	predicted protein, partial [Hordeum vulgare subsp. vulgare]	Uncharacterized protein OS=Hordeum vulgare subsp. vulgare OX=112509 PE=4 SV=1	KOG0806	Carbon-nitrogen hydrolase	[E]	Amino acid transport and metabolism
m64212_210919_105054/12190302/ccs	Neutral ceramidase OS=Oryza sativa subsp. japonica OX=39947 GN=Os01g0624000 PE=1 SV=1	Ceramidase_alk	NA	NA	NA	K12349	neutral ceramidase	ko00600:Sphingolipid metabolism|ko04071:Sphingolipid signaling pathway	PREDICTED: neutral ceramidase [Pyrus x bretschneideri]	Uncharacterized protein OS=Vitis vinifera OX=29760 GN=VIT_06s0004g05890 PE=4 SV=1	KOG2232	Ceramidases	[T]	Signal transduction mechanisms
m64212_210919_105054/12190302/ccs	Neutral ceramidase OS=Oryza sativa subsp. japonica OX=39947 GN=Os01g0624000 PE=1 SV=1	Ceramidse_alk_C	NA	NA	NA	K12349	neutral ceramidase	ko00600:Sphingolipid metabolism|ko04071:Sphingolipid signaling pathway	PREDICTED: neutral ceramidase [Pyrus x bretschneideri]	Uncharacterized protein OS=Vitis vinifera OX=29760 GN=VIT_06s0004g05890 PE=4 SV=1	KOG2232	Ceramidases	[T]	Signal transduction mechanisms
m64212_210919_105054/12190322/ccs	Rho GTPase-activating protein 4 OS=Arabidopsis thaliana OX=3702 GN=ROPGAP4 PE=2 SV=1	PBD	NA	NA	NA	NA	NA	NA	uncharacterized protein A4U43_C10F17010 [Asparagus officinalis]	CRIB domain OS=Macleaya cordata OX=56857 GN=BVC80_1707g145 PE=4 SV=1	KOG4270	GTPase-activator protein	[T]	Signal transduction mechanisms
m64212_210919_105054/12190391/ccs	Diphosphomevalonate decarboxylase MVD2, peroxisomal OS=Arabidopsis thaliana OX=3702 GN=MVD2 PE=1 SV=1	GHMP_kinases_N			ATP binding(GO:0005524)	K01597	diphosphomevalonate decarboxylase	ko00900:Terpenoid backbone biosynthesis	diphosphomevalonate decarboxylase, partial [Fritillaria imperialis]	Diphosphomevalonate decarboxylase OS=Morus alba OX=3498 GN=MVD PE=2 SV=1	KOG2833	Mevalonate pyrophosphate decarboxylase	[I]	Lipid transport and metabolism
m64212_210919_105054/12190728/ccs	Probable LRR receptor-like serine/threonine-protein kinase At1g53440 OS=Arabidopsis thaliana OX=3702 GN=At1g53440 PE=2 SV=2	LRR_1	protein phosphorylation(GO:0006468)		protein kinase activity(GO:0004672)| ATP binding(GO:0005524)| protein binding(GO:0005515)	NA	NA	NA	unnamed protein product, partial [Vitis vinifera]	Uncharacterized protein OS=Vitis vinifera OX=29760 GN=VIT_19s0014g00830 PE=4 SV=1	NA	NA	NA	NA
m64212_210919_105054/12190728/ccs	Probable LRR receptor-like serine/threonine-protein kinase At1g53440 OS=Arabidopsis thaliana OX=3702 GN=At1g53440 PE=2 SV=2	Pkinase	protein phosphorylation(GO:0006468)		protein kinase activity(GO:0004672)| ATP binding(GO:0005524)| protein binding(GO:0005515)	NA	NA	NA	unnamed protein product, partial [Vitis vinifera]	Uncharacterized protein OS=Vitis vinifera OX=29760 GN=VIT_19s0014g00830 PE=4 SV=1	NA	NA	NA	NA
m64212_210919_105054/12190728/ccs	Probable LRR receptor-like serine/threonine-protein kinase At1g53440 OS=Arabidopsis thaliana OX=3702 GN=At1g53440 PE=2 SV=2	Malectin	protein phosphorylation(GO:0006468)		protein kinase activity(GO:0004672)| ATP binding(GO:0005524)| protein binding(GO:0005515)	NA	NA	NA	unnamed protein product, partial [Vitis vinifera]	Uncharacterized protein OS=Vitis vinifera OX=29760 GN=VIT_19s0014g00830 PE=4 SV=1	NA	NA	NA	NA
m64212_210919_105054/12190868/ccs.1	Reticulon-like protein B4 OS=Arabidopsis thaliana OX=3702 GN=RTNLB4 PE=1 SV=1	Reticulon	NA	NA	NA	NA	NA	NA	PREDICTED: reticulon-like protein B2 [Elaeis guineensis]	Reticulon-like protein OS=Elaeis guineensis var. tenera OX=51953 PE=2 SV=1	KOG1792	Reticulon	[U]	Intracellular trafficking, secretion, and vesicular transport
m64212_210919_105054/12190897/ccs	Syntaxin-71 OS=Arabidopsis thaliana OX=3702 GN=SYP71 PE=1 SV=1	SNARE	NA	NA	NA	K08506	syntaxin of plants SYP7	ko04130:SNARE interactions in vesicular transport	PREDICTED: syntaxin-71 [Musa acuminata subsp. malaccensis]	Uncharacterized protein OS=Musa acuminata subsp. malaccensis OX=214687 GN=103988803 PE=3 SV=1	NA	NA	NA	NA
m64212_210919_105054/12190952/ccs	Sucrose transport protein SUT4 OS=Oryza sativa subsp. indica OX=39946 GN=SUT4 PE=3 SV=1	NA	NA	NA	NA	K15378	solute carrier family 45, member 1/2/4	NA:NA	PREDICTED: sucrose transporter-like isoform X1 [Vitis vinifera]	Sucrose transport protein SUT4 OS=Anthurium amnicola OX=1678845 GN=SUT4_3 PE=4 SV=1	KOG0637	Sucrose transporter and related proteins	[G]	Carbohydrate transport and metabolism
m64212_210919_105054/12191140/ccs.1	RNA replication polyprotein OS=Apple stem pitting virus (isolate PA66) OX=651356 GN=ORF1 PE=3 SV=1	Vmethyltransf	mRNA methylation(GO:0080009)| RNA processing(GO:0006396)		mRNA methyltransferase activity(GO:0008174)| RNA binding(GO:0003723)	NA	NA	NA	RNA-dependant RNA polymerase [Banana mild mosaic virus]	RNA-dependant RNA polymerase OS=Banana mild mosaic virus OX=148879 PE=4 SV=1	NA	NA	NA	NA
m64212_210919_105054/12191524/ccs	Nicotinamide/nicotinic acid mononucleotide adenylyltransferase OS=Oryza sativa subsp. japonica OX=39947 GN=Os02g0814900 PE=3 SV=2	NA	NA	NA	NA	K06210	nicotinamide mononucleotide adenylyltransferase	ko00760:Nicotinate and nicotinamide metabolism	PREDICTED: nicotinamide/nicotinic acid mononucleotide adenylyltransferase isoform X1 [Musa acuminata subsp. malaccensis]	Nicotinamide-nucleotide adenylyltransferase OS=Musa acuminata subsp. malaccensis OX=214687 PE=3 SV=1	KOG3199	Nicotinamide mononucleotide adenylyl transferase	[H]	Coenzyme transport and metabolism
m64212_210919_105054/12191799/ccs	40S ribosomal protein S14 OS=Zea mays OX=4577 PE=3 SV=1	Ribosomal_S11	translation(GO:0006412)	ribosome(GO:0005840)	structural constituent of ribosome(GO:0003735)	NA	NA	NA	unknown [Populus trichocarpa]	Uncharacterized protein OS=Populus trichocarpa OX=3694 PE=2 SV=1	KOG0407	40S ribosomal protein S14	[J]	Translation, ribosomal structure and biogenesis
m64212_210919_105054/12191810/ccs.1	Movement protein TGB2 OS=Foxtail mosaic virus OX=12179 GN=ORF3 PE=3 SV=2	Plant_vir_prot	NA	NA	NA	NA	NA	NA	triple gene block protein 3 [Banana mild mosaic virus]	Triple gene block protein 3 OS=Banana mild mosaic virus OX=148879 PE=4 SV=1	NA	NA	NA	NA
m64212_210919_105054/12191810/ccs.2	Movement and silencing protein TGBp1 OS=Papaya mosaic potexvirus OX=12181 GN=ORF2 PE=3 SV=1	Viral_helicase1			ATP binding(GO:0005524)	NA	NA	NA	triple gene block protein 2 [Banana mild mosaic virus]	Triple gene block protein 2 OS=Banana mild mosaic virus OX=148879 PE=4 SV=1	NA	NA	NA	NA
m64212_210919_105054/12191824/ccs	Polyamine oxidase 5 OS=Oryza sativa subsp. japonica OX=39947 GN=PAO5 PE=1 SV=1	Amino_oxidase	oxidation-reduction process(GO:0055114)		oxidoreductase activity(GO:0016491)	K17839	polyamine oxidase	ko00330:Arginine and proline metabolism|ko00410:beta-Alanine metabolism	PREDICTED: probable polyamine oxidase 4 isoform X1 [Elaeis guineensis]	Putative polyamine oxidase 4 OS=Anthurium amnicola OX=1678845 GN=PAO4_0 PE=4 SV=1	KOG0029	Amine oxidase	[Q]	Secondary metabolites biosynthesis, transport and catabolism
m64212_210919_105054/12191957/ccs	Glutathione S-transferase OS=Hyoscyamus muticus OX=35626 PE=1 SV=1	GST_N			protein binding(GO:0005515)	K00799	glutathione S-transferase	ko00480:Glutathione metabolism|ko00980:Metabolism of xenobiotics by cytochrome P450|ko00982:Drug metabolism - cytochrome P450	Glutathione S-transferase F6, Phi class [Zostera marina]	Glutathione S-transferase F6, Phi class OS=Zostera marina OX=29655 GN=ZOSMA_26G00840 PE=3 SV=1	KOG0867	Glutathione S-transferase	[O]	Posttranslational modification, protein turnover, chaperones
m64212_210919_105054/12192112/ccs	Enhanced ethylene response protein 5 OS=Arabidopsis thaliana OX=3702 GN=EER5 PE=1 SV=1	NA	NA	NA	NA	NA	NA	NA	PREDICTED: enhanced ethylene response protein 5 [Vitis vinifera]	Uncharacterized protein OS=Vitis vinifera OX=29760 GN=VIT_11s0016g02290 PE=4 SV=1	NA	NA	NA	NA
m64212_210919_105054/12192422/ccs	GDSL esterase/lipase APG OS=Arabidopsis thaliana OX=3702 GN=APG PE=2 SV=1	Lipase_GDSL			hydrolase activity, acting on ester bonds(GO:0016788)	NA	NA	NA	GDSL esterase/lipase [Zostera marina]	GDSL esterase/lipase OS=Zostera marina OX=29655 GN=ZOSMA_95G00320 PE=4 SV=1	NA	NA	NA	NA
m64212_210919_105054/12255424/ccs	RNA replication polyprotein OS=Potato virus M (strain Russian) OX=12168 GN=ORF1 PE=3 SV=2	Viral_helicase1	RNA processing(GO:0006396)| mRNA methylation(GO:0080009)		mRNA methyltransferase activity(GO:0008174)| RNA-directed 5'-3' RNA polymerase activity(GO:0003968)| ATP binding(GO:0005524)| hydrolase activity, acting on acid anhydrides(GO:0016817)| RNA binding(GO:0003723)	NA	NA	NA	RNA-dependant RNA polymerase [Banana mild mosaic virus]	RNA-dependant RNA polymerase OS=Banana mild mosaic virus OX=148879 PE=4 SV=1	NA	NA	NA	NA
m64212_210919_105054/12255424/ccs	RNA replication polyprotein OS=Potato virus M (strain Russian) OX=12168 GN=ORF1 PE=3 SV=2	Vmethyltransf	RNA processing(GO:0006396)| mRNA methylation(GO:0080009)		mRNA methyltransferase activity(GO:0008174)| RNA-directed 5'-3' RNA polymerase activity(GO:0003968)| ATP binding(GO:0005524)| hydrolase activity, acting on acid anhydrides(GO:0016817)| RNA binding(GO:0003723)	NA	NA	NA	RNA-dependant RNA polymerase [Banana mild mosaic virus]	RNA-dependant RNA polymerase OS=Banana mild mosaic virus OX=148879 PE=4 SV=1	NA	NA	NA	NA
m64212_210919_105054/12255424/ccs	RNA replication polyprotein OS=Potato virus M (strain Russian) OX=12168 GN=ORF1 PE=3 SV=2	Peptidase_C23	RNA processing(GO:0006396)| mRNA methylation(GO:0080009)		mRNA methyltransferase activity(GO:0008174)| RNA-directed 5'-3' RNA polymerase activity(GO:0003968)| ATP binding(GO:0005524)| hydrolase activity, acting on acid anhydrides(GO:0016817)| RNA binding(GO:0003723)	NA	NA	NA	RNA-dependant RNA polymerase [Banana mild mosaic virus]	RNA-dependant RNA polymerase OS=Banana mild mosaic virus OX=148879 PE=4 SV=1	NA	NA	NA	NA
m64212_210919_105054/12256003/ccs	NAC domain-containing protein 78 OS=Arabidopsis thaliana OX=3702 GN=NAC078 PE=2 SV=2	NAM	regulation of transcription, DNA-templated(GO:0006355)		DNA binding(GO:0003677)	NA	NA	NA	PREDICTED: NAC domain-containing protein 37-like isoform X2 [Nelumbo nucifera]	NAC domain-containing protein 37-like isoform X2 OS=Nelumbo nucifera OX=4432 GN=LOC104606761 PE=4 SV=1	NA	NA	NA	NA
m64212_210919_105054/12256041/ccs		PLAC8	NA	NA	NA	NA	NA	NA	uncharacterized protein LOC103714386 [Phoenix dactylifera]	Protein PLANT CADMIUM RESISTANCE 8 OS=Anthurium amnicola OX=1678845 GN=PCR8_9 PE=4 SV=1	NA	NA	NA	NA
m64212_210919_105054/12256041/ccs		DUF2985	NA	NA	NA	NA	NA	NA	uncharacterized protein LOC103714386 [Phoenix dactylifera]	Protein PLANT CADMIUM RESISTANCE 8 OS=Anthurium amnicola OX=1678845 GN=PCR8_9 PE=4 SV=1	NA	NA	NA	NA
m64212_210919_105054/12256190/ccs	Chitinase 5 OS=Oryza sativa subsp. japonica OX=39947 GN=Cht5 PE=2 SV=1	Chitin_bind_1	chitin catabolic process(GO:0006032)| cell wall macromolecule catabolic process(GO:0016998)		chitinase activity(GO:0004568)| chitin binding(GO:0008061)	K01183	chitinase	ko00520:Amino sugar and nucleotide sugar metabolism	PREDICTED: endochitinase EP3-like [Ipomoea nil]	Chitinase OS=Camellia fraterna OX=542725 GN=CHIT PE=2 SV=1	KOG4742	Predicted chitinase	[R]	General function prediction only
m64212_210919_105054/12256190/ccs	Chitinase 5 OS=Oryza sativa subsp. japonica OX=39947 GN=Cht5 PE=2 SV=1	Glyco_hydro_19	chitin catabolic process(GO:0006032)| cell wall macromolecule catabolic process(GO:0016998)		chitinase activity(GO:0004568)| chitin binding(GO:0008061)	K01183	chitinase	ko00520:Amino sugar and nucleotide sugar metabolism	PREDICTED: endochitinase EP3-like [Ipomoea nil]	Chitinase OS=Camellia fraterna OX=542725 GN=CHIT PE=2 SV=1	KOG4742	Predicted chitinase	[R]	General function prediction only
m64212_210919_105054/12256190/ccs	Chitinase 5 OS=Oryza sativa subsp. japonica OX=39947 GN=Cht5 PE=2 SV=1	Chitin_bind_1	chitin catabolic process(GO:0006032)| cell wall macromolecule catabolic process(GO:0016998)		chitinase activity(GO:0004568)| chitin binding(GO:0008061)	K01183	chitinase	ko00520:Amino sugar and nucleotide sugar metabolism	PREDICTED: endochitinase EP3-like [Ipomoea nil]	Chitinase OS=Camellia fraterna OX=542725 GN=CHIT PE=2 SV=1	KOG4742	Predicted chitinase	[R]	General function prediction only
m64212_210919_105054/12256190/ccs	Chitinase 5 OS=Oryza sativa subsp. japonica OX=39947 GN=Cht5 PE=2 SV=1	Chitin_bind_1	chitin catabolic process(GO:0006032)| cell wall macromolecule catabolic process(GO:0016998)		chitinase activity(GO:0004568)| chitin binding(GO:0008061)	K01183	chitinase	ko00520:Amino sugar and nucleotide sugar metabolism	PREDICTED: endochitinase EP3-like [Ipomoea nil]	Chitinase OS=Camellia fraterna OX=542725 GN=CHIT PE=2 SV=1	KOG4742	Predicted chitinase	[R]	General function prediction only
m64212_210919_105054/12256190/ccs	Chitinase 5 OS=Oryza sativa subsp. japonica OX=39947 GN=Cht5 PE=2 SV=1	Glyco_hydro_19	chitin catabolic process(GO:0006032)| cell wall macromolecule catabolic process(GO:0016998)		chitinase activity(GO:0004568)| chitin binding(GO:0008061)	K01183	chitinase	ko00520:Amino sugar and nucleotide sugar metabolism	PREDICTED: endochitinase EP3-like [Ipomoea nil]	Chitinase OS=Camellia fraterna OX=542725 GN=CHIT PE=2 SV=1	KOG4742	Predicted chitinase	[R]	General function prediction only
m64212_210919_105054/12256190/ccs	Chitinase 5 OS=Oryza sativa subsp. japonica OX=39947 GN=Cht5 PE=2 SV=1	Chitin_bind_1	chitin catabolic process(GO:0006032)| cell wall macromolecule catabolic process(GO:0016998)		chitinase activity(GO:0004568)| chitin binding(GO:0008061)	K01183	chitinase	ko00520:Amino sugar and nucleotide sugar metabolism	PREDICTED: endochitinase EP3-like [Ipomoea nil]	Chitinase OS=Camellia fraterna OX=542725 GN=CHIT PE=2 SV=1	KOG4742	Predicted chitinase	[R]	General function prediction only
m64212_210919_105054/12256292/ccs	3-isopropylmalate dehydratase small subunit 3 OS=Arabidopsis thaliana OX=3702 GN=At2g43090 PE=1 SV=1	Aconitase_C	NA	NA	NA	K01704	3-isopropylmalate/(R)-2-methylmalate dehydratase small subunit	ko00290:Valine, leucine and isoleucine biosynthesis|ko00660:C5-Branched dibasic acid metabolism|ko01210:2-Oxocarboxylic acid metabolism|ko01230:Biosynthesis of amino acids	3-isopropylmalate dehydratase small subunit 3-like [Phoenix dactylifera]	3-isopropylmalate dehydratase small subunit 3-like OS=Phoenix dactylifera OX=42345 GN=LOC103697041 PE=4 SV=1	KOG0454	3-isopropylmalate dehydratase (aconitase superfamily)	[E]	Amino acid transport and metabolism
m64212_210919_105054/12256432/ccs		NA	NA	NA	NA	NA	NA	NA	PREDICTED: uncharacterized protein LOC105058764 [Elaeis guineensis]	uncharacterized protein LOC103703745 OS=Phoenix dactylifera OX=42345 GN=LOC103703745 PE=4 SV=1	NA	NA	NA	NA
m64212_210919_105054/12256627/ccs	Superoxide dismutase [Mn], mitochondrial OS=Hevea brasiliensis OX=3981 GN=SODA PE=2 SV=1	Sod_Fe_N	superoxide metabolic process(GO:0006801)| oxidation-reduction process(GO:0055114)		metal ion binding(GO:0046872)| superoxide dismutase activity(GO:0004784)	K04564	superoxide dismutase, Fe-Mn family	ko04013:MAPK signaling pathway - fly|ko04068:FoxO signaling pathway|ko04146:Peroxisome|ko04211:Longevity regulating pathway|ko04212:Longevity regulating pathway - worm|ko04213:Longevity regulating pathway - multiple species	manganese superoxide dismutase [Suaeda salsa]	Superoxide dismutase OS=Suaeda maritima OX=126913 GN=Mn-SOD PE=2 SV=1	KOG0876	Manganese superoxide dismutase	[P]	Inorganic ion transport and metabolism
m64212_210919_105054/12256627/ccs	Superoxide dismutase [Mn], mitochondrial OS=Hevea brasiliensis OX=3981 GN=SODA PE=2 SV=1	Sod_Fe_C	superoxide metabolic process(GO:0006801)| oxidation-reduction process(GO:0055114)		metal ion binding(GO:0046872)| superoxide dismutase activity(GO:0004784)	K04564	superoxide dismutase, Fe-Mn family	ko04013:MAPK signaling pathway - fly|ko04068:FoxO signaling pathway|ko04146:Peroxisome|ko04211:Longevity regulating pathway|ko04212:Longevity regulating pathway - worm|ko04213:Longevity regulating pathway - multiple species	manganese superoxide dismutase [Suaeda salsa]	Superoxide dismutase OS=Suaeda maritima OX=126913 GN=Mn-SOD PE=2 SV=1	KOG0876	Manganese superoxide dismutase	[P]	Inorganic ion transport and metabolism
m64212_210919_105054/12256634/ccs	Cysteine proteinase 2 OS=Zea mays OX=4577 GN=CCP2 PE=2 SV=1	Inhibitor_I29	proteolysis(GO:0006508)		cysteine-type peptidase activity(GO:0008234)	K01366	cathepsin H	ko04142:Lysosome|ko04210:Apoptosis	PREDICTED: thiol protease aleurain [Tarenaya hassleriana]	Cysteine protease Cp1 OS=Actinidia deliciosa OX=3627 PE=2 SV=1	KOG1543	Cysteine proteinase Cathepsin L	[O]	Posttranslational modification, protein turnover, chaperones
m64212_210919_105054/12256634/ccs	Cysteine proteinase 2 OS=Zea mays OX=4577 GN=CCP2 PE=2 SV=1	Peptidase_C1	proteolysis(GO:0006508)		cysteine-type peptidase activity(GO:0008234)	K01366	cathepsin H	ko04142:Lysosome|ko04210:Apoptosis	PREDICTED: thiol protease aleurain [Tarenaya hassleriana]	Cysteine protease Cp1 OS=Actinidia deliciosa OX=3627 PE=2 SV=1	KOG1543	Cysteine proteinase Cathepsin L	[O]	Posttranslational modification, protein turnover, chaperones
m64212_210919_105054/12256697/ccs		NA	NA	NA	NA	NA	NA	NA	calcium-dependent protein kinase 26-like [Phoenix dactylifera]	calcium-dependent protein kinase 26-like OS=Phoenix dactylifera OX=42345 GN=LOC103721378 PE=4 SV=1	KOG0032	Ca2+/calmodulin-dependent protein kinase, EF-Hand protein superfamily	[T]	Signal transduction mechanisms
m64212_210919_105054/12256744/ccs	ATP synthase subunit beta, mitochondrial OS=Nicotiana plumbaginifolia OX=4092 GN=ATPB PE=1 SV=1	ATP-synt_ab	proton transmembrane transport(GO:1902600)| ATP metabolic process(GO:0046034)		ATP binding(GO:0005524)	K02133	F-type H+-transporting ATPase subunit beta	ko00190:Oxidative phosphorylation	ATPase, F1 complex, beta subunit [Parasponia andersonii]	ATP synthase subunit beta OS=Parasponia andersonii OX=3476 GN=PanWU01x14_056080 PE=3 SV=1	KOG1350	F0F1-type ATP synthase, beta subunit	[C]	Energy production and conversion
m64212_210919_105054/12256744/ccs	ATP synthase subunit beta, mitochondrial OS=Nicotiana plumbaginifolia OX=4092 GN=ATPB PE=1 SV=1	ATP-synt_ab_N	proton transmembrane transport(GO:1902600)| ATP metabolic process(GO:0046034)		ATP binding(GO:0005524)	K02133	F-type H+-transporting ATPase subunit beta	ko00190:Oxidative phosphorylation	ATPase, F1 complex, beta subunit [Parasponia andersonii]	ATP synthase subunit beta OS=Parasponia andersonii OX=3476 GN=PanWU01x14_056080 PE=3 SV=1	KOG1350	F0F1-type ATP synthase, beta subunit	[C]	Energy production and conversion
m64212_210919_105054/12256877/ccs	Protein HEADING DATE 3A OS=Oryza sativa subsp. japonica OX=39947 GN=HD3A PE=1 SV=1	PBP	NA	NA	NA	K16223	protein FLOWERING LOCUS T	ko04712:Circadian rhythm - plant	flowering locus T [Litchi chinensis]	Flowering locus T OS=Litchi chinensis OX=151069 GN=FT2 PE=2 SV=1	KOG3346	Phosphatidylethanolamine binding protein	[R]	General function prediction only
m64212_210919_105054/12257064/ccs	60S ribosomal protein L10 OS=Vitis riparia OX=96939 GN=RPL10 PE=2 SV=1	Ribosomal_L16	translation(GO:0006412)	ribosome(GO:0005840)	structural constituent of ribosome(GO:0003735)	K02866	large subunit ribosomal protein L10e	ko03010:Ribosome	PREDICTED: 60S ribosomal protein L10 [Gossypium raimondii]	60S ribosomal L10 OS=Gossypium arboreum OX=29729 GN=F383_00174 PE=4 SV=1	KOG0857	60s ribosomal protein L10	[J]	Translation, ribosomal structure and biogenesis
m64212_210919_105054/12257103/ccs		NA	NA	NA	NA	NA	NA	NA			NA	NA	NA	NA
m64212_210919_105054/12257461/ccs	Plastidic glucose transporter 4 OS=Arabidopsis thaliana OX=3702 GN=At5g16150 PE=1 SV=2	Sugar_tr	transmembrane transport(GO:0055085)	integral component of membrane(GO:0016021)	transmembrane transporter activity(GO:0022857)	NA	NA	NA	PREDICTED: plastidic glucose transporter 4-like [Juglans regia]	plastidic glucose transporter 4-like OS=Juglans regia OX=51240 GN=LOC109021449 PE=3 SV=1	KOG0254	Predicted transporter (major facilitator superfamily)	[R]	General function prediction only
m64212_210919_105054/12257494/ccs	Probable rRNA-processing protein EBP2 homolog OS=Arabidopsis thaliana OX=3702 GN=EBP2 PE=1 SV=1	Ebp2	NA	NA	NA	K14823	rRNA-processing protein EBP2	NA:NA	probable rRNA-processing protein EBP2 homolog [Asparagus officinalis]	Ebp2 domain-containing protein OS=Cephalotus follicularis OX=3775 GN=CFOL_v3_27947 PE=4 SV=1	KOG3080	Nucleolar protein-like/EBNA1-binding protein	[A]	RNA processing and modification
m64212_210919_105054/12320832/ccs	Protein translation factor SUI1 homolog 1 OS=Arabidopsis thaliana OX=3702 GN=At4g27130 PE=1 SV=2	SUI1	translational initiation(GO:0006413)		translation initiation factor activity(GO:0003743)	K03113	translation initiation factor 1	ko03013:RNA transport	protein translation factor SUI1 homolog [Solanum lycopersicum]	protein translation factor SUI1 homolog OS=Capsicum annuum OX=4072 GN=LOC107856344 PE=4 SV=1	KOG1770	Translation initiation factor 1 (eIF-1/SUI1)	[J]	Translation, ribosomal structure and biogenesis
m64212_210919_105054/12321239/ccs		Ribosomal_L1	NA	NA	NA	NA	NA	NA	hypothetical protein CDL12_05938 [Handroanthus impetiginosus]	Ribosomal L1 domain-containing protein 1 (Fragment) OS=Anthurium amnicola OX=1678845 GN=RSL1D1_2 PE=4 SV=1	NA	NA	NA	NA
m64212_210919_105054/12321398/ccs	F-box protein GID2 OS=Arabidopsis thaliana OX=3702 GN=GID2 PE=1 SV=1	F-box-like			protein binding(GO:0005515)	K14495	F-box protein GID2	ko04075:Plant hormone signal transduction	PREDICTED: F-box protein GID2 [Elaeis guineensis]	Uncharacterized protein OS=Amborella trichopoda OX=13333 GN=AMTR_s00167p00079760 PE=4 SV=1	NA	NA	NA	NA
m64212_210919_105054/12321521/ccs.1		NA	NA	NA	NA	NA	NA	NA			NA	NA	NA	NA
m64212_210919_105054/12321521/ccs.2	Histone deacetylase 14 OS=Arabidopsis thaliana OX=3702 GN=HDA14 PE=1 SV=1	Hist_deacetyl	NA	NA	NA	NA	NA	NA	PREDICTED: histone deacetylase 14 isoform X1 [Cucumis sativus]	Histone deacetylase OS=Cucumis sativus OX=3659 GN=Csa_6G483260 PE=4 SV=1	KOG1343	Histone deacetylase complex, catalytic component HDA1	[B]	Chromatin structure and dynamics
m64212_210919_105054/12321639/ccs	Trafficking protein particle complex subunit 2-like protein OS=Dictyostelium discoideum OX=44689 GN=trappc2l PE=3 SV=1	Sedlin_N	ER to Golgi vesicle-mediated transport(GO:0006888)	intracellular(GO:0005622)		K20301	trafficking protein particle complex subunit 2	NA:NA	PREDICTED: trafficking protein particle complex subunit 2-like protein isoform X1 [Elaeis guineensis]	Trafficking protein particle complex subunit 2-like protein OS=Anthurium amnicola OX=1678845 GN=trappc2l_1 PE=4 SV=1	KOG3444	Uncharacterized conserved protein	[S]	Function unknown
m64212_210919_105054/12321695/ccs		NA	NA	NA	NA	NA	NA	NA			NA	NA	NA	NA
m64212_210919_105054/12321833/ccs.1		DUF604	NA	NA	NA	NA	NA	NA	hypothetical protein CTI12_AA394780 [Artemisia annua]	Glycoprotein-N-acetylgalactosamine 3-beta-galactosyltransferase 1-A OS=Anthurium amnicola OX=1678845 GN=c1galt1a_1 PE=4 SV=1	KOG2246	Galactosyltransferases	[G]	Carbohydrate transport and metabolism
m64212_210919_105054/12321834/ccs	DEAD-box ATP-dependent RNA helicase 14 OS=Arabidopsis thaliana OX=3702 GN=RH14 PE=1 SV=2	Helicase_C			ATP binding(GO:0005524)| nucleic acid binding(GO:0003676)	K12823	ATP-dependent RNA helicase DDX5/DBP2	ko03040:Spliceosome	PREDICTED: ATP-dependent RNA helicase-like protein DB10 isoform X2 [Vitis vinifera]	DEAD-box ATP-dependent RNA helicase 46 OS=Rhizophora mucronata OX=61149 PE=3 SV=1	KOG0331	ATP-dependent RNA helicase	[A]	RNA processing and modification
m64212_210919_105054/12321834/ccs	DEAD-box ATP-dependent RNA helicase 14 OS=Arabidopsis thaliana OX=3702 GN=RH14 PE=1 SV=2	DEAD			ATP binding(GO:0005524)| nucleic acid binding(GO:0003676)	K12823	ATP-dependent RNA helicase DDX5/DBP2	ko03040:Spliceosome	PREDICTED: ATP-dependent RNA helicase-like protein DB10 isoform X2 [Vitis vinifera]	DEAD-box ATP-dependent RNA helicase 46 OS=Rhizophora mucronata OX=61149 PE=3 SV=1	KOG0331	ATP-dependent RNA helicase	[A]	RNA processing and modification
m64212_210919_105054/12322012/ccs	RNA replication polyprotein OS=Apple stem pitting virus (isolate PA66) OX=651356 GN=ORF1 PE=3 SV=1	Vmethyltransf	mRNA methylation(GO:0080009)| RNA processing(GO:0006396)		RNA binding(GO:0003723)| mRNA methyltransferase activity(GO:0008174)	NA	NA	NA	RNA-dependant RNA polymerase [Banana mild mosaic virus]	RNA-dependant RNA polymerase OS=Banana mild mosaic virus OX=148879 PE=4 SV=1	NA	NA	NA	NA
m64212_210919_105054/12322130/ccs		LTP_2	NA	NA	NA	NA	NA	NA	uncharacterized protein LOC105636561 [Jatropha curcas]	Putative non-specific lipid-transfer protein (Fragment) OS=Anthurium amnicola OX=1678845 GN=LTP2_1 PE=4 SV=1	NA	NA	NA	NA
m64212_210919_105054/12322234/ccs	Threonine--tRNA ligase, chloroplastic/mitochondrial 2 OS=Arabidopsis thaliana OX=3702 GN=EMB2761 PE=2 SV=1	HGTP_anticodon	tRNA aminoacylation for protein translation(GO:0006418)		ATP binding(GO:0005524)| aminoacyl-tRNA ligase activity(GO:0004812)| nucleotide binding(GO:0000166)	K01868	threonyl-tRNA synthetase	ko00970:Aminoacyl-tRNA biosynthesis	threonine--tRNA ligase, chloroplastic/mitochondrial 2 [Dendrobium catenatum]	Threonine--tRNA ligase, mitochondrial OS=Dendrobium catenatum OX=906689 GN=THRRS PE=3 SV=1	KOG1637	Threonyl-tRNA synthetase	[J]	Translation, ribosomal structure and biogenesis
m64212_210919_105054/12322234/ccs	Threonine--tRNA ligase, chloroplastic/mitochondrial 2 OS=Arabidopsis thaliana OX=3702 GN=EMB2761 PE=2 SV=1	tRNA-synt_2b	tRNA aminoacylation for protein translation(GO:0006418)		ATP binding(GO:0005524)| aminoacyl-tRNA ligase activity(GO:0004812)| nucleotide binding(GO:0000166)	K01868	threonyl-tRNA synthetase	ko00970:Aminoacyl-tRNA biosynthesis	threonine--tRNA ligase, chloroplastic/mitochondrial 2 [Dendrobium catenatum]	Threonine--tRNA ligase, mitochondrial OS=Dendrobium catenatum OX=906689 GN=THRRS PE=3 SV=1	KOG1637	Threonyl-tRNA synthetase	[J]	Translation, ribosomal structure and biogenesis
m64212_210919_105054/12322369/ccs	Thymidylate kinase OS=Arabidopsis thaliana OX=3702 GN=ZEU1 PE=2 SV=1	Thymidylate_kin	NA	NA	NA	K00943	dTMP kinase	ko00240:Pyrimidine metabolism	Thymidylate kinase [Ananas comosus]	Thymidylate kinase OS=Ananas comosus OX=4615 GN=ACMD2_07945 PE=3 SV=1	KOG3327	Thymidylate kinase/adenylate kinase	[F]	Nucleotide transport and metabolism
m64212_210919_105054/12322519/ccs	BAG family molecular chaperone regulator 8, chloroplastic OS=Arabidopsis thaliana OX=3702 GN=BAG1 PE=1 SV=1	NA	NA	NA	NA	NA	NA	NA	unnamed protein product [Coffea canephora]	Uncharacterized protein OS=Coffea canephora OX=49390 GN=GSCOC_T00039654001 PE=4 SV=1	NA	NA	NA	NA
m64212_210919_105054/12322521/ccs	Mannose-6-phosphate isomerase 2 OS=Arabidopsis thaliana OX=3702 GN=PMI2 PE=1 SV=1	PMI_typeI	carbohydrate metabolic process(GO:0005975)		zinc ion binding(GO:0008270)| mannose-6-phosphate isomerase activity(GO:0004476)	K01809	mannose-6-phosphate isomerase	ko00051:Fructose and mannose metabolism|ko00520:Amino sugar and nucleotide sugar metabolism	Mannose-6-phosphate isomerase [Macleaya cordata]	Mannose-6-phosphate isomerase OS=Macleaya cordata OX=56857 GN=BVC80_7587g1 PE=3 SV=1	KOG2757	Mannose-6-phosphate isomerase	[G]	Carbohydrate transport and metabolism
m64212_210919_105054/12323120/ccs		Rhodanese	NA	NA	NA	NA	NA	NA	uncharacterized protein LOC103706051 isoform X1 [Phoenix dactylifera]	uncharacterized protein LOC103706051 OS=Phoenix dactylifera OX=42345 GN=LOC103706051 PE=4 SV=1	NA	NA	NA	NA
m64212_210919_105054/12323194/ccs	Probable GTP diphosphokinase CRSH, chloroplastic OS=Arabidopsis thaliana OX=3702 GN=CRSH PE=2 SV=1	RelA_SpoT	guanosine tetraphosphate metabolic process(GO:0015969)		calcium ion binding(GO:0005509)	K00951	GTP pyrophosphokinase	ko00230:Purine metabolism	EF-hand domain [Macleaya cordata]	EF-hand domain OS=Macleaya cordata OX=56857 GN=BVC80_1543g83 PE=4 SV=1	KOG1157	Predicted guanosine polyphosphate pyrophosphohydrolase/synthase	[T]	Signal transduction mechanisms
m64212_210919_105054/12323194/ccs	Probable GTP diphosphokinase CRSH, chloroplastic OS=Arabidopsis thaliana OX=3702 GN=CRSH PE=2 SV=1	EF-hand_7	guanosine tetraphosphate metabolic process(GO:0015969)		calcium ion binding(GO:0005509)	K00951	GTP pyrophosphokinase	ko00230:Purine metabolism	EF-hand domain [Macleaya cordata]	EF-hand domain OS=Macleaya cordata OX=56857 GN=BVC80_1543g83 PE=4 SV=1	KOG1157	Predicted guanosine polyphosphate pyrophosphohydrolase/synthase	[T]	Signal transduction mechanisms
m64212_210919_105054/12323194/ccs	Probable GTP diphosphokinase CRSH, chloroplastic OS=Arabidopsis thaliana OX=3702 GN=CRSH PE=2 SV=1	HD_4	guanosine tetraphosphate metabolic process(GO:0015969)		calcium ion binding(GO:0005509)	K00951	GTP pyrophosphokinase	ko00230:Purine metabolism	EF-hand domain [Macleaya cordata]	EF-hand domain OS=Macleaya cordata OX=56857 GN=BVC80_1543g83 PE=4 SV=1	KOG1157	Predicted guanosine polyphosphate pyrophosphohydrolase/synthase	[T]	Signal transduction mechanisms
m64212_210919_105054/12323204/ccs	Movement and silencing protein TGBp1 OS=Papaya mosaic potexvirus OX=12181 GN=ORF2 PE=3 SV=1	Viral_helicase1			ATP binding(GO:0005524)	NA	NA	NA	triple gene block protein 2 [Banana mild mosaic virus]	Triple gene block protein 2 OS=Banana mild mosaic virus OX=148879 PE=4 SV=1	NA	NA	NA	NA
m64212_210919_105054/12323220/ccs	Chaperone protein dnaJ 15 OS=Arabidopsis thaliana OX=3702 GN=ATJ15 PE=1 SV=1	NA	NA	NA	NA	NA	NA	NA	PREDICTED: chaperone protein dnaJ 15-like [Elaeis guineensis]	Chaperone protein dnaJ 15 OS=Apostasia shenzhenica OX=1088818 GN=ATJ15 PE=4 SV=1	KOG0713	Molecular chaperone (DnaJ superfamily)	[O]	Posttranslational modification, protein turnover, chaperones
m64212_210919_105054/12323466/ccs	Single-stranded DNA-binding protein, mitochondrial OS=Arabidopsis thaliana OX=3702 GN=At4g11060 PE=2 SV=1	SSB			single-stranded DNA binding(GO:0003697)	K03111	single-strand DNA-binding protein	ko03030:DNA replication|ko03430:Mismatch repair|ko03440:Homologous recombination	Single-stranded DNA-binding protein [Zostera marina]	Single-stranded DNA-binding protein OS=Zostera marina OX=29655 GN=ZOSMA_199G00130 PE=4 SV=1	KOG1653	Single-stranded DNA-binding protein	[L]	Replication, recombination and repair
m64212_210919_105054/12386606/ccs	Glycine-rich RNA-binding protein RZ1A OS=Arabidopsis thaliana OX=3702 GN=RZ1A PE=1 SV=1	RRM_1			zinc ion binding(GO:0008270)| nucleic acid binding(GO:0003676)	K12885	heterogeneous nuclear ribonucleoprotein G	ko03040:Spliceosome	Glycine-rich RNA-binding protein RZ1A [Dichanthelium oligosanthes]	Glycine-rich RNA-binding protein OS=Anthurium amnicola OX=1678845 GN=GRP1_0 PE=4 SV=1	KOG0118	FOG: RRM domain	[R]	General function prediction only
m64212_210919_105054/12386606/ccs	Glycine-rich RNA-binding protein RZ1A OS=Arabidopsis thaliana OX=3702 GN=RZ1A PE=1 SV=1	zf-CCHC			zinc ion binding(GO:0008270)| nucleic acid binding(GO:0003676)	K12885	heterogeneous nuclear ribonucleoprotein G	ko03040:Spliceosome	Glycine-rich RNA-binding protein RZ1A [Dichanthelium oligosanthes]	Glycine-rich RNA-binding protein OS=Anthurium amnicola OX=1678845 GN=GRP1_0 PE=4 SV=1	KOG0118	FOG: RRM domain	[R]	General function prediction only
m64212_210919_105054/12386654/ccs		NA	NA	NA	NA	NA	NA	NA	PREDICTED: uncharacterized protein LOC105047629 [Elaeis guineensis]	Uncharacterized protein OS=Musa acuminata subsp. malaccensis OX=214687 PE=4 SV=1	NA	NA	NA	NA
m64212_210919_105054/12386739/ccs	Auxin response factor 2 OS=Oryza sativa subsp. japonica OX=39947 GN=ARF2 PE=2 SV=1	B3			DNA binding(GO:0003677)	NA	NA	NA	ARF protein [Phyllostachys edulis]	Auxin response factor OS=Phyllostachys edulis OX=38705 GN=ARF1 PE=2 SV=1	NA	NA	NA	NA
m64212_210919_105054/12386794/ccs		RRM_1			nucleic acid binding(GO:0003676)	NA	NA	NA	uncharacterized protein LOC103698724 [Phoenix dactylifera]	Polyadenylate-binding protein 2-A OS=Anthurium amnicola OX=1678845 GN=pabpn1-a PE=4 SV=1	KOG3702	Nuclear polyadenylated RNA binding protein	[A]	RNA processing and modification
m64212_210919_105054/12387013/ccs	Annexin D1 OS=Arabidopsis thaliana OX=3702 GN=ANN1 PE=1 SV=1	Annexin			calcium ion binding(GO:0005509)| calcium-dependent phospholipid binding(GO:0005544)	NA	NA	NA	Annexin [Macleaya cordata]	Annexin OS=Macleaya cordata OX=56857 GN=BVC80_9029g11 PE=3 SV=1	KOG0819	Annexin	[U]	Intracellular trafficking, secretion, and vesicular transport
m64212_210919_105054/12387013/ccs	Annexin D1 OS=Arabidopsis thaliana OX=3702 GN=ANN1 PE=1 SV=1	Annexin			calcium ion binding(GO:0005509)| calcium-dependent phospholipid binding(GO:0005544)	NA	NA	NA	Annexin [Macleaya cordata]	Annexin OS=Macleaya cordata OX=56857 GN=BVC80_9029g11 PE=3 SV=1	KOG0819	Annexin	[U]	Intracellular trafficking, secretion, and vesicular transport
m64212_210919_105054/12387013/ccs	Annexin D1 OS=Arabidopsis thaliana OX=3702 GN=ANN1 PE=1 SV=1	Annexin			calcium ion binding(GO:0005509)| calcium-dependent phospholipid binding(GO:0005544)	NA	NA	NA	Annexin [Macleaya cordata]	Annexin OS=Macleaya cordata OX=56857 GN=BVC80_9029g11 PE=3 SV=1	KOG0819	Annexin	[U]	Intracellular trafficking, secretion, and vesicular transport
m64212_210919_105054/12387013/ccs	Annexin D1 OS=Arabidopsis thaliana OX=3702 GN=ANN1 PE=1 SV=1	Annexin			calcium ion binding(GO:0005509)| calcium-dependent phospholipid binding(GO:0005544)	NA	NA	NA	Annexin [Macleaya cordata]	Annexin OS=Macleaya cordata OX=56857 GN=BVC80_9029g11 PE=3 SV=1	KOG0819	Annexin	[U]	Intracellular trafficking, secretion, and vesicular transport
m64212_210919_105054/12387308/ccs	Tyrosine-sulfated glycopeptide receptor 1 OS=Arabidopsis thaliana OX=3702 GN=PSY1R PE=1 SV=1	Pkinase	protein phosphorylation(GO:0006468)		ATP binding(GO:0005524)| protein kinase activity(GO:0004672)	NA	NA	NA	hypothetical protein VITISV_009907 [Vitis vinifera]	Uncharacterized protein OS=Vitis vinifera OX=29760 GN=VITISV_009907 PE=3 SV=1	NA	NA	NA	NA
m64212_210919_105054/12387501/ccs		NA	NA	NA	NA	K00799	glutathione S-transferase	ko00480:Glutathione metabolism|ko00980:Metabolism of xenobiotics by cytochrome P450|ko00982:Drug metabolism - cytochrome P450	microsomal glutathione S-transferase 3 [Solanum lycopersicum]	Uncharacterized protein OS=Solanum lycopersicum OX=4081 GN=101263072 PE=4 SV=1	NA	NA	NA	NA
m64212_210919_105054/12387512/ccs	Protein MEMO1 OS=Xenopus tropicalis OX=8364 GN=memo1 PE=2 SV=1	Memo	NA	NA	NA	K06990	MEMO1 family protein	NA:NA	PREDICTED: protein MEMO1 [Nelumbo nucifera]	protein MEMO1 OS=Nelumbo nucifera OX=4432 GN=LOC104588591 PE=3 SV=1	KOG3086	Predicted dioxygenase	[R]	General function prediction only
m64212_210919_105054/12387521/ccs.1		Peptidase_C23			hydrolase activity, acting on acid anhydrides(GO:0016817)| RNA-directed 5'-3' RNA polymerase activity(GO:0003968)	NA	NA	NA	RNA-dependant RNA polymerase [Banana mild mosaic virus]	RNA-dependant RNA polymerase OS=Banana mild mosaic virus OX=148879 PE=4 SV=1	NA	NA	NA	NA
m64212_210919_105054/12387563/ccs		NA	NA	NA	NA	NA	NA	NA	COMM domain-containing protein 9-like [Phoenix dactylifera]	COMM domain-containing protein 9-like OS=Phoenix dactylifera OX=42345 GN=LOC103707868 PE=4 SV=1	NA	NA	NA	NA
m64212_210919_105054/12387738/ccs		NA	NA	NA	NA	NA	NA	NA			NA	NA	NA	NA
m64212_210919_105054/12387794/ccs		NA	NA	NA	NA	NA	NA	NA	PREDICTED: uncharacterized protein LOC104457235 [Eucalyptus grandis]	Uncharacterized protein OS=Eucalyptus grandis OX=71139 GN=EUGRSUZ_H01944 PE=4 SV=1	NA	NA	NA	NA
m64212_210919_105054/12387833/ccs	50S ribosomal protein L15, chloroplastic OS=Arabidopsis thaliana OX=3702 GN=RPL15 PE=1 SV=2	Ribosomal_L27A	NA	NA	NA	K02876	large subunit ribosomal protein L15	ko03010:Ribosome	50S ribosomal protein L15, chloroplastic [Asparagus officinalis]	Uncharacterized protein OS=Eucalyptus grandis OX=71139 GN=EUGRSUZ_G02317 PE=3 SV=1	KOG0846	Mitochondrial/chloroplast ribosomal protein L15/L10	[J]	Translation, ribosomal structure and biogenesis
m64212_210919_105054/12388103/ccs	SH3 domain-containing protein 2 OS=Arabidopsis thaliana OX=3702 GN=SH3P2 PE=1 SV=1	NA	NA	NA	NA	NA	NA	NA	SH3 domain-containing protein 2-like [Asparagus officinalis]	Uncharacterized protein OS=Arundo donax OX=35708 PE=4 SV=1	NA	NA	NA	NA
m64212_210919_105054/12388161/ccs	Auxin response factor 7 OS=Oryza sativa subsp. japonica OX=39947 GN=ARF7 PE=2 SV=1	AUX_IAA	regulation of transcription, DNA-templated(GO:0006355)| response to hormone(GO:0009725)	nucleus(GO:0005634)	DNA binding(GO:0003677)	K14486	auxin response factor	ko04075:Plant hormone signal transduction	PREDICTED: auxin response factor 7-like [Elaeis guineensis]	Auxin response factor OS=Nelumbo nucifera OX=4432 GN=LOC104593954 PE=3 SV=1	NA	NA	NA	NA
m64212_210919_105054/12388161/ccs	Auxin response factor 7 OS=Oryza sativa subsp. japonica OX=39947 GN=ARF7 PE=2 SV=1	B3	regulation of transcription, DNA-templated(GO:0006355)| response to hormone(GO:0009725)	nucleus(GO:0005634)	DNA binding(GO:0003677)	K14486	auxin response factor	ko04075:Plant hormone signal transduction	PREDICTED: auxin response factor 7-like [Elaeis guineensis]	Auxin response factor OS=Nelumbo nucifera OX=4432 GN=LOC104593954 PE=3 SV=1	NA	NA	NA	NA
m64212_210919_105054/12388161/ccs	Auxin response factor 7 OS=Oryza sativa subsp. japonica OX=39947 GN=ARF7 PE=2 SV=1	Auxin_resp	regulation of transcription, DNA-templated(GO:0006355)| response to hormone(GO:0009725)	nucleus(GO:0005634)	DNA binding(GO:0003677)	K14486	auxin response factor	ko04075:Plant hormone signal transduction	PREDICTED: auxin response factor 7-like [Elaeis guineensis]	Auxin response factor OS=Nelumbo nucifera OX=4432 GN=LOC104593954 PE=3 SV=1	NA	NA	NA	NA
m64212_210919_105054/12388169/ccs	Probable WRKY transcription factor 30 OS=Arabidopsis thaliana OX=3702 GN=WRKY30 PE=1 SV=1	WRKY	regulation of transcription, DNA-templated(GO:0006355)		DNA-binding transcription factor activity(GO:0003700)| sequence-specific DNA binding(GO:0043565)	NA	NA	NA	probable WRKY transcription factor 41 [Asparagus officinalis]	Uncharacterized protein OS=Asparagus officinalis OX=4686 GN=A4U43_UnF8320 PE=4 SV=1	NA	NA	NA	NA
m64212_210919_105054/12388407/ccs	UPF0160 protein MYG1, mitochondrial OS=Bos taurus OX=9913 PE=2 SV=1	UPF0160	NA	NA	NA	NA	NA	NA	UPF0160 protein [Jatropha curcas]	Uncharacterized protein OS=Jatropha curcas OX=180498 GN=JCGZ_14958 PE=4 SV=1	KOG2948	Predicted metal-binding protein	[R]	General function prediction only
m64212_210919_105054/12388422/ccs	Translin OS=Gallus gallus OX=9031 GN=TSN PE=1 SV=1	Translin			sequence-specific DNA binding(GO:0043565)	NA	NA	NA	translin [Panicum miliaceum]	Uncharacterized protein OS=Hordeum vulgare subsp. vulgare OX=112509 PE=4 SV=1	KOG3067	Translin family protein	[R]	General function prediction only
m64212_210919_105054/12388557/ccs		Sec62	protein transport(GO:0015031)	integral component of endoplasmic reticulum membrane(GO:0030176)		K12275	translocation protein SEC62	ko03060:Protein export|ko04141:Protein processing in endoplasmic reticulum	uncharacterized protein LOC109719062 [Ananas comosus]	Translocation protein sec62 OS=Ananas comosus OX=4615 GN=ACMD2_19964 PE=4 SV=1	KOG2927	Membrane component of ER protein translocation complex	[U]	Intracellular trafficking, secretion, and vesicular transport
m64212_210919_105054/12388624/ccs	Probable xyloglucan endotransglucosylase/hydrolase protein 23 OS=Arabidopsis thaliana OX=3702 GN=XTH23 PE=2 SV=1	XET_C	cellular glucan metabolic process(GO:0006073)| carbohydrate metabolic process(GO:0005975)	cell wall(GO:0005618)| apoplast(GO:0048046)	hydrolase activity, hydrolyzing O-glycosyl compounds(GO:0004553)| xyloglucan:xyloglucosyl transferase activity(GO:0016762)	K14504	xyloglucan:xyloglucosyl transferase TCH4	ko04075:Plant hormone signal transduction	Glycoside hydrolase [Macleaya cordata]	Xyloglucan endotransglucosylase/hydrolase OS=Macleaya cordata OX=56857 GN=BVC80_1823g74 PE=3 SV=1	NA	NA	NA	NA
m64212_210919_105054/12388624/ccs	Probable xyloglucan endotransglucosylase/hydrolase protein 23 OS=Arabidopsis thaliana OX=3702 GN=XTH23 PE=2 SV=1	Glyco_hydro_16	cellular glucan metabolic process(GO:0006073)| carbohydrate metabolic process(GO:0005975)	cell wall(GO:0005618)| apoplast(GO:0048046)	hydrolase activity, hydrolyzing O-glycosyl compounds(GO:0004553)| xyloglucan:xyloglucosyl transferase activity(GO:0016762)	K14504	xyloglucan:xyloglucosyl transferase TCH4	ko04075:Plant hormone signal transduction	Glycoside hydrolase [Macleaya cordata]	Xyloglucan endotransglucosylase/hydrolase OS=Macleaya cordata OX=56857 GN=BVC80_1823g74 PE=3 SV=1	NA	NA	NA	NA
m64212_210919_105054/12388979/ccs.1	Isoamylase 3, chloroplastic OS=Oryza sativa subsp. japonica OX=39947 GN=ISA3 PE=2 SV=1	Alpha-amylase_C	carbohydrate metabolic process(GO:0005975)		cation binding(GO:0043169)| catalytic activity(GO:0003824)	K01214	isoamylase	NA:NA	isoamylase 3, chloroplastic isoform X1 [Phoenix dactylifera]	isoamylase 3, chloroplastic isoform X1 OS=Phoenix dactylifera OX=42345 GN=LOC103708478 PE=4 SV=1	KOG0470	1,4-alpha-glucan branching enzyme/starch branching enzyme II	[G]	Carbohydrate transport and metabolism
m64212_210919_105054/12389030/ccs		NA	NA	NA	NA	NA	NA	NA	hypothetical protein ZOSMA_74G00640 [Zostera marina]	D-alanine--D-alanine ligase OS=Anthurium amnicola OX=1678845 GN=ddl_4 PE=4 SV=1	KOG2580	Mitochondrial import inner membrane translocase, subunit TIM44	[U]	Intracellular trafficking, secretion, and vesicular transport
m64212_210919_105054/12389090/ccs	LRR receptor kinase BAK1 OS=Oryza sativa subsp. indica OX=39946 GN=BAK1 PE=2 SV=1	Pkinase	protein phosphorylation(GO:0006468)		protein binding(GO:0005515)| ATP binding(GO:0005524)| protein kinase activity(GO:0004672)	K13418	somatic embryogenesis receptor kinase 1	NA:NA	somatic embryogenesis receptor-like kinase [Ananas comosus]	Somatic embryogenesis receptor-like kinase 1 OS=Ananas comosus OX=4615 GN=SERK1 PE=2 SV=1	NA	NA	NA	NA
m64212_210919_105054/12389090/ccs	LRR receptor kinase BAK1 OS=Oryza sativa subsp. indica OX=39946 GN=BAK1 PE=2 SV=1	LRR_1	protein phosphorylation(GO:0006468)		protein binding(GO:0005515)| ATP binding(GO:0005524)| protein kinase activity(GO:0004672)	K13418	somatic embryogenesis receptor kinase 1	NA:NA	somatic embryogenesis receptor-like kinase [Ananas comosus]	Somatic embryogenesis receptor-like kinase 1 OS=Ananas comosus OX=4615 GN=SERK1 PE=2 SV=1	NA	NA	NA	NA
m64212_210919_105054/12389090/ccs	LRR receptor kinase BAK1 OS=Oryza sativa subsp. indica OX=39946 GN=BAK1 PE=2 SV=1	LRRNT_2	protein phosphorylation(GO:0006468)		protein binding(GO:0005515)| ATP binding(GO:0005524)| protein kinase activity(GO:0004672)	K13418	somatic embryogenesis receptor kinase 1	NA:NA	somatic embryogenesis receptor-like kinase [Ananas comosus]	Somatic embryogenesis receptor-like kinase 1 OS=Ananas comosus OX=4615 GN=SERK1 PE=2 SV=1	NA	NA	NA	NA
m64212_210919_105054/12451945/ccs	Calmodulin-binding receptor-like cytoplasmic kinase 3 OS=Arabidopsis thaliana OX=3702 GN=CRCK3 PE=2 SV=1	Pkinase_Tyr	protein phosphorylation(GO:0006468)		protein kinase activity(GO:0004672)	NA	NA	NA	PREDICTED: calmodulin-binding receptor-like cytoplasmic kinase 3 isoform X1 [Elaeis guineensis]	calmodulin-binding receptor-like cytoplasmic kinase 3 OS=Phoenix dactylifera OX=42345 GN=LOC103711478 PE=4 SV=1	KOG1187	Serine/threonine protein kinase	[T]	Signal transduction mechanisms
m64212_210919_105054/12452479/ccs		NA	NA	NA	NA	NA	NA	NA	PREDICTED: uncharacterized protein LOC103973722 [Musa acuminata subsp. malaccensis]	Uncharacterized protein OS=Musa acuminata subsp. malaccensis OX=214687 GN=103973722 PE=4 SV=1	NA	NA	NA	NA
m64212_210919_105054/12452487/ccs	Ribosomal RNA small subunit methyltransferase OS=Arabidopsis thaliana OX=3702 GN=DIM1A PE=1 SV=1	RrnaAD	NA	NA	NA	K14191	18S rRNA (adenine1779-N6/adenine1780-N6)-dimethyltransferase	NA:NA	ribosomal RNA small subunit methyltransferase [Dendrobium catenatum]	rRNA adenine N(6)-methyltransferase OS=Dendrobium catenatum OX=906689 GN=MA16_Dca001796 PE=3 SV=1	KOG0820	Ribosomal RNA adenine dimethylase	[A]	RNA processing and modification
m64212_210919_105054/12452938/ccs	Probable thiol methyltransferase 2 OS=Arabidopsis thaliana OX=3702 GN=HOL3 PE=1 SV=1	TPMT			S-adenosylmethionine-dependent methyltransferase activity(GO:0008757)	NA	NA	NA	PREDICTED: probable thiol methyltransferase 2 isoform X1 [Nelumbo nucifera]	probable thiol methyltransferase 2 isoform X1 OS=Nelumbo nucifera OX=4432 GN=LOC104612175 PE=4 SV=1	NA	NA	NA	NA
m64212_210919_105054/12453146/ccs	F-box/kelch-repeat protein At1g55270 OS=Arabidopsis thaliana OX=3702 GN=At1g55270 PE=2 SV=1	F-box			protein binding(GO:0005515)	NA	NA	NA	F-box domain-containing protein/Kelch_1 domain-containing protein [Cephalotus follicularis]	F-box domain-containing protein/Kelch_1 domain-containing protein OS=Cephalotus follicularis OX=3775 GN=CFOL_v3_11832 PE=4 SV=1	KOG1072	FOG: Kelch repeat	[R]	General function prediction only
m64212_210919_105054/12453146/ccs	F-box/kelch-repeat protein At1g55270 OS=Arabidopsis thaliana OX=3702 GN=At1g55270 PE=2 SV=1	Kelch_1			protein binding(GO:0005515)	NA	NA	NA	F-box domain-containing protein/Kelch_1 domain-containing protein [Cephalotus follicularis]	F-box domain-containing protein/Kelch_1 domain-containing protein OS=Cephalotus follicularis OX=3775 GN=CFOL_v3_11832 PE=4 SV=1	KOG1072	FOG: Kelch repeat	[R]	General function prediction only
m64212_210919_105054/12453146/ccs	F-box/kelch-repeat protein At1g55270 OS=Arabidopsis thaliana OX=3702 GN=At1g55270 PE=2 SV=1	Kelch_1			protein binding(GO:0005515)	NA	NA	NA	F-box domain-containing protein/Kelch_1 domain-containing protein [Cephalotus follicularis]	F-box domain-containing protein/Kelch_1 domain-containing protein OS=Cephalotus follicularis OX=3775 GN=CFOL_v3_11832 PE=4 SV=1	KOG1072	FOG: Kelch repeat	[R]	General function prediction only
m64212_210919_105054/12453352/ccs	E3 ubiquitin-protein ligase RGLG5 OS=Arabidopsis thaliana OX=3702 GN=RGLG5 PE=1 SV=1	Copine	NA	NA	NA	K16280	E3 ubiquitin-protein ligase RGLG	NA:NA	E3 ubiquitin-protein ligase RGLG5 isoform X2 [Capsella rubella]	Uncharacterized protein OS=Arabidopsis lyrata subsp. lyrata OX=81972 GN=ARALYDRAFT_890218 PE=4 SV=1	KOG1327	Copine	[T]	Signal transduction mechanisms
m64212_210919_105054/12453352/ccs	E3 ubiquitin-protein ligase RGLG5 OS=Arabidopsis thaliana OX=3702 GN=RGLG5 PE=1 SV=1	zf-C3HC4_3	NA	NA	NA	K16280	E3 ubiquitin-protein ligase RGLG	NA:NA	E3 ubiquitin-protein ligase RGLG5 isoform X2 [Capsella rubella]	Uncharacterized protein OS=Arabidopsis lyrata subsp. lyrata OX=81972 GN=ARALYDRAFT_890218 PE=4 SV=1	KOG1327	Copine	[T]	Signal transduction mechanisms
m64212_210919_105054/12453414/ccs	Exocyst complex component EXO70B1 OS=Arabidopsis thaliana OX=3702 GN=EXO70B1 PE=1 SV=1	Exo70	exocytosis(GO:0006887)	exocyst(GO:0000145)		K07195	exocyst complex component 7	ko04910:Insulin signaling pathway	PREDICTED: exocyst complex component EXO70A1-like [Nelumbo nucifera]	Exocyst subunit Exo70 family protein OS=Nelumbo nucifera OX=4432 GN=LOC104600507 PE=3 SV=1	KOG2344	Exocyst component protein and related proteins	[U]	Intracellular trafficking, secretion, and vesicular transport
m64212_210919_105054/12453709/ccs	Probable sucrose-phosphate synthase 2 OS=Craterostigma plantagineum OX=4153 GN=SPS2 PE=2 SV=1	Glycos_transf_1	NA	NA	NA	K00696	sucrose-phosphate synthase	ko00500:Starch and sucrose metabolism	PREDICTED: probable sucrose-phosphate synthase 2 [Elaeis guineensis]	Putative sucrose-phosphate synthase 2 OS=Anthurium amnicola OX=1678845 GN=SPS2_9 PE=3 SV=1	KOG0853	Glycosyltransferase	[M]	Cell wall/membrane/envelope biogenesis
m64212_210919_105054/12453709/ccs	Probable sucrose-phosphate synthase 2 OS=Craterostigma plantagineum OX=4153 GN=SPS2 PE=2 SV=1	S6PP	NA	NA	NA	K00696	sucrose-phosphate synthase	ko00500:Starch and sucrose metabolism	PREDICTED: probable sucrose-phosphate synthase 2 [Elaeis guineensis]	Putative sucrose-phosphate synthase 2 OS=Anthurium amnicola OX=1678845 GN=SPS2_9 PE=3 SV=1	KOG0853	Glycosyltransferase	[M]	Cell wall/membrane/envelope biogenesis
m64212_210919_105054/12453816/ccs		NA	NA	NA	NA	NA	NA	NA			NA	NA	NA	NA
m64212_210919_105054/12453906/ccs	Protein SET DOMAIN GROUP 41 OS=Arabidopsis thaliana OX=3702 GN=SDG41 PE=2 SV=1	NA	NA	NA	NA	K11426	SET and MYND domain-containing protein	NA:NA	Protein SET DOMAIN GROUP 41 [Ananas comosus]	Protein SET DOMAIN GROUP 41 OS=Ananas comosus OX=4615 GN=ACMD2_03505 PE=4 SV=1	NA	NA	NA	NA
m64212_210919_105054/12454005/ccs	Nuclear/nucleolar GTPase 2 OS=Oryza sativa subsp. indica OX=39946 GN=NUG2 PE=3 SV=1	MMR_HSR1			GTP binding(GO:0005525)	NA	NA	NA	nuclear/nucleolar GTPase 2 [Sorghum bicolor]	Nuclear/nucleolar GTPase 2 OS=Sorghum bicolor OX=4558 GN=SORBI_3001G371000 PE=3 SV=1	KOG2423	Nucleolar GTPase	[R]	General function prediction only
m64212_210919_105054/12454118/ccs	Protein trichome berefringence-like 7 OS=Arabidopsis thaliana OX=3702 GN=TBL7 PE=3 SV=1	PMR5N	NA	NA	NA	NA	NA	NA	PREDICTED: LOW QUALITY PROTEIN: protein trichome berefringence-like 7 [Elaeis guineensis]	Uncharacterized protein OS=Musa acuminata subsp. malaccensis OX=214687 GN=103983636 PE=4 SV=1	NA	NA	NA	NA
m64212_210919_105054/12454118/ccs	Protein trichome berefringence-like 7 OS=Arabidopsis thaliana OX=3702 GN=TBL7 PE=3 SV=1	PC-Esterase	NA	NA	NA	NA	NA	NA	PREDICTED: LOW QUALITY PROTEIN: protein trichome berefringence-like 7 [Elaeis guineensis]	Uncharacterized protein OS=Musa acuminata subsp. malaccensis OX=214687 GN=103983636 PE=4 SV=1	NA	NA	NA	NA
m64212_210919_105054/12454738/ccs	Ultraviolet-B receptor UVR8 OS=Arabidopsis thaliana OX=3702 GN=UVR8 PE=1 SV=1	RCC1	NA	NA	NA	NA	NA	NA	Ultraviolet-B receptor UVR8 [Ananas comosus]	Ultraviolet-B receptor UVR8 OS=Ananas comosus OX=4615 GN=ACMD2_02182 PE=4 SV=1	KOG1426	FOG: RCC1 domain	[S]	Function unknown
m64212_210919_105054/12454738/ccs	Ultraviolet-B receptor UVR8 OS=Arabidopsis thaliana OX=3702 GN=UVR8 PE=1 SV=1	RCC1	NA	NA	NA	NA	NA	NA	Ultraviolet-B receptor UVR8 [Ananas comosus]	Ultraviolet-B receptor UVR8 OS=Ananas comosus OX=4615 GN=ACMD2_02182 PE=4 SV=1	KOG1426	FOG: RCC1 domain	[S]	Function unknown
m64212_210919_105054/1245775/ccs		NA	NA	NA	NA	NA	NA	NA			NA	NA	NA	NA
m64212_210919_105054/1245796/ccs	Flavonoid 3&apos;-monooxygenase OS=Petunia hybrida OX=4102 GN=CYP75B2 PE=2 SV=1	p450	oxidation-reduction process(GO:0055114)		iron ion binding(GO:0005506)| oxidoreductase activity, acting on paired donors, with incorporation or reduction of molecular oxygen(GO:0016705)| heme binding(GO:0020037)	NA	NA	NA	PREDICTED: cytochrome P450 71A1 [Vitis vinifera]	Uncharacterized protein OS=Vitis vinifera OX=29760 GN=VIT_09s0002g01090 PE=3 SV=1	KOG0156	Cytochrome P450 CYP2 subfamily	[Q]	Secondary metabolites biosynthesis, transport and catabolism
m64212_210919_105054/1245817/ccs		NA	NA	NA	NA	NA	NA	NA			NA	NA	NA	NA
m64212_210919_105054/1245864/ccs	Light-harvesting complex-like protein OHP1, chloroplastic OS=Arabidopsis thaliana OX=3702 GN=OHP1 PE=1 SV=1	NA	NA	NA	NA	NA	NA	NA	light-harvesting complex-like protein OHP1, chloroplastic isoform X2 [Sorghum bicolor]	Uncharacterized protein OS=Sorghum bicolor OX=4558 GN=SORBI_3002G033800 PE=4 SV=1	NA	NA	NA	NA
m64212_210919_105054/1246222/ccs	E3 ubiquitin-protein ligase AIRP2 OS=Arabidopsis thaliana OX=3702 GN=AIRP2 PE=1 SV=1	zf-C3HC4_3	NA	NA	NA	NA	NA	NA	PREDICTED: uncharacterized protein LOC105034346 [Elaeis guineensis]	RING finger protein 141 OS=Anthurium amnicola OX=1678845 GN=RNF141_5 PE=4 SV=1	KOG1039	Predicted E3 ubiquitin ligase	[O]	Posttranslational modification, protein turnover, chaperones
m64212_210919_105054/1246283/ccs		PX			phosphatidylinositol binding(GO:0035091)	NA	NA	NA	hypothetical protein RFI_32649 [Reticulomyxa filosa]	Uncharacterized protein OS=Reticulomyxa filosa OX=46433 GN=RFI_32649 PE=4 SV=1	NA	NA	NA	NA
m64212_210919_105054/1246343/ccs		NA	NA	NA	NA	NA	NA	NA			NA	NA	NA	NA
m64212_210919_105054/1246458/ccs	Serine/threonine-protein phosphatase PP1 OS=Oryza sativa subsp. japonica OX=39947 GN=Os03g0268000 PE=2 SV=2	NA	NA	NA	NA	K06269	serine/threonine-protein phosphatase PP1 catalytic subunit	ko03015:mRNA surveillance pathway|ko04022:cGMP-PKG signaling pathway|ko04024:cAMP signaling pathway|ko04113:Meiosis - yeast|ko04114:Oocyte meiosis|ko04261:Adrenergic signaling in cardiomyocytes|ko04270:Vascular smooth muscle contraction|ko04390:Hippo signaling pathway|ko04510:Focal adhesion|ko04611:Platelet activation|ko04720:Long-term potentiation|ko04728:Dopaminergic synapse|ko04750:Inflammator…	RecName: Full=Serine/threonine-protein phosphatase PP1	Serine/threonine-protein phosphatase OS=Oryza nivara OX=4536 PE=3 SV=1	KOG0374	Serine/threonine specific protein phosphatase PP1, catalytic subunit	[R]	General function prediction only
m64212_210919_105054/1246505/ccs		NA	NA	NA	NA	NA	NA	NA			NA	NA	NA	NA
m64212_210919_105054/1246680/ccs		NA	NA	NA	NA	NA	NA	NA			NA	NA	NA	NA
m64212_210919_105054/1246976/ccs	60S ribosomal protein L7a-1 OS=Oryza sativa subsp. japonica OX=39947 GN=RPL7A-1 PE=2 SV=1	Ribosomal_L7Ae	NA	NA	NA	K02936	large subunit ribosomal protein L7Ae	ko03010:Ribosome	60S ribosomal protein L7a-1-like [Phoenix dactylifera]	60S ribosomal protein L7a-1-like OS=Phoenix dactylifera OX=42345 GN=LOC103717460 PE=4 SV=1	KOG3166	60S ribosomal protein L7A	[J]	Translation, ribosomal structure and biogenesis
m64212_210919_105054/1247129/ccs	Mini-chromosome maintenance complex-binding protein OS=Arabidopsis thaliana OX=3702 GN=ETG1 PE=1 SV=1	MCM_bind	NA	NA	NA	NA	NA	NA	PREDICTED: mini-chromosome maintenance complex-binding protein-like isoform X2 [Nelumbo nucifera]	Mini-chromosome maintenance complex-binding protein (Fragment) OS=Anthurium amnicola OX=1678845 GN=ETG1 PE=4 SV=1	KOG2545	Conserved membrane protein	[S]	Function unknown
m64212_210919_105054/1247214/ccs	F-box/kelch-repeat protein At1g23390 OS=Arabidopsis thaliana OX=3702 GN=At1g23390 PE=2 SV=1	F-box			protein binding(GO:0005515)	NA	NA	NA	F-box/kelch-repeat protein At1g23390 [Carica papaya]	F-box domain containing protein OS=Parasponia andersonii OX=3476 GN=PanWU01x14_263360 PE=4 SV=1	NA	NA	NA	NA
m64212_210919_105054/1247424/ccs	TITAN-like protein OS=Arabidopsis thaliana OX=3702 GN=TTL PE=2 SV=1	CCDC84	NA	NA	NA	NA	NA	NA	PREDICTED: TITAN-like protein [Vitis vinifera]	Coiled-coil domain-containing protein 84 OS=Macleaya cordata OX=56857 GN=BVC80_9101g62 PE=4 SV=1	NA	NA	NA	NA
m64212_210919_105054/1247560/ccs	Probable CCR4-associated factor 1 homolog 11 OS=Arabidopsis thaliana OX=3702 GN=CAF1-11 PE=2 SV=1	CAF1	NA	NA	NA	K12581	CCR4-NOT transcription complex subunit 7/8	ko03018:RNA degradation	probable CCR4-associated factor 1 homolog 9 [Populus trichocarpa]	Uncharacterized protein OS=Populus trichocarpa OX=3694 GN=POPTR_009G161500v3 PE=4 SV=1	KOG0304	mRNA deadenylase subunit	[A]	RNA processing and modification
m64212_210919_105054/1247716/ccs	CSC1-like protein At1g11960 OS=Arabidopsis thaliana OX=3702 GN=At1g11960 PE=2 SV=1	RSN1_7TM		membrane(GO:0016020)		NA	NA	NA	PREDICTED: calcium permeable stress-gated cation channel 1-like [Musa acuminata subsp. malaccensis]	Uncharacterized protein OS=Musa acuminata subsp. malaccensis OX=214687 GN=103988118 PE=4 SV=1	KOG1134	Uncharacterized conserved protein	[R]	General function prediction only
m64212_210919_105054/1247800/ccs	Red chlorophyll catabolite reductase, chloroplastic OS=Arabidopsis thaliana OX=3702 GN=RCCR PE=1 SV=2	RCC_reductase			red chlorophyll catabolite reductase activity(GO:0051743)	K13545	red chlorophyll catabolite reductase	ko00860:Porphyrin and chlorophyll metabolism	PREDICTED: red chlorophyll catabolite reductase [Musa acuminata subsp. malaccensis]	Uncharacterized protein OS=Musa acuminata subsp. malaccensis OX=214687 GN=103999342 PE=4 SV=1	NA	NA	NA	NA
m64212_210919_105054/1247857/ccs		NA	NA	NA	NA	NA	NA	NA	WD40 repeat protein [Actinidia chinensis var. chinensis]	Putative WD repeat-containing protein C2A9.03 (Fragment) OS=Anthurium amnicola OX=1678845 GN=SPBC2A9.03_2 PE=4 SV=1	NA	NA	NA	NA
m64212_210919_105054/1248034/ccs		NA	NA	NA	NA	NA	NA	NA	PREDICTED: uncharacterized protein LOC103978368 [Musa acuminata subsp. malaccensis]	Protein EMBRYONIC FLOWER 1 (Fragment) OS=Anthurium amnicola OX=1678845 GN=EMF1_1 PE=4 SV=1	NA	NA	NA	NA
m64212_210919_105054/1248039/ccs	Exosome complex exonuclease RRP44 homolog A OS=Arabidopsis thaliana OX=3702 GN=RRP44A PE=2 SV=2	Rrp44_S1			ribonuclease activity(GO:0004540)| RNA binding(GO:0003723)	K12585	exosome complex exonuclease DIS3/RRP44 [EC:3.1.13.-]	ko03018:RNA degradation	PREDICTED: exosome complex exonuclease RRP44 homolog A isoform X2 [Elaeis guineensis]	exosome complex exonuclease RRP44 homolog A OS=Phoenix dactylifera OX=42345 GN=LOC103704930 PE=3 SV=1	KOG2102	Exosomal 3'-5' exoribonuclease complex, subunit Rrp44/Dis3	[J]	Translation, ribosomal structure and biogenesis
m64212_210919_105054/1248039/ccs	Exosome complex exonuclease RRP44 homolog A OS=Arabidopsis thaliana OX=3702 GN=RRP44A PE=2 SV=2	RNB			ribonuclease activity(GO:0004540)| RNA binding(GO:0003723)	K12585	exosome complex exonuclease DIS3/RRP44 [EC:3.1.13.-]	ko03018:RNA degradation	PREDICTED: exosome complex exonuclease RRP44 homolog A isoform X2 [Elaeis guineensis]	exosome complex exonuclease RRP44 homolog A OS=Phoenix dactylifera OX=42345 GN=LOC103704930 PE=3 SV=1	KOG2102	Exosomal 3'-5' exoribonuclease complex, subunit Rrp44/Dis3	[J]	Translation, ribosomal structure and biogenesis
m64212_210919_105054/12517463/ccs	Histone H2B.1 OS=Oryza sativa subsp. indica OX=39946 GN=OsI_010709 PE=3 SV=1	Histone		nucleosome(GO:0000786)	DNA binding(GO:0003677)	NA	NA	NA	PREDICTED: histone H2B-like [Nicotiana attenuata]	Histone H2B OS=Nicotiana attenuata OX=49451 GN=H2B1_3 PE=3 SV=1	KOG1744	Histone H2B	[B]	Chromatin structure and dynamics
m64212_210919_105054/12517663/ccs	Endonuclease 4 OS=Arabidopsis thaliana OX=3702 GN=ENDO4 PE=1 SV=1	S1-P1_nuclease	DNA catabolic process(GO:0006308)		nucleic acid binding(GO:0003676)| endonuclease activity(GO:0004519)	NA	NA	NA	PREDICTED: endonuclease 4 isoform X1 [Musa acuminata subsp. malaccensis]	Uncharacterized protein OS=Musa acuminata subsp. malaccensis OX=214687 GN=103993591 PE=4 SV=1	NA	NA	NA	NA
m64212_210919_105054/12517938/ccs	Protein SIEVE ELEMENT OCCLUSION B OS=Arabidopsis thaliana OX=3702 GN=SEOB PE=1 SV=1	SEO_C	NA	NA	NA	NA	NA	NA	PREDICTED: protein SIEVE ELEMENT OCCLUSION B-like [Musa acuminata subsp. malaccensis]	Uncharacterized protein OS=Musa acuminata subsp. malaccensis OX=214687 PE=4 SV=1	NA	NA	NA	NA
m64212_210919_105054/12517938/ccs	Protein SIEVE ELEMENT OCCLUSION B OS=Arabidopsis thaliana OX=3702 GN=SEOB PE=1 SV=1	SEO_N	NA	NA	NA	NA	NA	NA	PREDICTED: protein SIEVE ELEMENT OCCLUSION B-like [Musa acuminata subsp. malaccensis]	Uncharacterized protein OS=Musa acuminata subsp. malaccensis OX=214687 PE=4 SV=1	NA	NA	NA	NA
m64212_210919_105054/12518208/ccs	Lipase OS=Staphylococcus hyicus OX=1284 GN=lip PE=1 SV=1	NA	NA	NA	NA	NA	NA	NA	uncharacterized protein LOC107407479 [Ziziphus jujuba]	Uncharacterized protein OS=Apostasia shenzhenica OX=1088818 GN=AXF42_Ash016068 PE=4 SV=1	NA	NA	NA	NA
m64212_210919_105054/12518364/ccs	Spastin OS=Mus musculus OX=10090 GN=Spast PE=1 SV=3	AAA			ATP binding(GO:0005524)	NA	NA	NA	uncharacterized protein LOC103718614 isoform X2 [Phoenix dactylifera]	uncharacterized protein LOC103718614 isoform X2 OS=Phoenix dactylifera OX=42345 GN=LOC103718614 PE=4 SV=1	KOG0737	AAA+-type ATPase	[O]	Posttranslational modification, protein turnover, chaperones
m64212_210919_105054/12518544/ccs	Autophagy-related protein 18g OS=Arabidopsis thaliana OX=3702 GN=ATG18G PE=2 SV=1	BCAS3	NA	NA	NA	NA	NA	NA	PREDICTED: autophagy-related protein 18f-like [Elaeis guineensis]	autophagy-related protein 18f-like OS=Phoenix dactylifera OX=42345 GN=LOC103696161 PE=4 SV=1	KOG2109	WD40 repeat protein	[R]	General function prediction only
m64212_210919_105054/12518672/ccs		NA	NA	NA	NA	NA	NA	NA			NA	NA	NA	NA
m64212_210919_105054/12518890/ccs		NA	NA	NA	NA	NA	NA	NA			NA	NA	NA	NA
m64212_210919_105054/12519143/ccs		DUF936	NA	NA	NA	NA	NA	NA	uncharacterized protein LOC105628417 [Jatropha curcas]	ATP synthase subunit beta 1 (Fragment) OS=Anthurium amnicola OX=1678845 GN=atpD1_0 PE=4 SV=1	NA	NA	NA	NA
m64212_210919_105054/12519211/ccs.1		DUF4005	NA	NA	NA	NA	NA	NA	PREDICTED: protein IQ-DOMAIN 1-like [Elaeis guineensis]	protein IQ-DOMAIN 1 OS=Phoenix dactylifera OX=42345 GN=LOC103714147 PE=4 SV=1	NA	NA	NA	NA
m64212_210919_105054/12519454/ccs	Alanine--glyoxylate aminotransferase 1 OS=Saccharomyces cerevisiae (strain ATCC 204508 / S288c) OX=559292 GN=AGX1 PE=1 SV=1	Aminotran_5	NA	NA	NA	K00830	alanine-glyoxylate transaminase / serine-glyoxylate transaminase / serine-pyruvate transaminase	ko00250:Alanine, aspartate and glutamate metabolism|ko00260:Glycine, serine and threonine metabolism|ko00630:Glyoxylate and dicarboxylate metabolism|ko00680:Methane metabolism|ko01200:Carbon metabolism|ko04146:Peroxisome	hypothetical protein RFI_00636 [Reticulomyxa filosa]	Uncharacterized protein OS=Reticulomyxa filosa OX=46433 GN=RFI_00636 PE=4 SV=1	KOG2862	Alanine-glyoxylate aminotransferase AGT1	[R]	General function prediction only
m64212_210919_105054/12519513/ccs		LRR_6			protein binding(GO:0005515)	K14515	EIN3-binding F-box protein	ko04075:Plant hormone signal transduction	F-box family protein [Zostera marina]	F-box family protein OS=Zostera marina OX=29655 GN=ZOSMA_17G00680 PE=4 SV=1	NA	NA	NA	NA
m64212_210919_105054/12519689/ccs	F-box/LRR-repeat protein 15 OS=Arabidopsis thaliana OX=3702 GN=FBL15 PE=2 SV=2	NA	NA	NA	NA	NA	NA	NA	F-box/LRR-repeat protein 15 isoform X2 [Ananas comosus]	F-box / LRR-repeat protein OS=Citrus unshiu OX=55188 GN=ORF61 PE=4 SV=1	KOG1947	Leucine rich repeat proteins, some proteins contain F-box	[R]	General function prediction only
m64212_210919_105054/12582928/ccs		DUF1068	NA	NA	NA	NA	NA	NA	hypothetical protein AXF42_Ash010407 [Apostasia shenzhenica]	Tuftelin (Fragment) OS=Anthurium amnicola OX=1678845 GN=TUFT1 PE=4 SV=1	KOG1823	DRIM (Down-regulated in metastasis)-like proteins	[V]	Defense mechanisms
m64212_210919_105054/12583913/ccs	Protein RMD5 homolog OS=Arabidopsis thaliana OX=3702 GN=RMD5 PE=1 SV=1	zf-RING_UBOX	NA	NA	NA	NA	NA	NA	protein RMD5 homolog [Phoenix dactylifera]	protein RMD5 homolog A-like OS=Phoenix dactylifera OX=42345 GN=LOC103710793 PE=4 SV=1	KOG2817	Predicted E3 ubiquitin ligase	[O]	Posttranslational modification, protein turnover, chaperones
m64212_210919_105054/12583913/ccs	Protein RMD5 homolog OS=Arabidopsis thaliana OX=3702 GN=RMD5 PE=1 SV=1	CLTH	NA	NA	NA	NA	NA	NA	protein RMD5 homolog [Phoenix dactylifera]	protein RMD5 homolog A-like OS=Phoenix dactylifera OX=42345 GN=LOC103710793 PE=4 SV=1	KOG2817	Predicted E3 ubiquitin ligase	[O]	Posttranslational modification, protein turnover, chaperones
m64212_210919_105054/12583971/ccs.1		NA	NA	NA	NA	NA	NA	NA			NA	NA	NA	NA
m64212_210919_105054/12584058/ccs.1		NA	NA	NA	NA	NA	NA	NA			NA	NA	NA	NA
m64212_210919_105054/12584677/ccs	Protein yippee-like At4g27745 OS=Arabidopsis thaliana OX=3702 GN=At4g27745 PE=3 SV=2	Yippee-Mis18	NA	NA	NA	NA	NA	NA	PREDICTED: protein yippee-like At4g27745 [Malus domestica]	Protein yippee-like OS=Phoenix dactylifera OX=42345 GN=LOC103719068 PE=3 SV=1	KOG3399	Predicted Yippee-type zinc-binding protein	[R]	General function prediction only
m64212_210919_105054/12585038/ccs		DUF569	NA	NA	NA	NA	NA	NA	hypothetical protein COLO4_36207 [Corchorus olitorius]	Uncharacterized protein OS=Corchorus olitorius OX=93759 GN=COLO4_36207 PE=4 SV=1	NA	NA	NA	NA
m64212_210919_105054/12585046/ccs	Senescence/dehydration-associated protein At4g35985, chloroplastic OS=Arabidopsis thaliana OX=3702 GN=P85 PE=2 SV=1	Senescence	NA	NA	NA	K19366	spartin	ko04144:Endocytosis	PREDICTED: protein EARLY-RESPONSIVE TO DEHYDRATION 7, chloroplastic [Elaeis guineensis]	uncharacterized protein LOC103706182 OS=Phoenix dactylifera OX=42345 GN=LOC103706182 PE=4 SV=1	NA	NA	NA	NA
m64212_210919_105054/12585086/ccs	Transketolase, chloroplastic OS=Zea mays OX=4577 PE=1 SV=1	Transket_pyr	NA	NA	NA	K00615	transketolase	ko00030:Pentose phosphate pathway|ko00710:Carbon fixation in photosynthetic organisms|ko01051:Biosynthesis of ansamycins|ko01200:Carbon metabolism|ko01230:Biosynthesis of amino acids	PREDICTED: transketolase, chloroplastic [Cucumis sativus]	Uncharacterized protein OS=Cucumis sativus OX=3659 GN=Csa_6G077460 PE=4 SV=1	KOG0523	Transketolase	[G]	Carbohydrate transport and metabolism
m64212_210919_105054/12585086/ccs	Transketolase, chloroplastic OS=Zea mays OX=4577 PE=1 SV=1	Transketolase_C	NA	NA	NA	K00615	transketolase	ko00030:Pentose phosphate pathway|ko00710:Carbon fixation in photosynthetic organisms|ko01051:Biosynthesis of ansamycins|ko01200:Carbon metabolism|ko01230:Biosynthesis of amino acids	PREDICTED: transketolase, chloroplastic [Cucumis sativus]	Uncharacterized protein OS=Cucumis sativus OX=3659 GN=Csa_6G077460 PE=4 SV=1	KOG0523	Transketolase	[G]	Carbohydrate transport and metabolism
m64212_210919_105054/12585086/ccs	Transketolase, chloroplastic OS=Zea mays OX=4577 PE=1 SV=1	Transketolase_N	NA	NA	NA	K00615	transketolase	ko00030:Pentose phosphate pathway|ko00710:Carbon fixation in photosynthetic organisms|ko01051:Biosynthesis of ansamycins|ko01200:Carbon metabolism|ko01230:Biosynthesis of amino acids	PREDICTED: transketolase, chloroplastic [Cucumis sativus]	Uncharacterized protein OS=Cucumis sativus OX=3659 GN=Csa_6G077460 PE=4 SV=1	KOG0523	Transketolase	[G]	Carbohydrate transport and metabolism
m64212_210919_105054/12585360/ccs	Sugar transporter ERD6-like 7 OS=Arabidopsis thaliana OX=3702 GN=At2g48020 PE=2 SV=2	Sugar_tr	transmembrane transport(GO:0055085)	integral component of membrane(GO:0016021)	transmembrane transporter activity(GO:0022857)	K08145	MFS transporter, SP family, solute carrier family 2 (facilitated glucose transporter), member 8	NA:NA	sugar transporter ERD6-like 16 [Asparagus officinalis]	sugar transporter ERD6-like 16 OS=Phoenix dactylifera OX=42345 GN=LOC103710954 PE=3 SV=1	KOG0254	Predicted transporter (major facilitator superfamily)	[R]	General function prediction only
m64212_210919_105054/12585743/ccs	Transcriptional activator DEMETER OS=Arabidopsis thaliana OX=3702 GN=DME PE=1 SV=2	RRM_DME	NA	NA	NA	NA	NA	NA	PREDICTED: uncharacterized protein LOC102715541 isoform X1 [Oryza brachyantha]	Uncharacterized protein OS=Setaria italica OX=4555 PE=4 SV=1	NA	NA	NA	NA
m64212_210919_105054/12648660/ccs		PDDEXK_6	NA	NA	NA	NA	NA	NA	uncharacterized protein LOC103713613 [Phoenix dactylifera]	Uncharacterized protein (Fragment) OS=Anthurium amnicola OX=1678845 GN=g.30977 PE=4 SV=1	NA	NA	NA	NA
m64212_210919_105054/12648699/ccs		NA	NA	NA	NA	NA	NA	NA	PREDICTED: uncharacterized protein LOC105035318 [Elaeis guineensis]	Uncharacterized protein OS=Anthurium amnicola OX=1678845 GN=g.94473 PE=4 SV=1	NA	NA	NA	NA
m64212_210919_105054/12648891/ccs	Serine carboxypeptidase-like 35 OS=Arabidopsis thaliana OX=3702 GN=SCPL35 PE=2 SV=1	Peptidase_S10	proteolysis(GO:0006508)		serine-type carboxypeptidase activity(GO:0004185)	K16297	serine carboxypeptidase-like clade II [EC:3.4.16.-]	NA:NA	serine carboxypeptidase-like 35 [Papaver somniferum]	Carboxypeptidase OS=Anthurium amnicola OX=1678845 GN=SCPL35_3 PE=3 SV=1	KOG1282	Serine carboxypeptidases (lysosomal cathepsin A)	[E]	Amino acid transport and metabolism
m64212_210919_105054/12648942/ccs.1	Elongation factor 1-alpha OS=Aspergillus oryzae (strain ATCC 42149 / RIB 40) OX=510516 GN=tef1 PE=3 SV=1	GTP_EFTU			GTPase activity(GO:0003924)| GTP binding(GO:0005525)	K03231	elongation factor 1-alpha	ko03013:RNA transport	translation elongation factor alpha [Pythium insidiosum]	Elongation factor 1-alpha OS=Daphnia magna OX=35525 PE=4 SV=1	KOG0052	Translation elongation factor EF-1 alpha/Tu	[J]	Translation, ribosomal structure and biogenesis
m64212_210919_105054/12648942/ccs.2	Elongation factor 1-alpha OS=Pyrobaculum arsenaticum (strain DSM 13514 / JCM 11321) OX=340102 GN=tuf PE=3 SV=1	GTP_EFTU_D3	NA	NA	NA	K03231	elongation factor 1-alpha	ko03013:RNA transport	translation elongation factor alpha [Pythium insidiosum]	Elongation factor 1-alpha OS=Daphnia magna OX=35525 PE=4 SV=1	NA	NA	NA	NA
m64212_210919_105054/12649067/ccs.1	Coat protein OS=Papaya mosaic potexvirus OX=12181 PE=1 SV=4	Flexi_CP		viral capsid(GO:0019028)	structural molecule activity(GO:0005198)	NA	NA	NA	coat protein [Banana mild mosaic virus]	Coat protein OS=Banana mild mosaic virus OX=148879 PE=4 SV=1	NA	NA	NA	NA
m64212_210919_105054/12649067/ccs.2	Movement protein TGB2 OS=Foxtail mosaic virus OX=12179 GN=ORF3 PE=3 SV=2	Plant_vir_prot	NA	NA	NA	NA	NA	NA	triple gene block protein 3 [Banana mild mosaic virus]	Triple gene block protein 3 OS=Banana mild mosaic virus OX=148879 PE=4 SV=1	NA	NA	NA	NA
m64212_210919_105054/12649099/ccs	Cytochrome b5 OS=Nicotiana tabacum OX=4097 PE=2 SV=1	Cyt-b5	NA	NA	NA	NA	NA	NA	PREDICTED: cytochrome b5 isoform B-like [Cucumis sativus]	Uncharacterized protein OS=Manihot esculenta OX=3983 GN=MANES_03G152300 PE=3 SV=1	KOG0537	Cytochrome b5	[C]	Energy production and conversion
m64212_210919_105054/12649130/ccs	SNF1-related protein kinase regulatory subunit beta-2 OS=Arabidopsis thaliana OX=3702 GN=KINB2 PE=1 SV=1	AMPKBI			protein binding(GO:0005515)	K07199	5'-AMP-activated protein kinase, regulatory beta subunit	ko04068:FoxO signaling pathway|ko04152:AMPK signaling pathway|ko04211:Longevity regulating pathway|ko04213:Longevity regulating pathway - multiple species|ko04710:Circadian rhythm|ko04910:Insulin signaling pathway|ko04920:Adipocytokine signaling pathway|ko04921:Oxytocin signaling pathway|ko04922:Glucagon signaling pathway	PREDICTED: SNF1-related protein kinase regulatory subunit beta-2 isoform X2 [Elaeis guineensis]	Uncharacterized protein OS=Eucalyptus grandis OX=71139 GN=EUGRSUZ_L00156 PE=4 SV=1	KOG1616	Protein involved in Snf1 protein kinase complex assembly	[G]	Carbohydrate transport and metabolism
m64212_210919_105054/12649130/ccs	SNF1-related protein kinase regulatory subunit beta-2 OS=Arabidopsis thaliana OX=3702 GN=KINB2 PE=1 SV=1	AMPK1_CBM			protein binding(GO:0005515)	K07199	5'-AMP-activated protein kinase, regulatory beta subunit	ko04068:FoxO signaling pathway|ko04152:AMPK signaling pathway|ko04211:Longevity regulating pathway|ko04213:Longevity regulating pathway - multiple species|ko04710:Circadian rhythm|ko04910:Insulin signaling pathway|ko04920:Adipocytokine signaling pathway|ko04921:Oxytocin signaling pathway|ko04922:Glucagon signaling pathway	PREDICTED: SNF1-related protein kinase regulatory subunit beta-2 isoform X2 [Elaeis guineensis]	Uncharacterized protein OS=Eucalyptus grandis OX=71139 GN=EUGRSUZ_L00156 PE=4 SV=1	KOG1616	Protein involved in Snf1 protein kinase complex assembly	[G]	Carbohydrate transport and metabolism
m64212_210919_105054/12649144/ccs	Auxin-binding protein T85 OS=Nicotiana tabacum OX=4097 GN=T85 PE=3 SV=1	Auxin_BP			auxin binding(GO:0010011)	NA	NA	NA	auxin-binding protein T85 isoform X2 [Phoenix dactylifera]	auxin-binding protein T85 isoform X2 OS=Phoenix dactylifera OX=42345 GN=LOC103709905 PE=4 SV=1	NA	NA	NA	NA
m64212_210919_105054/12649761/ccs	Protein TIC110, chloroplastic OS=Arabidopsis thaliana OX=3702 GN=TIC110 PE=1 SV=1	Tic110		chloroplast(GO:0009507)		NA	NA	NA	PREDICTED: protein TIC110, chloroplastic [Elaeis guineensis]	Protein TIC110, chloroplastic (Fragment) OS=Anthurium amnicola OX=1678845 GN=TIC110_3 PE=4 SV=1	NA	NA	NA	NA
m64212_210919_105054/12649935/ccs	1-acylglycerol-3-phosphate O-acyltransferase OS=Arabidopsis thaliana OX=3702 GN=At4g24160 PE=1 SV=1	NA	NA	NA	NA	K13699	abhydrolase domain-containing protein 5	ko04923:Regulation of lipolysis in adipocytes	1-acylglycerol-3-phosphate O-acyltransferase [Ziziphus jujuba]	Uncharacterized protein OS=Cucumis sativus OX=3659 GN=Csa_2G365140 PE=4 SV=1	KOG4409	Predicted hydrolase/acyltransferase (alpha/beta hydrolase superfamily)	[R]	General function prediction only
m64212_210919_105054/12650077/ccs		NA	NA	NA	NA	NA	NA	NA			NA	NA	NA	NA
m64212_210919_105054/12650314/ccs		NA	NA	NA	NA	NA	NA	NA			NA	NA	NA	NA
m64212_210919_105054/12650397/ccs	3-isopropylmalate dehydratase large subunit, chloroplastic OS=Arabidopsis thaliana OX=3702 GN=IIL1 PE=1 SV=1	Aconitase	NA	NA	NA	K01703	3-isopropylmalate/(R)-2-methylmalate dehydratase large subunit	ko00290:Valine, leucine and isoleucine biosynthesis|ko00660:C5-Branched dibasic acid metabolism|ko01210:2-Oxocarboxylic acid metabolism|ko01230:Biosynthesis of amino acids	PREDICTED: 3-isopropylmalate dehydratase large subunit-like [Gossypium hirsutum]	3-isopropylmalate dehydratase large subunit-like OS=Gossypium hirsutum OX=3635 GN=LOC107930430 PE=4 SV=1	KOG0454	3-isopropylmalate dehydratase (aconitase superfamily)	[E]	Amino acid transport and metabolism
m64212_210919_105054/12650488/ccs		NA	NA	NA	NA	NA	NA	NA			NA	NA	NA	NA
m64212_210919_105054/12650791/ccs	Alanine aminotransferase 2 OS=Panicum miliaceum OX=4540 PE=1 SV=1	Aminotran_1_2	biosynthetic process(GO:0009058)		pyridoxal phosphate binding(GO:0030170)	K00814	alanine transaminase	ko00220:Arginine biosynthesis|ko00250:Alanine, aspartate and glutamate metabolism|ko00710:Carbon fixation in photosynthetic organisms|ko01200:Carbon metabolism|ko01210:2-Oxocarboxylic acid metabolism|ko01230:Biosynthesis of amino acids	alanine aminotransferase 2 [Setaria italica]	Uncharacterized protein OS=Setaria italica OX=4555 GN=SETIT_9G251000v2 PE=4 SV=1	KOG0258	Alanine aminotransferase	[E]	Amino acid transport and metabolism
m64212_210919_105054/12650795/ccs	Eukaryotic translation initiation factor isoform 4G-2 OS=Oryza sativa subsp. japonica OX=39947 GN=Os02g0611500 PE=2 SV=1	MA3			RNA binding(GO:0003723)| protein binding(GO:0005515)	K03260	translation initiation factor 4G	ko03013:RNA transport	MIF4G-like [Macleaya cordata]	MIF4G-like OS=Macleaya cordata OX=56857 GN=BVC80_1747g21 PE=4 SV=1	KOG0401	Translation initiation factor 4F, ribosome/mRNA-bridging subunit (eIF-4G)	[J]	Translation, ribosomal structure and biogenesis
m64212_210919_105054/12650795/ccs	Eukaryotic translation initiation factor isoform 4G-2 OS=Oryza sativa subsp. japonica OX=39947 GN=Os02g0611500 PE=2 SV=1	MIF4G			RNA binding(GO:0003723)| protein binding(GO:0005515)	K03260	translation initiation factor 4G	ko03013:RNA transport	MIF4G-like [Macleaya cordata]	MIF4G-like OS=Macleaya cordata OX=56857 GN=BVC80_1747g21 PE=4 SV=1	KOG0401	Translation initiation factor 4F, ribosome/mRNA-bridging subunit (eIF-4G)	[J]	Translation, ribosomal structure and biogenesis
m64212_210919_105054/12714343/ccs	3-ketoacyl-CoA thiolase 2, peroxisomal OS=Arabidopsis thaliana OX=3702 GN=PED1 PE=1 SV=2	Thiolase_C			transferase activity, transferring acyl groups other than amino-acyl groups(GO:0016747)	K07513	acetyl-CoA acyltransferase 1	ko00071:Fatty acid degradation|ko00280:Valine, leucine and isoleucine degradation|ko00592:alpha-Linolenic acid metabolism|ko01040:Biosynthesis of unsaturated fatty acids|ko01212:Fatty acid metabolism|ko03320:PPAR signaling pathway|ko04146:Peroxisome	PREDICTED: 3-ketoacyl-CoA thiolase 2, peroxisomal [Nelumbo nucifera]	3-ketoacyl-CoA thiolase 2, peroxisomal OS=Anthurium amnicola OX=1678845 GN=PED1_1 PE=3 SV=1	KOG1389	3-oxoacyl CoA thiolase	[I]	Lipid transport and metabolism
m64212_210919_105054/12714343/ccs	3-ketoacyl-CoA thiolase 2, peroxisomal OS=Arabidopsis thaliana OX=3702 GN=PED1 PE=1 SV=2	Thiolase_N			transferase activity, transferring acyl groups other than amino-acyl groups(GO:0016747)	K07513	acetyl-CoA acyltransferase 1	ko00071:Fatty acid degradation|ko00280:Valine, leucine and isoleucine degradation|ko00592:alpha-Linolenic acid metabolism|ko01040:Biosynthesis of unsaturated fatty acids|ko01212:Fatty acid metabolism|ko03320:PPAR signaling pathway|ko04146:Peroxisome	PREDICTED: 3-ketoacyl-CoA thiolase 2, peroxisomal [Nelumbo nucifera]	3-ketoacyl-CoA thiolase 2, peroxisomal OS=Anthurium amnicola OX=1678845 GN=PED1_1 PE=3 SV=1	KOG1389	3-oxoacyl CoA thiolase	[I]	Lipid transport and metabolism
m64212_210919_105054/12714686/ccs		NA	NA	NA	NA	NA	NA	NA			NA	NA	NA	NA
m64212_210919_105054/12714689/ccs		NA	NA	NA	NA	NA	NA	NA			NA	NA	NA	NA
m64212_210919_105054/12714818/ccs	Primary amine oxidase OS=Arabidopsis thaliana OX=3702 GN=At1g62810 PE=2 SV=1	Cu_amine_oxid	oxidation-reduction process(GO:0055114)| amine metabolic process(GO:0009308)		quinone binding(GO:0048038)| primary amine oxidase activity(GO:0008131)| copper ion binding(GO:0005507)	K00276	primary-amine oxidase	ko00260:Glycine, serine and threonine metabolism|ko00350:Tyrosine metabolism|ko00360:Phenylalanine metabolism|ko00410:beta-Alanine metabolism|ko00950:Isoquinoline alkaloid biosynthesis|ko00960:Tropane, piperidine and pyridine alkaloid biosynthesis	PREDICTED: primary amine oxidase-like [Ipomoea nil]	Amine oxidase OS=Citrus clementina OX=85681 GN=CICLE_v10019032mg PE=3 SV=1	KOG1186	Copper amine oxidase	[Q]	Secondary metabolites biosynthesis, transport and catabolism
m64212_210919_105054/12714847/ccs	Polyadenylate-binding protein-interacting protein 11 OS=Arabidopsis thaliana OX=3702 GN=CID11 PE=2 SV=1	RRM_1			nucleic acid binding(GO:0003676)	NA	NA	NA	polyadenylate-binding protein-interacting protein 12-like isoform X2 [Papaver somniferum]	polyadenylate-binding protein-interacting protein 12-like isoform X1 OS=Nelumbo nucifera OX=4432 GN=LOC104604652 PE=4 SV=1	KOG0118	FOG: RRM domain	[R]	General function prediction only
m64212_210919_105054/12714847/ccs	Polyadenylate-binding protein-interacting protein 11 OS=Arabidopsis thaliana OX=3702 GN=CID11 PE=2 SV=1	PAM2			nucleic acid binding(GO:0003676)	NA	NA	NA	polyadenylate-binding protein-interacting protein 12-like isoform X2 [Papaver somniferum]	polyadenylate-binding protein-interacting protein 12-like isoform X1 OS=Nelumbo nucifera OX=4432 GN=LOC104604652 PE=4 SV=1	KOG0118	FOG: RRM domain	[R]	General function prediction only
m64212_210919_105054/12714847/ccs	Polyadenylate-binding protein-interacting protein 11 OS=Arabidopsis thaliana OX=3702 GN=CID11 PE=2 SV=1	RRM_1			nucleic acid binding(GO:0003676)	NA	NA	NA	polyadenylate-binding protein-interacting protein 12-like isoform X2 [Papaver somniferum]	polyadenylate-binding protein-interacting protein 12-like isoform X1 OS=Nelumbo nucifera OX=4432 GN=LOC104604652 PE=4 SV=1	KOG0118	FOG: RRM domain	[R]	General function prediction only
[truncated: 17,580 more rows]
