# Supplementary material for: Single-molecule real-time sequencing of the full-length transcriptome of Halophila beccarii
Source: Sci Rep. 2022 Sep 30;12:16444. doi: 10.1038/s41598-022-20988-w (PMC9525579; doi:10.1038/s41598-022-20988-w)
Supplement: Supplementary file 3 — Supplementary Information 3. [file 41598_2022_20988_MOESM3_ESM.xlsx]

## Sheet: lncRNA_PLEK
lncRNA_ID	PLEK_label
m64212_210919_105054/689/ccs	Non-coding
m64212_210919_105054/716/ccs	Non-coding
m64212_210919_105054/1312/ccs	Non-coding
m64212_210919_105054/2198/ccs	Non-coding
m64212_210919_105054/2485/ccs	Non-coding
m64212_210919_105054/2565/ccs	Non-coding
m64212_210919_105054/2683/ccs	Non-coding
m64212_210919_105054/2895/ccs	Non-coding
m64212_210919_105054/67913/ccs	Non-coding
m64212_210919_105054/68367/ccs	Non-coding
m64212_210919_105054/131337/ccs	Non-coding
m64212_210919_105054/132051/ccs	Non-coding
m64212_210919_105054/132212/ccs.1	Non-coding
m64212_210919_105054/132969/ccs	Non-coding
m64212_210919_105054/133114/ccs	Non-coding
m64212_210919_105054/133606/ccs	Non-coding
m64212_210919_105054/197240/ccs	Non-coding
m64212_210919_105054/197437/ccs	Non-coding
m64212_210919_105054/197824/ccs	Non-coding
m64212_210919_105054/198218/ccs	Non-coding
m64212_210919_105054/198561/ccs	Non-coding
m64212_210919_105054/198821/ccs	Non-coding
m64212_210919_105054/198845/ccs	Non-coding
m64212_210919_105054/199396/ccs	Non-coding
m64212_210919_105054/262573/ccs.1	Non-coding
m64212_210919_105054/262638/ccs	Non-coding
m64212_210919_105054/262706/ccs	Non-coding
m64212_210919_105054/262759/ccs	Non-coding
m64212_210919_105054/263680/ccs	Non-coding
m64212_210919_105054/263900/ccs	Non-coding
m64212_210919_105054/264119/ccs	Non-coding
m64212_210919_105054/264245/ccs	Non-coding
m64212_210919_105054/264805/ccs	Non-coding
m64212_210919_105054/264927/ccs	Non-coding
m64212_210919_105054/328091/ccs	Non-coding
m64212_210919_105054/328387/ccs	Non-coding
m64212_210919_105054/329344/ccs	Non-coding
m64212_210919_105054/329871/ccs	Non-coding
m64212_210919_105054/329990/ccs	Non-coding
m64212_210919_105054/330043/ccs	Non-coding
m64212_210919_105054/330103/ccs	Non-coding
m64212_210919_105054/330197/ccs	Non-coding
m64212_210919_105054/393676/ccs	Non-coding
m64212_210919_105054/393761/ccs	Non-coding
m64212_210919_105054/393987/ccs	Non-coding
m64212_210919_105054/394469/ccs	Non-coding
m64212_210919_105054/394762/ccs	Non-coding
m64212_210919_105054/394796/ccs	Non-coding
m64212_210919_105054/394999/ccs	Non-coding
m64212_210919_105054/395239/ccs.2	Non-coding
m64212_210919_105054/395247/ccs	Non-coding
m64212_210919_105054/395556/ccs	Non-coding
m64212_210919_105054/395654/ccs	Non-coding
m64212_210919_105054/395750/ccs.1	Non-coding
m64212_210919_105054/395826/ccs	Non-coding
m64212_210919_105054/458913/ccs.1	Non-coding
m64212_210919_105054/459403/ccs	Non-coding
m64212_210919_105054/459746/ccs	Non-coding
m64212_210919_105054/460290/ccs	Non-coding
m64212_210919_105054/460450/ccs	Non-coding
m64212_210919_105054/460810/ccs	Non-coding
m64212_210919_105054/461257/ccs	Non-coding
m64212_210919_105054/461377/ccs	Non-coding
m64212_210919_105054/524349/ccs	Non-coding
m64212_210919_105054/524382/ccs	Non-coding
m64212_210919_105054/524630/ccs	Non-coding
m64212_210919_105054/524784/ccs	Non-coding
m64212_210919_105054/524870/ccs	Non-coding
m64212_210919_105054/525224/ccs	Non-coding
m64212_210919_105054/526312/ccs	Non-coding
m64212_210919_105054/526404/ccs	Non-coding
m64212_210919_105054/526552/ccs	Non-coding
m64212_210919_105054/526614/ccs	Non-coding
m64212_210919_105054/526626/ccs	Non-coding
m64212_210919_105054/526895/ccs	Non-coding
m64212_210919_105054/527049/ccs	Non-coding
m64212_210919_105054/527092/ccs	Non-coding
m64212_210919_105054/527174/ccs	Non-coding
m64212_210919_105054/589976/ccs	Non-coding
m64212_210919_105054/590223/ccs	Non-coding
m64212_210919_105054/590301/ccs	Non-coding
m64212_210919_105054/590368/ccs	Non-coding
m64212_210919_105054/590457/ccs	Non-coding
m64212_210919_105054/590804/ccs	Non-coding
m64212_210919_105054/591009/ccs.1	Non-coding
m64212_210919_105054/591237/ccs	Non-coding
m64212_210919_105054/591931/ccs	Non-coding
m64212_210919_105054/592084/ccs.1	Non-coding
m64212_210919_105054/592459/ccs	Non-coding
m64212_210919_105054/592630/ccs	Non-coding
m64212_210919_105054/592664/ccs	Non-coding
m64212_210919_105054/655803/ccs.2	Non-coding
m64212_210919_105054/655878/ccs	Non-coding
m64212_210919_105054/655944/ccs	Non-coding
m64212_210919_105054/656057/ccs	Non-coding
m64212_210919_105054/656376/ccs	Non-coding
m64212_210919_105054/656544/ccs	Non-coding
m64212_210919_105054/657604/ccs	Non-coding
m64212_210919_105054/657817/ccs	Non-coding
m64212_210919_105054/657850/ccs	Non-coding
m64212_210919_105054/658063/ccs	Non-coding
m64212_210919_105054/721120/ccs	Non-coding
m64212_210919_105054/721346/ccs	Non-coding
m64212_210919_105054/721740/ccs	Non-coding
m64212_210919_105054/721944/ccs	Non-coding
m64212_210919_105054/722625/ccs	Non-coding
m64212_210919_105054/722761/ccs	Non-coding
m64212_210919_105054/723127/ccs	Non-coding
m64212_210919_105054/723267/ccs	Non-coding
m64212_210919_105054/786642/ccs	Non-coding
m64212_210919_105054/786742/ccs	Non-coding
m64212_210919_105054/787057/ccs	Non-coding
m64212_210919_105054/787294/ccs	Non-coding
m64212_210919_105054/787951/ccs	Non-coding
m64212_210919_105054/788184/ccs	Non-coding
m64212_210919_105054/788204/ccs	Non-coding
m64212_210919_105054/788565/ccs	Non-coding
m64212_210919_105054/789290/ccs	Non-coding
m64212_210919_105054/852672/ccs	Non-coding
m64212_210919_105054/853023/ccs	Non-coding
m64212_210919_105054/853238/ccs	Non-coding
m64212_210919_105054/853337/ccs	Non-coding
m64212_210919_105054/853462/ccs	Non-coding
m64212_210919_105054/853645/ccs	Non-coding
m64212_210919_105054/854320/ccs	Non-coding
m64212_210919_105054/854377/ccs	Non-coding
m64212_210919_105054/854403/ccs.1	Non-coding
m64212_210919_105054/854431/ccs	Non-coding
m64212_210919_105054/854761/ccs	Non-coding
m64212_210919_105054/854806/ccs	Non-coding
m64212_210919_105054/917716/ccs.1	Non-coding
m64212_210919_105054/917866/ccs	Non-coding
m64212_210919_105054/917882/ccs	Non-coding
m64212_210919_105054/918003/ccs	Non-coding
m64212_210919_105054/918291/ccs	Non-coding
m64212_210919_105054/918490/ccs	Non-coding
m64212_210919_105054/918547/ccs.1	Non-coding
m64212_210919_105054/918605/ccs	Non-coding
m64212_210919_105054/918787/ccs	Non-coding
m64212_210919_105054/919034/ccs	Non-coding
m64212_210919_105054/919256/ccs	Non-coding
m64212_210919_105054/919379/ccs	Non-coding
m64212_210919_105054/919823/ccs	Non-coding
m64212_210919_105054/919976/ccs	Non-coding
m64212_210919_105054/920075/ccs	Non-coding
m64212_210919_105054/984007/ccs	Non-coding
m64212_210919_105054/984126/ccs.1	Non-coding
m64212_210919_105054/984126/ccs.2	Non-coding
m64212_210919_105054/984338/ccs	Non-coding
m64212_210919_105054/984427/ccs.1	Non-coding
m64212_210919_105054/984427/ccs.2	Non-coding
m64212_210919_105054/984900/ccs	Non-coding
m64212_210919_105054/985494/ccs	Non-coding
m64212_210919_105054/985570/ccs.1	Non-coding
m64212_210919_105054/985572/ccs	Non-coding
m64212_210919_105054/985588/ccs	Non-coding
m64212_210919_105054/985651/ccs	Non-coding
m64212_210919_105054/985668/ccs	Non-coding
m64212_210919_105054/1048768/ccs	Non-coding
m64212_210919_105054/1049088/ccs	Non-coding
m64212_210919_105054/1049233/ccs	Non-coding
m64212_210919_105054/1049705/ccs	Non-coding
m64212_210919_105054/1050089/ccs	Non-coding
m64212_210919_105054/1050240/ccs	Non-coding
m64212_210919_105054/1114961/ccs	Non-coding
m64212_210919_105054/1115393/ccs	Non-coding
m64212_210919_105054/1115538/ccs	Non-coding
m64212_210919_105054/1116212/ccs	Non-coding
m64212_210919_105054/1116562/ccs	Non-coding
m64212_210919_105054/1180179/ccs	Non-coding
m64212_210919_105054/1180353/ccs	Non-coding
m64212_210919_105054/1180469/ccs	Non-coding
m64212_210919_105054/1180676/ccs	Non-coding
m64212_210919_105054/1180712/ccs	Non-coding
m64212_210919_105054/1181139/ccs	Non-coding
m64212_210919_105054/1181181/ccs	Non-coding
m64212_210919_105054/1181362/ccs	Non-coding
m64212_210919_105054/1181501/ccs	Non-coding
m64212_210919_105054/1181765/ccs	Non-coding
m64212_210919_105054/1181937/ccs	Non-coding
m64212_210919_105054/1182095/ccs	Non-coding
m64212_210919_105054/1182385/ccs	Non-coding
m64212_210919_105054/1182399/ccs	Non-coding
m64212_210919_105054/1245775/ccs	Non-coding
m64212_210919_105054/1245796/ccs	Non-coding
m64212_210919_105054/1245864/ccs	Non-coding
m64212_210919_105054/1246283/ccs	Non-coding
m64212_210919_105054/1246343/ccs	Non-coding
m64212_210919_105054/1246505/ccs	Non-coding
m64212_210919_105054/1246680/ccs	Non-coding
m64212_210919_105054/1246976/ccs	Non-coding
m64212_210919_105054/1247129/ccs	Non-coding
m64212_210919_105054/1247214/ccs	Non-coding
m64212_210919_105054/1247424/ccs	Non-coding
m64212_210919_105054/1247560/ccs	Non-coding
m64212_210919_105054/1247800/ccs	Non-coding
m64212_210919_105054/1311381/ccs	Non-coding
m64212_210919_105054/1311718/ccs	Non-coding
m64212_210919_105054/1311989/ccs.1	Non-coding
m64212_210919_105054/1312146/ccs	Non-coding
m64212_210919_105054/1312237/ccs	Non-coding
m64212_210919_105054/1312437/ccs	Non-coding
m64212_210919_105054/1313193/ccs	Non-coding
m64212_210919_105054/1313222/ccs	Non-coding
m64212_210919_105054/1313427/ccs	Non-coding
m64212_210919_105054/1376459/ccs	Non-coding
m64212_210919_105054/1376608/ccs	Non-coding
m64212_210919_105054/1377524/ccs	Non-coding
m64212_210919_105054/1378065/ccs	Non-coding
m64212_210919_105054/1378244/ccs	Non-coding
m64212_210919_105054/1378284/ccs	Non-coding
m64212_210919_105054/1378506/ccs	Non-coding
m64212_210919_105054/1378567/ccs	Non-coding
m64212_210919_105054/1379033/ccs	Non-coding
m64212_210919_105054/1379130/ccs	Non-coding
m64212_210919_105054/1441838/ccs	Non-coding
m64212_210919_105054/1441908/ccs	Non-coding
m64212_210919_105054/1441934/ccs	Non-coding
m64212_210919_105054/1442169/ccs	Non-coding
m64212_210919_105054/1442554/ccs	Non-coding
m64212_210919_105054/1442764/ccs	Non-coding
m64212_210919_105054/1442967/ccs	Non-coding
m64212_210919_105054/1443025/ccs	Non-coding
m64212_210919_105054/1443370/ccs	Non-coding
m64212_210919_105054/1443420/ccs.2	Non-coding
m64212_210919_105054/1443425/ccs	Non-coding
m64212_210919_105054/1444301/ccs	Non-coding
m64212_210919_105054/1444328/ccs.2	Non-coding
m64212_210919_105054/1507596/ccs	Non-coding
m64212_210919_105054/1508678/ccs	Non-coding
m64212_210919_105054/1509042/ccs	Non-coding
m64212_210919_105054/1509468/ccs	Non-coding
m64212_210919_105054/1509507/ccs	Non-coding
m64212_210919_105054/1509518/ccs	Non-coding
m64212_210919_105054/1509685/ccs	Non-coding
m64212_210919_105054/1509882/ccs.1	Non-coding
m64212_210919_105054/1509950/ccs	Non-coding
m64212_210919_105054/1573051/ccs	Non-coding
m64212_210919_105054/1573213/ccs	Non-coding
m64212_210919_105054/1573570/ccs	Non-coding
m64212_210919_105054/1573767/ccs	Non-coding
m64212_210919_105054/1574734/ccs	Non-coding
m64212_210919_105054/1574859/ccs.1	Non-coding
m64212_210919_105054/1575010/ccs	Non-coding
m64212_210919_105054/1575671/ccs.1	Non-coding
m64212_210919_105054/1575671/ccs.2	Non-coding
m64212_210919_105054/1638674/ccs	Non-coding
m64212_210919_105054/1638817/ccs	Non-coding
m64212_210919_105054/1638960/ccs	Non-coding
m64212_210919_105054/1639532/ccs.1	Non-coding
m64212_210919_105054/1640079/ccs	Non-coding
m64212_210919_105054/1640181/ccs	Non-coding
m64212_210919_105054/1640272/ccs	Non-coding
m64212_210919_105054/1640282/ccs	Non-coding
m64212_210919_105054/1640447/ccs	Non-coding
m64212_210919_105054/1640770/ccs	Non-coding
m64212_210919_105054/1640903/ccs	Non-coding
m64212_210919_105054/1704250/ccs	Non-coding
m64212_210919_105054/1704325/ccs	Non-coding
m64212_210919_105054/1704790/ccs	Non-coding
m64212_210919_105054/1704804/ccs	Non-coding
m64212_210919_105054/1704844/ccs	Non-coding
m64212_210919_105054/1705281/ccs	Non-coding
m64212_210919_105054/1705292/ccs	Non-coding
m64212_210919_105054/1705320/ccs	Non-coding
m64212_210919_105054/1705411/ccs	Non-coding
m64212_210919_105054/1705475/ccs.1	Non-coding
m64212_210919_105054/1705477/ccs	Non-coding
m64212_210919_105054/1705905/ccs	Non-coding
m64212_210919_105054/1705949/ccs.1	Non-coding
m64212_210919_105054/1706074/ccs	Non-coding
m64212_210919_105054/1706246/ccs	Non-coding
m64212_210919_105054/1706445/ccs	Non-coding
m64212_210919_105054/1706652/ccs	Non-coding
m64212_210919_105054/1769515/ccs	Non-coding
m64212_210919_105054/1769529/ccs	Non-coding
m64212_210919_105054/1769606/ccs	Non-coding
m64212_210919_105054/1769851/ccs	Non-coding
m64212_210919_105054/1769941/ccs	Non-coding
m64212_210919_105054/1770050/ccs	Non-coding
m64212_210919_105054/1770208/ccs	Non-coding
m64212_210919_105054/1770814/ccs.1	Non-coding
m64212_210919_105054/1771575/ccs	Non-coding
m64212_210919_105054/1771739/ccs	Non-coding
m64212_210919_105054/1771771/ccs.1	Non-coding
m64212_210919_105054/1771771/ccs.2	Non-coding
m64212_210919_105054/1772052/ccs	Non-coding
m64212_210919_105054/1772335/ccs	Non-coding
m64212_210919_105054/1835496/ccs	Non-coding
m64212_210919_105054/1835666/ccs	Non-coding
m64212_210919_105054/1835834/ccs	Non-coding
m64212_210919_105054/1835868/ccs	Non-coding
m64212_210919_105054/1836773/ccs	Non-coding
m64212_210919_105054/1837241/ccs	Non-coding
m64212_210919_105054/1837615/ccs	Non-coding
m64212_210919_105054/1900625/ccs	Non-coding
m64212_210919_105054/1900765/ccs	Non-coding
m64212_210919_105054/1901109/ccs	Non-coding
m64212_210919_105054/1902150/ccs.1	Non-coding
m64212_210919_105054/1902435/ccs	Non-coding
m64212_210919_105054/1902493/ccs.1	Non-coding
m64212_210919_105054/1902913/ccs	Non-coding
m64212_210919_105054/1903058/ccs	Non-coding
m64212_210919_105054/1903150/ccs	Non-coding
m64212_210919_105054/1903205/ccs	Non-coding
m64212_210919_105054/1903214/ccs.1	Non-coding
m64212_210919_105054/1903363/ccs	Non-coding
m64212_210919_105054/1966685/ccs	Non-coding
m64212_210919_105054/1967503/ccs	Non-coding
m64212_210919_105054/1967913/ccs	Non-coding
m64212_210919_105054/1968123/ccs	Non-coding
m64212_210919_105054/1968362/ccs.1	Non-coding
m64212_210919_105054/1968612/ccs	Non-coding
m64212_210919_105054/2031908/ccs	Non-coding
m64212_210919_105054/2032143/ccs	Non-coding
m64212_210919_105054/2032208/ccs	Non-coding
m64212_210919_105054/2032300/ccs.1	Non-coding
m64212_210919_105054/2032315/ccs	Non-coding
m64212_210919_105054/2032345/ccs	Non-coding
m64212_210919_105054/2032994/ccs	Non-coding
m64212_210919_105054/2033065/ccs.1	Non-coding
m64212_210919_105054/2033489/ccs	Non-coding
m64212_210919_105054/2033830/ccs	Non-coding
m64212_210919_105054/2033943/ccs	Non-coding
m64212_210919_105054/2034005/ccs	Non-coding
m64212_210919_105054/2034193/ccs	Non-coding
m64212_210919_105054/2097214/ccs	Non-coding
m64212_210919_105054/2097680/ccs	Non-coding
m64212_210919_105054/2097740/ccs	Non-coding
m64212_210919_105054/2097914/ccs	Non-coding
m64212_210919_105054/2098007/ccs	Non-coding
m64212_210919_105054/2098460/ccs	Non-coding
m64212_210919_105054/2099001/ccs	Non-coding
m64212_210919_105054/2099287/ccs	Non-coding
m64212_210919_105054/2099573/ccs.1	Non-coding
m64212_210919_105054/2099573/ccs.2	Non-coding
m64212_210919_105054/2099851/ccs	Non-coding
m64212_210919_105054/2162763/ccs	Non-coding
m64212_210919_105054/2163246/ccs	Non-coding
m64212_210919_105054/2163843/ccs	Non-coding
m64212_210919_105054/2164080/ccs	Non-coding
m64212_210919_105054/2164320/ccs	Non-coding
m64212_210919_105054/2164825/ccs	Non-coding
m64212_210919_105054/2164837/ccs	Non-coding
m64212_210919_105054/2164953/ccs	Non-coding
m64212_210919_105054/2165200/ccs	Non-coding
m64212_210919_105054/2165368/ccs	Non-coding
m64212_210919_105054/2165474/ccs	Non-coding
m64212_210919_105054/2228595/ccs	Non-coding
m64212_210919_105054/2228655/ccs	Non-coding
m64212_210919_105054/2229034/ccs	Non-coding
m64212_210919_105054/2229238/ccs	Non-coding
m64212_210919_105054/2229623/ccs	Non-coding
m64212_210919_105054/2229673/ccs	Non-coding
m64212_210919_105054/2229735/ccs	Non-coding
m64212_210919_105054/2229896/ccs	Non-coding
m64212_210919_105054/2230146/ccs	Non-coding
m64212_210919_105054/2230846/ccs	Non-coding
m64212_210919_105054/2231028/ccs	Non-coding
m64212_210919_105054/2294494/ccs.1	Non-coding
m64212_210919_105054/2295939/ccs	Non-coding
m64212_210919_105054/2296430/ccs	Non-coding
m64212_210919_105054/2360913/ccs	Non-coding
m64212_210919_105054/2361004/ccs	Non-coding
m64212_210919_105054/2361161/ccs	Non-coding
m64212_210919_105054/2361554/ccs	Non-coding
m64212_210919_105054/2361705/ccs.1	Non-coding
m64212_210919_105054/2361834/ccs.1	Non-coding
m64212_210919_105054/2361834/ccs.2	Non-coding
m64212_210919_105054/2362016/ccs	Non-coding
m64212_210919_105054/2425268/ccs	Non-coding
m64212_210919_105054/2425333/ccs	Non-coding
m64212_210919_105054/2425366/ccs	Non-coding
m64212_210919_105054/2425380/ccs	Non-coding
m64212_210919_105054/2425574/ccs	Non-coding
m64212_210919_105054/2425602/ccs.2	Non-coding
m64212_210919_105054/2425814/ccs	Non-coding
m64212_210919_105054/2426277/ccs	Non-coding
m64212_210919_105054/2426341/ccs	Non-coding
m64212_210919_105054/2426398/ccs.2	Non-coding
m64212_210919_105054/2426519/ccs	Non-coding
m64212_210919_105054/2426526/ccs	Non-coding
m64212_210919_105054/2426568/ccs	Non-coding
m64212_210919_105054/2426737/ccs	Non-coding
m64212_210919_105054/2426820/ccs	Non-coding
m64212_210919_105054/2426914/ccs	Non-coding
m64212_210919_105054/2490835/ccs	Non-coding
m64212_210919_105054/2490928/ccs	Non-coding
m64212_210919_105054/2490935/ccs	Non-coding
m64212_210919_105054/2491883/ccs	Non-coding
m64212_210919_105054/2491952/ccs	Non-coding
m64212_210919_105054/2492740/ccs	Non-coding
m64212_210919_105054/2492940/ccs	Non-coding
m64212_210919_105054/2493023/ccs	Non-coding
m64212_210919_105054/2556021/ccs	Non-coding
m64212_210919_105054/2556306/ccs	Non-coding
m64212_210919_105054/2556351/ccs	Non-coding
m64212_210919_105054/2557173/ccs	Non-coding
m64212_210919_105054/2557291/ccs	Non-coding
m64212_210919_105054/2557534/ccs	Non-coding
m64212_210919_105054/2558228/ccs	Non-coding
m64212_210919_105054/2558491/ccs	Non-coding
m64212_210919_105054/2558575/ccs	Non-coding
m64212_210919_105054/2558755/ccs	Non-coding
m64212_210919_105054/2622619/ccs	Non-coding
m64212_210919_105054/2622766/ccs	Non-coding
m64212_210919_105054/2622867/ccs	Non-coding
m64212_210919_105054/2623161/ccs	Non-coding
m64212_210919_105054/2623541/ccs.1	Non-coding
m64212_210919_105054/2623929/ccs	Non-coding
m64212_210919_105054/2624332/ccs	Non-coding
m64212_210919_105054/2687112/ccs	Non-coding
m64212_210919_105054/2687147/ccs	Non-coding
m64212_210919_105054/2687431/ccs	Non-coding
m64212_210919_105054/2687565/ccs	Non-coding
m64212_210919_105054/2688530/ccs.1	Non-coding
m64212_210919_105054/2688539/ccs	Non-coding
m64212_210919_105054/2688677/ccs	Non-coding
m64212_210919_105054/2688947/ccs	Non-coding
m64212_210919_105054/2689575/ccs	Non-coding
m64212_210919_105054/2753087/ccs	Non-coding
m64212_210919_105054/2753345/ccs	Non-coding
m64212_210919_105054/2753401/ccs	Non-coding
m64212_210919_105054/2753591/ccs	Non-coding
m64212_210919_105054/2753971/ccs	Non-coding
m64212_210919_105054/2754188/ccs	Non-coding
m64212_210919_105054/2754423/ccs.1	Non-coding
m64212_210919_105054/2754477/ccs	Non-coding
m64212_210919_105054/2818049/ccs	Non-coding
m64212_210919_105054/2818117/ccs.1	Non-coding
m64212_210919_105054/2818139/ccs	Non-coding
m64212_210919_105054/2818321/ccs	Non-coding
m64212_210919_105054/2819260/ccs	Non-coding
m64212_210919_105054/2819702/ccs	Non-coding
m64212_210919_105054/2819944/ccs	Non-coding
m64212_210919_105054/2820307/ccs.1	Non-coding
m64212_210919_105054/2820307/ccs.2	Non-coding
m64212_210919_105054/2820435/ccs	Non-coding
m64212_210919_105054/2820921/ccs	Non-coding
m64212_210919_105054/2884088/ccs	Non-coding
m64212_210919_105054/2884181/ccs	Non-coding
m64212_210919_105054/2884272/ccs	Non-coding
m64212_210919_105054/2884337/ccs	Non-coding
m64212_210919_105054/2884471/ccs	Non-coding
m64212_210919_105054/2884611/ccs.1	Non-coding
m64212_210919_105054/2884752/ccs	Non-coding
m64212_210919_105054/2884884/ccs	Non-coding
m64212_210919_105054/2884978/ccs	Non-coding
m64212_210919_105054/2885334/ccs	Non-coding
m64212_210919_105054/2885671/ccs	Non-coding
m64212_210919_105054/2885847/ccs	Non-coding
m64212_210919_105054/2886000/ccs	Non-coding
m64212_210919_105054/2886392/ccs	Non-coding
m64212_210919_105054/2949865/ccs	Non-coding
m64212_210919_105054/2950182/ccs	Non-coding
m64212_210919_105054/2950374/ccs	Non-coding
m64212_210919_105054/2950413/ccs	Non-coding
m64212_210919_105054/2950691/ccs.1	Non-coding
m64212_210919_105054/2950691/ccs.2	Non-coding
m64212_210919_105054/2951737/ccs	Non-coding
m64212_210919_105054/3015355/ccs	Non-coding
m64212_210919_105054/3015497/ccs	Non-coding
m64212_210919_105054/3015553/ccs	Non-coding
m64212_210919_105054/3015586/ccs	Non-coding
m64212_210919_105054/3015676/ccs	Non-coding
m64212_210919_105054/3015760/ccs	Non-coding
m64212_210919_105054/3016097/ccs	Non-coding
m64212_210919_105054/3016744/ccs	Non-coding
m64212_210919_105054/3080515/ccs	Non-coding
m64212_210919_105054/3080938/ccs	Non-coding
m64212_210919_105054/3080962/ccs	Non-coding
m64212_210919_105054/3081248/ccs	Non-coding
m64212_210919_105054/3081457/ccs	Non-coding
m64212_210919_105054/3082070/ccs	Non-coding
m64212_210919_105054/3082636/ccs	Non-coding
m64212_210919_105054/3146149/ccs	Non-coding
m64212_210919_105054/3146442/ccs	Non-coding
m64212_210919_105054/3146550/ccs	Non-coding
m64212_210919_105054/3146698/ccs	Non-coding
m64212_210919_105054/3146873/ccs.1	Non-coding
m64212_210919_105054/3146956/ccs	Non-coding
m64212_210919_105054/3147482/ccs	Non-coding
m64212_210919_105054/3147861/ccs	Non-coding
m64212_210919_105054/3148198/ccs	Non-coding
m64212_210919_105054/3148442/ccs	Non-coding
m64212_210919_105054/3148583/ccs	Non-coding
m64212_210919_105054/3211635/ccs	Non-coding
m64212_210919_105054/3211802/ccs	Non-coding
m64212_210919_105054/3211843/ccs	Non-coding
m64212_210919_105054/3212184/ccs.2	Non-coding
m64212_210919_105054/3212219/ccs	Non-coding
m64212_210919_105054/3212489/ccs	Non-coding
m64212_210919_105054/3212960/ccs	Non-coding
m64212_210919_105054/3213329/ccs	Non-coding
m64212_210919_105054/3213422/ccs	Non-coding
m64212_210919_105054/3213450/ccs	Non-coding
m64212_210919_105054/3213946/ccs	Non-coding
m64212_210919_105054/3213957/ccs	Non-coding
m64212_210919_105054/3214095/ccs	Non-coding
m64212_210919_105054/3214119/ccs	Non-coding
m64212_210919_105054/3276986/ccs	Non-coding
m64212_210919_105054/3277618/ccs	Non-coding
m64212_210919_105054/3277691/ccs.1	Non-coding
m64212_210919_105054/3277696/ccs	Non-coding
m64212_210919_105054/3277991/ccs	Non-coding
m64212_210919_105054/3278307/ccs	Non-coding
m64212_210919_105054/3278736/ccs	Non-coding
m64212_210919_105054/3279351/ccs	Non-coding
m64212_210919_105054/3279433/ccs	Non-coding
m64212_210919_105054/3342861/ccs	Non-coding
m64212_210919_105054/3342878/ccs	Non-coding
m64212_210919_105054/3343443/ccs.1	Non-coding
m64212_210919_105054/3343535/ccs	Non-coding
m64212_210919_105054/3343596/ccs	Non-coding
m64212_210919_105054/3344054/ccs	Non-coding
m64212_210919_105054/3344206/ccs	Non-coding
m64212_210919_105054/3344682/ccs	Non-coding
m64212_210919_105054/3408185/ccs.1	Non-coding
m64212_210919_105054/3408393/ccs.2	Non-coding
m64212_210919_105054/3408460/ccs	Non-coding
m64212_210919_105054/3408464/ccs	Non-coding
m64212_210919_105054/3409219/ccs	Non-coding
m64212_210919_105054/3409265/ccs.1	Non-coding
m64212_210919_105054/3409265/ccs.2	Non-coding
m64212_210919_105054/3409928/ccs	Non-coding
m64212_210919_105054/3409980/ccs	Non-coding
m64212_210919_105054/3410275/ccs	Non-coding
m64212_210919_105054/3410647/ccs	Non-coding
m64212_210919_105054/3473851/ccs	Non-coding
m64212_210919_105054/3474081/ccs	Non-coding
m64212_210919_105054/3474737/ccs.1	Non-coding
m64212_210919_105054/3474988/ccs	Non-coding
m64212_210919_105054/3475189/ccs	Non-coding
m64212_210919_105054/3475405/ccs	Non-coding
m64212_210919_105054/3475741/ccs.1	Non-coding
m64212_210919_105054/3538984/ccs	Non-coding
m64212_210919_105054/3539015/ccs	Non-coding
m64212_210919_105054/3539043/ccs	Non-coding
m64212_210919_105054/3539544/ccs	Non-coding
m64212_210919_105054/3540159/ccs	Non-coding
m64212_210919_105054/3540169/ccs	Non-coding
m64212_210919_105054/3540437/ccs	Non-coding
m64212_210919_105054/3540493/ccs	Non-coding
m64212_210919_105054/3541023/ccs	Non-coding
m64212_210919_105054/3541320/ccs	Non-coding
m64212_210919_105054/3541342/ccs	Non-coding
m64212_210919_105054/3541608/ccs	Non-coding
m64212_210919_105054/3541628/ccs	Non-coding
m64212_210919_105054/3541666/ccs	Non-coding
m64212_210919_105054/3541825/ccs	Non-coding
m64212_210919_105054/3604565/ccs	Non-coding
m64212_210919_105054/3604831/ccs	Non-coding
m64212_210919_105054/3605442/ccs.1	Non-coding
m64212_210919_105054/3605602/ccs	Non-coding
m64212_210919_105054/3605751/ccs	Non-coding
m64212_210919_105054/3605775/ccs	Non-coding
m64212_210919_105054/3606103/ccs	Non-coding
m64212_210919_105054/3606107/ccs	Non-coding
m64212_210919_105054/3606112/ccs	Non-coding
m64212_210919_105054/3606685/ccs	Non-coding
m64212_210919_105054/3606822/ccs	Non-coding
m64212_210919_105054/3607016/ccs	Non-coding
m64212_210919_105054/3670023/ccs	Non-coding
m64212_210919_105054/3670633/ccs	Non-coding
m64212_210919_105054/3670768/ccs	Non-coding
m64212_210919_105054/3670802/ccs	Non-coding
m64212_210919_105054/3670882/ccs	Non-coding
m64212_210919_105054/3671196/ccs	Non-coding
m64212_210919_105054/3672242/ccs	Non-coding
m64212_210919_105054/3672540/ccs	Non-coding
m64212_210919_105054/3672916/ccs	Non-coding
m64212_210919_105054/3736155/ccs.1	Non-coding
m64212_210919_105054/3736809/ccs	Non-coding
m64212_210919_105054/3736944/ccs	Non-coding
m64212_210919_105054/3737763/ccs	Non-coding
m64212_210919_105054/3738201/ccs	Non-coding
m64212_210919_105054/3738257/ccs.1	Non-coding
m64212_210919_105054/3801153/ccs	Non-coding
m64212_210919_105054/3801577/ccs	Non-coding
m64212_210919_105054/3801772/ccs.1	Non-coding
m64212_210919_105054/3802580/ccs	Non-coding
m64212_210919_105054/3802659/ccs	Non-coding
m64212_210919_105054/3803066/ccs	Non-coding
m64212_210919_105054/3803406/ccs	Non-coding
m64212_210919_105054/3803764/ccs	Non-coding
m64212_210919_105054/3866705/ccs	Non-coding
m64212_210919_105054/3866738/ccs	Non-coding
m64212_210919_105054/3866895/ccs	Non-coding
m64212_210919_105054/3866992/ccs	Non-coding
m64212_210919_105054/3867835/ccs	Non-coding
m64212_210919_105054/3867845/ccs.2	Non-coding
m64212_210919_105054/3867955/ccs	Non-coding
m64212_210919_105054/3868119/ccs	Non-coding
m64212_210919_105054/3868472/ccs	Non-coding
m64212_210919_105054/3868504/ccs	Non-coding
m64212_210919_105054/3868521/ccs	Non-coding
m64212_210919_105054/3868804/ccs.1	Non-coding
m64212_210919_105054/3868910/ccs	Non-coding
m64212_210919_105054/3869014/ccs	Non-coding
m64212_210919_105054/3869132/ccs	Non-coding
m64212_210919_105054/3869161/ccs.1	Non-coding
m64212_210919_105054/3869525/ccs.1	Non-coding
m64212_210919_105054/3932362/ccs	Non-coding
m64212_210919_105054/3932414/ccs	Non-coding
m64212_210919_105054/3932821/ccs	Non-coding
m64212_210919_105054/3932938/ccs	Non-coding
m64212_210919_105054/3933151/ccs	Non-coding
m64212_210919_105054/3933270/ccs	Non-coding
m64212_210919_105054/3933657/ccs	Non-coding
m64212_210919_105054/3933776/ccs	Non-coding
m64212_210919_105054/3933807/ccs	Non-coding
m64212_210919_105054/3934117/ccs	Non-coding
m64212_210919_105054/3934125/ccs	Non-coding
m64212_210919_105054/3934239/ccs	Non-coding
m64212_210919_105054/3934852/ccs	Non-coding
m64212_210919_105054/3998353/ccs	Non-coding
m64212_210919_105054/3998632/ccs	Non-coding
m64212_210919_105054/3998709/ccs	Non-coding
m64212_210919_105054/3998772/ccs	Non-coding
m64212_210919_105054/3999897/ccs	Non-coding
m64212_210919_105054/4065148/ccs	Non-coding
m64212_210919_105054/4065407/ccs	Non-coding
m64212_210919_105054/4065594/ccs	Non-coding
m64212_210919_105054/4065825/ccs	Non-coding
m64212_210919_105054/4065855/ccs	Non-coding
m64212_210919_105054/4065892/ccs	Non-coding
m64212_210919_105054/4066044/ccs.1	Non-coding
m64212_210919_105054/4129502/ccs.1	Non-coding
m64212_210919_105054/4129789/ccs	Non-coding
m64212_210919_105054/4130363/ccs.1	Non-coding
m64212_210919_105054/4130465/ccs	Non-coding
m64212_210919_105054/4194410/ccs	Non-coding
m64212_210919_105054/4194411/ccs.2	Non-coding
m64212_210919_105054/4194570/ccs	Non-coding
m64212_210919_105054/4194947/ccs	Non-coding
m64212_210919_105054/4195253/ccs	Non-coding
m64212_210919_105054/4195646/ccs	Non-coding
m64212_210919_105054/4196306/ccs	Non-coding
m64212_210919_105054/4197172/ccs	Non-coding
m64212_210919_105054/4259863/ccs	Non-coding
m64212_210919_105054/4259939/ccs	Non-coding
m64212_210919_105054/4260147/ccs	Non-coding
m64212_210919_105054/4260378/ccs.1	Non-coding
m64212_210919_105054/4260378/ccs.2	Non-coding
m64212_210919_105054/4260562/ccs	Non-coding
m64212_210919_105054/4325826/ccs	Non-coding
m64212_210919_105054/4325982/ccs	Non-coding
m64212_210919_105054/4325988/ccs	Non-coding
m64212_210919_105054/4325990/ccs	Non-coding
m64212_210919_105054/4326029/ccs	Non-coding
m64212_210919_105054/4326520/ccs	Non-coding
m64212_210919_105054/4326852/ccs	Non-coding
m64212_210919_105054/4326863/ccs	Non-coding
m64212_210919_105054/4327708/ccs	Non-coding
m64212_210919_105054/4391616/ccs	Non-coding
m64212_210919_105054/4392196/ccs.3	Non-coding
m64212_210919_105054/4392215/ccs	Non-coding
m64212_210919_105054/4392217/ccs	Non-coding
m64212_210919_105054/4392870/ccs	Non-coding
m64212_210919_105054/4456865/ccs	Non-coding
m64212_210919_105054/4456897/ccs	Non-coding
m64212_210919_105054/4457694/ccs.1	Non-coding
m64212_210919_105054/4457780/ccs	Non-coding
m64212_210919_105054/4458035/ccs	Non-coding
m64212_210919_105054/4458305/ccs	Non-coding
m64212_210919_105054/4458539/ccs	Non-coding
m64212_210919_105054/4459019/ccs	Non-coding
m64212_210919_105054/4522005/ccs	Non-coding
m64212_210919_105054/4522327/ccs	Non-coding
m64212_210919_105054/4522335/ccs	Non-coding
m64212_210919_105054/4522938/ccs	Non-coding
m64212_210919_105054/4523068/ccs	Non-coding
m64212_210919_105054/4523275/ccs	Non-coding
m64212_210919_105054/4523450/ccs	Non-coding
m64212_210919_105054/4523624/ccs	Non-coding
m64212_210919_105054/4523639/ccs	Non-coding
m64212_210919_105054/4523814/ccs	Non-coding
m64212_210919_105054/4523880/ccs	Non-coding
m64212_210919_105054/4587525/ccs	Non-coding
m64212_210919_105054/4587549/ccs.1	Non-coding
m64212_210919_105054/4588458/ccs	Non-coding
m64212_210919_105054/4588775/ccs	Non-coding
m64212_210919_105054/4588894/ccs.1	Non-coding
m64212_210919_105054/4589508/ccs	Non-coding
m64212_210919_105054/4589862/ccs	Non-coding
m64212_210919_105054/4589926/ccs	Non-coding
m64212_210919_105054/4589929/ccs	Non-coding
m64212_210919_105054/4590017/ccs	Non-coding
m64212_210919_105054/4590055/ccs	Non-coding
m64212_210919_105054/4653610/ccs	Non-coding
m64212_210919_105054/4653914/ccs	Non-coding
m64212_210919_105054/4653967/ccs	Non-coding
m64212_210919_105054/4653985/ccs.1	Non-coding
m64212_210919_105054/4654054/ccs.1	Non-coding
m64212_210919_105054/4654411/ccs	Non-coding
m64212_210919_105054/4654433/ccs	Non-coding
m64212_210919_105054/4654482/ccs	Non-coding
m64212_210919_105054/4654907/ccs.1	Non-coding
m64212_210919_105054/4655121/ccs	Non-coding
m64212_210919_105054/4655553/ccs	Non-coding
m64212_210919_105054/4655715/ccs	Non-coding
m64212_210919_105054/4655790/ccs	Non-coding
m64212_210919_105054/4655884/ccs	Non-coding
m64212_210919_105054/4719947/ccs	Non-coding
m64212_210919_105054/4720701/ccs	Non-coding
m64212_210919_105054/4721242/ccs	Non-coding
m64212_210919_105054/4721275/ccs.1	Non-coding
m64212_210919_105054/4784752/ccs	Non-coding
m64212_210919_105054/4785069/ccs	Non-coding
m64212_210919_105054/4785080/ccs	Non-coding
m64212_210919_105054/4785131/ccs	Non-coding
m64212_210919_105054/4785311/ccs	Non-coding
m64212_210919_105054/4785548/ccs	Non-coding
m64212_210919_105054/4786578/ccs	Non-coding
m64212_210919_105054/4786705/ccs	Non-coding
m64212_210919_105054/4786861/ccs	Non-coding
m64212_210919_105054/4786887/ccs	Non-coding
m64212_210919_105054/4786958/ccs	Non-coding
m64212_210919_105054/4850439/ccs	Non-coding
m64212_210919_105054/4850704/ccs	Non-coding
m64212_210919_105054/4850831/ccs	Non-coding
m64212_210919_105054/4850889/ccs	Non-coding
m64212_210919_105054/4851031/ccs	Non-coding
m64212_210919_105054/4852476/ccs.2	Non-coding
m64212_210919_105054/4915857/ccs	Non-coding
m64212_210919_105054/4915931/ccs	Non-coding
m64212_210919_105054/4916088/ccs	Non-coding
m64212_210919_105054/4916851/ccs	Non-coding
m64212_210919_105054/4916863/ccs	Non-coding
m64212_210919_105054/4917223/ccs	Non-coding
m64212_210919_105054/4917774/ccs	Non-coding
m64212_210919_105054/4980848/ccs	Non-coding
m64212_210919_105054/4981008/ccs.1	Non-coding
m64212_210919_105054/4981041/ccs	Non-coding
m64212_210919_105054/4981051/ccs	Non-coding
m64212_210919_105054/4981186/ccs.1	Non-coding
m64212_210919_105054/4981372/ccs	Non-coding
m64212_210919_105054/4981449/ccs	Non-coding
m64212_210919_105054/4982428/ccs	Non-coding
m64212_210919_105054/4983620/ccs	Non-coding
m64212_210919_105054/4983627/ccs	Non-coding
m64212_210919_105054/5047285/ccs.1	Non-coding
m64212_210919_105054/5047789/ccs	Non-coding
m64212_210919_105054/5048564/ccs	Non-coding
m64212_210919_105054/5048756/ccs	Non-coding
m64212_210919_105054/5048892/ccs	Non-coding
m64212_210919_105054/5048935/ccs	Non-coding
m64212_210919_105054/5049019/ccs	Non-coding
m64212_210919_105054/5049092/ccs	Non-coding
m64212_210919_105054/5049152/ccs	Non-coding
m64212_210919_105054/5049158/ccs	Non-coding
m64212_210919_105054/5112989/ccs	Non-coding
m64212_210919_105054/5113968/ccs	Non-coding
m64212_210919_105054/5113980/ccs	Non-coding
m64212_210919_105054/5114456/ccs	Non-coding
m64212_210919_105054/5114654/ccs	Non-coding
m64212_210919_105054/5114705/ccs.1	Non-coding
m64212_210919_105054/5177411/ccs	Non-coding
m64212_210919_105054/5177672/ccs	Non-coding
m64212_210919_105054/5177988/ccs	Non-coding
m64212_210919_105054/5178043/ccs	Non-coding
m64212_210919_105054/5178067/ccs	Non-coding
m64212_210919_105054/5178535/ccs	Non-coding
m64212_210919_105054/5178661/ccs	Non-coding
m64212_210919_105054/5178666/ccs	Non-coding
m64212_210919_105054/5178823/ccs	Non-coding
m64212_210919_105054/5178963/ccs	Non-coding
m64212_210919_105054/5180053/ccs	Non-coding
m64212_210919_105054/5180072/ccs	Non-coding
m64212_210919_105054/5180170/ccs.1	Non-coding
m64212_210919_105054/5180170/ccs.2	Non-coding
m64212_210919_105054/5243052/ccs	Non-coding
m64212_210919_105054/5243083/ccs	Non-coding
m64212_210919_105054/5243093/ccs	Non-coding
m64212_210919_105054/5243201/ccs	Non-coding
m64212_210919_105054/5243367/ccs	Non-coding
m64212_210919_105054/5243407/ccs	Non-coding
m64212_210919_105054/5244192/ccs	Non-coding
m64212_210919_105054/5244578/ccs	Non-coding
m64212_210919_105054/5244652/ccs	Non-coding
m64212_210919_105054/5244907/ccs	Non-coding
m64212_210919_105054/5245004/ccs	Non-coding
m64212_210919_105054/5245509/ccs.1	Non-coding
m64212_210919_105054/5245629/ccs	Non-coding
m64212_210919_105054/5308637/ccs	Non-coding
m64212_210919_105054/5308807/ccs	Non-coding
m64212_210919_105054/5309355/ccs	Non-coding
m64212_210919_105054/5309397/ccs.1	Non-coding
m64212_210919_105054/5309397/ccs.2	Non-coding
m64212_210919_105054/5309954/ccs	Non-coding
m64212_210919_105054/5310056/ccs	Non-coding
m64212_210919_105054/5310232/ccs.2	Non-coding
m64212_210919_105054/5310725/ccs	Non-coding
m64212_210919_105054/5310929/ccs	Non-coding
m64212_210919_105054/5311308/ccs	Non-coding
m64212_210919_105054/5373967/ccs	Non-coding
m64212_210919_105054/5374309/ccs	Non-coding
m64212_210919_105054/5374564/ccs	Non-coding
m64212_210919_105054/5374878/ccs	Non-coding
m64212_210919_105054/5375356/ccs	Non-coding
m64212_210919_105054/5375595/ccs	Non-coding
m64212_210919_105054/5375605/ccs	Non-coding
m64212_210919_105054/5376117/ccs	Non-coding
m64212_210919_105054/5376137/ccs	Non-coding
m64212_210919_105054/5376316/ccs	Non-coding
m64212_210919_105054/5376601/ccs.1	Non-coding
m64212_210919_105054/5376602/ccs	Non-coding
m64212_210919_105054/5439898/ccs	Non-coding
m64212_210919_105054/5440199/ccs	Non-coding
m64212_210919_105054/5440770/ccs	Non-coding
m64212_210919_105054/5440990/ccs.2	Non-coding
m64212_210919_105054/5441878/ccs	Non-coding
m64212_210919_105054/5442177/ccs	Non-coding
m64212_210919_105054/5505519/ccs	Non-coding
m64212_210919_105054/5505596/ccs	Non-coding
m64212_210919_105054/5505616/ccs	Non-coding
m64212_210919_105054/5505682/ccs	Non-coding
m64212_210919_105054/5505697/ccs.1	Non-coding
m64212_210919_105054/5505915/ccs.1	Non-coding
m64212_210919_105054/5506144/ccs	Non-coding
m64212_210919_105054/5506792/ccs	Non-coding
m64212_210919_105054/5506848/ccs	Non-coding
m64212_210919_105054/5507116/ccs	Non-coding
m64212_210919_105054/5507182/ccs	Non-coding
m64212_210919_105054/5507185/ccs	Non-coding
m64212_210919_105054/5507253/ccs	Non-coding
m64212_210919_105054/5507263/ccs	Non-coding
m64212_210919_105054/5507287/ccs	Non-coding
m64212_210919_105054/5507320/ccs	Non-coding
m64212_210919_105054/5507792/ccs	Non-coding
m64212_210919_105054/5507898/ccs	Non-coding
m64212_210919_105054/5570726/ccs.1	Non-coding
m64212_210919_105054/5571023/ccs	Non-coding
m64212_210919_105054/5571172/ccs	Non-coding
m64212_210919_105054/5571306/ccs.1	Non-coding
m64212_210919_105054/5571750/ccs.1	Non-coding
m64212_210919_105054/5571988/ccs	Non-coding
m64212_210919_105054/5572909/ccs	Non-coding
m64212_210919_105054/5573026/ccs	Non-coding
m64212_210919_105054/5573084/ccs	Non-coding
m64212_210919_105054/5573250/ccs	Non-coding
m64212_210919_105054/5573302/ccs.2	Non-coding
m64212_210919_105054/5637226/ccs	Non-coding
m64212_210919_105054/5637307/ccs	Non-coding
m64212_210919_105054/5637420/ccs.1	Non-coding
m64212_210919_105054/5637658/ccs	Non-coding
m64212_210919_105054/5637710/ccs	Non-coding
m64212_210919_105054/5638080/ccs	Non-coding
m64212_210919_105054/5638118/ccs	Non-coding
m64212_210919_105054/5638559/ccs	Non-coding
m64212_210919_105054/5638674/ccs	Non-coding
m64212_210919_105054/5638701/ccs	Non-coding
m64212_210919_105054/5638731/ccs	Non-coding
m64212_210919_105054/5638762/ccs	Non-coding
m64212_210919_105054/5702004/ccs	Non-coding
m64212_210919_105054/5702063/ccs	Non-coding
m64212_210919_105054/5702198/ccs	Non-coding
m64212_210919_105054/5702784/ccs	Non-coding
m64212_210919_105054/5702863/ccs	Non-coding
m64212_210919_105054/5702984/ccs	Non-coding
m64212_210919_105054/5703064/ccs	Non-coding
m64212_210919_105054/5703101/ccs	Non-coding
m64212_210919_105054/5703558/ccs	Non-coding
m64212_210919_105054/5703751/ccs	Non-coding
m64212_210919_105054/5704048/ccs.2	Non-coding
m64212_210919_105054/5704442/ccs	Non-coding
m64212_210919_105054/5767254/ccs	Non-coding
m64212_210919_105054/5768076/ccs	Non-coding
m64212_210919_105054/5768810/ccs	Non-coding
m64212_210919_105054/5769263/ccs	Non-coding
m64212_210919_105054/5769360/ccs	Non-coding
m64212_210919_105054/5769509/ccs	Non-coding
m64212_210919_105054/5833363/ccs	Non-coding
m64212_210919_105054/5833410/ccs	Non-coding
m64212_210919_105054/5833686/ccs	Non-coding
m64212_210919_105054/5834397/ccs	Non-coding
m64212_210919_105054/5834677/ccs	Non-coding
m64212_210919_105054/5835377/ccs	Non-coding
m64212_210919_105054/5898408/ccs	Non-coding
m64212_210919_105054/5898562/ccs	Non-coding
m64212_210919_105054/5899076/ccs	Non-coding
m64212_210919_105054/5899089/ccs.1	Non-coding
m64212_210919_105054/5899182/ccs	Non-coding
m64212_210919_105054/5899229/ccs.1	Non-coding
m64212_210919_105054/5899378/ccs	Non-coding
m64212_210919_105054/5899652/ccs	Non-coding
m64212_210919_105054/5899922/ccs	Non-coding
m64212_210919_105054/5900033/ccs	Non-coding
m64212_210919_105054/5900717/ccs	Non-coding
m64212_210919_105054/5900882/ccs	Non-coding
m64212_210919_105054/5901011/ccs	Non-coding
m64212_210919_105054/5963957/ccs	Non-coding
m64212_210919_105054/5963999/ccs	Non-coding
m64212_210919_105054/5964191/ccs	Non-coding
m64212_210919_105054/5964945/ccs	Non-coding
m64212_210919_105054/5965201/ccs	Non-coding
m64212_210919_105054/5965873/ccs.1	Non-coding
m64212_210919_105054/5965972/ccs	Non-coding
m64212_210919_105054/5966042/ccs	Non-coding
m64212_210919_105054/5966479/ccs	Non-coding
m64212_210919_105054/6029789/ccs	Non-coding
m64212_210919_105054/6029793/ccs	Non-coding
m64212_210919_105054/6029938/ccs	Non-coding
m64212_210919_105054/6030646/ccs	Non-coding
m64212_210919_105054/6031810/ccs	Non-coding
m64212_210919_105054/6095682/ccs.1	Non-coding
m64212_210919_105054/6096016/ccs.1	Non-coding
m64212_210919_105054/6096440/ccs	Non-coding
m64212_210919_105054/6096711/ccs	Non-coding
m64212_210919_105054/6096902/ccs	Non-coding
m64212_210919_105054/6097387/ccs	Non-coding
m64212_210919_105054/6160594/ccs	Non-coding
m64212_210919_105054/6161151/ccs	Non-coding
m64212_210919_105054/6161180/ccs	Non-coding
m64212_210919_105054/6161271/ccs	Non-coding
m64212_210919_105054/6161571/ccs	Non-coding
m64212_210919_105054/6161841/ccs	Non-coding
m64212_210919_105054/6162423/ccs	Non-coding
m64212_210919_105054/6162714/ccs	Non-coding
m64212_210919_105054/6163277/ccs	Non-coding
m64212_210919_105054/6226681/ccs	Non-coding
m64212_210919_105054/6226830/ccs	Non-coding
m64212_210919_105054/6226985/ccs	Non-coding
m64212_210919_105054/6227002/ccs.1	Non-coding
m64212_210919_105054/6227017/ccs	Non-coding
m64212_210919_105054/6227240/ccs	Non-coding
m64212_210919_105054/6227294/ccs.1	Non-coding
m64212_210919_105054/6227382/ccs	Non-coding
m64212_210919_105054/6227669/ccs	Non-coding
m64212_210919_105054/6227766/ccs	Non-coding
m64212_210919_105054/6227962/ccs.1	Non-coding
m64212_210919_105054/6227970/ccs	Non-coding
m64212_210919_105054/6228216/ccs	Non-coding
m64212_210919_105054/6228361/ccs	Non-coding
m64212_210919_105054/6291893/ccs	Non-coding
m64212_210919_105054/6292351/ccs	Non-coding
m64212_210919_105054/6293121/ccs	Non-coding
m64212_210919_105054/6293599/ccs	Non-coding
m64212_210919_105054/6293906/ccs	Non-coding
m64212_210919_105054/6357201/ccs	Non-coding
m64212_210919_105054/6357301/ccs.1	Non-coding
m64212_210919_105054/6357462/ccs	Non-coding
m64212_210919_105054/6358115/ccs	Non-coding
m64212_210919_105054/6358190/ccs	Non-coding
m64212_210919_105054/6358203/ccs	Non-coding
m64212_210919_105054/6358422/ccs.1	Non-coding
m64212_210919_105054/6358470/ccs	Non-coding
m64212_210919_105054/6358524/ccs	Non-coding
m64212_210919_105054/6358553/ccs	Non-coding
m64212_210919_105054/6359172/ccs	Non-coding
m64212_210919_105054/6359389/ccs	Non-coding
m64212_210919_105054/6423990/ccs	Non-coding
m64212_210919_105054/6424541/ccs	Non-coding
m64212_210919_105054/6425366/ccs	Non-coding
m64212_210919_105054/6488089/ccs	Non-coding
m64212_210919_105054/6488282/ccs	Non-coding
m64212_210919_105054/6488400/ccs	Non-coding
m64212_210919_105054/6488883/ccs	Non-coding
m64212_210919_105054/6489043/ccs	Non-coding
m64212_210919_105054/6489372/ccs	Non-coding
m64212_210919_105054/6490014/ccs	Non-coding
m64212_210919_105054/6490286/ccs	Non-coding
m64212_210919_105054/6490637/ccs	Non-coding
m64212_210919_105054/6553787/ccs	Non-coding
m64212_210919_105054/6554248/ccs	Non-coding
m64212_210919_105054/6554444/ccs	Non-coding
m64212_210919_105054/6554656/ccs	Non-coding
m64212_210919_105054/6555400/ccs	Non-coding
m64212_210919_105054/6555810/ccs	Non-coding
m64212_210919_105054/6556129/ccs	Non-coding
m64212_210919_105054/6619249/ccs.1	Non-coding
m64212_210919_105054/6619453/ccs	Non-coding
m64212_210919_105054/6620642/ccs	Non-coding
m64212_210919_105054/6620970/ccs	Non-coding
m64212_210919_105054/6621255/ccs	Non-coding
m64212_210919_105054/6621359/ccs	Non-coding
m64212_210919_105054/6621395/ccs	Non-coding
m64212_210919_105054/6621571/ccs	Non-coding
m64212_210919_105054/6621621/ccs	Non-coding
m64212_210919_105054/6621627/ccs	Non-coding
m64212_210919_105054/6621889/ccs	Non-coding
m64212_210919_105054/6621962/ccs	Non-coding
m64212_210919_105054/6621982/ccs	Non-coding
m64212_210919_105054/6684918/ccs	Non-coding
m64212_210919_105054/6685096/ccs	Non-coding
m64212_210919_105054/6685469/ccs	Non-coding
m64212_210919_105054/6685778/ccs	Non-coding
m64212_210919_105054/6685978/ccs	Non-coding
m64212_210919_105054/6686066/ccs	Non-coding
m64212_210919_105054/6686605/ccs	Non-coding
m64212_210919_105054/6687223/ccs	Non-coding
m64212_210919_105054/6750538/ccs	Non-coding
m64212_210919_105054/6750688/ccs	Non-coding
m64212_210919_105054/6751252/ccs	Non-coding
m64212_210919_105054/6751598/ccs	Non-coding
m64212_210919_105054/6751602/ccs	Non-coding
m64212_210919_105054/6752198/ccs	Non-coding
m64212_210919_105054/6752327/ccs	Non-coding
m64212_210919_105054/6752343/ccs	Non-coding
m64212_210919_105054/6815921/ccs	Non-coding
m64212_210919_105054/6816091/ccs	Non-coding
m64212_210919_105054/6816345/ccs.1	Non-coding
m64212_210919_105054/6816345/ccs.2	Non-coding
m64212_210919_105054/6816608/ccs	Non-coding
m64212_210919_105054/6817205/ccs	Non-coding
m64212_210919_105054/6817492/ccs	Non-coding
m64212_210919_105054/6817789/ccs	Non-coding
m64212_210919_105054/6817828/ccs.1	Non-coding
m64212_210919_105054/6817957/ccs	Non-coding
m64212_210919_105054/6817967/ccs	Non-coding
m64212_210919_105054/6818186/ccs	Non-coding
m64212_210919_105054/6818381/ccs	Non-coding
m64212_210919_105054/6818655/ccs	Non-coding
m64212_210919_105054/6881463/ccs.1	Non-coding
m64212_210919_105054/6881913/ccs	Non-coding
m64212_210919_105054/6881992/ccs.1	Non-coding
m64212_210919_105054/6882018/ccs	Non-coding
m64212_210919_105054/6882306/ccs	Non-coding
m64212_210919_105054/6882546/ccs	Non-coding
m64212_210919_105054/6882640/ccs	Non-coding
m64212_210919_105054/6883501/ccs	Non-coding
m64212_210919_105054/6883969/ccs	Non-coding
m64212_210919_105054/6947694/ccs	Non-coding
m64212_210919_105054/6948869/ccs	Non-coding
m64212_210919_105054/6949038/ccs	Non-coding
m64212_210919_105054/6949228/ccs	Non-coding
m64212_210919_105054/6949263/ccs	Non-coding
m64212_210919_105054/6949422/ccs	Non-coding
m64212_210919_105054/7012659/ccs	Non-coding
m64212_210919_105054/7013138/ccs	Non-coding
m64212_210919_105054/7013318/ccs	Non-coding
m64212_210919_105054/7013379/ccs	Non-coding
m64212_210919_105054/7013734/ccs.2	Non-coding
m64212_210919_105054/7013991/ccs	Non-coding
m64212_210919_105054/7014030/ccs.1	Non-coding
m64212_210919_105054/7014030/ccs.2	Non-coding
m64212_210919_105054/7014048/ccs	Non-coding
m64212_210919_105054/7014873/ccs	Non-coding
m64212_210919_105054/7077893/ccs	Non-coding
m64212_210919_105054/7078010/ccs	Non-coding
m64212_210919_105054/7078152/ccs	Non-coding
m64212_210919_105054/7078295/ccs	Non-coding
m64212_210919_105054/7078448/ccs	Non-coding
m64212_210919_105054/7078793/ccs	Non-coding
m64212_210919_105054/7079087/ccs	Non-coding
m64212_210919_105054/7079380/ccs	Non-coding
m64212_210919_105054/7079481/ccs	Non-coding
m64212_210919_105054/7079687/ccs	Non-coding
m64212_210919_105054/7079998/ccs.1	Non-coding
m64212_210919_105054/7080200/ccs	Non-coding
m64212_210919_105054/7080322/ccs	Non-coding
m64212_210919_105054/7143875/ccs	Non-coding
m64212_210919_105054/7143904/ccs.1	Non-coding
m64212_210919_105054/7144236/ccs	Non-coding
m64212_210919_105054/7144297/ccs	Non-coding
m64212_210919_105054/7144558/ccs	Non-coding
m64212_210919_105054/7144663/ccs.1	Non-coding
m64212_210919_105054/7145043/ccs.1	Non-coding
m64212_210919_105054/7146128/ccs	Non-coding
m64212_210919_105054/7208961/ccs	Non-coding
m64212_210919_105054/7209012/ccs	Non-coding
m64212_210919_105054/7209121/ccs	Non-coding
m64212_210919_105054/7209187/ccs	Non-coding
m64212_210919_105054/7209275/ccs	Non-coding
m64212_210919_105054/7209775/ccs	Non-coding
m64212_210919_105054/7210214/ccs	Non-coding
m64212_210919_105054/7210321/ccs	Non-coding
m64212_210919_105054/7210782/ccs	Non-coding
m64212_210919_105054/7211178/ccs	Non-coding
m64212_210919_105054/7211243/ccs	Non-coding
m64212_210919_105054/7211365/ccs	Non-coding
m64212_210919_105054/7274764/ccs	Non-coding
m64212_210919_105054/7274979/ccs	Non-coding
m64212_210919_105054/7275106/ccs	Non-coding
m64212_210919_105054/7275406/ccs	Non-coding
m64212_210919_105054/7275864/ccs	Non-coding
m64212_210919_105054/7276093/ccs	Non-coding
m64212_210919_105054/7277171/ccs	Non-coding
m64212_210919_105054/7277301/ccs	Non-coding
m64212_210919_105054/7340432/ccs	Non-coding
m64212_210919_105054/7340586/ccs	Non-coding
m64212_210919_105054/7341296/ccs	Non-coding
m64212_210919_105054/7341681/ccs	Non-coding
m64212_210919_105054/7341711/ccs	Non-coding
m64212_210919_105054/7341851/ccs	Non-coding
m64212_210919_105054/7342036/ccs	Non-coding
m64212_210919_105054/7405630/ccs	Non-coding
m64212_210919_105054/7406196/ccs	Non-coding
m64212_210919_105054/7406248/ccs	Non-coding
m64212_210919_105054/7407991/ccs	Non-coding
m64212_210919_105054/7471635/ccs	Non-coding
m64212_210919_105054/7471776/ccs	Non-coding
m64212_210919_105054/7471778/ccs.1	Non-coding
m64212_210919_105054/7472575/ccs	Non-coding
m64212_210919_105054/7473116/ccs	Non-coding
m64212_210919_105054/7473336/ccs	Non-coding
m64212_210919_105054/7473674/ccs	Non-coding
m64212_210919_105054/7473712/ccs	Non-coding
m64212_210919_105054/7474011/ccs	Non-coding
m64212_210919_105054/7536855/ccs	Non-coding
m64212_210919_105054/7537809/ccs	Non-coding
m64212_210919_105054/7538119/ccs	Non-coding
m64212_210919_105054/7538491/ccs.1	Non-coding
m64212_210919_105054/7538543/ccs	Non-coding
m64212_210919_105054/7538686/ccs	Non-coding
m64212_210919_105054/7538919/ccs	Non-coding
m64212_210919_105054/7602244/ccs	Non-coding
m64212_210919_105054/7602777/ccs	Non-coding
m64212_210919_105054/7602838/ccs	Non-coding
m64212_210919_105054/7602861/ccs.1	Non-coding
m64212_210919_105054/7602980/ccs	Non-coding
m64212_210919_105054/7603010/ccs	Non-coding
m64212_210919_105054/7603083/ccs	Non-coding
m64212_210919_105054/7604287/ccs.1	Non-coding
m64212_210919_105054/7604287/ccs.2	Non-coding
m64212_210919_105054/7604340/ccs.1	Non-coding
m64212_210919_105054/7604633/ccs	Non-coding
m64212_210919_105054/7604684/ccs	Non-coding
m64212_210919_105054/7604824/ccs	Non-coding
m64212_210919_105054/7668511/ccs	Non-coding
m64212_210919_105054/7668654/ccs	Non-coding
m64212_210919_105054/7668825/ccs	Non-coding
m64212_210919_105054/7668893/ccs	Non-coding
m64212_210919_105054/7670519/ccs	Non-coding
m64212_210919_105054/7733608/ccs	Non-coding
m64212_210919_105054/7733635/ccs	Non-coding
m64212_210919_105054/7734095/ccs	Non-coding
m64212_210919_105054/7734115/ccs	Non-coding
m64212_210919_105054/7734401/ccs	Non-coding
m64212_210919_105054/7734635/ccs	Non-coding
m64212_210919_105054/7734976/ccs.1	Non-coding
m64212_210919_105054/7735121/ccs	Non-coding
m64212_210919_105054/7735254/ccs	Non-coding
m64212_210919_105054/7735539/ccs	Non-coding
m64212_210919_105054/7735571/ccs	Non-coding
m64212_210919_105054/7735696/ccs	Non-coding
m64212_210919_105054/7735795/ccs	Non-coding
m64212_210919_105054/7735806/ccs	Non-coding
m64212_210919_105054/7736057/ccs	Non-coding
m64212_210919_105054/7798801/ccs	Non-coding
m64212_210919_105054/7798885/ccs	Non-coding
m64212_210919_105054/7799203/ccs	Non-coding
m64212_210919_105054/7799272/ccs	Non-coding
m64212_210919_105054/7799563/ccs	Non-coding
m64212_210919_105054/7799779/ccs	Non-coding
m64212_210919_105054/7799891/ccs	Non-coding
m64212_210919_105054/7800769/ccs	Non-coding
m64212_210919_105054/7800892/ccs	Non-coding
m64212_210919_105054/7801161/ccs	Non-coding
m64212_210919_105054/7864654/ccs	Non-coding
m64212_210919_105054/7864912/ccs.1	Non-coding
m64212_210919_105054/7865240/ccs	Non-coding
m64212_210919_105054/7865318/ccs	Non-coding
m64212_210919_105054/7866213/ccs	Non-coding
m64212_210919_105054/7866630/ccs	Non-coding
m64212_210919_105054/7866737/ccs	Non-coding
m64212_210919_105054/7867140/ccs	Non-coding
m64212_210919_105054/7867145/ccs	Non-coding
m64212_210919_105054/7930207/ccs	Non-coding
m64212_210919_105054/7930477/ccs.2	Non-coding
m64212_210919_105054/7930843/ccs	Non-coding
m64212_210919_105054/7930937/ccs	Non-coding
m64212_210919_105054/7931192/ccs.1	Non-coding
m64212_210919_105054/7931369/ccs	Non-coding
m64212_210919_105054/7931545/ccs	Non-coding
m64212_210919_105054/7931706/ccs.1	Non-coding
m64212_210919_105054/7931751/ccs	Non-coding
m64212_210919_105054/7932418/ccs.1	Non-coding
m64212_210919_105054/7932440/ccs	Non-coding
m64212_210919_105054/7932564/ccs	Non-coding
m64212_210919_105054/7995712/ccs	Non-coding
m64212_210919_105054/7995913/ccs	Non-coding
m64212_210919_105054/7995989/ccs	Non-coding
m64212_210919_105054/7996499/ccs	Non-coding
m64212_210919_105054/7996725/ccs	Non-coding
m64212_210919_105054/7997539/ccs	Non-coding
m64212_210919_105054/7997795/ccs	Non-coding
m64212_210919_105054/7997852/ccs	Non-coding
m64212_210919_105054/7998038/ccs.1	Non-coding
m64212_210919_105054/8062013/ccs.1	Non-coding
m64212_210919_105054/8062124/ccs	Non-coding
m64212_210919_105054/8062291/ccs	Non-coding
m64212_210919_105054/8062519/ccs	Non-coding
m64212_210919_105054/8063013/ccs	Non-coding
m64212_210919_105054/8063080/ccs	Non-coding
m64212_210919_105054/8063461/ccs.2	Non-coding
m64212_210919_105054/8126993/ccs.1	Non-coding
m64212_210919_105054/8127339/ccs	Non-coding
m64212_210919_105054/8127369/ccs	Non-coding
m64212_210919_105054/8127791/ccs	Non-coding
m64212_210919_105054/8127889/ccs	Non-coding
m64212_210919_105054/8128684/ccs	Non-coding
m64212_210919_105054/8129021/ccs	Non-coding
m64212_210919_105054/8129029/ccs	Non-coding
m64212_210919_105054/8129335/ccs	Non-coding
m64212_210919_105054/8192319/ccs	Non-coding
m64212_210919_105054/8192386/ccs	Non-coding
m64212_210919_105054/8192665/ccs	Non-coding
m64212_210919_105054/8192839/ccs	Non-coding
m64212_210919_105054/8192908/ccs.1	Non-coding
m64212_210919_105054/8192921/ccs	Non-coding
m64212_210919_105054/8193141/ccs	Non-coding
m64212_210919_105054/8193570/ccs	Non-coding
m64212_210919_105054/8193586/ccs	Non-coding
m64212_210919_105054/8193668/ccs	Non-coding
m64212_210919_105054/8194055/ccs.1	Non-coding
m64212_210919_105054/8194135/ccs.2	Non-coding
m64212_210919_105054/8257627/ccs.1	Non-coding
m64212_210919_105054/8257627/ccs.2	Non-coding
m64212_210919_105054/8257882/ccs	Non-coding
m64212_210919_105054/8258249/ccs	Non-coding
m64212_210919_105054/8258466/ccs	Non-coding
m64212_210919_105054/8258756/ccs	Non-coding
m64212_210919_105054/8260128/ccs	Non-coding
m64212_210919_105054/8260210/ccs	Non-coding
m64212_210919_105054/8325022/ccs	Non-coding
m64212_210919_105054/8325227/ccs	Non-coding
m64212_210919_105054/8325288/ccs	Non-coding
m64212_210919_105054/8325545/ccs.1	Non-coding
m64212_210919_105054/8325571/ccs	Non-coding
m64212_210919_105054/8388774/ccs	Non-coding
m64212_210919_105054/8389671/ccs	Non-coding
m64212_210919_105054/8389937/ccs	Non-coding
m64212_210919_105054/8390091/ccs	Non-coding
m64212_210919_105054/8390208/ccs	Non-coding
m64212_210919_105054/8390342/ccs	Non-coding
m64212_210919_105054/8390413/ccs	Non-coding
m64212_210919_105054/8390444/ccs	Non-coding
m64212_210919_105054/8390988/ccs	Non-coding
m64212_210919_105054/8454533/ccs	Non-coding
m64212_210919_105054/8454746/ccs	Non-coding
m64212_210919_105054/8455109/ccs	Non-coding
m64212_210919_105054/8455257/ccs	Non-coding
m64212_210919_105054/8455353/ccs	Non-coding
m64212_210919_105054/8455734/ccs	Non-coding
m64212_210919_105054/8456443/ccs	Non-coding
m64212_210919_105054/8519806/ccs	Non-coding
m64212_210919_105054/8520132/ccs	Non-coding
m64212_210919_105054/8520272/ccs	Non-coding
m64212_210919_105054/8521188/ccs.1	Non-coding
m64212_210919_105054/8521482/ccs	Non-coding
m64212_210919_105054/8521628/ccs.1	Non-coding
m64212_210919_105054/8522038/ccs.1	Non-coding
m64212_210919_105054/8522281/ccs	Non-coding
m64212_210919_105054/8522325/ccs	Non-coding
m64212_210919_105054/8522584/ccs	Non-coding
m64212_210919_105054/8585793/ccs	Non-coding
m64212_210919_105054/8586075/ccs	Non-coding
m64212_210919_105054/8586509/ccs	Non-coding
m64212_210919_105054/8587995/ccs.2	Non-coding
m64212_210919_105054/8651048/ccs	Non-coding
m64212_210919_105054/8651284/ccs	Non-coding
m64212_210919_105054/8651730/ccs	Non-coding
m64212_210919_105054/8651794/ccs.1	Non-coding
m64212_210919_105054/8652009/ccs.1	Non-coding
m64212_210919_105054/8652067/ccs	Non-coding
m64212_210919_105054/8652139/ccs.1	Non-coding
m64212_210919_105054/8652285/ccs.1	Non-coding
m64212_210919_105054/8652420/ccs	Non-coding
m64212_210919_105054/8653081/ccs	Non-coding
m64212_210919_105054/8653177/ccs	Non-coding
m64212_210919_105054/8717193/ccs	Non-coding
m64212_210919_105054/8717504/ccs.1	Non-coding
m64212_210919_105054/8717790/ccs	Non-coding
m64212_210919_105054/8717833/ccs	Non-coding
m64212_210919_105054/8718172/ccs	Non-coding
m64212_210919_105054/8718216/ccs	Non-coding
m64212_210919_105054/8718597/ccs	Non-coding
m64212_210919_105054/8718658/ccs.1	Non-coding
m64212_210919_105054/8719028/ccs.1	Non-coding
m64212_210919_105054/8719135/ccs	Non-coding
m64212_210919_105054/8782579/ccs	Non-coding
m64212_210919_105054/8782621/ccs.1.1	Non-coding
m64212_210919_105054/8782624/ccs	Non-coding
m64212_210919_105054/8782796/ccs	Non-coding
m64212_210919_105054/8783525/ccs	Non-coding
m64212_210919_105054/8783591/ccs	Non-coding
m64212_210919_105054/8784333/ccs	Non-coding
m64212_210919_105054/8784445/ccs	Non-coding
m64212_210919_105054/8784659/ccs	Non-coding
m64212_210919_105054/8847807/ccs	Non-coding
m64212_210919_105054/8847841/ccs	Non-coding
m64212_210919_105054/8848159/ccs	Non-coding
m64212_210919_105054/8848223/ccs	Non-coding
m64212_210919_105054/8848248/ccs	Non-coding
m64212_210919_105054/8848368/ccs	Non-coding
m64212_210919_105054/8848992/ccs	Non-coding
m64212_210919_105054/8849111/ccs	Non-coding
m64212_210919_105054/8849206/ccs	Non-coding
m64212_210919_105054/8849306/ccs	Non-coding
m64212_210919_105054/8849945/ccs	Non-coding
m64212_210919_105054/8850019/ccs.1	Non-coding
m64212_210919_105054/8850123/ccs	Non-coding
m64212_210919_105054/8913050/ccs	Non-coding
m64212_210919_105054/8913320/ccs	Non-coding
m64212_210919_105054/8913415/ccs	Non-coding
m64212_210919_105054/8913786/ccs	Non-coding
m64212_210919_105054/8914256/ccs	Non-coding
m64212_210919_105054/8914280/ccs	Non-coding
m64212_210919_105054/8914764/ccs	Non-coding
m64212_210919_105054/8914848/ccs	Non-coding
m64212_210919_105054/8979050/ccs	Non-coding
m64212_210919_105054/8979653/ccs	Non-coding
m64212_210919_105054/8979897/ccs	Non-coding
m64212_210919_105054/8979918/ccs	Non-coding
m64212_210919_105054/8979940/ccs.1	Non-coding
m64212_210919_105054/8980319/ccs	Non-coding
m64212_210919_105054/8980472/ccs	Non-coding
m64212_210919_105054/8980528/ccs	Non-coding
m64212_210919_105054/8980598/ccs.1	Non-coding
m64212_210919_105054/8981192/ccs	Non-coding
m64212_210919_105054/9044103/ccs	Non-coding
m64212_210919_105054/9044402/ccs	Non-coding
m64212_210919_105054/9044997/ccs	Non-coding
m64212_210919_105054/9045290/ccs	Non-coding
m64212_210919_105054/9045370/ccs	Non-coding
m64212_210919_105054/9045896/ccs	Non-coding
m64212_210919_105054/9045994/ccs	Non-coding
m64212_210919_105054/9046102/ccs	Non-coding
m64212_210919_105054/9109743/ccs	Non-coding
m64212_210919_105054/9109886/ccs	Non-coding
m64212_210919_105054/9110091/ccs	Non-coding
m64212_210919_105054/9110564/ccs	Non-coding
m64212_210919_105054/9111297/ccs.2	Non-coding
m64212_210919_105054/9111437/ccs.1	Non-coding
m64212_210919_105054/9111850/ccs.1	Non-coding
m64212_210919_105054/9111850/ccs.2	Non-coding
m64212_210919_105054/9111912/ccs	Non-coding
m64212_210919_105054/9112080/ccs	Non-coding
m64212_210919_105054/9112364/ccs	Non-coding
m64212_210919_105054/9176330/ccs	Non-coding
m64212_210919_105054/9176540/ccs	Non-coding
m64212_210919_105054/9177052/ccs	Non-coding
m64212_210919_105054/9177325/ccs	Non-coding
m64212_210919_105054/9177340/ccs.1	Non-coding
m64212_210919_105054/9177460/ccs	Non-coding
m64212_210919_105054/9177840/ccs	Non-coding
m64212_210919_105054/9241581/ccs	Non-coding
m64212_210919_105054/9241742/ccs	Non-coding
m64212_210919_105054/9241855/ccs	Non-coding
m64212_210919_105054/9241951/ccs	Non-coding
m64212_210919_105054/9306598/ccs	Non-coding
m64212_210919_105054/9307891/ccs	Non-coding
m64212_210919_105054/9308703/ccs	Non-coding
m64212_210919_105054/9371829/ccs	Non-coding
m64212_210919_105054/9372993/ccs	Non-coding
m64212_210919_105054/9373171/ccs	Non-coding
m64212_210919_105054/9373276/ccs	Non-coding
m64212_210919_105054/9374239/ccs	Non-coding
m64212_210919_105054/9374262/ccs	Non-coding
m64212_210919_105054/9437795/ccs	Non-coding
m64212_210919_105054/9438698/ccs	Non-coding
m64212_210919_105054/9438882/ccs	Non-coding
m64212_210919_105054/9438886/ccs.1	Non-coding
m64212_210919_105054/9438886/ccs.2	Non-coding
m64212_210919_105054/9438994/ccs	Non-coding
m64212_210919_105054/9439199/ccs	Non-coding
m64212_210919_105054/9439561/ccs	Non-coding
m64212_210919_105054/9439753/ccs	Non-coding
m64212_210919_105054/9439843/ccs	Non-coding
m64212_210919_105054/9502913/ccs	Non-coding
m64212_210919_105054/9503484/ccs	Non-coding
m64212_210919_105054/9503607/ccs	Non-coding
m64212_210919_105054/9504147/ccs	Non-coding
m64212_210919_105054/9504198/ccs.1	Non-coding
m64212_210919_105054/9505109/ccs	Non-coding
m64212_210919_105054/9505115/ccs	Non-coding
m64212_210919_105054/9505300/ccs	Non-coding
m64212_210919_105054/9505366/ccs	Non-coding
m64212_210919_105054/9505551/ccs	Non-coding
m64212_210919_105054/9568356/ccs	Non-coding
m64212_210919_105054/9568477/ccs	Non-coding
m64212_210919_105054/9568549/ccs	Non-coding
m64212_210919_105054/9569557/ccs	Non-coding
m64212_210919_105054/9570326/ccs	Non-coding
m64212_210919_105054/9570447/ccs	Non-coding
m64212_210919_105054/9634132/ccs	Non-coding
m64212_210919_105054/9634334/ccs	Non-coding
m64212_210919_105054/9635771/ccs	Non-coding
m64212_210919_105054/9699528/ccs	Non-coding
m64212_210919_105054/9699657/ccs	Non-coding
m64212_210919_105054/9699669/ccs	Non-coding
m64212_210919_105054/9699793/ccs.1	Non-coding
m64212_210919_105054/9700245/ccs	Non-coding
m64212_210919_105054/9700250/ccs	Non-coding
m64212_210919_105054/9700460/ccs	Non-coding
m64212_210919_105054/9700468/ccs	Non-coding
m64212_210919_105054/9700661/ccs.1	Non-coding
m64212_210919_105054/9700690/ccs	Non-coding
m64212_210919_105054/9701025/ccs	Non-coding
m64212_210919_105054/9701660/ccs	Non-coding
m64212_210919_105054/9702000/ccs	Non-coding
m64212_210919_105054/9765743/ccs	Non-coding
m64212_210919_105054/9765895/ccs	Non-coding
m64212_210919_105054/9765923/ccs	Non-coding
m64212_210919_105054/9766085/ccs	Non-coding
m64212_210919_105054/9766218/ccs	Non-coding
m64212_210919_105054/9766807/ccs	Non-coding
m64212_210919_105054/9830684/ccs	Non-coding
m64212_210919_105054/9831446/ccs.1	Non-coding
m64212_210919_105054/9831461/ccs	Non-coding
m64212_210919_105054/9831661/ccs	Non-coding
m64212_210919_105054/9831723/ccs	Non-coding
m64212_210919_105054/9832384/ccs	Non-coding
m64212_210919_105054/9832912/ccs	Non-coding
m64212_210919_105054/9833008/ccs	Non-coding
m64212_210919_105054/9833029/ccs	Non-coding
m64212_210919_105054/9833128/ccs	Non-coding
m64212_210919_105054/9896000/ccs	Non-coding
m64212_210919_105054/9896346/ccs.1	Non-coding
m64212_210919_105054/9896346/ccs.2	Non-coding
m64212_210919_105054/9896780/ccs	Non-coding
m64212_210919_105054/9897378/ccs	Non-coding
m64212_210919_105054/9897397/ccs	Non-coding
m64212_210919_105054/9897452/ccs	Non-coding
m64212_210919_105054/9897622/ccs	Non-coding
m64212_210919_105054/9897693/ccs.1	Non-coding
m64212_210919_105054/9897713/ccs	Non-coding
m64212_210919_105054/9897884/ccs	Non-coding
m64212_210919_105054/9898138/ccs	Non-coding
m64212_210919_105054/9898241/ccs	Non-coding
m64212_210919_105054/9961885/ccs	Non-coding
m64212_210919_105054/9962191/ccs	Non-coding
m64212_210919_105054/9962468/ccs	Non-coding
m64212_210919_105054/9962996/ccs	Non-coding
m64212_210919_105054/9963279/ccs	Non-coding
m64212_210919_105054/9963285/ccs	Non-coding
m64212_210919_105054/9963295/ccs	Non-coding
m64212_210919_105054/9963578/ccs	Non-coding
m64212_210919_105054/9964144/ccs	Non-coding
m64212_210919_105054/9964280/ccs	Non-coding
m64212_210919_105054/9964312/ccs	Non-coding
m64212_210919_105054/10027738/ccs	Non-coding
m64212_210919_105054/10028166/ccs	Non-coding
m64212_210919_105054/10028381/ccs	Non-coding
m64212_210919_105054/10028543/ccs.1	Non-coding
m64212_210919_105054/10028677/ccs	Non-coding
m64212_210919_105054/10029365/ccs	Non-coding
m64212_210919_105054/10029468/ccs	Non-coding
m64212_210919_105054/10029485/ccs	Non-coding
m64212_210919_105054/10092580/ccs	Non-coding
m64212_210919_105054/10092617/ccs	Non-coding
m64212_210919_105054/10093032/ccs	Non-coding
m64212_210919_105054/10093193/ccs	Non-coding
m64212_210919_105054/10093202/ccs	Non-coding
m64212_210919_105054/10093539/ccs	Non-coding
m64212_210919_105054/10094544/ccs	Non-coding
m64212_210919_105054/10094704/ccs	Non-coding
m64212_210919_105054/10094737/ccs	Non-coding
m64212_210919_105054/10158980/ccs	Non-coding
m64212_210919_105054/10159360/ccs	Non-coding
m64212_210919_105054/10159422/ccs	Non-coding
m64212_210919_105054/10159804/ccs	Non-coding
m64212_210919_105054/10159987/ccs	Non-coding
m64212_210919_105054/10160569/ccs	Non-coding
m64212_210919_105054/10160582/ccs	Non-coding
m64212_210919_105054/10160852/ccs	Non-coding
m64212_210919_105054/10224247/ccs	Non-coding
m64212_210919_105054/10224804/ccs	Non-coding
m64212_210919_105054/10225009/ccs.1	Non-coding
m64212_210919_105054/10225822/ccs	Non-coding
m64212_210919_105054/10225849/ccs	Non-coding
m64212_210919_105054/10226073/ccs	Non-coding
m64212_210919_105054/10226233/ccs	Non-coding
m64212_210919_105054/10226283/ccs	Non-coding
m64212_210919_105054/10226286/ccs	Non-coding
m64212_210919_105054/10289352/ccs	Non-coding
m64212_210919_105054/10289571/ccs.1	Non-coding
m64212_210919_105054/10290347/ccs	Non-coding
m64212_210919_105054/10290348/ccs	Non-coding
m64212_210919_105054/10290647/ccs	Non-coding
m64212_210919_105054/10291148/ccs.1	Non-coding
m64212_210919_105054/10291406/ccs	Non-coding
m64212_210919_105054/10291448/ccs	Non-coding
m64212_210919_105054/10291730/ccs	Non-coding
m64212_210919_105054/10291793/ccs	Non-coding
m64212_210919_105054/10354855/ccs	Non-coding
m64212_210919_105054/10354974/ccs	Non-coding
m64212_210919_105054/10355120/ccs	Non-coding
m64212_210919_105054/10355373/ccs	Non-coding
m64212_210919_105054/10355747/ccs	Non-coding
m64212_210919_105054/10356008/ccs	Non-coding
m64212_210919_105054/10356724/ccs	Non-coding
m64212_210919_105054/10356949/ccs	Non-coding
m64212_210919_105054/10357165/ccs	Non-coding
m64212_210919_105054/10420918/ccs	Non-coding
m64212_210919_105054/10421138/ccs	Non-coding
m64212_210919_105054/10421287/ccs	Non-coding
m64212_210919_105054/10421680/ccs	Non-coding
m64212_210919_105054/10421752/ccs.1	Non-coding
m64212_210919_105054/10422615/ccs	Non-coding
m64212_210919_105054/10422957/ccs	Non-coding
m64212_210919_105054/10423039/ccs	Non-coding
m64212_210919_105054/10487217/ccs	Non-coding
m64212_210919_105054/10487220/ccs	Non-coding
m64212_210919_105054/10487470/ccs	Non-coding
m64212_210919_105054/10487811/ccs	Non-coding
m64212_210919_105054/10488044/ccs	Non-coding
m64212_210919_105054/10488077/ccs	Non-coding
m64212_210919_105054/10488302/ccs	Non-coding
m64212_210919_105054/10488312/ccs	Non-coding
m64212_210919_105054/10551739/ccs	Non-coding
m64212_210919_105054/10551913/ccs	Non-coding
m64212_210919_105054/10552110/ccs	Non-coding
m64212_210919_105054/10552145/ccs	Non-coding
m64212_210919_105054/10552502/ccs	Non-coding
m64212_210919_105054/10552975/ccs	Non-coding
m64212_210919_105054/10552984/ccs.1	Non-coding
m64212_210919_105054/10553670/ccs	Non-coding
m64212_210919_105054/10553994/ccs	Non-coding
m64212_210919_105054/10554027/ccs	Non-coding
m64212_210919_105054/10617051/ccs.2	Non-coding
m64212_210919_105054/10618258/ccs.1	Non-coding
m64212_210919_105054/10618300/ccs	Non-coding
m64212_210919_105054/10618638/ccs	Non-coding
m64212_210919_105054/10618904/ccs	Non-coding
m64212_210919_105054/10618985/ccs	Non-coding
m64212_210919_105054/10619303/ccs	Non-coding
m64212_210919_105054/10619471/ccs	Non-coding
m64212_210919_105054/10682569/ccs	Non-coding
m64212_210919_105054/10682667/ccs	Non-coding
m64212_210919_105054/10682796/ccs	Non-coding
m64212_210919_105054/10682994/ccs	Non-coding
m64212_210919_105054/10683685/ccs	Non-coding
m64212_210919_105054/10683948/ccs	Non-coding
m64212_210919_105054/10684031/ccs	Non-coding
m64212_210919_105054/10684400/ccs	Non-coding
m64212_210919_105054/10684646/ccs	Non-coding
m64212_210919_105054/10684759/ccs	Non-coding
m64212_210919_105054/10748591/ccs	Non-coding
m64212_210919_105054/10748725/ccs	Non-coding
m64212_210919_105054/10748765/ccs	Non-coding
m64212_210919_105054/10749441/ccs	Non-coding
m64212_210919_105054/10749662/ccs	Non-coding
m64212_210919_105054/10749719/ccs	Non-coding
m64212_210919_105054/10749960/ccs	Non-coding
m64212_210919_105054/10750177/ccs	Non-coding
m64212_210919_105054/10750507/ccs	Non-coding
m64212_210919_105054/10813608/ccs.1	Non-coding
m64212_210919_105054/10813613/ccs	Non-coding
m64212_210919_105054/10813663/ccs	Non-coding
m64212_210919_105054/10813671/ccs.1	Non-coding
m64212_210919_105054/10813745/ccs	Non-coding
m64212_210919_105054/10813778/ccs	Non-coding
m64212_210919_105054/10814515/ccs	Non-coding
m64212_210919_105054/10814519/ccs	Non-coding
m64212_210919_105054/10814846/ccs	Non-coding
m64212_210919_105054/10815249/ccs	Non-coding
m64212_210919_105054/10815362/ccs	Non-coding
m64212_210919_105054/10815632/ccs	Non-coding
m64212_210919_105054/10816184/ccs	Non-coding
m64212_210919_105054/10879100/ccs	Non-coding
m64212_210919_105054/10879521/ccs	Non-coding
m64212_210919_105054/10879536/ccs	Non-coding
m64212_210919_105054/10879844/ccs	Non-coding
m64212_210919_105054/10879860/ccs	Non-coding
m64212_210919_105054/10880122/ccs	Non-coding
m64212_210919_105054/10880243/ccs.1	Non-coding
m64212_210919_105054/10880398/ccs.1	Non-coding
m64212_210919_105054/10881529/ccs	Non-coding
m64212_210919_105054/10881559/ccs	Non-coding
m64212_210919_105054/10881767/ccs	Non-coding
m64212_210919_105054/10944654/ccs.1	Non-coding
m64212_210919_105054/10944794/ccs.2	Non-coding
m64212_210919_105054/10944884/ccs	Non-coding
m64212_210919_105054/10945029/ccs.1	Non-coding
m64212_210919_105054/10945062/ccs	Non-coding
m64212_210919_105054/10945111/ccs	Non-coding
m64212_210919_105054/10945225/ccs	Non-coding
m64212_210919_105054/10945230/ccs	Non-coding
m64212_210919_105054/10945405/ccs	Non-coding
m64212_210919_105054/10945660/ccs	Non-coding
m64212_210919_105054/10946311/ccs	Non-coding
m64212_210919_105054/10946365/ccs	Non-coding
m64212_210919_105054/10946836/ccs	Non-coding
m64212_210919_105054/10947318/ccs	Non-coding
m64212_210919_105054/11010294/ccs	Non-coding
m64212_210919_105054/11011322/ccs	Non-coding
m64212_210919_105054/11011425/ccs.1	Non-coding
m64212_210919_105054/11011622/ccs	Non-coding
m64212_210919_105054/11011800/ccs	Non-coding
m64212_210919_105054/11012661/ccs	Non-coding
m64212_210919_105054/11075711/ccs	Non-coding
m64212_210919_105054/11076199/ccs	Non-coding
m64212_210919_105054/11076997/ccs	Non-coding
m64212_210919_105054/11077079/ccs	Non-coding
m64212_210919_105054/11077204/ccs	Non-coding
m64212_210919_105054/11077348/ccs.1	Non-coding
m64212_210919_105054/11077348/ccs.2	Non-coding
m64212_210919_105054/11077932/ccs	Non-coding
m64212_210919_105054/11078066/ccs	Non-coding
m64212_210919_105054/11078175/ccs.1	Non-coding
m64212_210919_105054/11078175/ccs.2	Non-coding
m64212_210919_105054/11141999/ccs	Non-coding
m64212_210919_105054/11142097/ccs	Non-coding
m64212_210919_105054/11142188/ccs	Non-coding
m64212_210919_105054/11142669/ccs	Non-coding
m64212_210919_105054/11142814/ccs	Non-coding
m64212_210919_105054/11142875/ccs	Non-coding
m64212_210919_105054/11143044/ccs	Non-coding
m64212_210919_105054/11143140/ccs	Non-coding
m64212_210919_105054/11143152/ccs	Non-coding
m64212_210919_105054/11143156/ccs	Non-coding
m64212_210919_105054/11143292/ccs	Non-coding
m64212_210919_105054/11143524/ccs	Non-coding
m64212_210919_105054/11143720/ccs	Non-coding
m64212_210919_105054/11206823/ccs	Non-coding
m64212_210919_105054/11207039/ccs	Non-coding
m64212_210919_105054/11207222/ccs	Non-coding
m64212_210919_105054/11207595/ccs	Non-coding
m64212_210919_105054/11207968/ccs	Non-coding
m64212_210919_105054/11208099/ccs	Non-coding
m64212_210919_105054/11208124/ccs.1	Non-coding
m64212_210919_105054/11208124/ccs.2	Non-coding
m64212_210919_105054/11208154/ccs	Non-coding
m64212_210919_105054/11208162/ccs	Non-coding
m64212_210919_105054/11209428/ccs	Non-coding
m64212_210919_105054/11209503/ccs	Non-coding
m64212_210919_105054/11272280/ccs	Non-coding
m64212_210919_105054/11273469/ccs	Non-coding
m64212_210919_105054/11274110/ccs	Non-coding
m64212_210919_105054/11274627/ccs.1	Non-coding
m64212_210919_105054/11274627/ccs.2	Non-coding
m64212_210919_105054/11274836/ccs	Non-coding
m64212_210919_105054/11338015/ccs	Non-coding
m64212_210919_105054/11338181/ccs	Non-coding
m64212_210919_105054/11338319/ccs	Non-coding
m64212_210919_105054/11338596/ccs	Non-coding
m64212_210919_105054/11338787/ccs.1	Non-coding
m64212_210919_105054/11338787/ccs.2	Non-coding
m64212_210919_105054/11339068/ccs	Non-coding
m64212_210919_105054/11339140/ccs	Non-coding
m64212_210919_105054/11339312/ccs	Non-coding
m64212_210919_105054/11340407/ccs	Non-coding
m64212_210919_105054/11340537/ccs	Non-coding
m64212_210919_105054/11403445/ccs	Non-coding
m64212_210919_105054/11403664/ccs.1	Non-coding
m64212_210919_105054/11403713/ccs	Non-coding
m64212_210919_105054/11404172/ccs	Non-coding
m64212_210919_105054/11404233/ccs	Non-coding
m64212_210919_105054/11404390/ccs	Non-coding
m64212_210919_105054/11404409/ccs	Non-coding
m64212_210919_105054/11404628/ccs	Non-coding
m64212_210919_105054/11404800/ccs	Non-coding
m64212_210919_105054/11405146/ccs	Non-coding
m64212_210919_105054/11405203/ccs	Non-coding
m64212_210919_105054/11405289/ccs	Non-coding
m64212_210919_105054/11405895/ccs	Non-coding
m64212_210919_105054/11405976/ccs	Non-coding
m64212_210919_105054/11406128/ccs	Non-coding
m64212_210919_105054/11469058/ccs	Non-coding
m64212_210919_105054/11469253/ccs	Non-coding
m64212_210919_105054/11469623/ccs	Non-coding
m64212_210919_105054/11469662/ccs	Non-coding
m64212_210919_105054/11470081/ccs	Non-coding
m64212_210919_105054/11470491/ccs	Non-coding
m64212_210919_105054/11470956/ccs	Non-coding
m64212_210919_105054/11470980/ccs	Non-coding
m64212_210919_105054/11471127/ccs	Non-coding
m64212_210919_105054/11471439/ccs	Non-coding
m64212_210919_105054/11471442/ccs	Non-coding
m64212_210919_105054/11534553/ccs	Non-coding
m64212_210919_105054/11534874/ccs	Non-coding
m64212_210919_105054/11534942/ccs	Non-coding
m64212_210919_105054/11535034/ccs	Non-coding
m64212_210919_105054/11535405/ccs	Non-coding
m64212_210919_105054/11535433/ccs.1	Non-coding
m64212_210919_105054/11535531/ccs	Non-coding
m64212_210919_105054/11535865/ccs	Non-coding
m64212_210919_105054/11536981/ccs	Non-coding
m64212_210919_105054/11600226/ccs	Non-coding
m64212_210919_105054/11600388/ccs	Non-coding
m64212_210919_105054/11600500/ccs.1	Non-coding
m64212_210919_105054/11600639/ccs	Non-coding
m64212_210919_105054/11600982/ccs	Non-coding
m64212_210919_105054/11601196/ccs	Non-coding
m64212_210919_105054/11601218/ccs	Non-coding
m64212_210919_105054/11601231/ccs	Non-coding
m64212_210919_105054/11601394/ccs	Non-coding
m64212_210919_105054/11601469/ccs.1	Non-coding
m64212_210919_105054/11601789/ccs	Non-coding
m64212_210919_105054/11602540/ccs.2	Non-coding
m64212_210919_105054/11602547/ccs	Non-coding
m64212_210919_105054/11602700/ccs	Non-coding
m64212_210919_105054/11666248/ccs	Non-coding
m64212_210919_105054/11666327/ccs	Non-coding
m64212_210919_105054/11666525/ccs	Non-coding
m64212_210919_105054/11666551/ccs	Non-coding
m64212_210919_105054/11666725/ccs	Non-coding
m64212_210919_105054/11667698/ccs	Non-coding
m64212_210919_105054/11731535/ccs	Non-coding
m64212_210919_105054/11731677/ccs	Non-coding
m64212_210919_105054/11731914/ccs	Non-coding
m64212_210919_105054/11731965/ccs	Non-coding
m64212_210919_105054/11732172/ccs	Non-coding
m64212_210919_105054/11732374/ccs	Non-coding
m64212_210919_105054/11732413/ccs	Non-coding
m64212_210919_105054/11733419/ccs	Non-coding
m64212_210919_105054/11733623/ccs	Non-coding
m64212_210919_105054/11733828/ccs	Non-coding
m64212_210919_105054/11796716/ccs	Non-coding
m64212_210919_105054/11796972/ccs	Non-coding
m64212_210919_105054/11797053/ccs.1	Non-coding
m64212_210919_105054/11797164/ccs	Non-coding
m64212_210919_105054/11797179/ccs	Non-coding
m64212_210919_105054/11797409/ccs	Non-coding
m64212_210919_105054/11797558/ccs	Non-coding
m64212_210919_105054/11797575/ccs.1	Non-coding
m64212_210919_105054/11798032/ccs	Non-coding
m64212_210919_105054/11798151/ccs.1	Non-coding
m64212_210919_105054/11798996/ccs	Non-coding
m64212_210919_105054/11799370/ccs	Non-coding
m64212_210919_105054/11799377/ccs	Non-coding
m64212_210919_105054/11862471/ccs	Non-coding
m64212_210919_105054/11862998/ccs	Non-coding
m64212_210919_105054/11863370/ccs	Non-coding
m64212_210919_105054/11863637/ccs	Non-coding
m64212_210919_105054/11864159/ccs	Non-coding
m64212_210919_105054/11864911/ccs.1	Non-coding
m64212_210919_105054/11927936/ccs	Non-coding
m64212_210919_105054/11928046/ccs.1	Non-coding
m64212_210919_105054/11928314/ccs	Non-coding
m64212_210919_105054/11928322/ccs	Non-coding
m64212_210919_105054/11928390/ccs	Non-coding
m64212_210919_105054/11928570/ccs	Non-coding
m64212_210919_105054/11928594/ccs	Non-coding
m64212_210919_105054/11929182/ccs	Non-coding
m64212_210919_105054/11929538/ccs	Non-coding
m64212_210919_105054/11929667/ccs	Non-coding
m64212_210919_105054/11930051/ccs	Non-coding
m64212_210919_105054/11993152/ccs	Non-coding
m64212_210919_105054/11993726/ccs	Non-coding
m64212_210919_105054/11993947/ccs	Non-coding
m64212_210919_105054/11994048/ccs	Non-coding
m64212_210919_105054/11994328/ccs	Non-coding
m64212_210919_105054/11994332/ccs	Non-coding
m64212_210919_105054/11995056/ccs	Non-coding
m64212_210919_105054/11995154/ccs	Non-coding
m64212_210919_105054/11995231/ccs	Non-coding
m64212_210919_105054/12059204/ccs	Non-coding
m64212_210919_105054/12059525/ccs	Non-coding
m64212_210919_105054/12059639/ccs	Non-coding
m64212_210919_105054/12059661/ccs	Non-coding
m64212_210919_105054/12061059/ccs	Non-coding
m64212_210919_105054/12061272/ccs	Non-coding
m64212_210919_105054/12124206/ccs	Non-coding
m64212_210919_105054/12124943/ccs	Non-coding
m64212_210919_105054/12125242/ccs	Non-coding
m64212_210919_105054/12125498/ccs	Non-coding
m64212_210919_105054/12125561/ccs	Non-coding
m64212_210919_105054/12125642/ccs	Non-coding
m64212_210919_105054/12126073/ccs	Non-coding
m64212_210919_105054/12126197/ccs.1	Non-coding
m64212_210919_105054/12126271/ccs	Non-coding
m64212_210919_105054/12126341/ccs	Non-coding
m64212_210919_105054/12126596/ccs	Non-coding
m64212_210919_105054/12126758/ccs	Non-coding
m64212_210919_105054/12189788/ccs	Non-coding
m64212_210919_105054/12190322/ccs	Non-coding
m64212_210919_105054/12190391/ccs	Non-coding
m64212_210919_105054/12190868/ccs.1	Non-coding
m64212_210919_105054/12190897/ccs	Non-coding
m64212_210919_105054/12190952/ccs	Non-coding
m64212_210919_105054/12191524/ccs	Non-coding
m64212_210919_105054/12191799/ccs	Non-coding
m64212_210919_105054/12192112/ccs	Non-coding
m64212_210919_105054/12255721/ccs	Non-coding
m64212_210919_105054/12256190/ccs	Non-coding
m64212_210919_105054/12256697/ccs	Non-coding
m64212_210919_105054/12256744/ccs	Non-coding
m64212_210919_105054/12256877/ccs	Non-coding
m64212_210919_105054/12257494/ccs	Non-coding
m64212_210919_105054/12320832/ccs	Non-coding
m64212_210919_105054/12321239/ccs	Non-coding
m64212_210919_105054/12321398/ccs	Non-coding
m64212_210919_105054/12321521/ccs.1	Non-coding
m64212_210919_105054/12321521/ccs.2	Non-coding
m64212_210919_105054/12321695/ccs	Non-coding
m64212_210919_105054/12321833/ccs.1	Non-coding
m64212_210919_105054/12322130/ccs	Non-coding
m64212_210919_105054/12322369/ccs	Non-coding
m64212_210919_105054/12322519/ccs	Non-coding
m64212_210919_105054/12323194/ccs	Non-coding
m64212_210919_105054/12323204/ccs	Non-coding
m64212_210919_105054/12386606/ccs	Non-coding
m64212_210919_105054/12386654/ccs	Non-coding
m64212_210919_105054/12386739/ccs	Non-coding
m64212_210919_105054/12387501/ccs	Non-coding
m64212_210919_105054/12387521/ccs.1	Non-coding
m64212_210919_105054/12387738/ccs	Non-coding
m64212_210919_105054/12387794/ccs	Non-coding
m64212_210919_105054/12387833/ccs	Non-coding
m64212_210919_105054/12388169/ccs	Non-coding
m64212_210919_105054/12388407/ccs	Non-coding
m64212_210919_105054/12388422/ccs	Non-coding
m64212_210919_105054/12388979/ccs.1	Non-coding
m64212_210919_105054/12389030/ccs	Non-coding
m64212_210919_105054/12389204/ccs	Non-coding
m64212_210919_105054/12452938/ccs	Non-coding
m64212_210919_105054/12453146/ccs	Non-coding
m64212_210919_105054/12453414/ccs	Non-coding
m64212_210919_105054/12453816/ccs	Non-coding
m64212_210919_105054/12453906/ccs	Non-coding
m64212_210919_105054/12454118/ccs	Non-coding
m64212_210919_105054/12517463/ccs	Non-coding
m64212_210919_105054/12517938/ccs	Non-coding
m64212_210919_105054/12518208/ccs	Non-coding
m64212_210919_105054/12518672/ccs	Non-coding
m64212_210919_105054/12519143/ccs	Non-coding
m64212_210919_105054/12519211/ccs.1	Non-coding
m64212_210919_105054/12519454/ccs	Non-coding
m64212_210919_105054/12519513/ccs	Non-coding
m64212_210919_105054/12582928/ccs	Non-coding
m64212_210919_105054/12583971/ccs.1	Non-coding
m64212_210919_105054/12584058/ccs.1	Non-coding
m64212_210919_105054/12584677/ccs	Non-coding
m64212_210919_105054/12585038/ccs	Non-coding
m64212_210919_105054/12585046/ccs	Non-coding
m64212_210919_105054/12585086/ccs	Non-coding
m64212_210919_105054/12585743/ccs	Non-coding
m64212_210919_105054/12648660/ccs	Non-coding
m64212_210919_105054/12648699/ccs	Non-coding
m64212_210919_105054/12648942/ccs.1	Non-coding
m64212_210919_105054/12648942/ccs.2	Non-coding
m64212_210919_105054/12649099/ccs	Non-coding
m64212_210919_105054/12649130/ccs	Non-coding
m64212_210919_105054/12649144/ccs	Non-coding
m64212_210919_105054/12649935/ccs	Non-coding
m64212_210919_105054/12650077/ccs	Non-coding
m64212_210919_105054/12650314/ccs	Non-coding
m64212_210919_105054/12650488/ccs	Non-coding
m64212_210919_105054/12650791/ccs	Non-coding
m64212_210919_105054/12714686/ccs	Non-coding
m64212_210919_105054/12714689/ccs	Non-coding
m64212_210919_105054/12714818/ccs	Non-coding
m64212_210919_105054/12714847/ccs	Non-coding
m64212_210919_105054/12715249/ccs	Non-coding
m64212_210919_105054/12715846/ccs	Non-coding
m64212_210919_105054/12716420/ccs	Non-coding
m64212_210919_105054/12779548/ccs	Non-coding
m64212_210919_105054/12779651/ccs	Non-coding
m64212_210919_105054/12779948/ccs	Non-coding
m64212_210919_105054/12780060/ccs.1	Non-coding
m64212_210919_105054/12780230/ccs	Non-coding
m64212_210919_105054/12780273/ccs.1	Non-coding
m64212_210919_105054/12780326/ccs	Non-coding
m64212_210919_105054/12780472/ccs	Non-coding
m64212_210919_105054/12780963/ccs.1	Non-coding
m64212_210919_105054/12781138/ccs.1	Non-coding
m64212_210919_105054/12781608/ccs	Non-coding
m64212_210919_105054/12781828/ccs	Non-coding
m64212_210919_105054/12782038/ccs	Non-coding
m64212_210919_105054/12782359/ccs	Non-coding
m64212_210919_105054/12845700/ccs	Non-coding
m64212_210919_105054/12846207/ccs	Non-coding
m64212_210919_105054/12846588/ccs	Non-coding
m64212_210919_105054/12846871/ccs	Non-coding
m64212_210919_105054/12847060/ccs	Non-coding
m64212_210919_105054/12847208/ccs	Non-coding
m64212_210919_105054/12847256/ccs	Non-coding
m64212_210919_105054/12847509/ccs	Non-coding
m64212_210919_105054/12847554/ccs	Non-coding
m64212_210919_105054/12847683/ccs	Non-coding
m64212_210919_105054/12847796/ccs	Non-coding
m64212_210919_105054/12847833/ccs	Non-coding
m64212_210919_105054/12911520/ccs	Non-coding
m64212_210919_105054/12911659/ccs	Non-coding
m64212_210919_105054/12911785/ccs	Non-coding
m64212_210919_105054/12911929/ccs.1	Non-coding
m64212_210919_105054/12912023/ccs	Non-coding
m64212_210919_105054/12912254/ccs	Non-coding
m64212_210919_105054/12912272/ccs	Non-coding
m64212_210919_105054/12912329/ccs	Non-coding
m64212_210919_105054/12912495/ccs	Non-coding
m64212_210919_105054/12912629/ccs.1	Non-coding
m64212_210919_105054/12912760/ccs	Non-coding
m64212_210919_105054/12913241/ccs	Non-coding
m64212_210919_105054/12913462/ccs	Non-coding
m64212_210919_105054/12913474/ccs	Non-coding
m64212_210919_105054/12976251/ccs.1	Non-coding
m64212_210919_105054/12976318/ccs	Non-coding
m64212_210919_105054/12976580/ccs	Non-coding
m64212_210919_105054/12977390/ccs	Non-coding
m64212_210919_105054/12977644/ccs	Non-coding
m64212_210919_105054/12978001/ccs	Non-coding
m64212_210919_105054/12978328/ccs	Non-coding
m64212_210919_105054/12978513/ccs.1	Non-coding
m64212_210919_105054/12978679/ccs	Non-coding
m64212_210919_105054/13041837/ccs	Non-coding
m64212_210919_105054/13041850/ccs	Non-coding
m64212_210919_105054/13042130/ccs	Non-coding
m64212_210919_105054/13042169/ccs	Non-coding
m64212_210919_105054/13042912/ccs	Non-coding
m64212_210919_105054/13043446/ccs	Non-coding
m64212_210919_105054/13043721/ccs	Non-coding
m64212_210919_105054/13043818/ccs.1	Non-coding
m64212_210919_105054/13043829/ccs	Non-coding
m64212_210919_105054/13107629/ccs	Non-coding
m64212_210919_105054/13107858/ccs	Non-coding
m64212_210919_105054/13109791/ccs	Non-coding
m64212_210919_105054/13172796/ccs	Non-coding
m64212_210919_105054/13173595/ccs	Non-coding
m64212_210919_105054/13173752/ccs	Non-coding
m64212_210919_105054/13173835/ccs.1	Non-coding
m64212_210919_105054/13173835/ccs.2	Non-coding
m64212_210919_105054/13174553/ccs	Non-coding
m64212_210919_105054/13174570/ccs	Non-coding
m64212_210919_105054/13174799/ccs	Non-coding
m64212_210919_105054/13175643/ccs	Non-coding
m64212_210919_105054/13238504/ccs.1	Non-coding
m64212_210919_105054/13238669/ccs	Non-coding
m64212_210919_105054/13238830/ccs.2	Non-coding
m64212_210919_105054/13239098/ccs	Non-coding
m64212_210919_105054/13239403/ccs	Non-coding
m64212_210919_105054/13239545/ccs	Non-coding
m64212_210919_105054/13239582/ccs	Non-coding
m64212_210919_105054/13240020/ccs	Non-coding
m64212_210919_105054/13240143/ccs	Non-coding
m64212_210919_105054/13240340/ccs	Non-coding
m64212_210919_105054/13240516/ccs	Non-coding
m64212_210919_105054/13240518/ccs	Non-coding
m64212_210919_105054/13240768/ccs.1	Non-coding
m64212_210919_105054/13240805/ccs.1	Non-coding
m64212_210919_105054/13304473/ccs.1	Non-coding
m64212_210919_105054/13304473/ccs.2	Non-coding
m64212_210919_105054/13304494/ccs	Non-coding
m64212_210919_105054/13306323/ccs	Non-coding
m64212_210919_105054/13306348/ccs	Non-coding
m64212_210919_105054/13306417/ccs.2	Non-coding
m64212_210919_105054/13306627/ccs	Non-coding
m64212_210919_105054/13306689/ccs	Non-coding
m64212_210919_105054/13371565/ccs	Non-coding
m64212_210919_105054/13371619/ccs.2	Non-coding
m64212_210919_105054/13371911/ccs	Non-coding
m64212_210919_105054/13371997/ccs	Non-coding
m64212_210919_105054/13372106/ccs	Non-coding
m64212_210919_105054/13435648/ccs	Non-coding
m64212_210919_105054/13435822/ccs	Non-coding
m64212_210919_105054/13435955/ccs	Non-coding
m64212_210919_105054/13436562/ccs.1	Non-coding
m64212_210919_105054/13436562/ccs.2	Non-coding
m64212_210919_105054/13436913/ccs	Non-coding
m64212_210919_105054/13500732/ccs	Non-coding
m64212_210919_105054/13501000/ccs	Non-coding
m64212_210919_105054/13501273/ccs	Non-coding
m64212_210919_105054/13502126/ccs	Non-coding
m64212_210919_105054/13502271/ccs	Non-coding
m64212_210919_105054/13502520/ccs	Non-coding
m64212_210919_105054/13502655/ccs	Non-coding
m64212_210919_105054/13502919/ccs	Non-coding
m64212_210919_105054/13503200/ccs	Non-coding
m64212_210919_105054/13566805/ccs.1	Non-coding
m64212_210919_105054/13566805/ccs.2	Non-coding
m64212_210919_105054/13567011/ccs	Non-coding
m64212_210919_105054/13567129/ccs	Non-coding
m64212_210919_105054/13567181/ccs.1	Non-coding
m64212_210919_105054/13632016/ccs	Non-coding
m64212_210919_105054/13632080/ccs	Non-coding
m64212_210919_105054/13632229/ccs	Non-coding
m64212_210919_105054/13633744/ccs	Non-coding
m64212_210919_105054/13633847/ccs	Non-coding
m64212_210919_105054/13633901/ccs	Non-coding
m64212_210919_105054/13634245/ccs	Non-coding
m64212_210919_105054/13634272/ccs	Non-coding
m64212_210919_105054/13697356/ccs	Non-coding
m64212_210919_105054/13697932/ccs	Non-coding
m64212_210919_105054/13698082/ccs	Non-coding
m64212_210919_105054/13698592/ccs	Non-coding
m64212_210919_105054/13698731/ccs	Non-coding
m64212_210919_105054/13699379/ccs	Non-coding
m64212_210919_105054/13699396/ccs	Non-coding
m64212_210919_105054/13762719/ccs	Non-coding
m64212_210919_105054/13763001/ccs	Non-coding
m64212_210919_105054/13763087/ccs	Non-coding
m64212_210919_105054/13763144/ccs	Non-coding
m64212_210919_105054/13763505/ccs.1	Non-coding
m64212_210919_105054/13763587/ccs.1	Non-coding
m64212_210919_105054/13763864/ccs	Non-coding
m64212_210919_105054/13764188/ccs	Non-coding
m64212_210919_105054/13764946/ccs	Non-coding
m64212_210919_105054/13765123/ccs	Non-coding
m64212_210919_105054/13828579/ccs	Non-coding
m64212_210919_105054/13828646/ccs	Non-coding
m64212_210919_105054/13828742/ccs	Non-coding
m64212_210919_105054/13828751/ccs	Non-coding
m64212_210919_105054/13828887/ccs	Non-coding
m64212_210919_105054/13828948/ccs	Non-coding
m64212_210919_105054/13829004/ccs	Non-coding
m64212_210919_105054/13829509/ccs	Non-coding
m64212_210919_105054/13829870/ccs.2	Non-coding
m64212_210919_105054/13830191/ccs	Non-coding
m64212_210919_105054/13830861/ccs	Non-coding
m64212_210919_105054/13830936/ccs.1	Non-coding
m64212_210919_105054/13830936/ccs.2	Non-coding
m64212_210919_105054/13894108/ccs	Non-coding
m64212_210919_105054/13894117/ccs	Non-coding
m64212_210919_105054/13895183/ccs	Non-coding
m64212_210919_105054/13895258/ccs.2	Non-coding
m64212_210919_105054/13895290/ccs	Non-coding
[truncated: 2,236 more rows]

## Sheet: lncRNA_CPC
lncRNA_ID	CPC_label
m64212_210919_105054/2683/ccs	noncoding
m64212_210919_105054/67913/ccs	noncoding
m64212_210919_105054/131337/ccs	noncoding
m64212_210919_105054/132212/ccs.1	noncoding
m64212_210919_105054/132969/ccs	noncoding
m64212_210919_105054/133114/ccs	noncoding
m64212_210919_105054/197240/ccs	noncoding
m64212_210919_105054/199396/ccs	noncoding
m64212_210919_105054/263900/ccs	noncoding
m64212_210919_105054/264119/ccs	noncoding
m64212_210919_105054/264805/ccs	noncoding
m64212_210919_105054/330043/ccs	noncoding
m64212_210919_105054/330103/ccs	noncoding
m64212_210919_105054/330197/ccs	noncoding
m64212_210919_105054/393987/ccs	noncoding
m64212_210919_105054/394469/ccs	noncoding
m64212_210919_105054/394796/ccs	noncoding
m64212_210919_105054/395239/ccs.2	noncoding
m64212_210919_105054/395247/ccs	noncoding
m64212_210919_105054/395556/ccs	noncoding
m64212_210919_105054/395952/ccs	noncoding
m64212_210919_105054/458913/ccs.1	noncoding
m64212_210919_105054/459746/ccs	noncoding
m64212_210919_105054/460290/ccs	noncoding
m64212_210919_105054/461257/ccs	noncoding
m64212_210919_105054/526614/ccs	noncoding
m64212_210919_105054/526895/ccs	noncoding
m64212_210919_105054/527049/ccs	noncoding
m64212_210919_105054/527092/ccs	noncoding
m64212_210919_105054/589976/ccs	noncoding
m64212_210919_105054/591009/ccs.1	noncoding
m64212_210919_105054/592084/ccs.1	noncoding
m64212_210919_105054/592664/ccs	noncoding
m64212_210919_105054/655803/ccs.2	noncoding
m64212_210919_105054/655878/ccs	noncoding
m64212_210919_105054/656376/ccs	noncoding
m64212_210919_105054/657604/ccs	noncoding
m64212_210919_105054/657817/ccs	noncoding
m64212_210919_105054/657850/ccs	noncoding
m64212_210919_105054/658063/ccs	noncoding
m64212_210919_105054/721944/ccs	noncoding
m64212_210919_105054/722625/ccs	noncoding
m64212_210919_105054/723267/ccs	noncoding
m64212_210919_105054/787057/ccs	noncoding
m64212_210919_105054/788565/ccs	noncoding
m64212_210919_105054/853023/ccs	noncoding
m64212_210919_105054/854320/ccs	noncoding
m64212_210919_105054/854403/ccs.1	noncoding
m64212_210919_105054/854431/ccs	noncoding
m64212_210919_105054/917716/ccs.1	noncoding
m64212_210919_105054/917882/ccs	noncoding
m64212_210919_105054/919034/ccs	noncoding
m64212_210919_105054/919823/ccs	noncoding
m64212_210919_105054/920075/ccs	noncoding
m64212_210919_105054/984126/ccs.1	noncoding
m64212_210919_105054/984427/ccs.1	noncoding
m64212_210919_105054/985572/ccs	noncoding
m64212_210919_105054/985588/ccs	noncoding
m64212_210919_105054/985651/ccs	noncoding
m64212_210919_105054/1049233/ccs	noncoding
m64212_210919_105054/1049705/ccs	noncoding
m64212_210919_105054/1050240/ccs	noncoding
m64212_210919_105054/1115393/ccs	noncoding
m64212_210919_105054/1115538/ccs	noncoding
m64212_210919_105054/1116008/ccs.1	noncoding
m64212_210919_105054/1116212/ccs	noncoding
m64212_210919_105054/1180712/ccs	noncoding
m64212_210919_105054/1181362/ccs	noncoding
m64212_210919_105054/1181765/ccs	noncoding
m64212_210919_105054/1182399/ccs	noncoding
m64212_210919_105054/1245775/ccs	noncoding
m64212_210919_105054/1246458/ccs	noncoding
m64212_210919_105054/1246505/ccs	noncoding
m64212_210919_105054/1246680/ccs	noncoding
m64212_210919_105054/1311718/ccs	noncoding
m64212_210919_105054/1311989/ccs.1	noncoding
m64212_210919_105054/1313193/ccs	noncoding
m64212_210919_105054/1313222/ccs	noncoding
m64212_210919_105054/1376459/ccs	noncoding
m64212_210919_105054/1378506/ccs	noncoding
m64212_210919_105054/1442169/ccs	noncoding
m64212_210919_105054/1442554/ccs	noncoding
m64212_210919_105054/1443420/ccs.2	noncoding
m64212_210919_105054/1444328/ccs.2	noncoding
m64212_210919_105054/1509042/ccs	noncoding
m64212_210919_105054/1509468/ccs	noncoding
m64212_210919_105054/1509507/ccs	noncoding
m64212_210919_105054/1509518/ccs	noncoding
m64212_210919_105054/1509950/ccs	noncoding
m64212_210919_105054/1573570/ccs	noncoding
m64212_210919_105054/1573767/ccs	noncoding
m64212_210919_105054/1574734/ccs	noncoding
m64212_210919_105054/1575671/ccs.1	noncoding
m64212_210919_105054/1575671/ccs.2	noncoding
m64212_210919_105054/1638817/ccs	noncoding
m64212_210919_105054/1639532/ccs.1	noncoding
m64212_210919_105054/1640282/ccs	noncoding
m64212_210919_105054/1640770/ccs	noncoding
m64212_210919_105054/1704250/ccs	noncoding
m64212_210919_105054/1704325/ccs	noncoding
m64212_210919_105054/1704790/ccs	noncoding
m64212_210919_105054/1705281/ccs	noncoding
m64212_210919_105054/1705468/ccs	noncoding
m64212_210919_105054/1705477/ccs	noncoding
m64212_210919_105054/1706445/ccs	noncoding
m64212_210919_105054/1769515/ccs	noncoding
m64212_210919_105054/1769851/ccs	noncoding
m64212_210919_105054/1769941/ccs	noncoding
m64212_210919_105054/1770681/ccs	noncoding
m64212_210919_105054/1770814/ccs.1	noncoding
m64212_210919_105054/1771575/ccs	noncoding
m64212_210919_105054/1771771/ccs.1	noncoding
m64212_210919_105054/1771771/ccs.2	noncoding
m64212_210919_105054/1772052/ccs	noncoding
m64212_210919_105054/1835496/ccs	noncoding
m64212_210919_105054/1835666/ccs	noncoding
m64212_210919_105054/1835834/ccs	noncoding
m64212_210919_105054/1835868/ccs	noncoding
m64212_210919_105054/1837615/ccs	noncoding
m64212_210919_105054/1901109/ccs	noncoding
m64212_210919_105054/1902150/ccs.1	noncoding
m64212_210919_105054/1902493/ccs.1	noncoding
m64212_210919_105054/1902913/ccs	noncoding
m64212_210919_105054/1903214/ccs.1	noncoding
m64212_210919_105054/1968362/ccs.1	noncoding
m64212_210919_105054/1968612/ccs	noncoding
m64212_210919_105054/2031908/ccs	noncoding
m64212_210919_105054/2032143/ccs	noncoding
m64212_210919_105054/2032994/ccs	noncoding
m64212_210919_105054/2034005/ccs	noncoding
m64212_210919_105054/2097940/ccs	noncoding
m64212_210919_105054/2098460/ccs	noncoding
m64212_210919_105054/2099001/ccs	noncoding
m64212_210919_105054/2099573/ccs.2	noncoding
m64212_210919_105054/2099851/ccs	noncoding
m64212_210919_105054/2162763/ccs	noncoding
m64212_210919_105054/2164080/ccs	noncoding
m64212_210919_105054/2164320/ccs	noncoding
m64212_210919_105054/2164825/ccs	noncoding
m64212_210919_105054/2228595/ccs	noncoding
m64212_210919_105054/2229896/ccs	noncoding
m64212_210919_105054/2230846/ccs	noncoding
m64212_210919_105054/2294494/ccs.1	noncoding
m64212_210919_105054/2295939/ccs	noncoding
m64212_210919_105054/2296430/ccs	noncoding
m64212_210919_105054/2360913/ccs	noncoding
m64212_210919_105054/2361554/ccs	noncoding
m64212_210919_105054/2361834/ccs.1	noncoding
m64212_210919_105054/2425380/ccs	noncoding
m64212_210919_105054/2425602/ccs.2	noncoding
m64212_210919_105054/2425777/ccs	noncoding
m64212_210919_105054/2426398/ccs.2	noncoding
m64212_210919_105054/2426568/ccs	noncoding
m64212_210919_105054/2426820/ccs	noncoding
m64212_210919_105054/2426914/ccs	noncoding
m64212_210919_105054/2492740/ccs	noncoding
m64212_210919_105054/2492940/ccs	noncoding
m64212_210919_105054/2493065/ccs	noncoding
m64212_210919_105054/2557291/ccs	noncoding
m64212_210919_105054/2557534/ccs	noncoding
m64212_210919_105054/2558575/ccs	noncoding
m64212_210919_105054/2622766/ccs	noncoding
m64212_210919_105054/2622867/ccs	noncoding
m64212_210919_105054/2623161/ccs	noncoding
m64212_210919_105054/2623541/ccs.1	noncoding
m64212_210919_105054/2623929/ccs	noncoding
m64212_210919_105054/2687565/ccs	noncoding
m64212_210919_105054/2688530/ccs.1	noncoding
m64212_210919_105054/2753087/ccs	noncoding
m64212_210919_105054/2753345/ccs	noncoding
m64212_210919_105054/2753971/ccs	noncoding
m64212_210919_105054/2754188/ccs	noncoding
m64212_210919_105054/2754477/ccs	noncoding
m64212_210919_105054/2818139/ccs	noncoding
m64212_210919_105054/2818321/ccs	noncoding
m64212_210919_105054/2819702/ccs	noncoding
m64212_210919_105054/2820307/ccs.1	noncoding
m64212_210919_105054/2820307/ccs.2	noncoding
m64212_210919_105054/2820435/ccs	noncoding
m64212_210919_105054/2884088/ccs	noncoding
m64212_210919_105054/2884884/ccs	noncoding
m64212_210919_105054/2884973/ccs.1	noncoding
m64212_210919_105054/2885334/ccs	noncoding
m64212_210919_105054/2949634/ccs	noncoding
m64212_210919_105054/2950691/ccs.2	noncoding
m64212_210919_105054/3015355/ccs	noncoding
m64212_210919_105054/3015760/ccs	noncoding
m64212_210919_105054/3016097/ccs	noncoding
m64212_210919_105054/3016744/ccs	noncoding
m64212_210919_105054/3146149/ccs	noncoding
m64212_210919_105054/3146550/ccs	noncoding
m64212_210919_105054/3146873/ccs.1	noncoding
m64212_210919_105054/3147482/ccs	noncoding
m64212_210919_105054/3148442/ccs	noncoding
m64212_210919_105054/3212184/ccs.2	noncoding
m64212_210919_105054/3212219/ccs	noncoding
m64212_210919_105054/3212489/ccs	noncoding
m64212_210919_105054/3213028/ccs	noncoding
m64212_210919_105054/3213329/ccs	noncoding
m64212_210919_105054/3213422/ccs	noncoding
m64212_210919_105054/3213450/ccs	noncoding
m64212_210919_105054/3213946/ccs	noncoding
m64212_210919_105054/3214119/ccs	noncoding
m64212_210919_105054/3277691/ccs.1	noncoding
m64212_210919_105054/3277991/ccs	noncoding
m64212_210919_105054/3278307/ccs	noncoding
m64212_210919_105054/3278736/ccs	noncoding
m64212_210919_105054/3279351/ccs	noncoding
m64212_210919_105054/3343443/ccs.1	noncoding
m64212_210919_105054/3343535/ccs	noncoding
m64212_210919_105054/3343596/ccs	noncoding
m64212_210919_105054/3344206/ccs	noncoding
m64212_210919_105054/3344277/ccs	noncoding
m64212_210919_105054/3344682/ccs	noncoding
m64212_210919_105054/3408393/ccs.2	noncoding
m64212_210919_105054/3408464/ccs	noncoding
m64212_210919_105054/3474081/ccs	noncoding
m64212_210919_105054/3474737/ccs.1	noncoding
m64212_210919_105054/3475741/ccs.1	noncoding
m64212_210919_105054/3538984/ccs	noncoding
m64212_210919_105054/3540493/ccs	noncoding
m64212_210919_105054/3541320/ccs	noncoding
m64212_210919_105054/3605442/ccs.1	noncoding
m64212_210919_105054/3605648/ccs	noncoding
m64212_210919_105054/3605775/ccs	noncoding
m64212_210919_105054/3606103/ccs	noncoding
m64212_210919_105054/3606112/ccs	noncoding
m64212_210919_105054/3606822/ccs	noncoding
m64212_210919_105054/3670768/ccs	noncoding
m64212_210919_105054/3670882/ccs	noncoding
m64212_210919_105054/3671650/ccs	noncoding
m64212_210919_105054/3672242/ccs	noncoding
m64212_210919_105054/3672916/ccs	noncoding
m64212_210919_105054/3736155/ccs.1	noncoding
m64212_210919_105054/3736944/ccs	noncoding
m64212_210919_105054/3738257/ccs.1	noncoding
m64212_210919_105054/3801153/ccs	noncoding
m64212_210919_105054/3802580/ccs	noncoding
m64212_210919_105054/3803066/ccs	noncoding
m64212_210919_105054/3803406/ccs	noncoding
m64212_210919_105054/3803764/ccs	noncoding
m64212_210919_105054/3866738/ccs	noncoding
m64212_210919_105054/3866895/ccs	noncoding
m64212_210919_105054/3866921/ccs	noncoding
m64212_210919_105054/3867835/ccs	noncoding
m64212_210919_105054/3867845/ccs.1	noncoding
m64212_210919_105054/3868119/ccs	noncoding
m64212_210919_105054/3868504/ccs	noncoding
m64212_210919_105054/3868804/ccs.1	noncoding
m64212_210919_105054/3868910/ccs	noncoding
m64212_210919_105054/3869014/ccs	noncoding
m64212_210919_105054/3932362/ccs	noncoding
m64212_210919_105054/3932414/ccs	noncoding
m64212_210919_105054/3932938/ccs	noncoding
m64212_210919_105054/3934117/ccs	noncoding
m64212_210919_105054/3934852/ccs	noncoding
m64212_210919_105054/3997812/ccs	noncoding
m64212_210919_105054/3998709/ccs	noncoding
m64212_210919_105054/4000137/ccs	noncoding
m64212_210919_105054/4065594/ccs	noncoding
m64212_210919_105054/4194411/ccs.2	noncoding
m64212_210919_105054/4259939/ccs	noncoding
m64212_210919_105054/4260147/ccs	noncoding
m64212_210919_105054/4260378/ccs.1	noncoding
m64212_210919_105054/4260562/ccs	noncoding
m64212_210919_105054/4325908/ccs	noncoding
m64212_210919_105054/4325982/ccs	noncoding
m64212_210919_105054/4325990/ccs	noncoding
m64212_210919_105054/4326863/ccs	noncoding
m64212_210919_105054/4391616/ccs	noncoding
m64212_210919_105054/4392196/ccs.3	noncoding
m64212_210919_105054/4392217/ccs	noncoding
m64212_210919_105054/4456786/ccs	noncoding
m64212_210919_105054/4456865/ccs	noncoding
m64212_210919_105054/4456897/ccs	noncoding
m64212_210919_105054/4457694/ccs.1	noncoding
m64212_210919_105054/4522005/ccs	noncoding
m64212_210919_105054/4523450/ccs	noncoding
m64212_210919_105054/4523639/ccs	noncoding
m64212_210919_105054/4523880/ccs	noncoding
m64212_210919_105054/4587525/ccs	noncoding
m64212_210919_105054/4587549/ccs.1	noncoding
m64212_210919_105054/4589862/ccs	noncoding
m64212_210919_105054/4653985/ccs.1	noncoding
m64212_210919_105054/4654054/ccs.1	noncoding
m64212_210919_105054/4654482/ccs	noncoding
m64212_210919_105054/4655715/ccs	noncoding
m64212_210919_105054/4655790/ccs	noncoding
m64212_210919_105054/4655884/ccs	noncoding
m64212_210919_105054/4719947/ccs	noncoding
m64212_210919_105054/4721275/ccs.1	noncoding
m64212_210919_105054/4785069/ccs	noncoding
m64212_210919_105054/4785080/ccs	noncoding
m64212_210919_105054/4785311/ccs	noncoding
m64212_210919_105054/4850831/ccs	noncoding
m64212_210919_105054/4851031/ccs	noncoding
m64212_210919_105054/4915857/ccs	noncoding
m64212_210919_105054/4917223/ccs	noncoding
m64212_210919_105054/4917774/ccs	noncoding
m64212_210919_105054/4980848/ccs	noncoding
m64212_210919_105054/4981008/ccs.1	noncoding
m64212_210919_105054/4981051/ccs	noncoding
m64212_210919_105054/4981372/ccs	noncoding
m64212_210919_105054/4983620/ccs	noncoding
m64212_210919_105054/4983627/ccs	noncoding
m64212_210919_105054/5047789/ccs	noncoding
m64212_210919_105054/5049152/ccs	noncoding
m64212_210919_105054/5112788/ccs	noncoding
m64212_210919_105054/5114705/ccs.1	noncoding
m64212_210919_105054/5177672/ccs	noncoding
m64212_210919_105054/5180170/ccs.2	noncoding
m64212_210919_105054/5243476/ccs	noncoding
m64212_210919_105054/5244192/ccs	noncoding
m64212_210919_105054/5244578/ccs	noncoding
m64212_210919_105054/5245629/ccs	noncoding
m64212_210919_105054/5308637/ccs	noncoding
m64212_210919_105054/5308807/ccs	noncoding
m64212_210919_105054/5309272/ccs	noncoding
m64212_210919_105054/5310056/ccs	noncoding
m64212_210919_105054/5310232/ccs.2	noncoding
m64212_210919_105054/5310929/ccs	noncoding
m64212_210919_105054/5311308/ccs	noncoding
m64212_210919_105054/5374309/ccs	noncoding
m64212_210919_105054/5374878/ccs	noncoding
m64212_210919_105054/5376316/ccs	noncoding
m64212_210919_105054/5440770/ccs	noncoding
m64212_210919_105054/5440945/ccs	noncoding
m64212_210919_105054/5440990/ccs.2	noncoding
m64212_210919_105054/5442177/ccs	noncoding
m64212_210919_105054/5505519/ccs	noncoding
m64212_210919_105054/5505596/ccs	noncoding
m64212_210919_105054/5505697/ccs.1	noncoding
m64212_210919_105054/5506848/ccs	noncoding
m64212_210919_105054/5507116/ccs	noncoding
m64212_210919_105054/5507182/ccs	noncoding
m64212_210919_105054/5507185/ccs	noncoding
m64212_210919_105054/5507320/ccs	noncoding
m64212_210919_105054/5507792/ccs	noncoding
m64212_210919_105054/5570726/ccs.1	noncoding
m64212_210919_105054/5571172/ccs	noncoding
m64212_210919_105054/5571750/ccs.1	noncoding
m64212_210919_105054/5572909/ccs	noncoding
m64212_210919_105054/5573302/ccs.2	noncoding
m64212_210919_105054/5637226/ccs	noncoding
m64212_210919_105054/5637307/ccs	noncoding
m64212_210919_105054/5638118/ccs	noncoding
m64212_210919_105054/5638762/ccs	noncoding
m64212_210919_105054/5702063/ccs	noncoding
m64212_210919_105054/5703064/ccs	noncoding
m64212_210919_105054/5704048/ccs.2	noncoding
m64212_210919_105054/5768810/ccs	noncoding
m64212_210919_105054/5769360/ccs	noncoding
m64212_210919_105054/5769509/ccs	noncoding
m64212_210919_105054/5833363/ccs	noncoding
m64212_210919_105054/5833686/ccs	noncoding
m64212_210919_105054/5898408/ccs	noncoding
m64212_210919_105054/5898562/ccs	noncoding
m64212_210919_105054/5899182/ccs	noncoding
m64212_210919_105054/5899229/ccs.1	noncoding
m64212_210919_105054/5899652/ccs	noncoding
m64212_210919_105054/5899811/ccs.1	noncoding
m64212_210919_105054/5900717/ccs	noncoding
m64212_210919_105054/5963957/ccs	noncoding
m64212_210919_105054/5964191/ccs	noncoding
m64212_210919_105054/6029789/ccs	noncoding
m64212_210919_105054/6030646/ccs	noncoding
m64212_210919_105054/6095682/ccs.1	noncoding
m64212_210919_105054/6095711/ccs	noncoding
m64212_210919_105054/6161180/ccs	noncoding
m64212_210919_105054/6161271/ccs	noncoding
m64212_210919_105054/6163277/ccs	noncoding
m64212_210919_105054/6226830/ccs	noncoding
m64212_210919_105054/6226985/ccs	noncoding
m64212_210919_105054/6227240/ccs	noncoding
m64212_210919_105054/6227294/ccs.1	noncoding
m64212_210919_105054/6227382/ccs	noncoding
m64212_210919_105054/6227962/ccs.1	noncoding
m64212_210919_105054/6228149/ccs	noncoding
m64212_210919_105054/6228216/ccs	noncoding
m64212_210919_105054/6228361/ccs	noncoding
m64212_210919_105054/6357201/ccs	noncoding
m64212_210919_105054/6357301/ccs.1	noncoding
m64212_210919_105054/6357462/ccs	noncoding
m64212_210919_105054/6358115/ccs	noncoding
m64212_210919_105054/6358203/ccs	noncoding
m64212_210919_105054/6358553/ccs	noncoding
m64212_210919_105054/6359389/ccs	noncoding
m64212_210919_105054/6423990/ccs	noncoding
m64212_210919_105054/6424541/ccs	noncoding
m64212_210919_105054/6425366/ccs	noncoding
m64212_210919_105054/6488400/ccs	noncoding
m64212_210919_105054/6489372/ccs	noncoding
m64212_210919_105054/6490014/ccs	noncoding
m64212_210919_105054/6555810/ccs	noncoding
m64212_210919_105054/6620642/ccs	noncoding
m64212_210919_105054/6621571/ccs	noncoding
m64212_210919_105054/6621621/ccs	noncoding
m64212_210919_105054/6684918/ccs	noncoding
m64212_210919_105054/6685778/ccs	noncoding
m64212_210919_105054/6686066/ccs	noncoding
m64212_210919_105054/6687223/ccs	noncoding
m64212_210919_105054/6750538/ccs	noncoding
m64212_210919_105054/6751602/ccs	noncoding
m64212_210919_105054/6752327/ccs	noncoding
m64212_210919_105054/6816091/ccs	noncoding
m64212_210919_105054/6816345/ccs.2	noncoding
m64212_210919_105054/6818381/ccs	noncoding
m64212_210919_105054/6881463/ccs.1	noncoding
m64212_210919_105054/6881992/ccs.1	noncoding
m64212_210919_105054/6882546/ccs	noncoding
m64212_210919_105054/6882640/ccs	noncoding
m64212_210919_105054/6883501/ccs	noncoding
m64212_210919_105054/6883969/ccs	noncoding
m64212_210919_105054/6947797/ccs	noncoding
m64212_210919_105054/6949422/ccs	noncoding
m64212_210919_105054/7013318/ccs	noncoding
m64212_210919_105054/7014030/ccs.2	noncoding
m64212_210919_105054/7015234/ccs	noncoding
m64212_210919_105054/7078010/ccs	noncoding
m64212_210919_105054/7078448/ccs	noncoding
m64212_210919_105054/7079687/ccs	noncoding
m64212_210919_105054/7079998/ccs.1	noncoding
m64212_210919_105054/7080200/ccs	noncoding
m64212_210919_105054/7143875/ccs	noncoding
m64212_210919_105054/7143904/ccs.1	noncoding
m64212_210919_105054/7144663/ccs.1	noncoding
m64212_210919_105054/7145043/ccs.1	noncoding
m64212_210919_105054/7146128/ccs	noncoding
m64212_210919_105054/7208961/ccs	noncoding
m64212_210919_105054/7209187/ccs	noncoding
m64212_210919_105054/7210321/ccs	noncoding
m64212_210919_105054/7210782/ccs	noncoding
m64212_210919_105054/7211365/ccs	noncoding
m64212_210919_105054/7275406/ccs	noncoding
m64212_210919_105054/7275864/ccs	noncoding
m64212_210919_105054/7340286/ccs	noncoding
m64212_210919_105054/7341296/ccs	noncoding
m64212_210919_105054/7341711/ccs	noncoding
m64212_210919_105054/7341851/ccs	noncoding
m64212_210919_105054/7342511/ccs	noncoding
m64212_210919_105054/7471635/ccs	noncoding
m64212_210919_105054/7471778/ccs.1	noncoding
m64212_210919_105054/7471979/ccs.1	noncoding
m64212_210919_105054/7473116/ccs	noncoding
m64212_210919_105054/7473571/ccs	noncoding
m64212_210919_105054/7474011/ccs	noncoding
m64212_210919_105054/7538543/ccs	noncoding
m64212_210919_105054/7538931/ccs	noncoding
m64212_210919_105054/7602244/ccs	noncoding
m64212_210919_105054/7602777/ccs	noncoding
m64212_210919_105054/7603010/ccs	noncoding
m64212_210919_105054/7604340/ccs.1	noncoding
m64212_210919_105054/7604684/ccs	noncoding
m64212_210919_105054/7668511/ccs	noncoding
m64212_210919_105054/7668825/ccs	noncoding
m64212_210919_105054/7668893/ccs	noncoding
m64212_210919_105054/7670519/ccs	noncoding
m64212_210919_105054/7733608/ccs	noncoding
m64212_210919_105054/7734512/ccs	noncoding
m64212_210919_105054/7734976/ccs.1	noncoding
m64212_210919_105054/7735121/ccs	noncoding
m64212_210919_105054/7735539/ccs	noncoding
m64212_210919_105054/7735571/ccs	noncoding
m64212_210919_105054/7735696/ccs	noncoding
m64212_210919_105054/7735795/ccs	noncoding
m64212_210919_105054/7736057/ccs	noncoding
m64212_210919_105054/7801161/ccs	noncoding
m64212_210919_105054/7864654/ccs	noncoding
m64212_210919_105054/7866630/ccs	noncoding
m64212_210919_105054/7866737/ccs	noncoding
m64212_210919_105054/7867140/ccs	noncoding
m64212_210919_105054/7930207/ccs	noncoding
m64212_210919_105054/7930477/ccs.2	noncoding
m64212_210919_105054/7930937/ccs	noncoding
m64212_210919_105054/7931706/ccs.1	noncoding
m64212_210919_105054/7932440/ccs	noncoding
m64212_210919_105054/7995542/ccs	noncoding
m64212_210919_105054/7998038/ccs.1	noncoding
m64212_210919_105054/8062013/ccs.1	noncoding
m64212_210919_105054/8062124/ccs	noncoding
m64212_210919_105054/8062519/ccs	noncoding
m64212_210919_105054/8063461/ccs.2	noncoding
m64212_210919_105054/8126993/ccs.1	noncoding
m64212_210919_105054/8127369/ccs	noncoding
m64212_210919_105054/8127889/ccs	noncoding
m64212_210919_105054/8128684/ccs	noncoding
m64212_210919_105054/8129021/ccs	noncoding
m64212_210919_105054/8129335/ccs	noncoding
m64212_210919_105054/8192386/ccs	noncoding
m64212_210919_105054/8192921/ccs	noncoding
m64212_210919_105054/8193819/ccs	noncoding
m64212_210919_105054/8194055/ccs.1	noncoding
m64212_210919_105054/8194135/ccs.2	noncoding
m64212_210919_105054/8257627/ccs.1	noncoding
m64212_210919_105054/8257627/ccs.2	noncoding
m64212_210919_105054/8258249/ccs	noncoding
m64212_210919_105054/8258466/ccs	noncoding
m64212_210919_105054/8325227/ccs	noncoding
m64212_210919_105054/8325545/ccs.1	noncoding
m64212_210919_105054/8325571/ccs	noncoding
m64212_210919_105054/8389671/ccs	noncoding
m64212_210919_105054/8390413/ccs	noncoding
m64212_210919_105054/8391483/ccs	noncoding
m64212_210919_105054/8454746/ccs	noncoding
m64212_210919_105054/8455257/ccs	noncoding
m64212_210919_105054/8521482/ccs	noncoding
m64212_210919_105054/8522038/ccs.1	noncoding
m64212_210919_105054/8522325/ccs	noncoding
m64212_210919_105054/8587995/ccs.2	noncoding
m64212_210919_105054/8651048/ccs	noncoding
m64212_210919_105054/8651794/ccs.1	noncoding
m64212_210919_105054/8652009/ccs.1	noncoding
m64212_210919_105054/8717193/ccs	noncoding
m64212_210919_105054/8717504/ccs.1	noncoding
m64212_210919_105054/8717833/ccs	noncoding
m64212_210919_105054/8718216/ccs	noncoding
m64212_210919_105054/8718658/ccs.1	noncoding
m64212_210919_105054/8719028/ccs.1	noncoding
m64212_210919_105054/8782621/ccs.1.1	noncoding
m64212_210919_105054/8782624/ccs	noncoding
m64212_210919_105054/8784333/ccs	noncoding
m64212_210919_105054/8784445/ccs	noncoding
m64212_210919_105054/8847841/ccs	noncoding
m64212_210919_105054/8848159/ccs	noncoding
m64212_210919_105054/8848223/ccs	noncoding
m64212_210919_105054/8848368/ccs	noncoding
m64212_210919_105054/8848992/ccs	noncoding
m64212_210919_105054/8849111/ccs	noncoding
m64212_210919_105054/8849945/ccs	noncoding
m64212_210919_105054/8850019/ccs.1	noncoding
m64212_210919_105054/8850123/ccs	noncoding
m64212_210919_105054/8914280/ccs	noncoding
m64212_210919_105054/8978617/ccs.1	noncoding
m64212_210919_105054/8980472/ccs	noncoding
m64212_210919_105054/8981192/ccs	noncoding
m64212_210919_105054/9044103/ccs	noncoding
m64212_210919_105054/9045370/ccs	noncoding
m64212_210919_105054/9046102/ccs	noncoding
m64212_210919_105054/9109743/ccs	noncoding
m64212_210919_105054/9109886/ccs	noncoding
m64212_210919_105054/9110874/ccs.1	noncoding
m64212_210919_105054/9111297/ccs.1	noncoding
m64212_210919_105054/9111297/ccs.2	noncoding
m64212_210919_105054/9111437/ccs.1	noncoding
m64212_210919_105054/9112080/ccs	noncoding
m64212_210919_105054/9177325/ccs	noncoding
m64212_210919_105054/9241742/ccs	noncoding
m64212_210919_105054/9306598/ccs	noncoding
m64212_210919_105054/9372486/ccs	noncoding
m64212_210919_105054/9372993/ccs	noncoding
m64212_210919_105054/9373276/ccs	noncoding
m64212_210919_105054/9374239/ccs	noncoding
m64212_210919_105054/9438698/ccs	noncoding
m64212_210919_105054/9438882/ccs	noncoding
m64212_210919_105054/9438886/ccs.2	noncoding
m64212_210919_105054/9439843/ccs	noncoding
m64212_210919_105054/9502913/ccs	noncoding
m64212_210919_105054/9504147/ccs	noncoding
m64212_210919_105054/9504198/ccs.1	noncoding
m64212_210919_105054/9568356/ccs	noncoding
m64212_210919_105054/9634956/ccs	noncoding
m64212_210919_105054/9699942/ccs	noncoding
m64212_210919_105054/9700250/ccs	noncoding
m64212_210919_105054/9700460/ccs	noncoding
m64212_210919_105054/9700661/ccs.1	noncoding
m64212_210919_105054/9700690/ccs	noncoding
m64212_210919_105054/9765895/ccs	noncoding
m64212_210919_105054/9766804/ccs	noncoding
m64212_210919_105054/9766807/ccs	noncoding
m64212_210919_105054/9830684/ccs	noncoding
m64212_210919_105054/9831446/ccs.1	noncoding
m64212_210919_105054/9831461/ccs	noncoding
m64212_210919_105054/9833029/ccs	noncoding
m64212_210919_105054/9833128/ccs	noncoding
m64212_210919_105054/9896346/ccs.1	noncoding
m64212_210919_105054/9896346/ccs.2	noncoding
m64212_210919_105054/9897693/ccs.1	noncoding
m64212_210919_105054/9961885/ccs	noncoding
m64212_210919_105054/9962996/ccs	noncoding
m64212_210919_105054/9963285/ccs	noncoding
m64212_210919_105054/9963578/ccs	noncoding
m64212_210919_105054/9964280/ccs	noncoding
m64212_210919_105054/9964312/ccs	noncoding
m64212_210919_105054/10028166/ccs	noncoding
m64212_210919_105054/10028543/ccs.1	noncoding
m64212_210919_105054/10028677/ccs	noncoding
m64212_210919_105054/10028715/ccs	noncoding
m64212_210919_105054/10029468/ccs	noncoding
m64212_210919_105054/10092617/ccs	noncoding
m64212_210919_105054/10093193/ccs	noncoding
m64212_210919_105054/10094544/ccs	noncoding
m64212_210919_105054/10094704/ccs	noncoding
m64212_210919_105054/10094737/ccs	noncoding
m64212_210919_105054/10159422/ccs	noncoding
m64212_210919_105054/10225211/ccs	noncoding
m64212_210919_105054/10226073/ccs	noncoding
m64212_210919_105054/10289352/ccs	noncoding
m64212_210919_105054/10291148/ccs.1	noncoding
m64212_210919_105054/10355120/ccs	noncoding
m64212_210919_105054/10355373/ccs	noncoding
m64212_210919_105054/10356949/ccs	noncoding
m64212_210919_105054/10421752/ccs.1	noncoding
m64212_210919_105054/10488312/ccs	noncoding
m64212_210919_105054/10552364/ccs	noncoding
m64212_210919_105054/10552975/ccs	noncoding
m64212_210919_105054/10553994/ccs	noncoding
m64212_210919_105054/10617051/ccs.2	noncoding
m64212_210919_105054/10682667/ccs	noncoding
m64212_210919_105054/10684031/ccs	noncoding
m64212_210919_105054/10684646/ccs	noncoding
m64212_210919_105054/10684759/ccs	noncoding
m64212_210919_105054/10748591/ccs	noncoding
m64212_210919_105054/10749960/ccs	noncoding
m64212_210919_105054/10750177/ccs	noncoding
m64212_210919_105054/10750287/ccs	noncoding
m64212_210919_105054/10750507/ccs	noncoding
m64212_210919_105054/10813608/ccs.1	noncoding
m64212_210919_105054/10813613/ccs	noncoding
m64212_210919_105054/10813671/ccs.1	noncoding
m64212_210919_105054/10813745/ccs	noncoding
m64212_210919_105054/10815132/ccs	noncoding
m64212_210919_105054/10815249/ccs	noncoding
m64212_210919_105054/10815362/ccs	noncoding
m64212_210919_105054/10815632/ccs	noncoding
m64212_210919_105054/10816184/ccs	noncoding
m64212_210919_105054/10879536/ccs	noncoding
m64212_210919_105054/10881559/ccs	noncoding
m64212_210919_105054/10881658/ccs	noncoding
m64212_210919_105054/10944705/ccs	noncoding
m64212_210919_105054/10944794/ccs.2	noncoding
m64212_210919_105054/10945225/ccs	noncoding
m64212_210919_105054/10945230/ccs	noncoding
m64212_210919_105054/10945405/ccs	noncoding
m64212_210919_105054/10946311/ccs	noncoding
m64212_210919_105054/10947196/ccs.1	noncoding
m64212_210919_105054/11011800/ccs	noncoding
m64212_210919_105054/11076997/ccs	noncoding
m64212_210919_105054/11077204/ccs	noncoding
m64212_210919_105054/11077348/ccs.2	noncoding
m64212_210919_105054/11078066/ccs	noncoding
m64212_210919_105054/11078175/ccs.1	noncoding
m64212_210919_105054/11078175/ccs.2	noncoding
m64212_210919_105054/11141845/ccs.2	noncoding
m64212_210919_105054/11141999/ccs	noncoding
m64212_210919_105054/11142097/ccs	noncoding
m64212_210919_105054/11142875/ccs	noncoding
m64212_210919_105054/11143156/ccs	noncoding
m64212_210919_105054/11207595/ccs	noncoding
m64212_210919_105054/11207968/ccs	noncoding
m64212_210919_105054/11208124/ccs.1	noncoding
m64212_210919_105054/11208124/ccs.2	noncoding
m64212_210919_105054/11208162/ccs	noncoding
m64212_210919_105054/11272280/ccs	noncoding
m64212_210919_105054/11274627/ccs.1	noncoding
m64212_210919_105054/11274627/ccs.2	noncoding
m64212_210919_105054/11338596/ccs	noncoding
m64212_210919_105054/11338787/ccs.1	noncoding
m64212_210919_105054/11338787/ccs.2	noncoding
m64212_210919_105054/11339312/ccs	noncoding
m64212_210919_105054/11340407/ccs	noncoding
m64212_210919_105054/11403664/ccs.1	noncoding
m64212_210919_105054/11404172/ccs	noncoding
m64212_210919_105054/11404628/ccs	noncoding
m64212_210919_105054/11405289/ccs	noncoding
m64212_210919_105054/11469058/ccs	noncoding
m64212_210919_105054/11469623/ccs	noncoding
m64212_210919_105054/11470081/ccs	noncoding
m64212_210919_105054/11470736/ccs	noncoding
m64212_210919_105054/11470956/ccs	noncoding
m64212_210919_105054/11471439/ccs	noncoding
m64212_210919_105054/11534874/ccs	noncoding
m64212_210919_105054/11534942/ccs	noncoding
m64212_210919_105054/11535405/ccs	noncoding
m64212_210919_105054/11535433/ccs.1	noncoding
m64212_210919_105054/11535531/ccs	noncoding
m64212_210919_105054/11535865/ccs	noncoding
m64212_210919_105054/11600388/ccs	noncoding
m64212_210919_105054/11601789/ccs	noncoding
m64212_210919_105054/11666327/ccs	noncoding
m64212_210919_105054/11666551/ccs	noncoding
m64212_210919_105054/11732172/ccs	noncoding
m64212_210919_105054/11796716/ccs	noncoding
m64212_210919_105054/11797164/ccs	noncoding
m64212_210919_105054/11797179/ccs	noncoding
m64212_210919_105054/11797409/ccs	noncoding
m64212_210919_105054/11797558/ccs	noncoding
m64212_210919_105054/11798996/ccs	noncoding
m64212_210919_105054/11799377/ccs	noncoding
m64212_210919_105054/11863370/ccs	noncoding
m64212_210919_105054/11864911/ccs.1	noncoding
m64212_210919_105054/11928046/ccs.1	noncoding
m64212_210919_105054/11928594/ccs	noncoding
m64212_210919_105054/11993947/ccs	noncoding
m64212_210919_105054/11994048/ccs	noncoding
m64212_210919_105054/11994280/ccs	noncoding
m64212_210919_105054/11995231/ccs	noncoding
m64212_210919_105054/12058697/ccs	noncoding
m64212_210919_105054/12059525/ccs	noncoding
m64212_210919_105054/12124304/ccs.1	noncoding
m64212_210919_105054/12125498/ccs	noncoding
m64212_210919_105054/12125661/ccs	noncoding
m64212_210919_105054/12126271/ccs	noncoding
m64212_210919_105054/12126596/ccs	noncoding
m64212_210919_105054/12190322/ccs	noncoding
m64212_210919_105054/12190868/ccs.1	noncoding
m64212_210919_105054/12191524/ccs	noncoding
m64212_210919_105054/12192112/ccs	noncoding
m64212_210919_105054/12255721/ccs	noncoding
m64212_210919_105054/12256697/ccs	noncoding
m64212_210919_105054/12320832/ccs	noncoding
m64212_210919_105054/12321239/ccs	noncoding
m64212_210919_105054/12321521/ccs.1	noncoding
m64212_210919_105054/12321695/ccs	noncoding
m64212_210919_105054/12322130/ccs	noncoding
m64212_210919_105054/12386654/ccs	noncoding
m64212_210919_105054/12387501/ccs	noncoding
m64212_210919_105054/12387521/ccs.1	noncoding
m64212_210919_105054/12387738/ccs	noncoding
m64212_210919_105054/12388422/ccs	noncoding
m64212_210919_105054/12388979/ccs.1	noncoding
m64212_210919_105054/12389204/ccs	noncoding
m64212_210919_105054/12452938/ccs	noncoding
m64212_210919_105054/12453816/ccs	noncoding
m64212_210919_105054/12518672/ccs	noncoding
m64212_210919_105054/12519143/ccs	noncoding
m64212_210919_105054/12519513/ccs	noncoding
m64212_210919_105054/12584058/ccs.1	noncoding
m64212_210919_105054/12584677/ccs	noncoding
m64212_210919_105054/12648942/ccs.1	noncoding
m64212_210919_105054/12649935/ccs	noncoding
m64212_210919_105054/12650314/ccs	noncoding
m64212_210919_105054/12650488/ccs	noncoding
m64212_210919_105054/12714686/ccs	noncoding
m64212_210919_105054/12714818/ccs	noncoding
m64212_210919_105054/12780230/ccs	noncoding
m64212_210919_105054/12780273/ccs.1	noncoding
m64212_210919_105054/12780326/ccs	noncoding
m64212_210919_105054/12780963/ccs.1	noncoding
m64212_210919_105054/12781138/ccs.1	noncoding
m64212_210919_105054/12781911/ccs	noncoding
m64212_210919_105054/12845687/ccs.1	noncoding
m64212_210919_105054/12845700/ccs	noncoding
m64212_210919_105054/12846588/ccs	noncoding
m64212_210919_105054/12846871/ccs	noncoding
m64212_210919_105054/12847060/ccs	noncoding
m64212_210919_105054/12911659/ccs	noncoding
m64212_210919_105054/12911785/ccs	noncoding
m64212_210919_105054/12911929/ccs.1	noncoding
m64212_210919_105054/12912023/ccs	noncoding
m64212_210919_105054/12912254/ccs	noncoding
m64212_210919_105054/12912329/ccs	noncoding
m64212_210919_105054/12912495/ccs	noncoding
m64212_210919_105054/12913474/ccs	noncoding
m64212_210919_105054/12978001/ccs	noncoding
m64212_210919_105054/12978513/ccs.1	noncoding
m64212_210919_105054/12978679/ccs	noncoding
m64212_210919_105054/13041837/ccs	noncoding
m64212_210919_105054/13042130/ccs	noncoding
m64212_210919_105054/13042912/ccs	noncoding
m64212_210919_105054/13043721/ccs	noncoding
m64212_210919_105054/13043818/ccs.1	noncoding
m64212_210919_105054/13172796/ccs	noncoding
m64212_210919_105054/13173835/ccs.1	noncoding
m64212_210919_105054/13173835/ccs.2	noncoding
m64212_210919_105054/13174799/ccs	noncoding
m64212_210919_105054/13238830/ccs.2	noncoding
m64212_210919_105054/13240020/ccs	noncoding
m64212_210919_105054/13240516/ccs	noncoding
m64212_210919_105054/13240518/ccs	noncoding
m64212_210919_105054/13240768/ccs.1	noncoding
m64212_210919_105054/13304473/ccs.2	noncoding
m64212_210919_105054/13304494/ccs	noncoding
m64212_210919_105054/13306323/ccs	noncoding
m64212_210919_105054/13306689/ccs	noncoding
m64212_210919_105054/13370124/ccs.2	noncoding
m64212_210919_105054/13370879/ccs	noncoding
m64212_210919_105054/13371619/ccs.2	noncoding
m64212_210919_105054/13372106/ccs	noncoding
m64212_210919_105054/13435622/ccs.2	noncoding
m64212_210919_105054/13436562/ccs.1	noncoding
m64212_210919_105054/13436562/ccs.2	noncoding
m64212_210919_105054/13436913/ccs	noncoding
m64212_210919_105054/13500732/ccs	noncoding
m64212_210919_105054/13501273/ccs	noncoding
m64212_210919_105054/13501995/ccs.1	noncoding
m64212_210919_105054/13502271/ccs	noncoding
m64212_210919_105054/13502520/ccs	noncoding
m64212_210919_105054/13502919/ccs	noncoding
m64212_210919_105054/13503200/ccs	noncoding
m64212_210919_105054/13566805/ccs.1	noncoding
m64212_210919_105054/13566805/ccs.2	noncoding
m64212_210919_105054/13633744/ccs	noncoding
m64212_210919_105054/13633901/ccs	noncoding
m64212_210919_105054/13633937/ccs	noncoding
m64212_210919_105054/13634245/ccs	noncoding
m64212_210919_105054/13697932/ccs	noncoding
m64212_210919_105054/13762719/ccs	noncoding
m64212_210919_105054/13763001/ccs	noncoding
m64212_210919_105054/13763087/ccs	noncoding
m64212_210919_105054/13763505/ccs.1	noncoding
m64212_210919_105054/13763587/ccs.1	noncoding
m64212_210919_105054/13764946/ccs	noncoding
m64212_210919_105054/13828646/ccs	noncoding
m64212_210919_105054/13828887/ccs	noncoding
m64212_210919_105054/13829870/ccs.2	noncoding
m64212_210919_105054/13830191/ccs	noncoding
m64212_210919_105054/13830936/ccs.1	noncoding
m64212_210919_105054/13830936/ccs.2	noncoding
m64212_210919_105054/13895183/ccs	noncoding
m64212_210919_105054/13895258/ccs.2	noncoding
m64212_210919_105054/13895306/ccs	noncoding
m64212_210919_105054/13895538/ccs.2	noncoding
m64212_210919_105054/13895570/ccs	noncoding
m64212_210919_105054/13895643/ccs	noncoding
m64212_210919_105054/13896207/ccs	noncoding
m64212_210919_105054/13896381/ccs.1	noncoding
m64212_210919_105054/13960380/ccs	noncoding
m64212_210919_105054/14024909/ccs	noncoding
m64212_210919_105054/14090592/ccs	noncoding
m64212_210919_105054/14091426/ccs	noncoding
m64212_210919_105054/14091801/ccs	noncoding
m64212_210919_105054/14091817/ccs	noncoding
m64212_210919_105054/14093022/ccs	noncoding
m64212_210919_105054/14093084/ccs	noncoding
m64212_210919_105054/14156152/ccs	noncoding
m64212_210919_105054/14157086/ccs	noncoding
m64212_210919_105054/14157474/ccs	noncoding
m64212_210919_105054/14158448/ccs	noncoding
m64212_210919_105054/14222571/ccs	noncoding
m64212_210919_105054/14222984/ccs	noncoding
m64212_210919_105054/14223053/ccs	noncoding
m64212_210919_105054/14223603/ccs	noncoding
m64212_210919_105054/14286962/ccs	noncoding
m64212_210919_105054/14287752/ccs	noncoding
m64212_210919_105054/14288317/ccs.1	noncoding
m64212_210919_105054/14288934/ccs	noncoding
m64212_210919_105054/14353113/ccs	noncoding
m64212_210919_105054/14353371/ccs.1	noncoding
m64212_210919_105054/14353408/ccs.1	noncoding
m64212_210919_105054/14353617/ccs	noncoding
m64212_210919_105054/14353640/ccs	noncoding
m64212_210919_105054/14354911/ccs	noncoding
m64212_210919_105054/14355100/ccs	noncoding
m64212_210919_105054/14549954/ccs	noncoding
m64212_210919_105054/14550512/ccs	noncoding
m64212_210919_105054/14614792/ccs	noncoding
m64212_210919_105054/14615185/ccs	noncoding
m64212_210919_105054/14615393/ccs	noncoding
m64212_210919_105054/14617054/ccs	noncoding
m64212_210919_105054/14682310/ccs.1	noncoding
m64212_210919_105054/14682310/ccs.2	noncoding
m64212_210919_105054/14682854/ccs.1	noncoding
m64212_210919_105054/14746416/ccs.2	noncoding
m64212_210919_105054/14747233/ccs.1	noncoding
m64212_210919_105054/14813048/ccs	noncoding
m64212_210919_105054/14813424/ccs	noncoding
m64212_210919_105054/14878172/ccs.2	noncoding
m64212_210919_105054/14878213/ccs	noncoding
m64212_210919_105054/14942637/ccs.1	noncoding
m64212_210919_105054/14943717/ccs	noncoding
m64212_210919_105054/14944046/ccs	noncoding
m64212_210919_105054/14944708/ccs	noncoding
m64212_210919_105054/15008886/ccs	noncoding
m64212_210919_105054/15009949/ccs.1	noncoding
m64212_210919_105054/15010573/ccs.1	noncoding
m64212_210919_105054/15073866/ccs	noncoding
m64212_210919_105054/15074672/ccs.1	noncoding
m64212_210919_105054/15075405/ccs	noncoding
m64212_210919_105054/15139486/ccs.1	noncoding
m64212_210919_105054/15139721/ccs.1	noncoding
m64212_210919_105054/15140404/ccs.1	noncoding
m64212_210919_105054/15140404/ccs.2	noncoding
m64212_210919_105054/15204787/ccs	noncoding
m64212_210919_105054/15204985/ccs	noncoding
m64212_210919_105054/15206632/ccs	noncoding
m64212_210919_105054/15206749/ccs	noncoding
m64212_210919_105054/15271365/ccs	noncoding
m64212_210919_105054/15271557/ccs	noncoding
m64212_210919_105054/15271777/ccs.1	noncoding
m64212_210919_105054/15271980/ccs	noncoding
m64212_210919_105054/15272384/ccs	noncoding
m64212_210919_105054/15272743/ccs	noncoding
m64212_210919_105054/15335914/ccs	noncoding
m64212_210919_105054/15337011/ccs	noncoding
m64212_210919_105054/15337030/ccs	noncoding
m64212_210919_105054/15338165/ccs	noncoding
m64212_210919_105054/15402707/ccs	noncoding
m64212_210919_105054/15403822/ccs	noncoding
m64212_210919_105054/15403823/ccs	noncoding
m64212_210919_105054/15467113/ccs.1	noncoding
m64212_210919_105054/15467113/ccs.2	noncoding
m64212_210919_105054/15467329/ccs	noncoding
m64212_210919_105054/15467679/ccs	noncoding
m64212_210919_105054/15468625/ccs.1	noncoding
m64212_210919_105054/15468840/ccs.1	noncoding
m64212_210919_105054/15468897/ccs.1	noncoding
m64212_210919_105054/15469022/ccs	noncoding
m64212_210919_105054/15532539/ccs.1	noncoding
m64212_210919_105054/15533489/ccs	noncoding
m64212_210919_105054/15533694/ccs	noncoding
m64212_210919_105054/15533885/ccs	noncoding
m64212_210919_105054/15534510/ccs	noncoding
m64212_210919_105054/15534853/ccs.1	noncoding
m64212_210919_105054/15598660/ccs	noncoding
m64212_210919_105054/15598712/ccs	noncoding
m64212_210919_105054/15600364/ccs	noncoding
m64212_210919_105054/15664611/ccs	noncoding
m64212_210919_105054/15729194/ccs	noncoding
m64212_210919_105054/15730590/ccs.1	noncoding
m64212_210919_105054/15730788/ccs	noncoding
m64212_210919_105054/15730875/ccs.1	noncoding
m64212_210919_105054/15795954/ccs	noncoding
m64212_210919_105054/15861524/ccs	noncoding
m64212_210919_105054/15927835/ccs.1	noncoding
m64212_210919_105054/15992552/ccs	noncoding
m64212_210919_105054/15992562/ccs	noncoding
m64212_210919_105054/15993098/ccs.1	noncoding
m64212_210919_105054/15993636/ccs.1	noncoding
m64212_210919_105054/16057398/ccs	noncoding
m64212_210919_105054/16057835/ccs	noncoding
m64212_210919_105054/16058069/ccs	noncoding
m64212_210919_105054/16123288/ccs	noncoding
m64212_210919_105054/16187905/ccs	noncoding
m64212_210919_105054/16189456/ccs	noncoding
m64212_210919_105054/16189495/ccs	noncoding
m64212_210919_105054/16189612/ccs	noncoding
m64212_210919_105054/16189707/ccs.1	noncoding
m64212_210919_105054/16189707/ccs.2	noncoding
m64212_210919_105054/16253906/ccs.2	noncoding
m64212_210919_105054/16254214/ccs	noncoding
m64212_210919_105054/16255647/ccs	noncoding
m64212_210919_105054/16384455/ccs.2	noncoding
m64212_210919_105054/16385218/ccs	noncoding
m64212_210919_105054/16385308/ccs	noncoding
m64212_210919_105054/16386020/ccs	noncoding
m64212_210919_105054/16386369/ccs.2	noncoding
m64212_210919_105054/16449782/ccs.1	noncoding
m64212_210919_105054/16449782/ccs.2	noncoding
m64212_210919_105054/16515597/ccs.1	noncoding
m64212_210919_105054/16516173/ccs	noncoding
m64212_210919_105054/16516527/ccs.1	noncoding
m64212_210919_105054/16581409/ccs	noncoding
m64212_210919_105054/16582951/ccs	noncoding
m64212_210919_105054/16646598/ccs	noncoding
m64212_210919_105054/16647313/ccs.2	noncoding
m64212_210919_105054/16647548/ccs.1	noncoding
m64212_210919_105054/16648511/ccs.1	noncoding
m64212_210919_105054/16712472/ccs	noncoding
m64212_210919_105054/16712870/ccs	noncoding
m64212_210919_105054/16713408/ccs	noncoding
m64212_210919_105054/16714186/ccs	noncoding
m64212_210919_105054/16714300/ccs	noncoding
m64212_210919_105054/16714353/ccs	noncoding
m64212_210919_105054/16777879/ccs	noncoding
m64212_210919_105054/16779426/ccs	noncoding
m64212_210919_105054/16779608/ccs	noncoding
m64212_210919_105054/16779891/ccs	noncoding
m64212_210919_105054/16844610/ccs	noncoding
m64212_210919_105054/16845456/ccs	noncoding
m64212_210919_105054/16908393/ccs	noncoding
m64212_210919_105054/16975322/ccs	noncoding
m64212_210919_105054/16975362/ccs	noncoding
m64212_210919_105054/16975605/ccs.1	noncoding
m64212_210919_105054/17039659/ccs	noncoding
m64212_210919_105054/17041203/ccs	noncoding
m64212_210919_105054/17105530/ccs	noncoding
m64212_210919_105054/17106703/ccs	noncoding
m64212_210919_105054/17107206/ccs	noncoding
m64212_210919_105054/17171865/ccs	noncoding
m64212_210919_105054/17173288/ccs	noncoding
m64212_210919_105054/17236829/ccs.1	noncoding
m64212_210919_105054/17238145/ccs.1	noncoding
m64212_210919_105054/17238224/ccs	noncoding
m64212_210919_105054/17238579/ccs.1	noncoding
m64212_210919_105054/17238579/ccs.2	noncoding
m64212_210919_105054/17238602/ccs	noncoding
m64212_210919_105054/17367611/ccs	noncoding
m64212_210919_105054/17368168/ccs	noncoding
m64212_210919_105054/17368531/ccs	noncoding
m64212_210919_105054/17369682/ccs.1	noncoding
m64212_210919_105054/17369682/ccs.2	noncoding
m64212_210919_105054/17369949/ccs	noncoding
m64212_210919_105054/17433014/ccs	noncoding
m64212_210919_105054/17433103/ccs.1	noncoding
m64212_210919_105054/17433208/ccs	noncoding
m64212_210919_105054/17433815/ccs	noncoding
m64212_210919_105054/17433947/ccs.1	noncoding
m64212_210919_105054/17433976/ccs	noncoding
m64212_210919_105054/17434895/ccs.1	noncoding
m64212_210919_105054/17499199/ccs.1	noncoding
m64212_210919_105054/17564157/ccs	noncoding
m64212_210919_105054/17565329/ccs	noncoding
m64212_210919_105054/17565711/ccs	noncoding
m64212_210919_105054/17629229/ccs	noncoding
m64212_210919_105054/17631445/ccs.1	noncoding
m64212_210919_105054/17695452/ccs	noncoding
m64212_210919_105054/17696869/ccs.2	noncoding
m64212_210919_105054/17697379/ccs	noncoding
m64212_210919_105054/17760354/ccs	noncoding
m64212_210919_105054/17760693/ccs	noncoding
m64212_210919_105054/17760935/ccs.1	noncoding
m64212_210919_105054/17761652/ccs.2	noncoding
m64212_210919_105054/17762981/ccs	noncoding
m64212_210919_105054/17763017/ccs.2	noncoding
m64212_210919_105054/17826538/ccs	noncoding
m64212_210919_105054/17826789/ccs.2	noncoding
m64212_210919_105054/17826921/ccs.1	noncoding
m64212_210919_105054/17826921/ccs.2	noncoding
m64212_210919_105054/17827353/ccs	noncoding
m64212_210919_105054/17827477/ccs	noncoding
m64212_210919_105054/17891732/ccs	noncoding
m64212_210919_105054/17891874/ccs	noncoding
m64212_210919_105054/17892264/ccs.2	noncoding
m64212_210919_105054/17892437/ccs.2	noncoding
m64212_210919_105054/17893253/ccs	noncoding
m64212_210919_105054/17957720/ccs	noncoding
m64212_210919_105054/17957727/ccs	noncoding
m64212_210919_105054/17958228/ccs	noncoding
m64212_210919_105054/17958729/ccs.1	noncoding
m64212_210919_105054/18022517/ccs	noncoding
m64212_210919_105054/18022932/ccs.2	noncoding
m64212_210919_105054/18088382/ccs	noncoding
m64212_210919_105054/18089043/ccs	noncoding
m64212_210919_105054/18090311/ccs.1	noncoding
m64212_210919_105054/18090644/ccs	noncoding
m64212_210919_105054/18090733/ccs	noncoding
m64212_210919_105054/18090786/ccs	noncoding
m64212_210919_105054/18090817/ccs	noncoding
m64212_210919_105054/18154360/ccs	noncoding
m64212_210919_105054/18154791/ccs	noncoding
m64212_210919_105054/18154803/ccs	noncoding
m64212_210919_105054/18219047/ccs.1	noncoding
m64212_210919_105054/18221688/ccs	noncoding
m64212_210919_105054/18221837/ccs	noncoding
m64212_210919_105054/18285885/ccs	noncoding
m64212_210919_105054/18285972/ccs.1	noncoding
m64212_210919_105054/18285972/ccs.2	noncoding
m64212_210919_105054/18287450/ccs	noncoding
m64212_210919_105054/18350085/ccs	noncoding
m64212_210919_105054/18350303/ccs	noncoding
m64212_210919_105054/18351830/ccs	noncoding
m64212_210919_105054/18417407/ccs.1	noncoding
m64212_210919_105054/18417931/ccs.1	noncoding
m64212_210919_105054/18417949/ccs	noncoding
m64212_210919_105054/18481303/ccs	noncoding
m64212_210919_105054/18481662/ccs	noncoding
m64212_210919_105054/18481840/ccs	noncoding
m64212_210919_105054/18482235/ccs	noncoding
m64212_210919_105054/18482251/ccs	noncoding
m64212_210919_105054/18483177/ccs	noncoding
m64212_210919_105054/18483267/ccs	noncoding
m64212_210919_105054/18547051/ccs	noncoding
m64212_210919_105054/18678151/ccs	noncoding
m64212_210919_105054/18680135/ccs	noncoding
m64212_210919_105054/18744697/ccs	noncoding
m64212_210919_105054/18744748/ccs.1	noncoding
m64212_210919_105054/18745029/ccs	noncoding
m64212_210919_105054/18745816/ccs	noncoding
m64212_210919_105054/18746143/ccs	noncoding
m64212_210919_105054/18809840/ccs	noncoding
m64212_210919_105054/18874609/ccs	noncoding
m64212_210919_105054/18876755/ccs	noncoding
m64212_210919_105054/18877107/ccs.1	noncoding
m64212_210919_105054/18940036/ccs.1	noncoding
m64212_210919_105054/18940657/ccs	noncoding
m64212_210919_105054/18942256/ccs	noncoding
m64212_210919_105054/19005991/ccs	noncoding
m64212_210919_105054/19006324/ccs	noncoding
m64212_210919_105054/19006538/ccs	noncoding
m64212_210919_105054/19006735/ccs	noncoding
m64212_210919_105054/19007077/ccs	noncoding
m64212_210919_105054/19007116/ccs	noncoding
m64212_210919_105054/19007164/ccs.2	noncoding
m64212_210919_105054/19071770/ccs	noncoding
m64212_210919_105054/19072023/ccs	noncoding
m64212_210919_105054/19072236/ccs	noncoding
m64212_210919_105054/19138910/ccs.1	noncoding
m64212_210919_105054/19139376/ccs	noncoding
m64212_210919_105054/19202157/ccs.1	noncoding
m64212_210919_105054/19202420/ccs	noncoding
m64212_210919_105054/19202998/ccs.2	noncoding
m64212_210919_105054/19203123/ccs.1	noncoding
m64212_210919_105054/19203324/ccs	noncoding
m64212_210919_105054/19203421/ccs	noncoding
m64212_210919_105054/19204490/ccs	noncoding
m64212_210919_105054/19267726/ccs	noncoding
m64212_210919_105054/19268525/ccs	noncoding
m64212_210919_105054/19268840/ccs.1	noncoding
m64212_210919_105054/19333808/ccs	noncoding
m64212_210919_105054/19335004/ccs.2	noncoding
m64212_210919_105054/19335858/ccs	noncoding
m64212_210919_105054/19400062/ccs	noncoding
m64212_210919_105054/19400823/ccs	noncoding
m64212_210919_105054/19465895/ccs	noncoding
m64212_210919_105054/19466508/ccs	noncoding
m64212_210919_105054/19529789/ccs	noncoding
m64212_210919_105054/19530721/ccs	noncoding
m64212_210919_105054/19531099/ccs	noncoding
m64212_210919_105054/19595622/ccs	noncoding
m64212_210919_105054/19597132/ccs.1	noncoding
m64212_210919_105054/19597141/ccs	noncoding
m64212_210919_105054/19597153/ccs	noncoding
m64212_210919_105054/19661248/ccs	noncoding
m64212_210919_105054/19726964/ccs	noncoding
m64212_210919_105054/19727459/ccs	noncoding
m64212_210919_105054/19728115/ccs	noncoding
m64212_210919_105054/19729105/ccs	noncoding
m64212_210919_105054/19791975/ccs.1	noncoding
m64212_210919_105054/19792658/ccs	noncoding
m64212_210919_105054/19793138/ccs	noncoding
m64212_210919_105054/19793392/ccs.1	noncoding
m64212_210919_105054/19858185/ccs	noncoding
m64212_210919_105054/19858972/ccs	noncoding
m64212_210919_105054/19860109/ccs	noncoding
m64212_210919_105054/19924619/ccs	noncoding
m64212_210919_105054/19924909/ccs	noncoding
m64212_210919_105054/19925592/ccs	noncoding
m64212_210919_105054/19989490/ccs.2	noncoding
m64212_210919_105054/19990287/ccs	noncoding
m64212_210919_105054/19990626/ccs	noncoding
m64212_210919_105054/20055721/ccs	noncoding
m64212_210919_105054/20056625/ccs	noncoding
m64212_210919_105054/20119635/ccs	noncoding
m64212_210919_105054/20119798/ccs.2	noncoding
m64212_210919_105054/20119874/ccs.1	noncoding
m64212_210919_105054/20120070/ccs	noncoding
m64212_210919_105054/20120168/ccs	noncoding
m64212_210919_105054/20121045/ccs.1	noncoding
m64212_210919_105054/20121045/ccs.2	noncoding
m64212_210919_105054/20121242/ccs.1	noncoding
m64212_210919_105054/20121530/ccs	noncoding
m64212_210919_105054/20122026/ccs	noncoding
m64212_210919_105054/20185694/ccs	noncoding
m64212_210919_105054/20186338/ccs	noncoding
m64212_210919_105054/20186497/ccs	noncoding
m64212_210919_105054/20186908/ccs	noncoding
m64212_210919_105054/20187617/ccs	noncoding
m64212_210919_105054/20250702/ccs	noncoding
m64212_210919_105054/20250809/ccs	noncoding
m64212_210919_105054/20250964/ccs	noncoding
m64212_210919_105054/20251422/ccs	noncoding
m64212_210919_105054/20251782/ccs	noncoding
m64212_210919_105054/20251936/ccs	noncoding
m64212_210919_105054/20253489/ccs	noncoding
m64212_210919_105054/20317457/ccs	noncoding
m64212_210919_105054/20318930/ccs	noncoding
m64212_210919_105054/20382299/ccs	noncoding
m64212_210919_105054/20383086/ccs	noncoding
m64212_210919_105054/20384407/ccs	noncoding
m64212_210919_105054/20448304/ccs	noncoding
m64212_210919_105054/20448471/ccs	noncoding
m64212_210919_105054/20449148/ccs	noncoding
m64212_210919_105054/20513515/ccs	noncoding
m64212_210919_105054/20514395/ccs	noncoding
m64212_210919_105054/20514702/ccs	noncoding
m64212_210919_105054/20514766/ccs	noncoding
m64212_210919_105054/20514855/ccs	noncoding
m64212_210919_105054/20514993/ccs	noncoding
m64212_210919_105054/20579130/ccs	noncoding
m64212_210919_105054/20580487/ccs	noncoding
m64212_210919_105054/20580543/ccs.1	noncoding
m64212_210919_105054/20581045/ccs	noncoding
m64212_210919_105054/20645484/ccs.2	noncoding
m64212_210919_105054/20645544/ccs.2	noncoding
m64212_210919_105054/20646237/ccs	noncoding
m64212_210919_105054/20709888/ccs.1	noncoding
m64212_210919_105054/20710039/ccs	noncoding
m64212_210919_105054/20710147/ccs.3	noncoding
m64212_210919_105054/20711440/ccs	noncoding
m64212_210919_105054/20775198/ccs	noncoding
m64212_210919_105054/20776071/ccs	noncoding
m64212_210919_105054/20776941/ccs	noncoding
m64212_210919_105054/20776963/ccs	noncoding
m64212_210919_105054/20777223/ccs.1	noncoding
m64212_210919_105054/20777641/ccs	noncoding
m64212_210919_105054/20841235/ccs	noncoding
m64212_210919_105054/20843316/ccs	noncoding
m64212_210919_105054/20906821/ccs	noncoding
m64212_210919_105054/20907722/ccs	noncoding
m64212_210919_105054/20908131/ccs	noncoding
m64212_210919_105054/20908813/ccs	noncoding
m64212_210919_105054/20972003/ccs	noncoding
m64212_210919_105054/20972220/ccs	noncoding
m64212_210919_105054/20974110/ccs.1	noncoding
m64212_210919_105054/20974327/ccs	noncoding
m64212_210919_105054/21037341/ccs	noncoding
m64212_210919_105054/21037613/ccs	noncoding
m64212_210919_105054/21038031/ccs	noncoding
m64212_210919_105054/21038832/ccs	noncoding
m64212_210919_105054/21102655/ccs	noncoding
m64212_210919_105054/21103906/ccs	noncoding
m64212_210919_105054/21103978/ccs	noncoding
m64212_210919_105054/21104714/ccs.2	noncoding
m64212_210919_105054/21169435/ccs.1	noncoding
m64212_210919_105054/21169670/ccs	noncoding
m64212_210919_105054/21169789/ccs	noncoding
m64212_210919_105054/21235088/ccs	noncoding
m64212_210919_105054/21235377/ccs.1	noncoding
m64212_210919_105054/21235798/ccs	noncoding
m64212_210919_105054/21236030/ccs	noncoding
transcript/16	noncoding
transcript/72	noncoding
transcript/102	noncoding
transcript/107	noncoding
transcript/135	noncoding
transcript/180	noncoding
transcript/236	noncoding
transcript/243	noncoding
transcript/280	noncoding
transcript/405	noncoding
transcript/505	noncoding
transcript/525	noncoding
transcript/594	noncoding
transcript/624	noncoding
transcript/721	noncoding
transcript/733	noncoding
transcript/734	noncoding
transcript/816	noncoding
transcript/896	noncoding
transcript/898	noncoding
transcript/907	noncoding
transcript/919	noncoding
transcript/951	noncoding
transcript/957	noncoding
transcript/1093	noncoding
transcript/1122	noncoding
transcript/1161	noncoding
transcript/1227	noncoding
transcript/1298	noncoding
transcript/1361	noncoding
transcript/1368	noncoding
transcript/1421	noncoding
transcript/1474	noncoding
transcript/1502	noncoding
transcript/1567	noncoding
transcript/1579	noncoding
transcript/1635	noncoding
transcript/1724	noncoding
transcript/1773	noncoding
transcript/1774	noncoding
transcript/1781	noncoding
transcript/1828	noncoding
transcript/1853	noncoding
transcript/1857	noncoding
transcript/2251	noncoding
transcript/2362	noncoding
transcript/2423	noncoding
transcript/2509	noncoding
transcript/2586	noncoding
transcript/2625	noncoding
transcript/2748	noncoding
transcript/2763	noncoding
transcript/2787	noncoding
transcript/2932	noncoding
transcript/3007	noncoding
transcript/3107	noncoding
transcript/3129	noncoding
transcript/3257	noncoding
transcript/3304	noncoding
transcript/3308	noncoding
transcript/3330	noncoding
transcript/3337	noncoding
transcript/3408	noncoding
transcript/3419	noncoding
transcript/3454	noncoding
transcript/3501	noncoding
transcript/3581	noncoding
transcript/3617	noncoding
transcript/3658	noncoding
transcript/3776	noncoding
transcript/3778	noncoding
transcript/3790	noncoding
transcript/3796	noncoding
transcript/3798	noncoding
transcript/3877	noncoding
transcript/3892	noncoding
transcript/3958	noncoding
transcript/4060	noncoding
transcript/4071	noncoding
transcript/4108	noncoding
transcript/4148	noncoding
transcript/4166	noncoding
transcript/4168	noncoding
transcript/4249	noncoding
transcript/4275	noncoding
transcript/4317	noncoding
transcript/4355	noncoding
transcript/4369	noncoding
transcript/4381	noncoding
transcript/4396	noncoding
transcript/4416	noncoding
transcript/4449	noncoding
transcript/4451	noncoding
transcript/4486	noncoding
transcript/4488	noncoding
transcript/4518	noncoding
transcript/4535	noncoding
transcript/4543	noncoding
transcript/4569	noncoding
transcript/4571	noncoding
transcript/4577	noncoding
transcript/4607	noncoding
transcript/4620	noncoding
transcript/4675	noncoding
transcript/4712	noncoding
transcript/4820	noncoding
transcript/4887	noncoding
transcript/4927	noncoding
transcript/4950	noncoding
transcript/4983	noncoding
transcript/5001	noncoding
transcript/5003	noncoding
transcript/5088	noncoding
transcript/5094	noncoding
transcript/5107	noncoding
transcript/5126	noncoding
transcript/5208	noncoding
transcript/5292	noncoding
transcript/5299	noncoding
transcript/5300	noncoding
transcript/5320	noncoding
transcript/5343	noncoding
transcript/5352	noncoding
transcript/5377	noncoding
transcript/5390	noncoding
transcript/5416	noncoding
transcript/5432	noncoding
transcript/5493	noncoding
transcript/5497	noncoding
transcript/5508	noncoding
transcript/5510	noncoding
transcript/5523	noncoding
transcript/5566	noncoding
transcript/5576	noncoding
transcript/5586	noncoding
transcript/5638	noncoding
transcript/5659	noncoding
transcript/5665	noncoding
transcript/5717	noncoding
transcript/5728	noncoding
transcript/5764	noncoding
transcript/5786	noncoding
transcript/5818	noncoding
transcript/5864	noncoding
transcript/5873	noncoding
transcript/5878	noncoding
transcript/5886	noncoding
transcript/5892	noncoding
transcript/5895	noncoding
transcript/5942	noncoding
transcript/5949	noncoding
transcript/5974	noncoding
transcript/5977	noncoding
transcript/5984	noncoding
transcript/5995	noncoding
transcript/6006	noncoding
transcript/6008	noncoding
transcript/6065	noncoding
transcript/6095	noncoding
transcript/6142	noncoding
transcript/6163	noncoding
transcript/6166	noncoding
transcript/6178	noncoding
transcript/6211	noncoding
transcript/6268	noncoding
transcript/6327	noncoding
transcript/6353	noncoding
transcript/6375	noncoding
transcript/6383	noncoding
transcript/6399	noncoding
transcript/6425	noncoding
transcript/6432	noncoding
transcript/6436	noncoding
transcript/6545	noncoding
transcript/6551	noncoding
transcript/6590	noncoding
transcript/6591	noncoding
transcript/6642	noncoding
transcript/6650	noncoding
transcript/6653	noncoding
transcript/6665	noncoding
transcript/6710	noncoding
transcript/6711	noncoding
transcript/6713	noncoding
transcript/6718	noncoding
transcript/6784	noncoding
transcript/6827	noncoding
transcript/6845	noncoding
transcript/6847	noncoding
transcript/6883	noncoding
transcript/6884	noncoding
transcript/6923	noncoding
transcript/6933	noncoding
transcript/6978	noncoding
transcript/6980	noncoding
transcript/6998	noncoding
transcript/6999	noncoding
transcript/7048	noncoding
transcript/7063	noncoding
transcript/7079	noncoding
transcript/7091	noncoding
transcript/7102	noncoding
transcript/7113	noncoding
transcript/7124	noncoding
transcript/7132	noncoding
transcript/7179	noncoding
transcript/7221	noncoding
transcript/7223	noncoding
transcript/7282	noncoding
transcript/7361	noncoding
transcript/7379	noncoding
transcript/7396	noncoding
transcript/7397	noncoding
transcript/7450	noncoding
transcript/7484	noncoding
transcript/7510	noncoding
transcript/7518	noncoding
transcript/7534	noncoding
transcript/7536	noncoding
transcript/7541	noncoding
transcript/7564	noncoding
transcript/7592	noncoding
transcript/7611	noncoding
transcript/7630	noncoding
transcript/7631	noncoding
transcript/7659	noncoding
transcript/7701	noncoding
transcript/7707	noncoding
transcript/7708	noncoding
transcript/7738	noncoding
transcript/7749	noncoding
transcript/7774	noncoding
transcript/7814	noncoding
transcript/7821	noncoding
transcript/7840	noncoding
transcript/7867	noncoding
transcript/7913	noncoding
transcript/7929	noncoding
transcript/7940	noncoding
transcript/7954	noncoding
transcript/7965	noncoding
transcript/7975	noncoding
transcript/7979	noncoding
transcript/7980	noncoding
transcript/7982	noncoding
transcript/8004	noncoding
transcript/8025	noncoding
transcript/8026	noncoding
transcript/8066	noncoding
transcript/8081	noncoding
transcript/8119	noncoding
transcript/8121	noncoding
transcript/8159	noncoding
transcript/8189	noncoding
transcript/8206	noncoding
transcript/8209	noncoding
transcript/8225	noncoding
transcript/8239	noncoding
transcript/8243	noncoding
transcript/8252	noncoding
transcript/8256	noncoding
transcript/8266	noncoding
transcript/8295	noncoding
transcript/8300	noncoding
transcript/8319	noncoding
transcript/8337	noncoding
transcript/8342	noncoding
transcript/8347	noncoding
transcript/8355	noncoding
transcript/8364	noncoding
transcript/8372	noncoding
transcript/8411	noncoding
transcript/8416	noncoding
transcript/8433	noncoding
transcript/8452	noncoding
transcript/8459	noncoding
transcript/8499	noncoding
transcript/8502	noncoding
transcript/8507	noncoding
transcript/8521	noncoding
transcript/8558	noncoding
transcript/8570	noncoding
transcript/8579	noncoding
transcript/8591	noncoding
transcript/8592	noncoding
transcript/8593	noncoding
transcript/8613	noncoding
transcript/8622	noncoding
transcript/8628	noncoding
transcript/8640	noncoding
transcript/8669	noncoding
transcript/8687	noncoding
transcript/8688	noncoding
transcript/8691	noncoding
transcript/8704	noncoding
transcript/8744	noncoding
transcript/8752	noncoding
transcript/8753	noncoding
transcript/8785	noncoding
transcript/8793	noncoding
transcript/8813	noncoding
transcript/8816	noncoding
transcript/8817	noncoding
transcript/8864	noncoding
transcript/8868	noncoding
transcript/8883	noncoding
transcript/8889	noncoding
transcript/8900	noncoding
transcript/8907	noncoding
transcript/8924	noncoding
transcript/8932	noncoding
transcript/8946	noncoding
transcript/8974	noncoding
transcript/8977	noncoding
transcript/8998	noncoding
transcript/9002	noncoding
transcript/9011	noncoding
transcript/9037	noncoding
transcript/9046	noncoding
transcript/9055	noncoding
transcript/9056	noncoding
transcript/9075	noncoding
transcript/9099	noncoding
transcript/9115	noncoding
transcript/9127	noncoding
transcript/9136	noncoding
transcript/9141	noncoding
transcript/9178	noncoding
transcript/9193	noncoding
transcript/9220	noncoding
transcript/9238	noncoding
transcript/9250	noncoding
transcript/9254	noncoding
transcript/9269	noncoding
transcript/9280	noncoding
transcript/9282	noncoding
transcript/9297	noncoding
transcript/9331	noncoding
transcript/9335	noncoding
transcript/9346	noncoding
transcript/9376	noncoding
transcript/9379	noncoding
transcript/9380	noncoding
transcript/9399	noncoding
transcript/9418	noncoding
transcript/9441	noncoding
transcript/9446	noncoding
transcript/9457	noncoding
transcript/9465	noncoding
transcript/9477	noncoding
transcript/9481	noncoding
transcript/9513	noncoding
transcript/9535	noncoding
transcript/9592	noncoding
transcript/9610	noncoding
transcript/9614	noncoding
transcript/9628	noncoding
transcript/9631	noncoding
transcript/9640	noncoding
transcript/9651	noncoding
transcript/9652	noncoding
transcript/9660	noncoding
transcript/9680	noncoding
transcript/9713	noncoding
transcript/9734	noncoding
transcript/9739	noncoding
transcript/9768	noncoding
transcript/9776	noncoding
transcript/9782	noncoding
transcript/9785	noncoding
transcript/9806	noncoding
transcript/9807	noncoding
transcript/9809	noncoding
transcript/9816	noncoding
transcript/9833	noncoding
transcript/9860	noncoding
transcript/9865	noncoding
transcript/9895	noncoding
transcript/9905	noncoding
transcript/9915	noncoding
transcript/9928	noncoding
transcript/9936	noncoding
transcript/9937	noncoding
transcript/9959	noncoding
transcript/9969	noncoding
transcript/9981	noncoding
transcript/9982	noncoding
transcript/10006	noncoding
transcript/10031	noncoding
transcript/10042	noncoding
transcript/10078	noncoding
transcript/10081	noncoding
transcript/10084	noncoding
transcript/10119	noncoding
transcript/10134	noncoding
transcript/10136	noncoding
transcript/10139	noncoding
transcript/10142	noncoding
transcript/10183	noncoding
transcript/10191	noncoding
transcript/10205	noncoding
transcript/10239	noncoding
transcript/10257	noncoding
transcript/10266	noncoding
transcript/10270	noncoding
transcript/10275	noncoding
transcript/10292	noncoding
transcript/10318	noncoding
transcript/10320	noncoding
transcript/10340	noncoding
transcript/10377	noncoding
transcript/10378	noncoding
transcript/10391	noncoding
transcript/10404	noncoding
transcript/10405	noncoding
transcript/10426	noncoding
transcript/10439	noncoding
transcript/10442	noncoding
transcript/10459	noncoding
transcript/10463	noncoding
transcript/10467	noncoding
transcript/10476	noncoding
transcript/10489	noncoding
transcript/10494	noncoding
transcript/10498	noncoding
transcript/10516	noncoding
transcript/10520	noncoding
transcript/10524	noncoding
transcript/10560	noncoding
transcript/10561	noncoding
transcript/10563	noncoding
transcript/10567	noncoding
transcript/10576	noncoding
transcript/10578	noncoding
transcript/10584	noncoding
transcript/10589	noncoding
transcript/10598	noncoding
transcript/10605	noncoding
transcript/10618	noncoding
transcript/10627	noncoding
transcript/10628	noncoding
transcript/10629	noncoding
transcript/10630	noncoding
transcript/10642	noncoding
transcript/10655	noncoding
transcript/10676	noncoding
transcript/10686	noncoding
transcript/10690	noncoding
transcript/10696	noncoding
transcript/10727	noncoding
transcript/10728	noncoding
transcript/10744	noncoding
transcript/10769	noncoding
transcript/10788	noncoding
transcript/10799	noncoding
transcript/10814	noncoding
transcript/10833	noncoding
transcript/10864	noncoding
transcript/10867	noncoding
transcript/10872	noncoding
transcript/10889	noncoding
transcript/10896	noncoding
transcript/10899	noncoding
transcript/10906	noncoding
transcript/10919	noncoding
transcript/10928	noncoding
transcript/10932	noncoding
transcript/10941	noncoding
transcript/10954	noncoding
transcript/10970	noncoding
transcript/10985	noncoding
transcript/10997	noncoding
transcript/11050	noncoding
transcript/11056	noncoding
transcript/11065	noncoding
transcript/11070	noncoding
transcript/11075	noncoding
transcript/11092	noncoding
transcript/11102	noncoding
transcript/11107	noncoding
transcript/11136	noncoding
transcript/11144	noncoding
transcript/11149	noncoding
transcript/11165	noncoding
transcript/11179	noncoding
transcript/11183	noncoding
transcript/11184	noncoding
transcript/11213	noncoding
transcript/11217	noncoding
transcript/11218	noncoding
transcript/11222	noncoding
transcript/11237	noncoding
transcript/11243	noncoding
transcript/11258	noncoding
transcript/11263	noncoding
transcript/11266	noncoding
transcript/11281	noncoding
transcript/11291	noncoding
transcript/11300	noncoding
transcript/11308	noncoding
transcript/11321	noncoding
transcript/11324	noncoding
transcript/11328	noncoding
transcript/11345	noncoding
transcript/11366	noncoding
transcript/11372	noncoding
transcript/11382	noncoding
transcript/11387	noncoding
transcript/11397	noncoding
transcript/11406	noncoding
transcript/11407	noncoding
transcript/11409	noncoding
transcript/11414	noncoding
transcript/11434	noncoding
transcript/11455	noncoding
transcript/11458	noncoding
transcript/11469	noncoding
transcript/11479	noncoding
transcript/11512	noncoding
transcript/11513	noncoding
transcript/11516	noncoding
transcript/11522	noncoding
transcript/11539	noncoding
transcript/11544	noncoding
transcript/11554	noncoding
transcript/11574	noncoding
transcript/11581	noncoding
transcript/11594	noncoding
transcript/11620	noncoding
transcript/11645	noncoding
transcript/11646	noncoding
transcript/11652	noncoding
transcript/11673	noncoding
transcript/11686	noncoding
transcript/11695	noncoding
transcript/11696	noncoding
transcript/11711	noncoding
transcript/11720	noncoding
transcript/11724	noncoding
transcript/11738	noncoding
transcript/11742	noncoding
transcript/11750	noncoding
transcript/11782	noncoding
transcript/11801	noncoding
transcript/11804	noncoding
transcript/11824	noncoding
transcript/11831	noncoding
transcript/11846	noncoding
transcript/11870	noncoding
transcript/11880	noncoding
transcript/11888	noncoding
transcript/11898	noncoding
transcript/11934	noncoding
transcript/11945	noncoding
transcript/11947	noncoding
transcript/11979	noncoding
transcript/11990	noncoding
transcript/11998	noncoding
transcript/12000	noncoding
transcript/12015	noncoding
transcript/12016	noncoding
transcript/12020	noncoding
transcript/12027	noncoding
transcript/12035	noncoding
transcript/12048	noncoding
transcript/12052	noncoding
transcript/12056	noncoding
transcript/12079	noncoding
transcript/12093	noncoding
transcript/12113	noncoding
transcript/12126	noncoding
transcript/12139	noncoding
transcript/12140	noncoding
transcript/12147	noncoding
transcript/12149	noncoding
transcript/12163	noncoding
transcript/12181	noncoding
transcript/12198	noncoding
transcript/12199	noncoding
transcript/12206	noncoding
transcript/12211	noncoding
transcript/12216	noncoding
transcript/12232	noncoding
transcript/12257	noncoding
transcript/12270	noncoding
transcript/12275	noncoding
transcript/12278	noncoding
transcript/12279	noncoding
transcript/12283	noncoding
transcript/12286	noncoding
transcript/12287	noncoding
transcript/12302	noncoding
transcript/12310	noncoding
transcript/12315	noncoding
transcript/12325	noncoding
transcript/12343	noncoding
transcript/12347	noncoding
transcript/12357	noncoding
transcript/12373	noncoding
transcript/12383	noncoding
transcript/12384	noncoding
transcript/12385	noncoding
transcript/12394	noncoding
transcript/12397	noncoding
transcript/12398	noncoding
transcript/12403	noncoding
transcript/12405	noncoding
transcript/12426	noncoding
transcript/12445	noncoding
transcript/12453	noncoding
transcript/12473	noncoding
transcript/12478	noncoding
transcript/12492	noncoding
transcript/12496	noncoding
transcript/12497	noncoding
transcript/12501	noncoding
transcript/12502	noncoding
transcript/12503	noncoding
transcript/12515	noncoding
transcript/12525	noncoding
transcript/12530	noncoding
transcript/12543	noncoding
transcript/12545	noncoding
transcript/12553	noncoding
transcript/12584	noncoding
transcript/12595	noncoding
transcript/12600	noncoding
transcript/12603	noncoding
transcript/12605	noncoding
transcript/12620	noncoding
transcript/12626	noncoding
transcript/12631	noncoding
transcript/12634	noncoding
transcript/12635	noncoding
transcript/12646	noncoding
transcript/12663	noncoding
transcript/12670	noncoding
transcript/12688	noncoding
transcript/12695	noncoding
transcript/12699	noncoding
transcript/12721	noncoding
transcript/12728	noncoding
transcript/12729	noncoding
transcript/12744	noncoding
transcript/12745	noncoding
transcript/12750	noncoding
transcript/12752	noncoding
transcript/12777	noncoding
transcript/12781	noncoding
transcript/12787	noncoding
transcript/12792	noncoding
transcript/12809	noncoding
transcript/12827	noncoding
transcript/12830	noncoding
transcript/12835	noncoding
transcript/12840	noncoding
transcript/12843	noncoding
transcript/12852	noncoding
transcript/12864	noncoding
transcript/12867	noncoding
transcript/12871	noncoding
transcript/12876	noncoding
transcript/12879	noncoding
transcript/12885	noncoding
transcript/12890	noncoding
transcript/12896	noncoding
transcript/12898	noncoding
transcript/12899	noncoding
transcript/12918	noncoding
transcript/12920	noncoding
transcript/12927	noncoding
transcript/12938	noncoding
transcript/12947	noncoding
transcript/12957	noncoding
transcript/12993	noncoding
transcript/12998	noncoding
transcript/13009	noncoding
transcript/13015	noncoding
transcript/13016	noncoding
transcript/13018	noncoding
transcript/13019	noncoding
transcript/13020	noncoding
transcript/13027	noncoding
transcript/13032	noncoding
transcript/13033	noncoding
transcript/13036	noncoding
transcript/13048	noncoding
transcript/13053	noncoding
transcript/13062	noncoding
transcript/13072	noncoding
transcript/13073	noncoding
transcript/13074	noncoding
transcript/13077	noncoding
transcript/13079	noncoding
transcript/13085	noncoding
transcript/13092	noncoding
transcript/13102	noncoding
transcript/13107	noncoding
transcript/13115	noncoding
transcript/13121	noncoding
transcript/13123	noncoding
transcript/13149	noncoding
transcript/13153	noncoding
transcript/13168	noncoding
transcript/13173	noncoding
transcript/13191	noncoding
transcript/13209	noncoding
transcript/13222	noncoding
transcript/13242	noncoding
transcript/13243	noncoding
transcript/13250	noncoding
transcript/13259	noncoding
transcript/13276	noncoding
transcript/13277	noncoding
transcript/13281	noncoding
transcript/13305	noncoding
transcript/13308	noncoding
transcript/13322	noncoding
transcript/13326	noncoding
transcript/13342	noncoding
transcript/13366	noncoding
transcript/13367	noncoding
transcript/13369	noncoding
transcript/13382	noncoding
transcript/13385	noncoding
transcript/13389	noncoding
transcript/13392	noncoding
transcript/13395	noncoding
transcript/13400	noncoding
transcript/13412	noncoding
transcript/13426	noncoding
transcript/13430	noncoding
transcript/13432	noncoding
transcript/13444	noncoding
transcript/13480	noncoding
transcript/13482	noncoding
transcript/13488	noncoding
transcript/13489	noncoding
transcript/13492	noncoding
transcript/13499	noncoding
transcript/13519	noncoding
transcript/13541	noncoding
transcript/13549	noncoding
transcript/13554	noncoding
transcript/13570	noncoding
transcript/13584	noncoding
transcript/13591	noncoding
transcript/13600	noncoding
transcript/13612	noncoding
transcript/13613	noncoding
transcript/13614	noncoding
transcript/13627	noncoding
transcript/13628	noncoding
transcript/13632	noncoding
transcript/13635	noncoding
transcript/13638	noncoding
transcript/13642	noncoding
transcript/13654	noncoding
transcript/13656	noncoding
transcript/13659	noncoding
transcript/13660	noncoding
transcript/13682	noncoding
transcript/13693	noncoding
transcript/13705	noncoding
transcript/13725	noncoding
transcript/13728	noncoding
transcript/13732	noncoding
transcript/13740	noncoding
transcript/13742	noncoding
transcript/13743	noncoding
transcript/13748	noncoding
transcript/13749	noncoding
transcript/13752	noncoding
transcript/13757	noncoding
transcript/13767	noncoding
transcript/13788	noncoding
transcript/13799	noncoding
transcript/13802	noncoding
transcript/13805	noncoding
transcript/13817	noncoding
transcript/13824	noncoding
transcript/13834	noncoding
transcript/13840	noncoding
transcript/13844	noncoding
transcript/13855	noncoding
transcript/13860	noncoding
transcript/13866	noncoding
transcript/13867	noncoding
transcript/13868	noncoding
transcript/13886	noncoding
transcript/13905	noncoding
transcript/13912	noncoding
transcript/13918	noncoding
transcript/13924	noncoding
transcript/13929	noncoding
transcript/13937	noncoding
transcript/13942	noncoding
transcript/13943	noncoding
transcript/13946	noncoding
[truncated: 1,469 more rows]

## Sheet: lncRNA_CPAT
lncRNA_ID	CPAT_coding_prob
M64212_210919_105054/131337/CCS	0.129297
M64212_210919_105054/132969/CCS	0.222745
M64212_210919_105054/133114/CCS	0.00359874
M64212_210919_105054/197240/CCS	0.00488182
M64212_210919_105054/263900/CCS	0.0166159
M64212_210919_105054/330103/CCS	0.325592
M64212_210919_105054/330197/CCS	0.00772275
M64212_210919_105054/393676/CCS	0.427909
M64212_210919_105054/394796/CCS	0.045373
M64212_210919_105054/395239/CCS.2	0.0258291
M64212_210919_105054/395556/CCS	0.0538363
M64212_210919_105054/458913/CCS.1	0.120312
M64212_210919_105054/459746/CCS	0.00564039
M64212_210919_105054/460290/CCS	0.0848783
M64212_210919_105054/461257/CCS	0.0329357
M64212_210919_105054/461377/CCS	0.0584922
M64212_210919_105054/526895/CCS	0.458938
M64212_210919_105054/527049/CCS	0.0410682
M64212_210919_105054/527092/CCS	0.0127294
M64212_210919_105054/591009/CCS.1	0.0412243
M64212_210919_105054/591237/CCS	0.454085
M64212_210919_105054/657604/CCS	0.164529
M64212_210919_105054/657817/CCS	0.0781826
M64212_210919_105054/657850/CCS	0.405157
M64212_210919_105054/721944/CCS	0.228002
M64212_210919_105054/723267/CCS	0.182063
M64212_210919_105054/787057/CCS	0.0263916
M64212_210919_105054/788565/CCS	0.00325521
M64212_210919_105054/852973/CCS	0.421705
M64212_210919_105054/853023/CCS	0.253736
M64212_210919_105054/854320/CCS	0.095619
M64212_210919_105054/854403/CCS.1	0.0047184
M64212_210919_105054/854431/CCS	0.13301
M64212_210919_105054/917716/CCS.1	0.0702338
M64212_210919_105054/919034/CCS	0.00341567
M64212_210919_105054/919379/CCS	0.226302
M64212_210919_105054/919823/CCS	0.405561
M64212_210919_105054/984427/CCS.1	0.0481549
M64212_210919_105054/985588/CCS	0.156876
M64212_210919_105054/1049705/CCS	0.0156061
M64212_210919_105054/1050576/CCS	0.119518
M64212_210919_105054/1115393/CCS	0.415799
M64212_210919_105054/1115538/CCS	0.00545329
M64212_210919_105054/1116212/CCS	0.375631
M64212_210919_105054/1180712/CCS	0.00893896
M64212_210919_105054/1181362/CCS	0.0908953
M64212_210919_105054/1181765/CCS	0.141153
M64212_210919_105054/1182399/CCS	0.16388
M64212_210919_105054/1245775/CCS	0.0788755
M64212_210919_105054/1246283/CCS	0.160515
M64212_210919_105054/1246458/CCS	0.00308854
M64212_210919_105054/1246680/CCS	0.0362812
M64212_210919_105054/1311718/CCS	0.019057
M64212_210919_105054/1311989/CCS.1	0.168495
M64212_210919_105054/1377524/CCS	0.109523
M64212_210919_105054/1442169/CCS	0.0396497
M64212_210919_105054/1442554/CCS	0.0162791
M64212_210919_105054/1507582/CCS	0.320844
M64212_210919_105054/1509042/CCS	0.242902
M64212_210919_105054/1509507/CCS	0.432368
M64212_210919_105054/1509518/CCS	0.016313
M64212_210919_105054/1509950/CCS	0.413296
M64212_210919_105054/1573570/CCS	0.00155591
M64212_210919_105054/1573767/CCS	0.0658101
M64212_210919_105054/1574734/CCS	0.00110722
M64212_210919_105054/1638817/CCS	0.168081
M64212_210919_105054/1639532/CCS.1	0.0184281
M64212_210919_105054/1640282/CCS	0.0840524
M64212_210919_105054/1640447/CCS	0.155154
M64212_210919_105054/1704250/CCS	0.196075
M64212_210919_105054/1704325/CCS	0.0274498
M64212_210919_105054/1705281/CCS	0.00221369
M64212_210919_105054/1705468/CCS	0.0937157
M64212_210919_105054/1705475/CCS.1	0.100828
M64212_210919_105054/1705477/CCS	0.400924
M64212_210919_105054/1769515/CCS	0.307373
M64212_210919_105054/1769529/CCS	0.396836
M64212_210919_105054/1769851/CCS	0.00508563
M64212_210919_105054/1769941/CCS	0.443204
M64212_210919_105054/1770681/CCS	0.0158356
M64212_210919_105054/1771575/CCS	0.00137408
M64212_210919_105054/1771771/CCS.1	0.0108698
M64212_210919_105054/1771771/CCS.2	0.183865
M64212_210919_105054/1835666/CCS	0.15733
M64212_210919_105054/1835834/CCS	0.279622
M64212_210919_105054/1835868/CCS	0.0233175
M64212_210919_105054/1837615/CCS	0.448129
M64212_210919_105054/1900625/CCS	0.392895
M64212_210919_105054/1902150/CCS.1	0.311487
M64212_210919_105054/1902743/CCS	0.344137
M64212_210919_105054/1902913/CCS	0.374886
M64212_210919_105054/1903214/CCS.1	0.266028
M64212_210919_105054/1967913/CCS	0.345953
M64212_210919_105054/1968362/CCS.1	0.31361
M64212_210919_105054/1968612/CCS	0.0301484
M64212_210919_105054/2031908/CCS	0.259433
M64212_210919_105054/2032143/CCS	0.398671
M64212_210919_105054/2032994/CCS	0.000113274
M64212_210919_105054/2034005/CCS	0.0616216
M64212_210919_105054/2097940/CCS	0.00993355
M64212_210919_105054/2099001/CCS	0.326202
M64212_210919_105054/2099851/CCS	0.000400319
M64212_210919_105054/2162763/CCS	0.230262
M64212_210919_105054/2164080/CCS	0.106458
M64212_210919_105054/2229896/CCS	0.063563
M64212_210919_105054/2230146/CCS	0.496377
M64212_210919_105054/2230846/CCS	0.00683717
M64212_210919_105054/2294494/CCS.1	0.270146
M64212_210919_105054/2295939/CCS	0.00543595
M64212_210919_105054/2296430/CCS	0.000378141
M64212_210919_105054/2360913/CCS	0.00210481
M64212_210919_105054/2361554/CCS	0.0553563
M64212_210919_105054/2361834/CCS.1	0.0210219
M64212_210919_105054/2425380/CCS	0.00359929
M64212_210919_105054/2425574/CCS	0.0773314
M64212_210919_105054/2425602/CCS.2	1.5925e-05
M64212_210919_105054/2425777/CCS	0.383413
M64212_210919_105054/2426398/CCS.2	0.058642
M64212_210919_105054/2426568/CCS	0.0181427
M64212_210919_105054/2426737/CCS	0.215171
M64212_210919_105054/2426820/CCS	0.00265471
M64212_210919_105054/2426914/CCS	0.0992503
M64212_210919_105054/2492740/CCS	0.391253
M64212_210919_105054/2492940/CCS	0.0140785
M64212_210919_105054/2493065/CCS	0.428786
M64212_210919_105054/2493269/CCS	0.229756
M64212_210919_105054/2557291/CCS	0.288017
M64212_210919_105054/2558228/CCS	0.462337
M64212_210919_105054/2558575/CCS	0.0341045
M64212_210919_105054/2622215/CCS.1	0.147705
M64212_210919_105054/2622867/CCS	0.441092
M64212_210919_105054/2623161/CCS	0.0548222
M64212_210919_105054/2623541/CCS.1	0.0871838
M64212_210919_105054/2688530/CCS.1	0.0431911
M64212_210919_105054/2753087/CCS	0.245505
M64212_210919_105054/2753345/CCS	0.0211881
M64212_210919_105054/2753971/CCS	0.0803278
M64212_210919_105054/2818139/CCS	0.241871
M64212_210919_105054/2818321/CCS	0.0610537
M64212_210919_105054/2820307/CCS.1	0.198409
M64212_210919_105054/2820307/CCS.2	0.145818
M64212_210919_105054/2820435/CCS	0.02256
M64212_210919_105054/2884088/CCS	0.0691152
M64212_210919_105054/2884181/CCS	0.281418
M64212_210919_105054/2884884/CCS	0.0319022
M64212_210919_105054/2884973/CCS.1	0.0848898
M64212_210919_105054/2885334/CCS	0.194469
M64212_210919_105054/2951737/CCS	0.244131
M64212_210919_105054/3015355/CCS	0.138657
M64212_210919_105054/3016097/CCS	0.284721
M64212_210919_105054/3016744/CCS	0.370393
M64212_210919_105054/3146149/CCS	0.48226
M64212_210919_105054/3146550/CCS	0.000574153
M64212_210919_105054/3147482/CCS	0.0134792
M64212_210919_105054/3148442/CCS	0.222413
M64212_210919_105054/3212184/CCS.2	0.0323671
M64212_210919_105054/3212219/CCS	0.105273
M64212_210919_105054/3213028/CCS	0.0818324
M64212_210919_105054/3213329/CCS	0.311745
M64212_210919_105054/3213450/CCS	0.000545261
M64212_210919_105054/3214119/CCS	0.0229759
M64212_210919_105054/3277618/CCS	0.391509
M64212_210919_105054/3277691/CCS.1	0.00569998
M64212_210919_105054/3277991/CCS	0.00591937
M64212_210919_105054/3278307/CCS	0.0922745
M64212_210919_105054/3278736/CCS	0.000354147
M64212_210919_105054/3279351/CCS	0.413817
M64212_210919_105054/3343443/CCS.1	0.278781
M64212_210919_105054/3344277/CCS	0.0708872
M64212_210919_105054/3344682/CCS	0.00286816
M64212_210919_105054/3408185/CCS.1	0.347495
M64212_210919_105054/3408393/CCS.2	0.00912304
M64212_210919_105054/3408464/CCS	0.44957
M64212_210919_105054/3409265/CCS.2	0.4472
M64212_210919_105054/3474081/CCS	0.410213
M64212_210919_105054/3474737/CCS.1	0.218411
M64212_210919_105054/3538984/CCS	0.0153664
M64212_210919_105054/3540493/CCS	0.194478
M64212_210919_105054/3541320/CCS	0.000337227
M64212_210919_105054/3606103/CCS	0.401422
M64212_210919_105054/3606112/CCS	0.0144758
M64212_210919_105054/3607016/CCS	0.159109
M64212_210919_105054/3670768/CCS	0.0287729
M64212_210919_105054/3670882/CCS	0.0310755
M64212_210919_105054/3671650/CCS	0.0695164
M64212_210919_105054/3672242/CCS	0.072555
M64212_210919_105054/3672916/CCS	0.0396368
M64212_210919_105054/3736155/CCS.1	0.0369696
M64212_210919_105054/3736944/CCS	0.235773
M64212_210919_105054/3738257/CCS.1	0.272558
M64212_210919_105054/3801153/CCS	0.141014
M64212_210919_105054/3802580/CCS	0.0106275
M64212_210919_105054/3803066/CCS	0.032007
M64212_210919_105054/3803406/CCS	0.00188617
M64212_210919_105054/3803764/CCS	0.358601
M64212_210919_105054/3866738/CCS	0.335633
M64212_210919_105054/3866895/CCS	0.351304
M64212_210919_105054/3866921/CCS	0.0156221
M64212_210919_105054/3867835/CCS	0.0858209
M64212_210919_105054/3868119/CCS	0.00182599
M64212_210919_105054/3868504/CCS	0.150127
M64212_210919_105054/3868521/CCS	0.279812
M64212_210919_105054/3868804/CCS.1	0.00854253
M64212_210919_105054/3868910/CCS	0.467249
M64212_210919_105054/3869014/CCS	0.221728
M64212_210919_105054/3932362/CCS	0.454546
M64212_210919_105054/3932414/CCS	0.00458554
M64212_210919_105054/3933807/CCS	0.306947
M64212_210919_105054/3934852/CCS	0.00618312
M64212_210919_105054/3997812/CCS	0.189825
M64212_210919_105054/3998353/CCS	0.436737
M64212_210919_105054/3998709/CCS	0.0206542
M64212_210919_105054/4065594/CCS	0.00275639
M64212_210919_105054/4130465/CCS	0.401612
M64212_210919_105054/4194410/CCS	0.305769
M64212_210919_105054/4260378/CCS.1	0.0209521
M64212_210919_105054/4260562/CCS	0.0299233
M64212_210919_105054/4325826/CCS	0.295543
M64212_210919_105054/4325908/CCS	0.00884969
M64212_210919_105054/4325982/CCS	0.0689384
M64212_210919_105054/4325990/CCS	0.00493158
M64212_210919_105054/4392196/CCS.3	0.0345183
M64212_210919_105054/4456786/CCS	0.32432
M64212_210919_105054/4456865/CCS	0.0510502
M64212_210919_105054/4456897/CCS	0.212769
M64212_210919_105054/4457694/CCS.1	0.343851
M64212_210919_105054/4523450/CCS	0.28144
M64212_210919_105054/4523639/CCS	0.0825957
M64212_210919_105054/4587525/CCS	0.0376792
M64212_210919_105054/4587549/CCS.1	0.0151658
M64212_210919_105054/4589862/CCS	0.119544
M64212_210919_105054/4589929/CCS	0.257503
M64212_210919_105054/4653985/CCS.1	0.2281
M64212_210919_105054/4654482/CCS	0.46384
M64212_210919_105054/4654907/CCS.1	0.385971
M64212_210919_105054/4655133/CCS.1	0.305853
M64212_210919_105054/4655715/CCS	0.0121902
M64212_210919_105054/4655790/CCS	0.0154272
M64212_210919_105054/4655884/CCS	0.00583304
M64212_210919_105054/4719346/CCS	0.192987
M64212_210919_105054/4719947/CCS	0.0173138
M64212_210919_105054/4785069/CCS	0.0819769
M64212_210919_105054/4785311/CCS	0.115715
M64212_210919_105054/4786887/CCS	0.437131
M64212_210919_105054/4850831/CCS	0.215926
M64212_210919_105054/4851031/CCS	0.152608
M64212_210919_105054/4852476/CCS.2	0.0498217
M64212_210919_105054/4917774/CCS	0.488123
M64212_210919_105054/4980848/CCS	0.0880376
M64212_210919_105054/4981008/CCS.1	0.0246075
M64212_210919_105054/4981051/CCS	0.068793
M64212_210919_105054/4981372/CCS	0.000603913
M64212_210919_105054/4983627/CCS	0.0451323
M64212_210919_105054/5049019/CCS	0.495605
M64212_210919_105054/5049158/CCS	0.0677253
M64212_210919_105054/5112788/CCS	0.322035
M64212_210919_105054/5114705/CCS.1	0.313659
M64212_210919_105054/5243052/CCS	0.381911
M64212_210919_105054/5243476/CCS	0.124748
M64212_210919_105054/5244192/CCS	0.289007
M64212_210919_105054/5308637/CCS	0.000945706
M64212_210919_105054/5309954/CCS	0.387552
M64212_210919_105054/5310056/CCS	0.00624069
M64212_210919_105054/5311308/CCS	0.0357708
M64212_210919_105054/5374309/CCS	0.0883655
M64212_210919_105054/5376316/CCS	0.19347
M64212_210919_105054/5440770/CCS	0.405829
M64212_210919_105054/5440945/CCS	0.230327
M64212_210919_105054/5440990/CCS.2	0.00353884
M64212_210919_105054/5505519/CCS	0.00234793
M64212_210919_105054/5505697/CCS.1	0.157516
M64212_210919_105054/5506848/CCS	0.025772
M64212_210919_105054/5507182/CCS	0.0128106
M64212_210919_105054/5507185/CCS	0.480667
M64212_210919_105054/5571750/CCS.1	0.0779652
M64212_210919_105054/5572909/CCS	0.492159
M64212_210919_105054/5637226/CCS	0.000529004
M64212_210919_105054/5638118/CCS	0.00552075
M64212_210919_105054/5638762/CCS	0.0165418
M64212_210919_105054/5703064/CCS	0.0187579
M64212_210919_105054/5704048/CCS.2	0.35874
M64212_210919_105054/5768810/CCS	0.0146999
M64212_210919_105054/5769509/CCS	0.00229266
M64212_210919_105054/5833363/CCS	0.0151493
M64212_210919_105054/5833686/CCS	0.220638
M64212_210919_105054/5834397/CCS	0.259485
M64212_210919_105054/5898408/CCS	0.00470996
M64212_210919_105054/5898562/CCS	0.439806
M64212_210919_105054/5899652/CCS	0.0217236
M64212_210919_105054/5899811/CCS.1	0.0107643
M64212_210919_105054/5900033/CCS	0.434252
M64212_210919_105054/5900230/CCS	0.376773
M64212_210919_105054/5900717/CCS	0.0716084
M64212_210919_105054/5963957/CCS	0.337612
M64212_210919_105054/5964191/CCS	0.144643
M64212_210919_105054/6029789/CCS	0.109024
M64212_210919_105054/6030646/CCS	0.0618109
M64212_210919_105054/6095682/CCS.1	0.00840481
M64212_210919_105054/6095711/CCS	0.0838608
M64212_210919_105054/6226985/CCS	0.00416123
M64212_210919_105054/6227294/CCS.1	0.0576917
M64212_210919_105054/6227382/CCS	0.320798
M64212_210919_105054/6228149/CCS	0.0601216
M64212_210919_105054/6228216/CCS	0.176824
M64212_210919_105054/6228361/CCS	0.222694
M64212_210919_105054/6293599/CCS	0.424041
M64212_210919_105054/6357201/CCS	0.00547033
M64212_210919_105054/6357301/CCS.1	0.187969
M64212_210919_105054/6357462/CCS	0.458276
M64212_210919_105054/6358115/CCS	0.133069
M64212_210919_105054/6358203/CCS	0.0390389
M64212_210919_105054/6358553/CCS	0.129872
M64212_210919_105054/6359389/CCS	0.0311284
M64212_210919_105054/6423990/CCS	0.0755785
M64212_210919_105054/6424541/CCS	0.0389531
M64212_210919_105054/6425366/CCS	0.0195385
M64212_210919_105054/6490014/CCS	0.0170439
M64212_210919_105054/6620642/CCS	0.343876
M64212_210919_105054/6621571/CCS	0.0967229
M64212_210919_105054/6621621/CCS	0.142904
M64212_210919_105054/6621889/CCS	0.18814
M64212_210919_105054/6684918/CCS	0.350165
M64212_210919_105054/6685778/CCS	0.0727425
M64212_210919_105054/6686066/CCS	0.140284
M64212_210919_105054/6750538/CCS	0.198495
M64212_210919_105054/6752327/CCS	0.0757169
M64212_210919_105054/6816091/CCS	0.0852996
M64212_210919_105054/6818381/CCS	0.146914
M64212_210919_105054/6881463/CCS.1	0.00229311
M64212_210919_105054/6882546/CCS	0.100735
M64212_210919_105054/6882640/CCS	0.257688
M64212_210919_105054/6883501/CCS	0.00792886
M64212_210919_105054/6883969/CCS	0.373357
M64212_210919_105054/6947797/CCS	0.00378952
M64212_210919_105054/6949038/CCS	0.17086
M64212_210919_105054/7013318/CCS	0.473875
M64212_210919_105054/7015234/CCS	0.466282
M64212_210919_105054/7078010/CCS	0.300776
M64212_210919_105054/7079380/CCS	0.439382
M64212_210919_105054/7079481/CCS	0.178013
M64212_210919_105054/7079998/CCS.1	0.141287
M64212_210919_105054/7080200/CCS	0.00675862
M64212_210919_105054/7144663/CCS.1	0.126379
M64212_210919_105054/7145043/CCS.1	0.0275028
M64212_210919_105054/7210214/CCS	0.347853
M64212_210919_105054/7210782/CCS	0.439773
M64212_210919_105054/7275312/CCS	0.43797
M64212_210919_105054/7275864/CCS	0.387168
M64212_210919_105054/7340286/CCS	0.00497026
M64212_210919_105054/7341711/CCS	0.20329
M64212_210919_105054/7341851/CCS	0.002674
M64212_210919_105054/7342511/CCS	0.272622
M64212_210919_105054/7471635/CCS	0.229276
M64212_210919_105054/7471979/CCS.1	0.00771953
M64212_210919_105054/7473116/CCS	0.0161638
M64212_210919_105054/7473571/CCS	0.0156424
M64212_210919_105054/7474011/CCS	0.204921
M64212_210919_105054/7536855/CCS	0.354847
M64212_210919_105054/7538543/CCS	0.00466018
M64212_210919_105054/7602777/CCS	0.0332408
M64212_210919_105054/7668511/CCS	0.0531279
M64212_210919_105054/7668654/CCS	0.0774032
M64212_210919_105054/7668893/CCS	0.045443
M64212_210919_105054/7670519/CCS	0.00953467
M64212_210919_105054/7733608/CCS	0.00552647
M64212_210919_105054/7734115/CCS	0.480096
M64212_210919_105054/7734512/CCS	0.0180521
M64212_210919_105054/7734976/CCS.1	0.364811
M64212_210919_105054/7735121/CCS	0.0831462
M64212_210919_105054/7735539/CCS	0.187332
M64212_210919_105054/7735571/CCS	0.00894096
M64212_210919_105054/7735696/CCS	0.0116859
M64212_210919_105054/7736057/CCS	0.0389267
M64212_210919_105054/7801161/CCS	0.0143549
M64212_210919_105054/7866737/CCS	0.0903764
M64212_210919_105054/7867140/CCS	0.0628904
M64212_210919_105054/7867145/CCS	0.414307
M64212_210919_105054/7930207/CCS	0.243454
M64212_210919_105054/7930477/CCS.2	0.363936
M64212_210919_105054/7931706/CCS.1	0.324861
M64212_210919_105054/7932564/CCS	0.250247
M64212_210919_105054/7995542/CCS	0.0538012
M64212_210919_105054/8062013/CCS.1	0.208768
M64212_210919_105054/8062124/CCS	0.0365859
M64212_210919_105054/8062291/CCS	0.246294
M64212_210919_105054/8063461/CCS.2	0.0665325
M64212_210919_105054/8126993/CCS.1	0.0398745
M64212_210919_105054/8127369/CCS	0.0360085
M64212_210919_105054/8127889/CCS	0.248622
M64212_210919_105054/8128684/CCS	0.144619
M64212_210919_105054/8129335/CCS	0.031514
M64212_210919_105054/8192386/CCS	0.0288318
M64212_210919_105054/8192839/CCS	0.433635
M64212_210919_105054/8192908/CCS.1	0.374277
M64212_210919_105054/8193586/CCS	0.384218
M64212_210919_105054/8257627/CCS.1	0.367921
M64212_210919_105054/8258249/CCS	0.378727
M64212_210919_105054/8258466/CCS	0.0577233
M64212_210919_105054/8325571/CCS	0.018942
M64212_210919_105054/8390208/CCS	0.340417
M64212_210919_105054/8390413/CCS	0.0120044
M64212_210919_105054/8454746/CCS	0.131349
M64212_210919_105054/8455257/CCS	0.0452251
M64212_210919_105054/8455353/CCS	0.209657
M64212_210919_105054/8521482/CCS	0.0378249
M64212_210919_105054/8522038/CCS.1	0.0496095
M64212_210919_105054/8522325/CCS	0.015454
M64212_210919_105054/8586075/CCS	0.236839
M64212_210919_105054/8587995/CCS.2	0.20599
M64212_210919_105054/8651794/CCS.1	0.00427194
M64212_210919_105054/8652408/CCS.1	0.124381
M64212_210919_105054/8717193/CCS	0.229264
M64212_210919_105054/8718216/CCS	0.0760012
M64212_210919_105054/8718658/CCS.1	0.0178524
M64212_210919_105054/8782624/CCS	0.0495805
M64212_210919_105054/8784333/CCS	0.0153309
M64212_210919_105054/8784445/CCS	0.166677
M64212_210919_105054/8848223/CCS	0.0268774
M64212_210919_105054/8848368/CCS	0.370197
M64212_210919_105054/8849111/CCS	0.252139
M64212_210919_105054/8849945/CCS	0.0439011
M64212_210919_105054/8850019/CCS.1	0.0624178
M64212_210919_105054/8913320/CCS	0.380907
M64212_210919_105054/8914280/CCS	0.411953
M64212_210919_105054/8978617/CCS.1	0.0423958
M64212_210919_105054/8980472/CCS	0.226383
M64212_210919_105054/9044103/CCS	0.128263
M64212_210919_105054/9045370/CCS	0.195031
M64212_210919_105054/9046102/CCS	0.000736494
M64212_210919_105054/9109743/CCS	0.238616
M64212_210919_105054/9109886/CCS	0.0978022
M64212_210919_105054/9110874/CCS.1	0.104412
M64212_210919_105054/9111850/CCS.2	0.0749588
M64212_210919_105054/9176540/CCS	0.398459
M64212_210919_105054/9371829/CCS	0.0419123
M64212_210919_105054/9372486/CCS	0.345711
M64212_210919_105054/9373276/CCS	0.0422617
M64212_210919_105054/9374239/CCS	0.0161916
M64212_210919_105054/9438886/CCS.2	0.490678
M64212_210919_105054/9439843/CCS	0.0112139
M64212_210919_105054/9502913/CCS	0.00555387
M64212_210919_105054/9504147/CCS	0.0656945
M64212_210919_105054/9504198/CCS.1	0.0276562
M64212_210919_105054/9505366/CCS	0.103722
M64212_210919_105054/9568356/CCS	0.00241711
M64212_210919_105054/9570326/CCS	0.20319
M64212_210919_105054/9634956/CCS	0.213224
M64212_210919_105054/9699942/CCS	0.0555093
M64212_210919_105054/9700250/CCS	0.129838
M64212_210919_105054/9700460/CCS	0.159029
M64212_210919_105054/9700661/CCS.1	0.104434
M64212_210919_105054/9700690/CCS	0.00463427
M64212_210919_105054/9765895/CCS	0.0587604
M64212_210919_105054/9831446/CCS.1	0.000379636
M64212_210919_105054/9831461/CCS	0.139584
M64212_210919_105054/9833008/CCS	0.194936
M64212_210919_105054/9833029/CCS	0.319933
M64212_210919_105054/9833128/CCS	0.00404614
M64212_210919_105054/9896346/CCS.1	0.14429
M64212_210919_105054/9896346/CCS.2	0.0008841
M64212_210919_105054/9897693/CCS.1	0.00102231
M64212_210919_105054/9898241/CCS	0.479365
M64212_210919_105054/9961885/CCS	0.0273936
M64212_210919_105054/9962996/CCS	0.0892664
M64212_210919_105054/9963285/CCS	0.022988
M64212_210919_105054/9964280/CCS	0.0113196
M64212_210919_105054/9964312/CCS	0.0689593
M64212_210919_105054/10028677/CCS	0.00250519
M64212_210919_105054/10029468/CCS	0.295296
M64212_210919_105054/10092617/CCS	0.131308
M64212_210919_105054/10094544/CCS	0.00130732
M64212_210919_105054/10094704/CCS	0.477262
M64212_210919_105054/10225211/CCS	0.173819
M64212_210919_105054/10225822/CCS	0.256776
M64212_210919_105054/10226073/CCS	0.265986
M64212_210919_105054/10289352/CCS	0.0658361
M64212_210919_105054/10291148/CCS.1	0.0112746
M64212_210919_105054/10355120/CCS	0.0271563
M64212_210919_105054/10355373/CCS	0.479792
M64212_210919_105054/10356949/CCS	0.0893111
M64212_210919_105054/10421752/CCS.1	0.0584863
M64212_210919_105054/10488312/CCS	0.00154368
M64212_210919_105054/10552248/CCS	0.321974
M64212_210919_105054/10552364/CCS	0.271428
M64212_210919_105054/10552975/CCS	0.0355538
M64212_210919_105054/10617051/CCS.2	0.00475063
M64212_210919_105054/10684031/CCS	0.00264668
M64212_210919_105054/10684759/CCS	0.138733
M64212_210919_105054/10749662/CCS	0.299789
M64212_210919_105054/10749960/CCS	0.434801
M64212_210919_105054/10750287/CCS	0.226317
M64212_210919_105054/10750507/CCS	0.00527192
M64212_210919_105054/10813608/CCS.1	0.081857
M64212_210919_105054/10813613/CCS	0.0364684
M64212_210919_105054/10813671/CCS.1	0.154323
M64212_210919_105054/10815132/CCS	0.0778837
M64212_210919_105054/10815249/CCS	0.271776
M64212_210919_105054/10815362/CCS	0.0506961
M64212_210919_105054/10815632/CCS	0.379069
M64212_210919_105054/10816184/CCS	0.0148629
M64212_210919_105054/10879417/CCS	0.185355
M64212_210919_105054/10879536/CCS	0.000848251
M64212_210919_105054/10881559/CCS	0.18265
M64212_210919_105054/10881658/CCS	0.11237
M64212_210919_105054/10944705/CCS	0.128998
M64212_210919_105054/10944794/CCS.2	0.00308859
M64212_210919_105054/10945405/CCS	0.0969826
M64212_210919_105054/10946311/CCS	0.274736
M64212_210919_105054/11076997/CCS	0.183405
M64212_210919_105054/11077204/CCS	0.0787336
M64212_210919_105054/11077348/CCS.2	0.422047
M64212_210919_105054/11077932/CCS	0.468563
M64212_210919_105054/11078066/CCS	0.416389
M64212_210919_105054/11078175/CCS.1	0.48375
M64212_210919_105054/11142097/CCS	0.00761466
M64212_210919_105054/11142875/CCS	0.458367
M64212_210919_105054/11143156/CCS	0.00866814
M64212_210919_105054/11143720/CCS	0.361976
M64212_210919_105054/11207595/CCS	0.486991
M64212_210919_105054/11207968/CCS	0.156121
M64212_210919_105054/11208124/CCS.1	0.00476122
M64212_210919_105054/11208124/CCS.2	0.0287768
M64212_210919_105054/11208162/CCS	0.000553701
M64212_210919_105054/11272280/CCS	0.0331391
M64212_210919_105054/11274627/CCS.2	0.0155225
M64212_210919_105054/11338181/CCS	0.396639
M64212_210919_105054/11338596/CCS	0.0521547
M64212_210919_105054/11338787/CCS.2	0.00188326
M64212_210919_105054/11339312/CCS	0.0365551
M64212_210919_105054/11403664/CCS.1	0.270442
M64212_210919_105054/11404172/CCS	0.35066
M64212_210919_105054/11405289/CCS	0.0657259
M64212_210919_105054/11405895/CCS	0.341907
M64212_210919_105054/11469058/CCS	0.0418299
M64212_210919_105054/11469623/CCS	0.0290916
M64212_210919_105054/11470081/CCS	0.299045
M64212_210919_105054/11470736/CCS	0.0262331
M64212_210919_105054/11471439/CCS	0.0233923
M64212_210919_105054/11534874/CCS	0.358802
M64212_210919_105054/11534942/CCS	0.28377
M64212_210919_105054/11535433/CCS.1	0.077156
M64212_210919_105054/11535531/CCS	0.0241117
M64212_210919_105054/11535865/CCS	0.00100486
M64212_210919_105054/11600226/CCS	0.285346
M64212_210919_105054/11600388/CCS	0.0882469
M64212_210919_105054/11601231/CCS	0.0527168
M64212_210919_105054/11601469/CCS.1	0.391492
M64212_210919_105054/11601789/CCS	0.00911349
M64212_210919_105054/11666551/CCS	0.211974
M64212_210919_105054/11667871/CCS	0.416701
M64212_210919_105054/11796716/CCS	0.115492
M64212_210919_105054/11797164/CCS	0.348475
M64212_210919_105054/11797179/CCS	0.486236
M64212_210919_105054/11797409/CCS	0.262129
M64212_210919_105054/11797558/CCS	0.0262051
M64212_210919_105054/11798996/CCS	0.328567
M64212_210919_105054/11799370/CCS	0.186205
M64212_210919_105054/11799377/CCS	0.0658409
M64212_210919_105054/11863370/CCS	0.00354579
M64212_210919_105054/11863637/CCS	0.44826
M64212_210919_105054/11928046/CCS.1	0.394106
M64212_210919_105054/11928594/CCS	0.252202
M64212_210919_105054/11994328/CCS	0.0586331
M64212_210919_105054/11995231/CCS	0.0263504
M64212_210919_105054/11995566/CCS	0.380879
M64212_210919_105054/12058697/CCS	0.121804
M64212_210919_105054/12059525/CCS	0.263273
M64212_210919_105054/12059661/CCS	0.104712
M64212_210919_105054/12124304/CCS.1	0.0290557
M64212_210919_105054/12125498/CCS	0.0580873
M64212_210919_105054/12125661/CCS	0.0694912
M64212_210919_105054/12126271/CCS	0.166996
M64212_210919_105054/12126596/CCS	0.0547875
M64212_210919_105054/12190322/CCS	0.0464784
M64212_210919_105054/12191524/CCS	0.0101625
M64212_210919_105054/12192112/CCS	0.0839657
M64212_210919_105054/12255721/CCS	0.00592569
M64212_210919_105054/12256697/CCS	0.268017
M64212_210919_105054/12321521/CCS.1	0.0232783
M64212_210919_105054/12321695/CCS	0.0775047
M64212_210919_105054/12322130/CCS	0.303102
M64212_210919_105054/12387501/CCS	0.0025688
M64212_210919_105054/12387738/CCS	0.0883161
M64212_210919_105054/12388422/CCS	0.0989739
M64212_210919_105054/12388979/CCS.1	0.448129
M64212_210919_105054/12389204/CCS	0.000433527
M64212_210919_105054/12453816/CCS	0.00793827
M64212_210919_105054/12518672/CCS	0.0831582
M64212_210919_105054/12519143/CCS	0.197928
M64212_210919_105054/12519513/CCS	0.0169799
M64212_210919_105054/12584058/CCS.1	0.340645
M64212_210919_105054/12584677/CCS	0.210921
M64212_210919_105054/12585743/CCS	0.243651
M64212_210919_105054/12649935/CCS	0.303267
M64212_210919_105054/12650314/CCS	0.00296723
M64212_210919_105054/12650488/CCS	0.0698921
M64212_210919_105054/12714686/CCS	0.0121097
M64212_210919_105054/12714818/CCS	0.198622
M64212_210919_105054/12779948/CCS	0.443906
M64212_210919_105054/12780230/CCS	0.46462
M64212_210919_105054/12780273/CCS.1	0.0102413
M64212_210919_105054/12780326/CCS	0.484814
M64212_210919_105054/12781138/CCS.1	0.00235376
M64212_210919_105054/12781911/CCS	0.0197649
M64212_210919_105054/12845700/CCS	0.309699
M64212_210919_105054/12847060/CCS	0.0293029
M64212_210919_105054/12847796/CCS	0.185994
M64212_210919_105054/12911659/CCS	0.0109986
M64212_210919_105054/12912023/CCS	0.268113
M64212_210919_105054/12912254/CCS	0.0555044
M64212_210919_105054/12912272/CCS	0.471128
M64212_210919_105054/12912329/CCS	0.0329121
M64212_210919_105054/12912495/CCS	0.0662657
M64212_210919_105054/12913462/CCS	0.344612
M64212_210919_105054/12913474/CCS	0.16294
M64212_210919_105054/12976251/CCS.1	0.481362
M64212_210919_105054/12978001/CCS	0.0109863
M64212_210919_105054/12978679/CCS	0.0718805
M64212_210919_105054/13041837/CCS	0.00931156
M64212_210919_105054/13042130/CCS	0.0044625
M64212_210919_105054/13042169/CCS	0.330547
M64212_210919_105054/13042912/CCS	0.013929
M64212_210919_105054/13172796/CCS	0.17445
M64212_210919_105054/13173835/CCS.1	0.200961
M64212_210919_105054/13173835/CCS.2	0.198772
M64212_210919_105054/13174799/CCS	0.000485296
M64212_210919_105054/13175643/CCS	0.492463
M64212_210919_105054/13238830/CCS.2	0.00520167
M64212_210919_105054/13240020/CCS	0.188183
M64212_210919_105054/13240518/CCS	0.176189
M64212_210919_105054/13240768/CCS.1	0.0167555
M64212_210919_105054/13304494/CCS	0.00649382
M64212_210919_105054/13306323/CCS	0.125228
M64212_210919_105054/13306689/CCS	0.00441551
M64212_210919_105054/13370879/CCS	0.0356035
M64212_210919_105054/13371619/CCS.2	0.394561
M64212_210919_105054/13372106/CCS	0.00774908
M64212_210919_105054/13435622/CCS.2	0.425722
M64212_210919_105054/13436562/CCS.1	0.0291721
M64212_210919_105054/13436562/CCS.2	0.00436334
M64212_210919_105054/13500732/CCS	0.0340977
M64212_210919_105054/13501273/CCS	0.0043971
M64212_210919_105054/13502271/CCS	0.463388
M64212_210919_105054/13503200/CCS	0.00420518
M64212_210919_105054/13566805/CCS.2	0.0450145
M64212_210919_105054/13567129/CCS	0.209475
M64212_210919_105054/13633744/CCS	0.118768
M64212_210919_105054/13633901/CCS	0.0666082
M64212_210919_105054/13634245/CCS	0.0453919
M64212_210919_105054/13697932/CCS	0.0649461
M64212_210919_105054/13762719/CCS	0.191675
M64212_210919_105054/13763001/CCS	0.0131347
M64212_210919_105054/13763087/CCS	0.319192
M64212_210919_105054/13763505/CCS.1	0.192594
M64212_210919_105054/13763587/CCS.1	0.0959469
M64212_210919_105054/13764946/CCS	0.000384073
M64212_210919_105054/13828646/CCS	0.0055924
M64212_210919_105054/13828887/CCS	0.0027884
M64212_210919_105054/13829870/CCS.2	0.00776435
M64212_210919_105054/13830191/CCS	0.0226685
M64212_210919_105054/13830936/CCS.1	0.0350489
M64212_210919_105054/13895183/CCS	0.262606
M64212_210919_105054/13895258/CCS.2	0.00358387
M64212_210919_105054/13895306/CCS	0.133484
M64212_210919_105054/13895643/CCS	0.00195615
M64212_210919_105054/13896207/CCS	0.322999
M64212_210919_105054/13896381/CCS.1	0.396424
M64212_210919_105054/14024909/CCS	0.36891
M64212_210919_105054/14090592/CCS	0.023216
M64212_210919_105054/14090700/CCS	0.422169
M64212_210919_105054/14091426/CCS	0.0203906
M64212_210919_105054/14091801/CCS	0.0138928
M64212_210919_105054/14091933/CCS	0.428415
M64212_210919_105054/14156152/CCS	0.298478
M64212_210919_105054/14157086/CCS	0.00618847
M64212_210919_105054/14157474/CCS	0.129388
M64212_210919_105054/14222571/CCS	0.115541
M64212_210919_105054/14222984/CCS	0.0708263
M64212_210919_105054/14223053/CCS	0.429384
M64212_210919_105054/14223603/CCS	0.00965319
M64212_210919_105054/14286962/CCS	0.0214992
M64212_210919_105054/14287752/CCS	0.128744
M64212_210919_105054/14288317/CCS.1	0.00931502
M64212_210919_105054/14288934/CCS	0.0205994
M64212_210919_105054/14353113/CCS	0.00200152
M64212_210919_105054/14353620/CCS	0.308207
M64212_210919_105054/14353640/CCS	0.314054
M64212_210919_105054/14355205/CCS	0.248397
M64212_210919_105054/14418129/CCS	0.319017
M64212_210919_105054/14419680/CCS	0.494468
M64212_210919_105054/14484041/CCS.1	0.262318
M64212_210919_105054/14549954/CCS	0.0428164
M64212_210919_105054/14614792/CCS	0.0240375
M64212_210919_105054/14615185/CCS	0.388886
M64212_210919_105054/14615393/CCS	0.00549532
M64212_210919_105054/14617054/CCS	0.00180028
M64212_210919_105054/14680354/CCS	0.431151
M64212_210919_105054/14682310/CCS.2	0.27875
M64212_210919_105054/14682854/CCS.1	0.00369991
M64212_210919_105054/14746416/CCS.2	0.160677
M64212_210919_105054/14811800/CCS	0.328765
M64212_210919_105054/14813048/CCS	0.00182444
M64212_210919_105054/14813246/CCS	0.154826
M64212_210919_105054/14813424/CCS	0.0227204
M64212_210919_105054/14942637/CCS.1	0.09028
M64212_210919_105054/14943619/CCS	0.346359
M64212_210919_105054/14943717/CCS	0.00770998
M64212_210919_105054/14944046/CCS	0.247078
M64212_210919_105054/14944708/CCS	0.498202
M64212_210919_105054/15010618/CCS	0.323247
M64212_210919_105054/15074106/CCS.1	0.199458
M64212_210919_105054/15074672/CCS.1	0.140342
M64212_210919_105054/15075405/CCS	0.00992732
M64212_210919_105054/15139486/CCS.1	0.0091166
M64212_210919_105054/15140404/CCS.2	0.0556838
M64212_210919_105054/15204787/CCS	0.265499
M64212_210919_105054/15204985/CCS	0.0141364
M64212_210919_105054/15205051/CCS	0.133315
M64212_210919_105054/15205096/CCS	0.416354
M64212_210919_105054/15271365/CCS	0.00312675
M64212_210919_105054/15271557/CCS	0.342622
M64212_210919_105054/15271980/CCS	0.00340605
M64212_210919_105054/15272384/CCS	0.028001
M64212_210919_105054/15272743/CCS	0.219031
M64212_210919_105054/15335479/CCS	0.413161
M64212_210919_105054/15335914/CCS	0.0158875
M64212_210919_105054/15338165/CCS	0.197978
M64212_210919_105054/15400963/CCS.1	0.188962
M64212_210919_105054/15402707/CCS	0.0100436
M64212_210919_105054/15467113/CCS.1	0.00274246
M64212_210919_105054/15467113/CCS.2	0.0248612
M64212_210919_105054/15467679/CCS	0.00426133
M64212_210919_105054/15468625/CCS.1	0.00188023
M64212_210919_105054/15468897/CCS.1	0.00541062
M64212_210919_105054/15533489/CCS	0.10464
M64212_210919_105054/15533885/CCS	0.223447
M64212_210919_105054/15534510/CCS	0.142342
M64212_210919_105054/15598660/CCS	0.168517
M64212_210919_105054/15598712/CCS	0.286233
M64212_210919_105054/15600364/CCS	0.16257
M64212_210919_105054/15729592/CCS	0.49645
M64212_210919_105054/15730047/CCS	0.101014
M64212_210919_105054/15730788/CCS	0.0135664
M64212_210919_105054/15860866/CCS	0.450441
M64212_210919_105054/15861524/CCS	0.172152
M64212_210919_105054/15927835/CCS.1	0.00214715
M64212_210919_105054/15991279/CCS	0.329178
M64212_210919_105054/15992552/CCS	0.0674445
M64212_210919_105054/15992562/CCS	0.00374744
M64212_210919_105054/15993098/CCS.1	0.166357
M64212_210919_105054/16057398/CCS	0.0271611
M64212_210919_105054/16057835/CCS	0.0843344
M64212_210919_105054/16122764/CCS	0.252232
M64212_210919_105054/16187905/CCS	0.321641
M64212_210919_105054/16188272/CCS	0.308292
M64212_210919_105054/16189401/CCS	0.269463
M64212_210919_105054/16189456/CCS	0.0389028
M64212_210919_105054/16189495/CCS	0.0435777
M64212_210919_105054/16254214/CCS	0.108333
M64212_210919_105054/16255647/CCS	0.303776
M64212_210919_105054/16385218/CCS	0.045329
M64212_210919_105054/16449782/CCS.1	0.0431924
M64212_210919_105054/16449782/CCS.2	0.419654
M64212_210919_105054/16515876/CCS	0.306495
M64212_210919_105054/16581409/CCS	0.0463088
M64212_210919_105054/16582951/CCS	0.147427
M64212_210919_105054/16646598/CCS	0.35903
M64212_210919_105054/16647313/CCS.1	0.324764
M64212_210919_105054/16647313/CCS.2	0.0608879
M64212_210919_105054/16648511/CCS.1	0.259823
M64212_210919_105054/16712472/CCS	0.139615
M64212_210919_105054/16712870/CCS	0.464981
M64212_210919_105054/16714186/CCS	0.152052
M64212_210919_105054/16714300/CCS	0.0988946
M64212_210919_105054/16714353/CCS	0.129676
M64212_210919_105054/16777479/CCS	0.415389
M64212_210919_105054/16779426/CCS	0.00397366
M64212_210919_105054/16779608/CCS	0.480632
M64212_210919_105054/16779891/CCS	0.119152
M64212_210919_105054/16844481/CCS	0.273554
M64212_210919_105054/16844610/CCS	0.00736085
M64212_210919_105054/16845456/CCS	0.00281473
M64212_210919_105054/16908393/CCS	0.0468225
M64212_210919_105054/16908611/CCS	0.0869212
M64212_210919_105054/16975322/CCS	0.146794
M64212_210919_105054/16975362/CCS	0.104298
M64212_210919_105054/17041980/CCS	0.366674
M64212_210919_105054/17105612/CCS	0.295335
M64212_210919_105054/17171865/CCS	0.192821
M64212_210919_105054/17173288/CCS	0.141101
M64212_210919_105054/17236220/CCS.1	0.295781
M64212_210919_105054/17236829/CCS.1	0.013746
M64212_210919_105054/17238224/CCS	0.118794
M64212_210919_105054/17238579/CCS.2	0.194203
M64212_210919_105054/17367611/CCS	0.0270379
M64212_210919_105054/17368168/CCS	0.00553952
M64212_210919_105054/17368531/CCS	0.458068
M64212_210919_105054/17369682/CCS.1	0.0377665
M64212_210919_105054/17369682/CCS.2	0.0665089
M64212_210919_105054/17369949/CCS	0.0338426
M64212_210919_105054/17433014/CCS	0.0625828
M64212_210919_105054/17433208/CCS	0.00333807
M64212_210919_105054/17433815/CCS	0.0110251
M64212_210919_105054/17433947/CCS.1	0.0222402
M64212_210919_105054/17433976/CCS	0.101888
M64212_210919_105054/17499199/CCS.1	0.0851078
M64212_210919_105054/17499199/CCS.2	0.347601
M64212_210919_105054/17565711/CCS	0.211039
M64212_210919_105054/17629229/CCS	0.093525
M64212_210919_105054/17631445/CCS.1	0.00517928
M64212_210919_105054/17695452/CCS	0.00829469
M64212_210919_105054/17696869/CCS.2	0.000386799
M64212_210919_105054/17697379/CCS	0.184859
M64212_210919_105054/17760354/CCS	0.018093
M64212_210919_105054/17760693/CCS	0.449817
M64212_210919_105054/17763017/CCS.2	0.0497365
M64212_210919_105054/17826538/CCS	0.0259228
M64212_210919_105054/17826921/CCS.1	0.0280916
M64212_210919_105054/17827353/CCS	0.00956124
M64212_210919_105054/17827477/CCS	0.000473467
M64212_210919_105054/17891732/CCS	0.205576
M64212_210919_105054/17892264/CCS.1	0.107124
M64212_210919_105054/17893253/CCS	0.0208486
M64212_210919_105054/17957727/CCS	0.000102929
M64212_210919_105054/17958045/CCS	0.188411
M64212_210919_105054/17958228/CCS	0.0347633
M64212_210919_105054/17958729/CCS.1	0.143726
M64212_210919_105054/17959377/CCS	0.239161
M64212_210919_105054/18022517/CCS	0.0479469
M64212_210919_105054/18088318/CCS	0.289761
M64212_210919_105054/18088382/CCS	0.00113685
M64212_210919_105054/18089043/CCS	0.014078
M64212_210919_105054/18090644/CCS	0.00362843
M64212_210919_105054/18090733/CCS	0.123974
M64212_210919_105054/18090786/CCS	0.000574985
M64212_210919_105054/18090817/CCS	0.00859545
M64212_210919_105054/18154791/CCS	0.012556
M64212_210919_105054/18154803/CCS	0.202066
M64212_210919_105054/18219047/CCS.1	0.00810472
M64212_210919_105054/18221688/CCS	0.0345969
M64212_210919_105054/18221837/CCS	0.396478
M64212_210919_105054/18285885/CCS	0.188946
M64212_210919_105054/18285972/CCS.1	0.344067
M64212_210919_105054/18351830/CCS	0.249333
M64212_210919_105054/18415872/CCS	0.350732
M64212_210919_105054/18416916/CCS	0.204917
M64212_210919_105054/18417414/CCS.1	0.436108
M64212_210919_105054/18417414/CCS.2	0.412453
M64212_210919_105054/18417787/CCS	0.420428
M64212_210919_105054/18417949/CCS	0.362656
M64212_210919_105054/18481303/CCS	0.0309041
M64212_210919_105054/18482251/CCS	0.00203036
M64212_210919_105054/18483177/CCS	0.0881027
M64212_210919_105054/18483267/CCS	0.300068
M64212_210919_105054/18678151/CCS	0.123044
M64212_210919_105054/18680135/CCS	0.00814667
M64212_210919_105054/18744697/CCS	0.00226343
M64212_210919_105054/18745029/CCS	0.00185878
M64212_210919_105054/18745555/CCS	0.238031
M64212_210919_105054/18745816/CCS	0.0571701
M64212_210919_105054/18746143/CCS	0.130693
M64212_210919_105054/18809840/CCS	0.437984
M64212_210919_105054/18810428/CCS	0.41919
M64212_210919_105054/18874609/CCS	0.0485407
M64212_210919_105054/18876755/CCS	0.092876
M64212_210919_105054/18877107/CCS.1	0.080896
M64212_210919_105054/18942256/CCS	0.196866
M64212_210919_105054/19005991/CCS	0.0415212
M64212_210919_105054/19006234/CCS	0.143795
M64212_210919_105054/19006324/CCS	0.198486
M64212_210919_105054/19006382/CCS	0.454417
M64212_210919_105054/19006538/CCS	0.0338367
M64212_210919_105054/19007077/CCS	0.000904314
M64212_210919_105054/19007116/CCS	0.0179706
M64212_210919_105054/19071083/CCS	0.157171
M64212_210919_105054/19071770/CCS	0.384103
M64212_210919_105054/19072023/CCS	0.416215
M64212_210919_105054/19072178/CCS.2	0.206827
M64212_210919_105054/19138910/CCS.1	0.0112306
M64212_210919_105054/19139376/CCS	0.494537
M64212_210919_105054/19202157/CCS.1	0.231213
M64212_210919_105054/19202420/CCS	0.480015
M64212_210919_105054/19203123/CCS.2	0.473199
M64212_210919_105054/19203324/CCS	0.114464
M64212_210919_105054/19203421/CCS	0.0233118
M64212_210919_105054/19204490/CCS	0.084489
M64212_210919_105054/19268138/CCS.1	0.367474
M64212_210919_105054/19268525/CCS	0.0646654
M64212_210919_105054/19268840/CCS.1	0.408796
M64212_210919_105054/19268986/CCS	0.4881
M64212_210919_105054/19333982/CCS.2	0.394021
M64212_210919_105054/19335004/CCS.2	0.000289977
M64212_210919_105054/19335858/CCS	0.411205
M64212_210919_105054/19400495/CCS	0.267869
M64212_210919_105054/19400823/CCS	0.100375
M64212_210919_105054/19464484/CCS	0.297914
M64212_210919_105054/19465895/CCS	0.0130154
M64212_210919_105054/19529789/CCS	0.000936273
M64212_210919_105054/19530721/CCS	0.0510733
M64212_210919_105054/19531099/CCS	0.20531
M64212_210919_105054/19595622/CCS	0.379844
M64212_210919_105054/19597132/CCS.1	0.243089
M64212_210919_105054/19597153/CCS	0.111777
M64212_210919_105054/19661248/CCS	0.00906803
M64212_210919_105054/19726964/CCS	4.2109e-05
M64212_210919_105054/19727459/CCS	0.0104015
M64212_210919_105054/19729105/CCS	0.0285349
M64212_210919_105054/19791975/CCS.1	0.000970324
M64212_210919_105054/19792658/CCS	0.0124865
M64212_210919_105054/19793138/CCS	0.111864
M64212_210919_105054/19793392/CCS.1	0.042483
M64212_210919_105054/19857440/CCS	0.306065
M64212_210919_105054/19858185/CCS	0.0175623
M64212_210919_105054/19858972/CCS	0.020369
M64212_210919_105054/19860109/CCS	0.0114804
M64212_210919_105054/19924619/CCS	0.0568627
M64212_210919_105054/19925592/CCS	0.250073
M64212_210919_105054/19988609/CCS	0.376545
M64212_210919_105054/19989698/CCS	0.110596
M64212_210919_105054/19989850/CCS	0.464264
M64212_210919_105054/19990287/CCS	0.127064
M64212_210919_105054/20055721/CCS	0.0337107
M64212_210919_105054/20056625/CCS	0.178584
M64212_210919_105054/20119635/CCS	0.0306107
M64212_210919_105054/20119874/CCS.1	0.226021
M64212_210919_105054/20120168/CCS	0.0730876
M64212_210919_105054/20121073/CCS	0.352879
M64212_210919_105054/20121530/CCS	0.400245
M64212_210919_105054/20121942/CCS.1	0.362449
M64212_210919_105054/20122026/CCS	0.0125001
M64212_210919_105054/20185694/CCS	0.0258458
M64212_210919_105054/20186497/CCS	0.058577
M64212_210919_105054/20187617/CCS	0.243845
M64212_210919_105054/20250702/CCS	0.0120639
M64212_210919_105054/20250809/CCS	0.0501962
M64212_210919_105054/20250964/CCS	0.0660099
M64212_210919_105054/20251422/CCS	0.0183509
M64212_210919_105054/20251782/CCS	0.00423762
M64212_210919_105054/20251936/CCS	0.378883
M64212_210919_105054/20253489/CCS	0.360833
M64212_210919_105054/20317457/CCS	0.153239
M64212_210919_105054/20317935/CCS	0.287235
M64212_210919_105054/20318930/CCS	0.0116819
M64212_210919_105054/20382299/CCS	0.133893
M64212_210919_105054/20383086/CCS	0.131591
M64212_210919_105054/20384407/CCS	0.308652
M64212_210919_105054/20448304/CCS	0.144114
M64212_210919_105054/20448471/CCS	0.00270713
M64212_210919_105054/20449148/CCS	0.212208
M64212_210919_105054/20449453/CCS	0.483399
M64212_210919_105054/20513919/CCS.1	0.414742
M64212_210919_105054/20514395/CCS	0.000823854
M64212_210919_105054/20514702/CCS	0.00483318
M64212_210919_105054/20514766/CCS	0.000421634
M64212_210919_105054/20514855/CCS	0.00823813
M64212_210919_105054/20514993/CCS	0.33332
M64212_210919_105054/20579130/CCS	0.0257666
M64212_210919_105054/20579214/CCS	0.303408
M64212_210919_105054/20579938/CCS	0.164296
M64212_210919_105054/20580487/CCS	0.00687003
M64212_210919_105054/20580543/CCS.1	0.0393873
M64212_210919_105054/20580722/CCS	0.374628
M64212_210919_105054/20581045/CCS	0.362419
M64212_210919_105054/20643939/CCS	0.161148
M64212_210919_105054/20645484/CCS.2	0.35596
M64212_210919_105054/20645544/CCS.2	0.0103398
M64212_210919_105054/20709888/CCS.1	0.147755
M64212_210919_105054/20710039/CCS	0.0180861
M64212_210919_105054/20710147/CCS.3	0.0577042
M64212_210919_105054/20711440/CCS	0.0129689
M64212_210919_105054/20775198/CCS	0.125641
M64212_210919_105054/20776941/CCS	0.0466075
M64212_210919_105054/20777223/CCS.1	0.103135
M64212_210919_105054/20777641/CCS	0.0186874
M64212_210919_105054/20841235/CCS	0.436707
M64212_210919_105054/20843316/CCS	0.0888076
M64212_210919_105054/20907722/CCS	0.0326395
M64212_210919_105054/20908813/CCS	0.481599
M64212_210919_105054/20972003/CCS	0.278418
M64212_210919_105054/20972220/CCS	0.0207482
M64212_210919_105054/20973227/CCS	0.335602
M64212_210919_105054/20974110/CCS.1	0.0554791
M64212_210919_105054/20974327/CCS	0.0228781
M64212_210919_105054/21037341/CCS	0.0864894
M64212_210919_105054/21038031/CCS	0.0533266
M64212_210919_105054/21102655/CCS	0.0140817
M64212_210919_105054/21104714/CCS.2	0.120026
M64212_210919_105054/21169024/CCS	0.357178
M64212_210919_105054/21169435/CCS.1	0.00366598
M64212_210919_105054/21233811/CCS.1	0.392626
M64212_210919_105054/21235088/CCS	0.0299452
M64212_210919_105054/21235377/CCS.1	0.00327627
M64212_210919_105054/21235798/CCS	0.0578171
TRANSCRIPT/16	0.0783149
TRANSCRIPT/72	0.0200522
TRANSCRIPT/107	0.301957
TRANSCRIPT/135	0.0429678
TRANSCRIPT/187	0.391221
TRANSCRIPT/236	0.326943
TRANSCRIPT/243	0.186921
TRANSCRIPT/280	0.00471363
TRANSCRIPT/405	3.19415e-05
TRANSCRIPT/505	0.00477838
TRANSCRIPT/525	0.066823
TRANSCRIPT/594	0.0362756
TRANSCRIPT/624	0.320866
TRANSCRIPT/721	0.151075
TRANSCRIPT/733	0.253275
TRANSCRIPT/734	0.0724087
TRANSCRIPT/775	0.365755
TRANSCRIPT/816	0.00482607
TRANSCRIPT/896	0.211498
TRANSCRIPT/898	0.336772
TRANSCRIPT/907	0.0740415
TRANSCRIPT/919	0.000503877
TRANSCRIPT/951	0.125499
TRANSCRIPT/957	0.125354
TRANSCRIPT/1093	0.0641807
TRANSCRIPT/1122	0.0232735
TRANSCRIPT/1154	0.215499
TRANSCRIPT/1161	0.0589528
TRANSCRIPT/1227	0.10195
TRANSCRIPT/1298	0.00488409
TRANSCRIPT/1361	0.0381042
TRANSCRIPT/1368	0.000726531
TRANSCRIPT/1372	0.291157
TRANSCRIPT/1421	0.127105
TRANSCRIPT/1474	0.0550879
TRANSCRIPT/1502	0.134148
TRANSCRIPT/1567	0.0665865
TRANSCRIPT/1615	0.328512
TRANSCRIPT/1635	0.43472
TRANSCRIPT/1724	0.0183317
TRANSCRIPT/1773	0.340934
TRANSCRIPT/1774	0.0384934
TRANSCRIPT/1781	0.017892
TRANSCRIPT/1828	0.0432918
TRANSCRIPT/1853	0.0524273
TRANSCRIPT/1857	0.00492396
TRANSCRIPT/2251	0.174668
TRANSCRIPT/2362	0.0325891
TRANSCRIPT/2423	0.000460544
TRANSCRIPT/2509	0.00649878
TRANSCRIPT/2625	0.00193678
TRANSCRIPT/2748	0.00872473
TRANSCRIPT/2763	9.60883e-05
TRANSCRIPT/2787	0.0177083
TRANSCRIPT/2932	0.000768049
TRANSCRIPT/3007	0.0251846
TRANSCRIPT/3107	0.0103929
TRANSCRIPT/3129	0.0349723
TRANSCRIPT/3257	0.115785
TRANSCRIPT/3304	0.108239
TRANSCRIPT/3308	0.0288826
TRANSCRIPT/3337	0.00662326
TRANSCRIPT/3419	0.262028
TRANSCRIPT/3454	0.00147605
TRANSCRIPT/3501	0.00221663
TRANSCRIPT/3581	0.0207949
TRANSCRIPT/3617	0.00075198
TRANSCRIPT/3658	0.022798
TRANSCRIPT/3776	0.109646
TRANSCRIPT/3787	0.473589
TRANSCRIPT/3790	0.3145
TRANSCRIPT/3796	0.00831657
TRANSCRIPT/3798	0.00142018
TRANSCRIPT/3877	0.0178519
TRANSCRIPT/3892	0.0342302
TRANSCRIPT/3958	0.000590301
TRANSCRIPT/4108	0.37935
TRANSCRIPT/4122	0.313288
TRANSCRIPT/4148	0.0230433
TRANSCRIPT/4166	0.0106216
TRANSCRIPT/4168	0.00278786
TRANSCRIPT/4249	0.000245134
TRANSCRIPT/4275	0.017616
TRANSCRIPT/4317	0.00375913
TRANSCRIPT/4355	0.0224039
TRANSCRIPT/4369	0.0126679
TRANSCRIPT/4381	0.00780678
TRANSCRIPT/4396	0.00527314
TRANSCRIPT/4416	0.019844
TRANSCRIPT/4449	7.21812e-06
TRANSCRIPT/4451	0.000608213
TRANSCRIPT/4486	0.00845145
TRANSCRIPT/4488	0.074263
TRANSCRIPT/4518	0.0212181
TRANSCRIPT/4535	0.0185058
TRANSCRIPT/4569	0.0868633
TRANSCRIPT/4571	0.000458138
TRANSCRIPT/4607	0.000355763
TRANSCRIPT/4620	0.000699817
TRANSCRIPT/4675	0.00544616
TRANSCRIPT/4712	0.103169
TRANSCRIPT/4820	0.018955
TRANSCRIPT/4887	0.00272211
TRANSCRIPT/4927	0.0309056
TRANSCRIPT/4950	0.0014577
TRANSCRIPT/4965	0.294041
TRANSCRIPT/4983	0.168817
TRANSCRIPT/5003	0.024949
TRANSCRIPT/5030	0.468714
TRANSCRIPT/5088	0.304091
TRANSCRIPT/5094	0.00298533
TRANSCRIPT/5107	0.00245455
TRANSCRIPT/5197	0.0175773
TRANSCRIPT/5208	0.199059
TRANSCRIPT/5292	0.000824039
TRANSCRIPT/5299	0.00296932
TRANSCRIPT/5300	0.126911
TRANSCRIPT/5320	0.00103462
TRANSCRIPT/5343	0.00384571
TRANSCRIPT/5352	0.00103102
TRANSCRIPT/5377	0.00501325
TRANSCRIPT/5390	0.0163732
TRANSCRIPT/5432	0.03109
TRANSCRIPT/5497	0.301943
TRANSCRIPT/5508	0.424545
TRANSCRIPT/5510	0.00294305
TRANSCRIPT/5523	0.000657616
TRANSCRIPT/5576	0.0180161
TRANSCRIPT/5586	0.02846
TRANSCRIPT/5629	0.250677
TRANSCRIPT/5638	0.000383208
TRANSCRIPT/5646	0.000865992
TRANSCRIPT/5703	0.159347
TRANSCRIPT/5728	0.000189856
TRANSCRIPT/5764	0.311768
TRANSCRIPT/5786	0.0152934
TRANSCRIPT/5794	0.408374
TRANSCRIPT/5818	0.0171432
TRANSCRIPT/5864	0.019048
TRANSCRIPT/5873	0.00164223
TRANSCRIPT/5878	0.00204182
TRANSCRIPT/5886	0.0928473
TRANSCRIPT/5892	0.174156
TRANSCRIPT/5942	0.00574237
TRANSCRIPT/5949	0.173063
TRANSCRIPT/5974	0.00293736
TRANSCRIPT/5977	0.00122751
TRANSCRIPT/5984	0.230488
TRANSCRIPT/5995	0.00249823
TRANSCRIPT/6006	0.000974246
TRANSCRIPT/6095	0.00973304
TRANSCRIPT/6106	0.224912
TRANSCRIPT/6142	0.000889511
TRANSCRIPT/6163	0.00120635
TRANSCRIPT/6166	0.0466949
TRANSCRIPT/6178	0.00103402
TRANSCRIPT/6211	0.113851
TRANSCRIPT/6268	0.00020957
TRANSCRIPT/6327	0.06899
TRANSCRIPT/6353	0.00608377
TRANSCRIPT/6375	0.00883471
TRANSCRIPT/6383	0.000326166
TRANSCRIPT/6399	0.00184756
TRANSCRIPT/6425	0.348857
TRANSCRIPT/6432	0.342634
TRANSCRIPT/6436	0.0131386
TRANSCRIPT/6545	0.00017328
TRANSCRIPT/6551	0.000117288
TRANSCRIPT/6590	0.0329147
TRANSCRIPT/6591	0.384807
TRANSCRIPT/6642	0.494621
TRANSCRIPT/6650	0.00112435
TRANSCRIPT/6653	0.00231765
TRANSCRIPT/6660	0.409137
TRANSCRIPT/6665	0.0249507
TRANSCRIPT/6708	0.00223538
TRANSCRIPT/6713	0.284952
TRANSCRIPT/6827	0.000751585
TRANSCRIPT/6845	0.0116859
TRANSCRIPT/6847	0.013739
TRANSCRIPT/6883	0.00537078
TRANSCRIPT/6884	0.293424
TRANSCRIPT/6923	0.442822
TRANSCRIPT/6933	0.00163552
TRANSCRIPT/6978	0.00885346
TRANSCRIPT/6980	0.0637385
TRANSCRIPT/6998	0.49857
TRANSCRIPT/7048	0.00708368
TRANSCRIPT/7052	0.257611
TRANSCRIPT/7079	0.200364
TRANSCRIPT/7091	0.00216694
TRANSCRIPT/7102	0.00572476
TRANSCRIPT/7113	0.000786052
TRANSCRIPT/7128	0.00189911
TRANSCRIPT/7132	0.00837075
TRANSCRIPT/7179	0.000334825
TRANSCRIPT/7221	0.000879405
TRANSCRIPT/7223	0.00023027
TRANSCRIPT/7282	0.00592146
TRANSCRIPT/7361	0.0134584
TRANSCRIPT/7397	0.00374062
TRANSCRIPT/7450	6.57129e-05
TRANSCRIPT/7484	0.00229955
TRANSCRIPT/7510	0.19525
TRANSCRIPT/7513	0.342619
TRANSCRIPT/7518	0.00317603
TRANSCRIPT/7534	0.000866626
TRANSCRIPT/7536	0.000695429
TRANSCRIPT/7541	0.0697278
TRANSCRIPT/7564	0.00097049
TRANSCRIPT/7592	0.166216
TRANSCRIPT/7630	0.000470458
TRANSCRIPT/7631	0.000281877
TRANSCRIPT/7659	0.0276054
TRANSCRIPT/7701	0.000529038
TRANSCRIPT/7707	0.00298649
TRANSCRIPT/7708	0.193997
TRANSCRIPT/7738	0.000190676
TRANSCRIPT/7749	0.00394687
TRANSCRIPT/7774	0.292854
TRANSCRIPT/7814	0.360829
TRANSCRIPT/7913	0.00829728
TRANSCRIPT/7929	0.035671
TRANSCRIPT/7934	0.278791
TRANSCRIPT/7940	0.0970722
TRANSCRIPT/7965	0.00516031
TRANSCRIPT/7975	0.00209731
TRANSCRIPT/7979	0.000296433
TRANSCRIPT/7980	0.00119629
TRANSCRIPT/7982	0.275191
TRANSCRIPT/8004	4.96475e-05
TRANSCRIPT/8025	0.000758467
TRANSCRIPT/8026	0.000148902
TRANSCRIPT/8066	0.00112162
TRANSCRIPT/8081	0.00434452
TRANSCRIPT/8119	0.00527933
TRANSCRIPT/8121	0.00101879
TRANSCRIPT/8149	0.371807
TRANSCRIPT/8159	0.000785875
TRANSCRIPT/8206	0.146989
TRANSCRIPT/8209	0.0489599
TRANSCRIPT/8225	0.00128913
TRANSCRIPT/8239	0.000970416
TRANSCRIPT/8252	0.00335618
TRANSCRIPT/8256	0.447996
TRANSCRIPT/8266	0.0224184
TRANSCRIPT/8295	0.00755534
TRANSCRIPT/8300	0.148567
TRANSCRIPT/8323	0.30215
TRANSCRIPT/8337	0.00266401
TRANSCRIPT/8347	0.000185521
TRANSCRIPT/8355	0.00163891
TRANSCRIPT/8364	0.00525684
TRANSCRIPT/8372	0.00022465
TRANSCRIPT/8411	0.0924327
TRANSCRIPT/8416	0.172345
TRANSCRIPT/8452	0.357153
TRANSCRIPT/8499	0.0582818
TRANSCRIPT/8502	8.94163e-05
TRANSCRIPT/8507	0.000337816
TRANSCRIPT/8521	0.186342
TRANSCRIPT/8558	0.268588
TRANSCRIPT/8570	0.000256978
TRANSCRIPT/8579	0.000322355
TRANSCRIPT/8591	0.0220627
TRANSCRIPT/8592	0.187982
TRANSCRIPT/8593	0.367342
TRANSCRIPT/8613	0.0283725
TRANSCRIPT/8622	0.000878258
TRANSCRIPT/8628	0.0026918
TRANSCRIPT/8640	0.00227412
TRANSCRIPT/8687	0.00224612
TRANSCRIPT/8688	0.0021481
TRANSCRIPT/8691	0.033818
TRANSCRIPT/8704	0.00178758
TRANSCRIPT/8744	0.00447738
TRANSCRIPT/8752	0.00107882
TRANSCRIPT/8785	0.00331115
TRANSCRIPT/8793	0.00066461
TRANSCRIPT/8813	0.000853073
TRANSCRIPT/8817	0.00323652
TRANSCRIPT/8839	0.452273
TRANSCRIPT/8868	0.41548
TRANSCRIPT/8883	0.000921451
TRANSCRIPT/8889	0.000731596
TRANSCRIPT/8900	3.12849e-05
TRANSCRIPT/8907	0.0030494
TRANSCRIPT/8924	0.000617177
TRANSCRIPT/8932	0.267737
TRANSCRIPT/8946	0.43701
TRANSCRIPT/8977	0.000289276
TRANSCRIPT/8992	0.318389
TRANSCRIPT/8998	0.0139648
TRANSCRIPT/9002	0.0101369
TRANSCRIPT/9030	0.0155744
TRANSCRIPT/9037	0.000327422
TRANSCRIPT/9046	0.000313943
TRANSCRIPT/9055	0.0340938
TRANSCRIPT/9056	0.000559215
TRANSCRIPT/9063	0.000623891
TRANSCRIPT/9093	0.371628
TRANSCRIPT/9099	0.00383594
TRANSCRIPT/9115	0.00254931
TRANSCRIPT/9136	0.00122421
TRANSCRIPT/9141	0.200973
TRANSCRIPT/9176	0.446376
TRANSCRIPT/9193	0.499985
TRANSCRIPT/9220	0.00504443
TRANSCRIPT/9250	0.00992944
TRANSCRIPT/9269	0.0429605
TRANSCRIPT/9276	0.000882224
TRANSCRIPT/9280	0.0810228
TRANSCRIPT/9282	0.197864
TRANSCRIPT/9297	0.0111824
TRANSCRIPT/9304	0.478201
TRANSCRIPT/9335	0.0188314
TRANSCRIPT/9346	0.00767168
TRANSCRIPT/9376	0.00077775
TRANSCRIPT/9379	0.000249384
TRANSCRIPT/9380	0.00258517
TRANSCRIPT/9399	0.000751485
TRANSCRIPT/9418	0.103228
TRANSCRIPT/9420	0.408946
TRANSCRIPT/9441	3.91628e-05
TRANSCRIPT/9446	0.000599601
TRANSCRIPT/9457	0.157632
TRANSCRIPT/9465	0.000755765
TRANSCRIPT/9513	0.000419672
TRANSCRIPT/9525	0.472754
TRANSCRIPT/9535	0.000838771
TRANSCRIPT/9554	0.0048241
TRANSCRIPT/9592	0.122721
TRANSCRIPT/9610	0.0182141
TRANSCRIPT/9614	0.0171816
TRANSCRIPT/9640	0.413255
TRANSCRIPT/9651	0.000273645
TRANSCRIPT/9652	0.000607014
TRANSCRIPT/9660	0.0353414
TRANSCRIPT/9680	0.00705645
TRANSCRIPT/9713	0.432463
TRANSCRIPT/9734	0.00440352
TRANSCRIPT/9739	0.136769
TRANSCRIPT/9768	0.000547919
TRANSCRIPT/9776	0.00139779
TRANSCRIPT/9782	0.0397964
TRANSCRIPT/9785	0.195654
TRANSCRIPT/9809	0.250711
TRANSCRIPT/9816	0.0019249
TRANSCRIPT/9836	0.232915
TRANSCRIPT/9895	0.278356
TRANSCRIPT/9905	0.000569478
TRANSCRIPT/9928	0.00177726
TRANSCRIPT/9930	0.487482
TRANSCRIPT/9937	0.147641
TRANSCRIPT/9969	0.000996662
TRANSCRIPT/9982	0.000327188
TRANSCRIPT/10000	0.441763
TRANSCRIPT/10006	0.351525
TRANSCRIPT/10078	0.0442981
TRANSCRIPT/10119	0.378666
TRANSCRIPT/10134	0.000791559
TRANSCRIPT/10136	0.149545
TRANSCRIPT/10139	7.94017e-05
TRANSCRIPT/10142	0.0021424
TRANSCRIPT/10147	0.308854
TRANSCRIPT/10183	3.65734e-05
TRANSCRIPT/10205	0.000720797
TRANSCRIPT/10239	0.225432
TRANSCRIPT/10266	0.0273198
TRANSCRIPT/10275	0.00138658
TRANSCRIPT/10292	0.242782
TRANSCRIPT/10320	1.55114e-05
TRANSCRIPT/10340	0.23017
TRANSCRIPT/10377	0.00179779
TRANSCRIPT/10378	0.00110412
TRANSCRIPT/10391	0.00696508
TRANSCRIPT/10404	0.00510942
TRANSCRIPT/10405	0.00583556
TRANSCRIPT/10426	0.394021
TRANSCRIPT/10439	0.384636
TRANSCRIPT/10459	0.00894535
TRANSCRIPT/10463	0.000132752
TRANSCRIPT/10467	0.00031221
TRANSCRIPT/10476	0.00885188
TRANSCRIPT/10494	0.0120116
TRANSCRIPT/10498	0.0476124
TRANSCRIPT/10516	0.0020503
TRANSCRIPT/10520	0.00205189
TRANSCRIPT/10524	0.000448181
TRANSCRIPT/10560	0.169523
TRANSCRIPT/10561	0.0197841
TRANSCRIPT/10563	0.313647
TRANSCRIPT/10576	0.00201233
TRANSCRIPT/10578	0.00444858
TRANSCRIPT/10618	0.318021
TRANSCRIPT/10627	0.0655639
TRANSCRIPT/10628	0.160384
TRANSCRIPT/10629	0.0166804
TRANSCRIPT/10630	0.0943095
TRANSCRIPT/10642	0.00119078
TRANSCRIPT/10655	0.00931808
TRANSCRIPT/10676	0.00208395
TRANSCRIPT/10686	0.0798672
TRANSCRIPT/10690	0.0707063
TRANSCRIPT/10696	0.160405
TRANSCRIPT/10727	0.220193
TRANSCRIPT/10728	0.0012581
TRANSCRIPT/10744	0.00783542
TRANSCRIPT/10788	0.0456086
TRANSCRIPT/10795	0.313234
TRANSCRIPT/10799	0.000572264
TRANSCRIPT/10814	0.0219224
TRANSCRIPT/10821	0.0755516
TRANSCRIPT/10872	0.310403
TRANSCRIPT/10889	0.193171
TRANSCRIPT/10896	0.000336448
TRANSCRIPT/10899	0.000571974
TRANSCRIPT/10906	0.00048463
TRANSCRIPT/10919	0.00674898
TRANSCRIPT/10928	0.0311317
TRANSCRIPT/10932	0.000764124
TRANSCRIPT/10941	0.00139026
TRANSCRIPT/10954	0.00071935
TRANSCRIPT/10974	0.00104377
TRANSCRIPT/10985	0.0158169
TRANSCRIPT/10987	0.00503737
TRANSCRIPT/10997	0.0368513
TRANSCRIPT/11050	0.00109779
TRANSCRIPT/11056	0.00301695
TRANSCRIPT/11065	0.065629
TRANSCRIPT/11070	0.201705
TRANSCRIPT/11075	0.000498269
TRANSCRIPT/11092	0.285363
TRANSCRIPT/11102	0.000986359
TRANSCRIPT/11107	0.34094
TRANSCRIPT/11136	0.484808
TRANSCRIPT/11144	0.00244676
TRANSCRIPT/11149	0.000942454
TRANSCRIPT/11165	0.00242639
TRANSCRIPT/11179	0.33366
TRANSCRIPT/11183	0.00532967
TRANSCRIPT/11184	0.000572605
TRANSCRIPT/11213	0.000313853
TRANSCRIPT/11217	0.00410866
TRANSCRIPT/11222	0.176513
TRANSCRIPT/11237	0.37605
TRANSCRIPT/11243	0.00347161
TRANSCRIPT/11263	0.160288
TRANSCRIPT/11266	0.00783085
TRANSCRIPT/11281	0.322512
TRANSCRIPT/11291	0.000911557
TRANSCRIPT/11321	0.000371811
TRANSCRIPT/11324	0.000812379
TRANSCRIPT/11328	0.159436
TRANSCRIPT/11345	0.00714038
TRANSCRIPT/11372	0.000858265
TRANSCRIPT/11382	0.317772
TRANSCRIPT/11387	0.294959
TRANSCRIPT/11397	0.00228692
TRANSCRIPT/11406	0.000277257
TRANSCRIPT/11407	0.0014513
TRANSCRIPT/11409	0.00269626
TRANSCRIPT/11414	0.00188382
TRANSCRIPT/11434	0.00126196
TRANSCRIPT/11455	4.92059e-05
TRANSCRIPT/11458	0.0519459
TRANSCRIPT/11469	0.00422863
TRANSCRIPT/11479	0.00431212
TRANSCRIPT/11512	0.0176702
TRANSCRIPT/11513	0.167324
TRANSCRIPT/11516	0.000193194
TRANSCRIPT/11522	0.3008
TRANSCRIPT/11539	0.125679
TRANSCRIPT/11544	0.000235568
TRANSCRIPT/11554	0.0560788
TRANSCRIPT/11574	0.432602
TRANSCRIPT/11581	0.115107
TRANSCRIPT/11594	0.000864732
TRANSCRIPT/11620	0.000496595
TRANSCRIPT/11646	0.259207
TRANSCRIPT/11661	0.412574
TRANSCRIPT/11673	0.131564
TRANSCRIPT/11695	0.368557
TRANSCRIPT/11696	0.000337297
TRANSCRIPT/11711	0.0109457
TRANSCRIPT/11720	0.000593226
TRANSCRIPT/11738	0.000308125
TRANSCRIPT/11750	0.418887
TRANSCRIPT/11804	5.45669e-05
TRANSCRIPT/11824	0.00864309
TRANSCRIPT/11846	0.000748326
TRANSCRIPT/11870	0.000213506
TRANSCRIPT/11880	0.307963
TRANSCRIPT/11888	0.000383994
TRANSCRIPT/11896	0.242663
TRANSCRIPT/11898	0.119876
TRANSCRIPT/11934	0.0117595
TRANSCRIPT/11947	0.0355255
TRANSCRIPT/11965	0.380567
TRANSCRIPT/11979	0.00398294
TRANSCRIPT/11990	0.0207809
TRANSCRIPT/12015	0.181356
TRANSCRIPT/12016	0.000505955
TRANSCRIPT/12020	0.112334
TRANSCRIPT/12027	0.243519
TRANSCRIPT/12048	0.0386801
TRANSCRIPT/12052	0.031202
TRANSCRIPT/12056	4.72499e-05
TRANSCRIPT/12079	0.00155281
TRANSCRIPT/12093	0.000148714
TRANSCRIPT/12097	0.491998
TRANSCRIPT/12098	0.00762949
TRANSCRIPT/12139	0.000277991
TRANSCRIPT/12140	0.00115475
TRANSCRIPT/12147	0.029226
TRANSCRIPT/12149	0.00143417
TRANSCRIPT/12163	0.172956
TRANSCRIPT/12181	0.287151
TRANSCRIPT/12198	0.000395789
TRANSCRIPT/12199	0.0480857
TRANSCRIPT/12206	0.000674382
TRANSCRIPT/12257	0.000407938
TRANSCRIPT/12270	0.00109898
TRANSCRIPT/12275	0.00128641
TRANSCRIPT/12279	0.0985334
TRANSCRIPT/12283	0.000259066
TRANSCRIPT/12286	0.0011534
TRANSCRIPT/12287	0.000190245
TRANSCRIPT/12288	0.00142037
TRANSCRIPT/12302	0.00369124
TRANSCRIPT/12310	0.0339611
TRANSCRIPT/12315	0.000169915
TRANSCRIPT/12325	0.388539
TRANSCRIPT/12343	0.00025456
TRANSCRIPT/12347	0.000415342
TRANSCRIPT/12357	0.00502055
TRANSCRIPT/12373	0.00020666
TRANSCRIPT/12383	0.339021
TRANSCRIPT/12384	0.00010689
TRANSCRIPT/12394	0.0016373
TRANSCRIPT/12397	0.00108986
TRANSCRIPT/12403	0.20854
TRANSCRIPT/12405	0.0031834
TRANSCRIPT/12422	0.297697
TRANSCRIPT/12426	0.00097832
TRANSCRIPT/12445	0.000159118
TRANSCRIPT/12453	0.00118775
TRANSCRIPT/12473	3.80817e-05
TRANSCRIPT/12478	0.146494
TRANSCRIPT/12497	0.0604243
TRANSCRIPT/12501	0.343431
TRANSCRIPT/12502	0.000322752
TRANSCRIPT/12503	0.00155344
TRANSCRIPT/12525	0.00770135
TRANSCRIPT/12528	0.407737
TRANSCRIPT/12530	0.225972
TRANSCRIPT/12584	0.000281483
TRANSCRIPT/12603	0.0126295
TRANSCRIPT/12605	0.000250996
TRANSCRIPT/12631	0.0036573
TRANSCRIPT/12634	0.000604842
TRANSCRIPT/12635	0.0006873
TRANSCRIPT/12646	0.000447248
TRANSCRIPT/12663	0.443332
TRANSCRIPT/12670	0.000921892
TRANSCRIPT/12677	0.0758778
TRANSCRIPT/12688	8.27783e-06
TRANSCRIPT/12695	0.00103828
TRANSCRIPT/12699	0.000548711
TRANSCRIPT/12728	0.152006
TRANSCRIPT/12729	0.00131843
TRANSCRIPT/12744	0.000481579
TRANSCRIPT/12745	0.217217
TRANSCRIPT/12750	0.00898481
TRANSCRIPT/12752	4.22682e-05
TRANSCRIPT/12777	0.000789078
TRANSCRIPT/12781	0.00456168
TRANSCRIPT/12787	0.0521228
TRANSCRIPT/12792	0.00118418
TRANSCRIPT/12801	0.00117411
TRANSCRIPT/12809	0.000154158
TRANSCRIPT/12830	0.0039315
TRANSCRIPT/12835	0.0147838
TRANSCRIPT/12840	0.00169138
TRANSCRIPT/12843	7.24264e-05
TRANSCRIPT/12852	0.0267975
TRANSCRIPT/12864	0.000116915
TRANSCRIPT/12867	0.102123
TRANSCRIPT/12871	0.00167556
TRANSCRIPT/12885	0.353265
TRANSCRIPT/12896	0.000343326
TRANSCRIPT/12898	0.313445
TRANSCRIPT/12899	0.0175447
TRANSCRIPT/12905	0.279467
TRANSCRIPT/12918	0.00018476
TRANSCRIPT/12920	0.00382868
TRANSCRIPT/12927	0.0197736
TRANSCRIPT/12938	7.30068e-05
TRANSCRIPT/12996	0.147355
TRANSCRIPT/12998	6.72468e-05
TRANSCRIPT/13005	0.463589
TRANSCRIPT/13015	0.000732075
TRANSCRIPT/13016	9.42855e-05
TRANSCRIPT/13018	0.208806
TRANSCRIPT/13019	0.00436362
TRANSCRIPT/13027	0.0709398
TRANSCRIPT/13032	0.000188423
TRANSCRIPT/13033	0.0195291
TRANSCRIPT/13036	0.0635659
TRANSCRIPT/13048	0.157343
TRANSCRIPT/13053	0.000530169
TRANSCRIPT/13062	0.00468722
TRANSCRIPT/13072	0.295635
TRANSCRIPT/13073	6.01913e-05
TRANSCRIPT/13074	0.00469612
TRANSCRIPT/13079	0.152126
TRANSCRIPT/13085	0.0019984
TRANSCRIPT/13102	0.0284565
TRANSCRIPT/13107	0.0311901
TRANSCRIPT/13115	0.00168574
TRANSCRIPT/13121	0.00128817
TRANSCRIPT/13123	0.000199064
TRANSCRIPT/13149	0.00393597
TRANSCRIPT/13168	0.122559
TRANSCRIPT/13173	0.00230708
TRANSCRIPT/13191	0.0937543
TRANSCRIPT/13208	0.174189
TRANSCRIPT/13209	0.0187004
TRANSCRIPT/13222	0.171448
TRANSCRIPT/13242	0.00257508
TRANSCRIPT/13243	0.401937
TRANSCRIPT/13250	0.0140904
TRANSCRIPT/13259	0.0522898
TRANSCRIPT/13276	0.160318
TRANSCRIPT/13281	0.00115771
TRANSCRIPT/13308	0.000235529
TRANSCRIPT/13322	0.00432741
TRANSCRIPT/13326	0.294643
TRANSCRIPT/13342	0.16065
TRANSCRIPT/13366	0.311642
TRANSCRIPT/13367	0.000905315
TRANSCRIPT/13369	0.0352289
TRANSCRIPT/13382	0.209893
TRANSCRIPT/13385	0.0436503
TRANSCRIPT/13389	0.0499878
TRANSCRIPT/13392	0.414078
TRANSCRIPT/13395	0.482088
TRANSCRIPT/13400	0.0461445
TRANSCRIPT/13426	0.0432977
TRANSCRIPT/13430	0.0778469
TRANSCRIPT/13444	0.301577
TRANSCRIPT/13469	0.0483398
TRANSCRIPT/13480	0.000789394
TRANSCRIPT/13489	0.000167282
TRANSCRIPT/13492	0.000181999
TRANSCRIPT/13499	0.21991
TRANSCRIPT/13519	0.230713
TRANSCRIPT/13543	0.418399
TRANSCRIPT/13554	0.045975
TRANSCRIPT/13570	0.00276163
TRANSCRIPT/13584	0.0048518
TRANSCRIPT/13591	0.0037666
TRANSCRIPT/13600	9.97261e-05
TRANSCRIPT/13612	0.00567346
TRANSCRIPT/13613	8.22272e-05
TRANSCRIPT/13614	0.00318617
TRANSCRIPT/13627	0.00219448
TRANSCRIPT/13628	0.0625025
TRANSCRIPT/13632	0.00127502
TRANSCRIPT/13635	0.346385
TRANSCRIPT/13638	0.390045
TRANSCRIPT/13641	0.331512
TRANSCRIPT/13656	0.00506724
TRANSCRIPT/13659	0.0451188
TRANSCRIPT/13660	0.000265177
TRANSCRIPT/13693	0.316624
TRANSCRIPT/13705	0.0395568
TRANSCRIPT/13725	0.000185085
TRANSCRIPT/13728	0.0025875
TRANSCRIPT/13732	0.000369808
TRANSCRIPT/13740	0.0137678
TRANSCRIPT/13742	0.188756
TRANSCRIPT/13743	0.0007618
TRANSCRIPT/13749	0.361015
TRANSCRIPT/13752	0.000215741
TRANSCRIPT/13757	0.117024
TRANSCRIPT/13788	0.00170881
TRANSCRIPT/13799	0.000176864
TRANSCRIPT/13802	0.259901
TRANSCRIPT/13817	0.124635
TRANSCRIPT/13832	0.0619681
TRANSCRIPT/13844	0.390156
TRANSCRIPT/13860	0.0332537
TRANSCRIPT/13867	0.000519413
TRANSCRIPT/13886	0.000501781
TRANSCRIPT/13888	0.459604
TRANSCRIPT/13896	0.218618
TRANSCRIPT/13905	0.00126289
TRANSCRIPT/13912	0.0166107
TRANSCRIPT/13918	0.00206499
TRANSCRIPT/13924	0.0144514
TRANSCRIPT/13937	0.226805
TRANSCRIPT/13942	0.0953153
TRANSCRIPT/13943	0.000262645
TRANSCRIPT/13946	0.00168249
TRANSCRIPT/13951	0.00824932
TRANSCRIPT/13965	0.000168308
TRANSCRIPT/13968	0.0479044
TRANSCRIPT/13969	0.0001949
TRANSCRIPT/13980	0.468102
TRANSCRIPT/13987	0.00486441
TRANSCRIPT/14000	0.187779
TRANSCRIPT/14010	0.0152204
TRANSCRIPT/14011	0.000169745
TRANSCRIPT/14015	0.434491
TRANSCRIPT/14021	0.000135538
TRANSCRIPT/14032	0.219524
TRANSCRIPT/14034	0.0178302
TRANSCRIPT/14043	0.00447306
TRANSCRIPT/14052	0.0279405
TRANSCRIPT/14066	0.449982
TRANSCRIPT/14073	0.00113301
TRANSCRIPT/14093	0.137264
TRANSCRIPT/14126	0.00022714
TRANSCRIPT/14133	0.0681317
TRANSCRIPT/14139	3.86365e-05
TRANSCRIPT/14148	0.36069
TRANSCRIPT/14149	0.000288686
TRANSCRIPT/14160	0.302916
TRANSCRIPT/14163	0.00652452
TRANSCRIPT/14177	0.00171342
TRANSCRIPT/14180	0.432753
TRANSCRIPT/14202	0.00321307
TRANSCRIPT/14212	0.279115
TRANSCRIPT/14228	0.000409415
TRANSCRIPT/14238	3.5425e-05
TRANSCRIPT/14246	0.276407
TRANSCRIPT/14250	0.00126102
TRANSCRIPT/14252	0.00493047
TRANSCRIPT/14256	0.00227955
TRANSCRIPT/14273	0.0340034
TRANSCRIPT/14289	0.45861
TRANSCRIPT/14296	0.00050564
TRANSCRIPT/14315	5.64622e-05
TRANSCRIPT/14325	0.000465232
TRANSCRIPT/14332	0.0938957
TRANSCRIPT/14333	0.297584
TRANSCRIPT/14339	0.112825
TRANSCRIPT/14342	0.00040837
TRANSCRIPT/14343	0.29147
TRANSCRIPT/14346	0.0309097
TRANSCRIPT/14373	0.00411419
TRANSCRIPT/14374	0.00177871
TRANSCRIPT/14375	0.233314
TRANSCRIPT/14377	0.000696356
TRANSCRIPT/14387	0.130799
TRANSCRIPT/14388	6.69182e-05
TRANSCRIPT/14402	0.482669
TRANSCRIPT/14407	0.202885
TRANSCRIPT/14415	0.0071644
TRANSCRIPT/14416	0.0346884
TRANSCRIPT/14430	0.0074911
TRANSCRIPT/14432	0.00133777
TRANSCRIPT/14450	0.0238439
TRANSCRIPT/14467	0.413357
TRANSCRIPT/14478	0.0718567
TRANSCRIPT/14481	0.0847938
TRANSCRIPT/14493	0.000324565
TRANSCRIPT/14536	0.345075
TRANSCRIPT/14538	0.00260175
TRANSCRIPT/14540	0.000529699
TRANSCRIPT/14552	0.00194906
TRANSCRIPT/14559	0.0355825
TRANSCRIPT/14574	0.000226275
TRANSCRIPT/14581	0.00242215
TRANSCRIPT/14590	0.000343038
TRANSCRIPT/14611	0.399756
TRANSCRIPT/14619	0.00155014
TRANSCRIPT/14623	0.214663
TRANSCRIPT/14624	0.0031383
TRANSCRIPT/14670	0.000131186
TRANSCRIPT/14697	0.426439
TRANSCRIPT/14700	0.000118072
TRANSCRIPT/14702	0.414647
TRANSCRIPT/14710	0.0574667
TRANSCRIPT/14719	0.34279
TRANSCRIPT/14721	0.0321999
TRANSCRIPT/14722	4.12167e-05
TRANSCRIPT/14723	0.0919168
TRANSCRIPT/14727	0.000352738
TRANSCRIPT/14732	0.347697
TRANSCRIPT/14736	0.00432993
TRANSCRIPT/14748	0.368486
TRANSCRIPT/14768	0.000680838
TRANSCRIPT/14785	0.193291
TRANSCRIPT/14796	0.359432
TRANSCRIPT/14799	0.192173
TRANSCRIPT/14811	9.73237e-05
TRANSCRIPT/14815	0.460756
TRANSCRIPT/14816	0.457133
TRANSCRIPT/14839	0.00107539
TRANSCRIPT/14841	0.00105696
TRANSCRIPT/14865	0.379366
TRANSCRIPT/14878	0.00177409
TRANSCRIPT/14881	0.401264
TRANSCRIPT/14885	0.00413564
TRANSCRIPT/14896	0.18981
TRANSCRIPT/14904	0.354169
TRANSCRIPT/14906	0.176662
TRANSCRIPT/14912	0.000206288
TRANSCRIPT/14927	0.00286189
TRANSCRIPT/14930	0.000435885
TRANSCRIPT/14934	0.309311
TRANSCRIPT/14939	0.00146439
TRANSCRIPT/14956	0.000885945
TRANSCRIPT/14962	0.423646
TRANSCRIPT/14983	0.00401937
TRANSCRIPT/14984	0.236886
TRANSCRIPT/14989	0.0646556
TRANSCRIPT/14990	0.00954734
TRANSCRIPT/14998	0.00827611
TRANSCRIPT/15019	0.241668
TRANSCRIPT/15020	0.0195387
TRANSCRIPT/15029	0.0977416
TRANSCRIPT/15031	0.00136774
TRANSCRIPT/15035	0.0236008
TRANSCRIPT/15041	0.0894236
TRANSCRIPT/15046	0.357447
TRANSCRIPT/15048	0.00117308
TRANSCRIPT/15053	0.129648
TRANSCRIPT/15055	0.0048346
TRANSCRIPT/15062	0.0070686
TRANSCRIPT/15067	0.119268
TRANSCRIPT/15080	0.110442
TRANSCRIPT/15085	0.216132
TRANSCRIPT/15089	0.00150453
TRANSCRIPT/15091	4.85976e-05
TRANSCRIPT/15094	0.155213
TRANSCRIPT/15095	2.51103e-05
TRANSCRIPT/15101	0.0002549
TRANSCRIPT/15136	0.317234
TRANSCRIPT/15139	0.487336
TRANSCRIPT/15144	0.354319
TRANSCRIPT/15155	0.0326004
TRANSCRIPT/15164	0.194564
TRANSCRIPT/15168	0.000989467
TRANSCRIPT/15170	0.165126
TRANSCRIPT/15200	8.33248e-06
TRANSCRIPT/15210	0.000501302
TRANSCRIPT/15256	0.00169802
TRANSCRIPT/15260	0.199913
TRANSCRIPT/15262	0.222431
TRANSCRIPT/15272	0.0381817
TRANSCRIPT/15279	0.00395886
TRANSCRIPT/15282	0.000616082
TRANSCRIPT/15288	0.00054163
TRANSCRIPT/15301	0.000275691
TRANSCRIPT/15317	0.137685
TRANSCRIPT/15318	0.00120812
TRANSCRIPT/15321	0.0135786
TRANSCRIPT/15335	0.302826
TRANSCRIPT/15337	7.336e-05
TRANSCRIPT/15347	0.0133864
TRANSCRIPT/15348	0.0271869
TRANSCRIPT/15350	0.000622994
TRANSCRIPT/15354	0.0130282
TRANSCRIPT/15357	0.465626
TRANSCRIPT/15376	0.424168
TRANSCRIPT/15377	0.00396676
TRANSCRIPT/15382	0.000515575
TRANSCRIPT/15403	0.000981164
TRANSCRIPT/15426	0.000398742
TRANSCRIPT/15430	0.0573131
TRANSCRIPT/15431	0.00581675
TRANSCRIPT/15437	0.0051576
TRANSCRIPT/15441	0.124918
TRANSCRIPT/15455	0.345447
TRANSCRIPT/15460	0.00152749
TRANSCRIPT/15466	0.274962
TRANSCRIPT/15485	0.318186
TRANSCRIPT/15487	0.000194643
TRANSCRIPT/15492	0.0719715
TRANSCRIPT/15493	0.0397096
TRANSCRIPT/15497	8.40943e-05
TRANSCRIPT/15501	0.000847297
TRANSCRIPT/15507	0.00172589
TRANSCRIPT/15523	0.226446
TRANSCRIPT/15524	0.000279593
TRANSCRIPT/15527	0.000125529
TRANSCRIPT/15543	0.148289
TRANSCRIPT/15549	0.000896226
TRANSCRIPT/15553	0.317937
TRANSCRIPT/15563	0.00299682
TRANSCRIPT/15570	0.000587052
TRANSCRIPT/15592	0.395385
TRANSCRIPT/15605	0.487118
TRANSCRIPT/15628	0.237874
TRANSCRIPT/15642	0.00108709
TRANSCRIPT/15647	0.0129486
TRANSCRIPT/15664	0.213306
TRANSCRIPT/15672	0.000195803
TRANSCRIPT/15675	0.169665
TRANSCRIPT/15679	0.000460446
TRANSCRIPT/15680	0.124283
TRANSCRIPT/15684	0.07748
TRANSCRIPT/15689	0.181599
TRANSCRIPT/15692	0.000614416
TRANSCRIPT/15695	0.000116712
TRANSCRIPT/15723	0.0027009
TRANSCRIPT/15734	7.54427e-05
TRANSCRIPT/15744	0.0361837
TRANSCRIPT/15754	0.0358368
TRANSCRIPT/15766	0.000382938
TRANSCRIPT/15769	0.166229
TRANSCRIPT/15773	0.00426512
TRANSCRIPT/15779	0.129927
TRANSCRIPT/15781	0.00727988
TRANSCRIPT/15788	0.176155
TRANSCRIPT/15789	0.00121787
TRANSCRIPT/15791	0.465816
TRANSCRIPT/15798	0.155154
TRANSCRIPT/15802	0.0496391
TRANSCRIPT/15805	0.198073
TRANSCRIPT/15807	0.0282653
TRANSCRIPT/15812	0.0752919
TRANSCRIPT/15817	0.289007
TRANSCRIPT/15822	5.21177e-05
TRANSCRIPT/15823	0.00155494
TRANSCRIPT/15840	0.00481105
TRANSCRIPT/15844	0.115865
TRANSCRIPT/15852	0.0624336
TRANSCRIPT/15860	0.481972
TRANSCRIPT/15865	0.000516328
TRANSCRIPT/15867	0.000587974
TRANSCRIPT/15869	0.000419943
TRANSCRIPT/15883	0.000183773
TRANSCRIPT/15886	0.369136
TRANSCRIPT/15894	0.284878
TRANSCRIPT/15896	9.41205e-05
TRANSCRIPT/15900	0.270517
TRANSCRIPT/15919	0.00198758
TRANSCRIPT/15921	0.000225305
TRANSCRIPT/15928	2.67316e-05
TRANSCRIPT/15939	0.075433
TRANSCRIPT/15955	8.48945e-05
TRANSCRIPT/15970	0.0087583
TRANSCRIPT/15986	0.000199162
TRANSCRIPT/15987	0.000468012
TRANSCRIPT/15989	0.400548
TRANSCRIPT/15990	0.126966
TRANSCRIPT/15992	0.0208896
TRANSCRIPT/16000	0.00183752
TRANSCRIPT/16002	0.0107899
TRANSCRIPT/16015	0.00709459
TRANSCRIPT/16025	0.0666373
TRANSCRIPT/16027	0.00731268
TRANSCRIPT/16037	0.00147744
TRANSCRIPT/16039	0.00233178
TRANSCRIPT/16047	0.0317977
TRANSCRIPT/16052	0.0824388
TRANSCRIPT/16056	0.00600726
TRANSCRIPT/16067	0.000297982
TRANSCRIPT/16096	0.00220962
TRANSCRIPT/16098	0.162386
TRANSCRIPT/16102	0.00282993
TRANSCRIPT/16126	0.0719134
TRANSCRIPT/16132	0.113446
TRANSCRIPT/16134	0.189791
TRANSCRIPT/16146	0.0800879
TRANSCRIPT/16153	0.102316
TRANSCRIPT/16155	0.000809351
TRANSCRIPT/16164	0.112708
TRANSCRIPT/16172	0.478278
TRANSCRIPT/16191	0.0555009
TRANSCRIPT/16198	0.209984
TRANSCRIPT/16199	0.211084
TRANSCRIPT/16206	0.0518412
TRANSCRIPT/16209	0.00207169
TRANSCRIPT/16239	0.000179355
TRANSCRIPT/16242	0.00101197
TRANSCRIPT/16255	0.207042
TRANSCRIPT/16257	0.011602
TRANSCRIPT/16265	0.0837474
TRANSCRIPT/16266	0.0565193
TRANSCRIPT/16267	0.0891996
TRANSCRIPT/16272	0.257868
TRANSCRIPT/16286	0.00195976
TRANSCRIPT/16290	0.402476
TRANSCRIPT/16301	0.020071
TRANSCRIPT/16304	0.185799
TRANSCRIPT/16305	1.72806e-05
TRANSCRIPT/16306	0.265123
TRANSCRIPT/16309	0.00234152
TRANSCRIPT/16318	3.44822e-05
TRANSCRIPT/16329	0.102553
TRANSCRIPT/16336	0.0498414
TRANSCRIPT/16338	0.000357193
TRANSCRIPT/16345	0.130306
TRANSCRIPT/16348	0.00350407
TRANSCRIPT/16366	0.00207306
TRANSCRIPT/16377	0.00536374
TRANSCRIPT/16390	0.000750033
TRANSCRIPT/16391	0.0838118
TRANSCRIPT/16408	0.437725
TRANSCRIPT/16421	0.000205248
TRANSCRIPT/16424	0.00118951
[truncated: 1,092 more rows]

## Sheet: lncRNA_pfam
lncRNA_ID	pfam_anno
m64212_210919_105054/18941867/ccs	Motif
m64212_210919_105054/20906861/ccs	Repeat;Repeat;Repeat;Repeat
m64212_210919_105054/14615393/ccs	Repeat;Repeat;Repeat
m64212_210919_105054/5375605/ccs	Repeat
m64212_210919_105054/10879011/ccs	Coiled-coil
m64212_210919_105054/5177672/ccs	Motif;Motif;Motif
m64212_210919_105054/11470705/ccs	Repeat;Repeat;Repeat
m64212_210919_105054/16909369/ccs	Repeat;Repeat
m64212_210919_105054/19925592/ccs	Repeat
m64212_210919_105054/18220823/ccs	Repeat
m64212_210919_105054/20121073/ccs	Repeat;Repeat;Repeat
m64212_210919_105054/4784242/ccs	Repeat
m64212_210919_105054/6096440/ccs	Repeat
transcript/2203	Repeat;Repeat
transcript/15423	Repeat
m64212_210919_105054/14222557/ccs	Repeat
m64212_210919_105054/3409265/ccs.1	Repeat;Repeat;Repeat
m64212_210919_105054/10291406/ccs	Repeat;Repeat
transcript/13424	Repeat
transcript/3350	Repeat;Repeat
m64212_210919_105054/2231028/ccs	Motif
transcript/10950	Coiled-coil
m64212_210919_105054/18023271/ccs	Coiled-coil
m64212_210919_105054/7866563/ccs	Repeat;Repeat;Repeat
m64212_210919_105054/21233669/ccs	Repeat;Repeat;Repeat;Repeat
m64212_210919_105054/18090733/ccs	Repeat;Repeat;Repeat;Repeat
transcript/3076	Repeat
m64212_210919_105054/14747800/ccs	Repeat
m64212_210919_105054/10617051/ccs.2	Repeat;Repeat
transcript/9886	Repeat;Repeat
m64212_210919_105054/13634245/ccs	Coiled-coil
transcript/1268	Repeat
transcript/2362	Motif
m64212_210919_105054/8323645/ccs	Repeat;Repeat
m64212_210919_105054/16057758/ccs	Repeat
m64212_210919_105054/1967503/ccs	Repeat;Repeat;Repeat;Repeat
transcript/13832	Repeat;Repeat;Repeat
m64212_210919_105054/10291793/ccs	Repeat;Repeat
m64212_210919_105054/19007117/ccs	Repeat;Repeat;Repeat
m64212_210919_105054/8783591/ccs	Repeat;Repeat;Repeat;Repeat
m64212_210919_105054/20121045/ccs.2	Repeat;Repeat
m64212_210919_105054/12519513/ccs	Repeat
m64212_210919_105054/7014030/ccs.1	Repeat;Repeat;Repeat
m64212_210919_105054/3409265/ccs.2	Repeat;Repeat
m64212_210919_105054/8719004/ccs	Repeat;Repeat;Repeat;Repeat;Repeat;Repeat;Repeat;Repeat
transcript/660	Repeat;Repeat
m64212_210919_105054/2165474/ccs	Repeat
m64212_210919_105054/18482689/ccs	Repeat;Repeat;Repeat
m64212_210919_105054/6227002/ccs.1	Repeat
transcript/2367	Repeat;Repeat;Repeat;Repeat;Repeat;Repeat
m64212_210919_105054/16580857/ccs	Repeat
transcript/263	Repeat;Repeat;Repeat;Repeat;Repeat;Repeat;Repeat;Repeat
m64212_210919_105054/14748007/ccs	Repeat;Repeat
m64212_210919_105054/3279433/ccs	Motif
m64212_210919_105054/3147284/ccs	Repeat;Repeat;Repeat;Repeat;Repeat
m64212_210919_105054/19071551/ccs	Repeat
transcript/8300	Repeat;Repeat;Repeat
m64212_210919_105054/11274110/ccs	Repeat;Repeat
m64212_210919_105054/9046851/ccs	Motif;Motif
transcript/2558	Repeat
transcript/470	Repeat;Repeat;Repeat
m64212_210919_105054/1247424/ccs	Coiled-coil
transcript/1565	Repeat
m64212_210919_105054/13895906/ccs	Repeat;Repeat
transcript/12800	Coiled-coil
m64212_210919_105054/8586279/ccs	Repeat;Repeat;Repeat;Repeat
transcript/4055	Repeat
m64212_210919_105054/10289571/ccs.1	Repeat;Repeat
m64212_210919_105054/8782621/ccs.2	Repeat
m64212_210919_105054/18022932/ccs.1	Repeat;Repeat;Repeat;Repeat;Repeat;Repeat
transcript/7874	Repeat;Repeat
m64212_210919_105054/15533596/ccs	Repeat;Repeat
m64212_210919_105054/10356021/ccs	Repeat
m64212_210919_105054/10880507/ccs	Repeat
m64212_210919_105054/20908245/ccs	Repeat;Repeat
transcript/3201	Repeat;Repeat
transcript/11654	Repeat;Repeat;Repeat
m64212_210919_105054/18154697/ccs	Repeat;Repeat;Repeat;Repeat;Repeat;Repeat
transcript/2138	Repeat;Repeat
transcript/1984	Repeat
m64212_210919_105054/20971817/ccs	Repeat;Repeat;Repeat
m64212_210919_105054/14551538/ccs	Repeat;Repeat
m64212_210919_105054/20054256/ccs	Coiled-coil
m64212_210919_105054/12912472/ccs	Repeat
transcript/7607	Motif
transcript/5848	Repeat;Repeat;Repeat
m64212_210919_105054/15074672/ccs.1	Repeat
m64212_210919_105054/18219584/ccs	Repeat;Repeat
transcript/5999	Motif

## Sheet: lncRNA_predict_results
lncRNA_ID	CPC_label	pfam_anno	CPAT_coding_prob	PLEK_label
m64212_210919_105054/10028677/ccs	noncoding	no_anno	0.00250519	Non-coding
m64212_210919_105054/10029468/ccs	noncoding	no_anno	0.295296	Non-coding
m64212_210919_105054/10092617/ccs	noncoding	no_anno	0.131308	Non-coding
m64212_210919_105054/10094544/ccs	noncoding	no_anno	0.00130732	Non-coding
m64212_210919_105054/10226073/ccs	noncoding	no_anno	0.265986	Non-coding
m64212_210919_105054/10289352/ccs	noncoding	no_anno	0.0658361	Non-coding
m64212_210919_105054/10291148/ccs.1	noncoding	no_anno	0.0112746	Non-coding
m64212_210919_105054/10355373/ccs	noncoding	no_anno	0.479792	Non-coding
m64212_210919_105054/10356949/ccs	noncoding	no_anno	0.0893111	Non-coding
m64212_210919_105054/10421752/ccs.1	noncoding	no_anno	0.0584863	Non-coding
m64212_210919_105054/10488312/ccs	noncoding	no_anno	0.00154368	Non-coding
m64212_210919_105054/1049705/ccs	noncoding	no_anno	0.0156061	Non-coding
m64212_210919_105054/10552975/ccs	noncoding	no_anno	0.0355538	Non-coding
m64212_210919_105054/10617051/ccs.2	noncoding	Repeat;Repeat	0.00475063	Non-coding
m64212_210919_105054/10684031/ccs	noncoding	no_anno	0.00264668	Non-coding
m64212_210919_105054/10684759/ccs	noncoding	no_anno	0.138733	Non-coding
m64212_210919_105054/10749960/ccs	noncoding	no_anno	0.434801	Non-coding
m64212_210919_105054/10750507/ccs	noncoding	no_anno	0.00527192	Non-coding
m64212_210919_105054/10813608/ccs.1	noncoding	no_anno	0.081857	Non-coding
m64212_210919_105054/10813613/ccs	noncoding	no_anno	0.0364684	Non-coding
m64212_210919_105054/10879536/ccs	noncoding	no_anno	0.000848251	Non-coding
m64212_210919_105054/10944794/ccs.2	noncoding	no_anno	0.00308859	Non-coding
m64212_210919_105054/10945405/ccs	noncoding	no_anno	0.0969826	Non-coding
m64212_210919_105054/10946311/ccs	noncoding	no_anno	0.274736	Non-coding
m64212_210919_105054/11076997/ccs	noncoding	no_anno	0.183405	Non-coding
m64212_210919_105054/11078066/ccs	noncoding	no_anno	0.416389	Non-coding
m64212_210919_105054/11078175/ccs.1	noncoding	no_anno	0.48375	Non-coding
m64212_210919_105054/11142097/ccs	noncoding	no_anno	0.00761466	Non-coding
m64212_210919_105054/11143156/ccs	noncoding	no_anno	0.00866814	Non-coding
m64212_210919_105054/1115393/ccs	noncoding	no_anno	0.415799	Non-coding
m64212_210919_105054/1116212/ccs	noncoding	no_anno	0.375631	Non-coding
m64212_210919_105054/11207968/ccs	noncoding	no_anno	0.156121	Non-coding
m64212_210919_105054/11208124/ccs.1	noncoding	no_anno	0.00476122	Non-coding
m64212_210919_105054/11208124/ccs.2	noncoding	no_anno	0.0287768	Non-coding
m64212_210919_105054/11208162/ccs	noncoding	no_anno	0.000553701	Non-coding
m64212_210919_105054/11272280/ccs	noncoding	no_anno	0.0331391	Non-coding
m64212_210919_105054/11274627/ccs.2	noncoding	no_anno	0.0155225	Non-coding
m64212_210919_105054/11338596/ccs	noncoding	no_anno	0.0521547	Non-coding
m64212_210919_105054/11338787/ccs.2	noncoding	no_anno	0.00188326	Non-coding
m64212_210919_105054/11339312/ccs	noncoding	no_anno	0.0365551	Non-coding
m64212_210919_105054/11403664/ccs.1	noncoding	no_anno	0.270442	Non-coding
m64212_210919_105054/11404172/ccs	noncoding	no_anno	0.35066	Non-coding
m64212_210919_105054/11405289/ccs	noncoding	no_anno	0.0657259	Non-coding
m64212_210919_105054/11469058/ccs	noncoding	no_anno	0.0418299	Non-coding
m64212_210919_105054/11469623/ccs	noncoding	no_anno	0.0290916	Non-coding
m64212_210919_105054/11470081/ccs	noncoding	no_anno	0.299045	Non-coding
m64212_210919_105054/11471439/ccs	noncoding	no_anno	0.0233923	Non-coding
m64212_210919_105054/11534942/ccs	noncoding	no_anno	0.28377	Non-coding
m64212_210919_105054/11535433/ccs.1	noncoding	no_anno	0.077156	Non-coding
m64212_210919_105054/11535531/ccs	noncoding	no_anno	0.0241117	Non-coding
m64212_210919_105054/11535865/ccs	noncoding	no_anno	0.00100486	Non-coding
m64212_210919_105054/11600388/ccs	noncoding	no_anno	0.0882469	Non-coding
m64212_210919_105054/11601789/ccs	noncoding	no_anno	0.00911349	Non-coding
m64212_210919_105054/11666551/ccs	noncoding	no_anno	0.211974	Non-coding
m64212_210919_105054/11796716/ccs	noncoding	no_anno	0.115492	Non-coding
m64212_210919_105054/11797164/ccs	noncoding	no_anno	0.348475	Non-coding
m64212_210919_105054/11797409/ccs	noncoding	no_anno	0.262129	Non-coding
m64212_210919_105054/11797558/ccs	noncoding	no_anno	0.0262051	Non-coding
m64212_210919_105054/1180712/ccs	noncoding	no_anno	0.00893896	Non-coding
m64212_210919_105054/1181362/ccs	noncoding	no_anno	0.0908953	Non-coding
m64212_210919_105054/1181765/ccs	noncoding	no_anno	0.141153	Non-coding
m64212_210919_105054/11928594/ccs	noncoding	no_anno	0.252202	Non-coding
m64212_210919_105054/11995231/ccs	noncoding	no_anno	0.0263504	Non-coding
m64212_210919_105054/12059525/ccs	noncoding	no_anno	0.263273	Non-coding
m64212_210919_105054/12125498/ccs	noncoding	no_anno	0.0580873	Non-coding
m64212_210919_105054/12126271/ccs	noncoding	no_anno	0.166996	Non-coding
m64212_210919_105054/12191524/ccs	noncoding	no_anno	0.0101625	Non-coding
m64212_210919_105054/12192112/ccs	noncoding	no_anno	0.0839657	Non-coding
m64212_210919_105054/12255721/ccs	noncoding	no_anno	0.00592569	Non-coding
m64212_210919_105054/12256697/ccs	noncoding	no_anno	0.268017	Non-coding
m64212_210919_105054/12321521/ccs.1	noncoding	no_anno	0.0232783	Non-coding
m64212_210919_105054/12321695/ccs	noncoding	no_anno	0.0775047	Non-coding
m64212_210919_105054/12387501/ccs	noncoding	no_anno	0.0025688	Non-coding
m64212_210919_105054/12387738/ccs	noncoding	no_anno	0.0883161	Non-coding
m64212_210919_105054/12389204/ccs	noncoding	no_anno	0.000433527	Non-coding
m64212_210919_105054/12453816/ccs	noncoding	no_anno	0.00793827	Non-coding
m64212_210919_105054/1245775/ccs	noncoding	no_anno	0.0788755	Non-coding
m64212_210919_105054/1246680/ccs	noncoding	no_anno	0.0362812	Non-coding
m64212_210919_105054/12518672/ccs	noncoding	no_anno	0.0831582	Non-coding
m64212_210919_105054/12519513/ccs	noncoding	Repeat	0.0169799	Non-coding
m64212_210919_105054/12584058/ccs.1	noncoding	no_anno	0.340645	Non-coding
m64212_210919_105054/12649935/ccs	noncoding	no_anno	0.303267	Non-coding
m64212_210919_105054/12650314/ccs	noncoding	no_anno	0.00296723	Non-coding
m64212_210919_105054/12650488/ccs	noncoding	no_anno	0.0698921	Non-coding
m64212_210919_105054/12714686/ccs	noncoding	no_anno	0.0121097	Non-coding
m64212_210919_105054/12780273/ccs.1	noncoding	no_anno	0.0102413	Non-coding
m64212_210919_105054/12781138/ccs.1	noncoding	no_anno	0.00235376	Non-coding
m64212_210919_105054/12847060/ccs	noncoding	no_anno	0.0293029	Non-coding
m64212_210919_105054/12911659/ccs	noncoding	no_anno	0.0109986	Non-coding
m64212_210919_105054/12912023/ccs	noncoding	no_anno	0.268113	Non-coding
m64212_210919_105054/12912254/ccs	noncoding	no_anno	0.0555044	Non-coding
m64212_210919_105054/12912329/ccs	noncoding	no_anno	0.0329121	Non-coding
m64212_210919_105054/12912495/ccs	noncoding	no_anno	0.0662657	Non-coding
m64212_210919_105054/12913474/ccs	noncoding	no_anno	0.16294	Non-coding
m64212_210919_105054/12978001/ccs	noncoding	no_anno	0.0109863	Non-coding
m64212_210919_105054/13041837/ccs	noncoding	no_anno	0.00931156	Non-coding
m64212_210919_105054/13042130/ccs	noncoding	no_anno	0.0044625	Non-coding
m64212_210919_105054/13042912/ccs	noncoding	no_anno	0.013929	Non-coding
m64212_210919_105054/1311718/ccs	noncoding	no_anno	0.019057	Non-coding
m64212_210919_105054/1311989/ccs.1	noncoding	no_anno	0.168495	Non-coding
m64212_210919_105054/131337/ccs	noncoding	no_anno	0.129297	Non-coding
m64212_210919_105054/13172796/ccs	noncoding	no_anno	0.17445	Non-coding
m64212_210919_105054/13173835/ccs.1	noncoding	no_anno	0.200961	Non-coding
m64212_210919_105054/13173835/ccs.2	noncoding	no_anno	0.198772	Non-coding
m64212_210919_105054/13174799/ccs	noncoding	no_anno	0.000485296	Non-coding
m64212_210919_105054/13238830/ccs.2	noncoding	no_anno	0.00520167	Non-coding
m64212_210919_105054/13240020/ccs	noncoding	no_anno	0.188183	Non-coding
m64212_210919_105054/13240518/ccs	noncoding	no_anno	0.176189	Non-coding
m64212_210919_105054/13240768/ccs.1	noncoding	no_anno	0.0167555	Non-coding
m64212_210919_105054/132969/ccs	noncoding	no_anno	0.222745	Non-coding
m64212_210919_105054/13304494/ccs	noncoding	no_anno	0.00649382	Non-coding
m64212_210919_105054/13306323/ccs	noncoding	no_anno	0.125228	Non-coding
m64212_210919_105054/13306689/ccs	noncoding	no_anno	0.00441551	Non-coding
m64212_210919_105054/133114/ccs	noncoding	no_anno	0.00359874	Non-coding
m64212_210919_105054/13371619/ccs.2	noncoding	no_anno	0.394561	Non-coding
m64212_210919_105054/13372106/ccs	noncoding	no_anno	0.00774908	Non-coding
m64212_210919_105054/13436562/ccs.1	noncoding	no_anno	0.0291721	Non-coding
m64212_210919_105054/13436562/ccs.2	noncoding	no_anno	0.00436334	Non-coding
m64212_210919_105054/13500732/ccs	noncoding	no_anno	0.0340977	Non-coding
m64212_210919_105054/13501273/ccs	noncoding	no_anno	0.0043971	Non-coding
m64212_210919_105054/13503200/ccs	noncoding	no_anno	0.00420518	Non-coding
m64212_210919_105054/13566805/ccs.2	noncoding	no_anno	0.0450145	Non-coding
m64212_210919_105054/13633744/ccs	noncoding	no_anno	0.118768	Non-coding
m64212_210919_105054/13633901/ccs	noncoding	no_anno	0.0666082	Non-coding
m64212_210919_105054/13634245/ccs	noncoding	Coiled-coil	0.0453919	Non-coding
m64212_210919_105054/13697932/ccs	noncoding	no_anno	0.0649461	Non-coding
m64212_210919_105054/13762719/ccs	noncoding	no_anno	0.191675	Non-coding
m64212_210919_105054/13763001/ccs	noncoding	no_anno	0.0131347	Non-coding
m64212_210919_105054/13763505/ccs.1	noncoding	no_anno	0.192594	Non-coding
m64212_210919_105054/13763587/ccs.1	noncoding	no_anno	0.0959469	Non-coding
m64212_210919_105054/13764946/ccs	noncoding	no_anno	0.000384073	Non-coding
m64212_210919_105054/13828646/ccs	noncoding	no_anno	0.0055924	Non-coding
m64212_210919_105054/13829870/ccs.2	noncoding	no_anno	0.00776435	Non-coding
m64212_210919_105054/13830191/ccs	noncoding	no_anno	0.0226685	Non-coding
m64212_210919_105054/13830936/ccs.1	noncoding	no_anno	0.0350489	Non-coding
m64212_210919_105054/13895183/ccs	noncoding	no_anno	0.262606	Non-coding
m64212_210919_105054/13895258/ccs.2	noncoding	no_anno	0.00358387	Non-coding
m64212_210919_105054/13895306/ccs	noncoding	no_anno	0.133484	Non-coding
m64212_210919_105054/13895643/ccs	noncoding	no_anno	0.00195615	Non-coding
m64212_210919_105054/13896381/ccs.1	noncoding	no_anno	0.396424	Non-coding
m64212_210919_105054/14090592/ccs	noncoding	no_anno	0.023216	Non-coding
m64212_210919_105054/14091801/ccs	noncoding	no_anno	0.0138928	Non-coding
m64212_210919_105054/14157474/ccs	noncoding	no_anno	0.129388	Non-coding
m64212_210919_105054/14222571/ccs	noncoding	no_anno	0.115541	Non-coding
m64212_210919_105054/14222984/ccs	noncoding	no_anno	0.0708263	Non-coding
m64212_210919_105054/14223053/ccs	noncoding	no_anno	0.429384	Non-coding
m64212_210919_105054/14223603/ccs	noncoding	no_anno	0.00965319	Non-coding
m64212_210919_105054/14286962/ccs	noncoding	no_anno	0.0214992	Non-coding
m64212_210919_105054/14287752/ccs	noncoding	no_anno	0.128744	Non-coding
m64212_210919_105054/14288317/ccs.1	noncoding	no_anno	0.00931502	Non-coding
m64212_210919_105054/14288934/ccs	noncoding	no_anno	0.0205994	Non-coding
m64212_210919_105054/14353113/ccs	noncoding	no_anno	0.00200152	Non-coding
m64212_210919_105054/1442554/ccs	noncoding	no_anno	0.0162791	Non-coding
m64212_210919_105054/14549954/ccs	noncoding	no_anno	0.0428164	Non-coding
m64212_210919_105054/14614792/ccs	noncoding	no_anno	0.0240375	Non-coding
m64212_210919_105054/14615393/ccs	noncoding	Repeat;Repeat;Repeat	0.00549532	Non-coding
m64212_210919_105054/14617054/ccs	noncoding	no_anno	0.00180028	Non-coding
m64212_210919_105054/14682310/ccs.2	noncoding	no_anno	0.27875	Non-coding
m64212_210919_105054/14682854/ccs.1	noncoding	no_anno	0.00369991	Non-coding
m64212_210919_105054/14813048/ccs	noncoding	no_anno	0.00182444	Non-coding
m64212_210919_105054/14813424/ccs	noncoding	no_anno	0.0227204	Non-coding
m64212_210919_105054/14942637/ccs.1	noncoding	no_anno	0.09028	Non-coding
m64212_210919_105054/14943717/ccs	noncoding	no_anno	0.00770998	Non-coding
m64212_210919_105054/14944046/ccs	noncoding	no_anno	0.247078	Non-coding
m64212_210919_105054/15074672/ccs.1	noncoding	Repeat	0.140342	Non-coding
m64212_210919_105054/15075405/ccs	noncoding	no_anno	0.00992732	Non-coding
m64212_210919_105054/1509518/ccs	noncoding	no_anno	0.016313	Non-coding
m64212_210919_105054/1509950/ccs	noncoding	no_anno	0.413296	Non-coding
m64212_210919_105054/15139486/ccs.1	noncoding	no_anno	0.0091166	Non-coding
m64212_210919_105054/15140404/ccs.2	noncoding	no_anno	0.0556838	Non-coding
m64212_210919_105054/15204787/ccs	noncoding	no_anno	0.265499	Non-coding
m64212_210919_105054/15204985/ccs	noncoding	no_anno	0.0141364	Non-coding
m64212_210919_105054/15271365/ccs	noncoding	no_anno	0.00312675	Non-coding
m64212_210919_105054/15271980/ccs	noncoding	no_anno	0.00340605	Non-coding
m64212_210919_105054/15272384/ccs	noncoding	no_anno	0.028001	Non-coding
m64212_210919_105054/15335914/ccs	noncoding	no_anno	0.0158875	Non-coding
m64212_210919_105054/15338165/ccs	noncoding	no_anno	0.197978	Non-coding
m64212_210919_105054/15402707/ccs	noncoding	no_anno	0.0100436	Non-coding
m64212_210919_105054/15467113/ccs.1	noncoding	no_anno	0.00274246	Non-coding
m64212_210919_105054/15467113/ccs.2	noncoding	no_anno	0.0248612	Non-coding
m64212_210919_105054/15468625/ccs.1	noncoding	no_anno	0.00188023	Non-coding
m64212_210919_105054/15468897/ccs.1	noncoding	no_anno	0.00541062	Non-coding
m64212_210919_105054/15533885/ccs	noncoding	no_anno	0.223447	Non-coding
m64212_210919_105054/15598660/ccs	noncoding	no_anno	0.168517	Non-coding
m64212_210919_105054/15600364/ccs	noncoding	no_anno	0.16257	Non-coding
m64212_210919_105054/15730788/ccs	noncoding	no_anno	0.0135664	Non-coding
m64212_210919_105054/1573570/ccs	noncoding	no_anno	0.00155591	Non-coding
m64212_210919_105054/1573767/ccs	noncoding	no_anno	0.0658101	Non-coding
m64212_210919_105054/1574734/ccs	noncoding	no_anno	0.00110722	Non-coding
m64212_210919_105054/15861524/ccs	noncoding	no_anno	0.172152	Non-coding
m64212_210919_105054/15992552/ccs	noncoding	no_anno	0.0674445	Non-coding
m64212_210919_105054/15992562/ccs	noncoding	no_anno	0.00374744	Non-coding
m64212_210919_105054/15993098/ccs.1	noncoding	no_anno	0.166357	Non-coding
m64212_210919_105054/16057398/ccs	noncoding	no_anno	0.0271611	Non-coding
m64212_210919_105054/16057835/ccs	noncoding	no_anno	0.0843344	Non-coding
m64212_210919_105054/16187905/ccs	noncoding	no_anno	0.321641	Non-coding
m64212_210919_105054/16189456/ccs	noncoding	no_anno	0.0389028	Non-coding
m64212_210919_105054/16385218/ccs	noncoding	no_anno	0.045329	Non-coding
m64212_210919_105054/1638817/ccs	noncoding	no_anno	0.168081	Non-coding
m64212_210919_105054/1639532/ccs.1	noncoding	no_anno	0.0184281	Non-coding
m64212_210919_105054/1640282/ccs	noncoding	no_anno	0.0840524	Non-coding
m64212_210919_105054/16449782/ccs.1	noncoding	no_anno	0.0431924	Non-coding
m64212_210919_105054/16581409/ccs	noncoding	no_anno	0.0463088	Non-coding
m64212_210919_105054/16646598/ccs	noncoding	no_anno	0.35903	Non-coding
m64212_210919_105054/16648511/ccs.1	noncoding	no_anno	0.259823	Non-coding
m64212_210919_105054/16714186/ccs	noncoding	no_anno	0.152052	Non-coding
m64212_210919_105054/16714300/ccs	noncoding	no_anno	0.0988946	Non-coding
m64212_210919_105054/16779426/ccs	noncoding	no_anno	0.00397366	Non-coding
m64212_210919_105054/16845456/ccs	noncoding	no_anno	0.00281473	Non-coding
m64212_210919_105054/16975322/ccs	noncoding	no_anno	0.146794	Non-coding
m64212_210919_105054/16975362/ccs	noncoding	no_anno	0.104298	Non-coding
m64212_210919_105054/1704325/ccs	noncoding	no_anno	0.0274498	Non-coding
m64212_210919_105054/1705281/ccs	noncoding	no_anno	0.00221369	Non-coding
m64212_210919_105054/17171865/ccs	noncoding	no_anno	0.192821	Non-coding
m64212_210919_105054/17236829/ccs.1	noncoding	no_anno	0.013746	Non-coding
m64212_210919_105054/17238224/ccs	noncoding	no_anno	0.118794	Non-coding
m64212_210919_105054/17238579/ccs.2	noncoding	no_anno	0.194203	Non-coding
m64212_210919_105054/17367611/ccs	noncoding	no_anno	0.0270379	Non-coding
m64212_210919_105054/17368168/ccs	noncoding	no_anno	0.00553952	Non-coding
m64212_210919_105054/17369682/ccs.1	noncoding	no_anno	0.0377665	Non-coding
m64212_210919_105054/17369682/ccs.2	noncoding	no_anno	0.0665089	Non-coding
m64212_210919_105054/17433014/ccs	noncoding	no_anno	0.0625828	Non-coding
m64212_210919_105054/17433208/ccs	noncoding	no_anno	0.00333807	Non-coding
m64212_210919_105054/17433815/ccs	noncoding	no_anno	0.0110251	Non-coding
m64212_210919_105054/17433947/ccs.1	noncoding	no_anno	0.0222402	Non-coding
m64212_210919_105054/17433976/ccs	noncoding	no_anno	0.101888	Non-coding
m64212_210919_105054/17499199/ccs.1	noncoding	no_anno	0.0851078	Non-coding
m64212_210919_105054/17565711/ccs	noncoding	no_anno	0.211039	Non-coding
m64212_210919_105054/17629229/ccs	noncoding	no_anno	0.093525	Non-coding
m64212_210919_105054/17695452/ccs	noncoding	no_anno	0.00829469	Non-coding
m64212_210919_105054/17696869/ccs.2	noncoding	no_anno	0.000386799	Non-coding
m64212_210919_105054/1769851/ccs	noncoding	no_anno	0.00508563	Non-coding
m64212_210919_105054/1769941/ccs	noncoding	no_anno	0.443204	Non-coding
m64212_210919_105054/1771575/ccs	noncoding	no_anno	0.00137408	Non-coding
m64212_210919_105054/1771771/ccs.1	noncoding	no_anno	0.0108698	Non-coding
m64212_210919_105054/1771771/ccs.2	noncoding	no_anno	0.183865	Non-coding
m64212_210919_105054/17760354/ccs	noncoding	no_anno	0.018093	Non-coding
m64212_210919_105054/17760693/ccs	noncoding	no_anno	0.449817	Non-coding
m64212_210919_105054/17763017/ccs.2	noncoding	no_anno	0.0497365	Non-coding
m64212_210919_105054/17826921/ccs.1	noncoding	no_anno	0.0280916	Non-coding
m64212_210919_105054/17827353/ccs	noncoding	no_anno	0.00956124	Non-coding
m64212_210919_105054/17827477/ccs	noncoding	no_anno	0.000473467	Non-coding
m64212_210919_105054/17891732/ccs	noncoding	no_anno	0.205576	Non-coding
m64212_210919_105054/17893253/ccs	noncoding	no_anno	0.0208486	Non-coding
m64212_210919_105054/17957727/ccs	noncoding	no_anno	0.000102929	Non-coding
m64212_210919_105054/17958228/ccs	noncoding	no_anno	0.0347633	Non-coding
m64212_210919_105054/17958729/ccs.1	noncoding	no_anno	0.143726	Non-coding
m64212_210919_105054/18089043/ccs	noncoding	no_anno	0.014078	Non-coding
m64212_210919_105054/18090733/ccs	noncoding	Repeat;Repeat;Repeat;Repeat	0.123974	Non-coding
m64212_210919_105054/18090786/ccs	noncoding	no_anno	0.000574985	Non-coding
m64212_210919_105054/18090817/ccs	noncoding	no_anno	0.00859545	Non-coding
m64212_210919_105054/18154791/ccs	noncoding	no_anno	0.012556	Non-coding
m64212_210919_105054/18154803/ccs	noncoding	no_anno	0.202066	Non-coding
m64212_210919_105054/18219047/ccs.1	noncoding	no_anno	0.00810472	Non-coding
m64212_210919_105054/18221688/ccs	noncoding	no_anno	0.0345969	Non-coding
m64212_210919_105054/18351830/ccs	noncoding	no_anno	0.249333	Non-coding
m64212_210919_105054/1835834/ccs	noncoding	no_anno	0.279622	Non-coding
m64212_210919_105054/1835868/ccs	noncoding	no_anno	0.0233175	Non-coding
m64212_210919_105054/18481303/ccs	noncoding	no_anno	0.0309041	Non-coding
m64212_210919_105054/18483177/ccs	noncoding	no_anno	0.0881027	Non-coding
m64212_210919_105054/18483267/ccs	noncoding	no_anno	0.300068	Non-coding
m64212_210919_105054/18744697/ccs	noncoding	no_anno	0.00226343	Non-coding
m64212_210919_105054/18745029/ccs	noncoding	no_anno	0.00185878	Non-coding
m64212_210919_105054/18874609/ccs	noncoding	no_anno	0.0485407	Non-coding
m64212_210919_105054/18876755/ccs	noncoding	no_anno	0.092876	Non-coding
m64212_210919_105054/18942256/ccs	noncoding	no_anno	0.196866	Non-coding
m64212_210919_105054/19005991/ccs	noncoding	no_anno	0.0415212	Non-coding
m64212_210919_105054/19006324/ccs	noncoding	no_anno	0.198486	Non-coding
m64212_210919_105054/19006538/ccs	noncoding	no_anno	0.0338367	Non-coding
m64212_210919_105054/19007077/ccs	noncoding	no_anno	0.000904314	Non-coding
m64212_210919_105054/19007116/ccs	noncoding	no_anno	0.0179706	Non-coding
m64212_210919_105054/1902150/ccs.1	noncoding	no_anno	0.311487	Non-coding
m64212_210919_105054/1902913/ccs	noncoding	no_anno	0.374886	Non-coding
m64212_210919_105054/19071770/ccs	noncoding	no_anno	0.384103	Non-coding
m64212_210919_105054/19138910/ccs.1	noncoding	no_anno	0.0112306	Non-coding
m64212_210919_105054/19139376/ccs	noncoding	no_anno	0.494537	Non-coding
m64212_210919_105054/19202157/ccs.1	noncoding	no_anno	0.231213	Non-coding
m64212_210919_105054/19202420/ccs	noncoding	no_anno	0.480015	Non-coding
m64212_210919_105054/19203324/ccs	noncoding	no_anno	0.114464	Non-coding
m64212_210919_105054/19203421/ccs	noncoding	no_anno	0.0233118	Non-coding
m64212_210919_105054/19204490/ccs	noncoding	no_anno	0.084489	Non-coding
m64212_210919_105054/19268525/ccs	noncoding	no_anno	0.0646654	Non-coding
m64212_210919_105054/19268840/ccs.1	noncoding	no_anno	0.408796	Non-coding
m64212_210919_105054/19335004/ccs.2	noncoding	no_anno	0.000289977	Non-coding
m64212_210919_105054/19335858/ccs	noncoding	no_anno	0.411205	Non-coding
m64212_210919_105054/19400823/ccs	noncoding	no_anno	0.100375	Non-coding
m64212_210919_105054/19465895/ccs	noncoding	no_anno	0.0130154	Non-coding
m64212_210919_105054/19529789/ccs	noncoding	no_anno	0.000936273	Non-coding
m64212_210919_105054/19530721/ccs	noncoding	no_anno	0.0510733	Non-coding
m64212_210919_105054/19531099/ccs	noncoding	no_anno	0.20531	Non-coding
m64212_210919_105054/19595622/ccs	noncoding	no_anno	0.379844	Non-coding
m64212_210919_105054/19597153/ccs	noncoding	no_anno	0.111777	Non-coding
m64212_210919_105054/19661248/ccs	noncoding	no_anno	0.00906803	Non-coding
m64212_210919_105054/1968362/ccs.1	noncoding	no_anno	0.31361	Non-coding
m64212_210919_105054/1968612/ccs	noncoding	no_anno	0.0301484	Non-coding
m64212_210919_105054/19726964/ccs	noncoding	no_anno	4.2109e-05	Non-coding
m64212_210919_105054/19791975/ccs.1	noncoding	no_anno	0.000970324	Non-coding
m64212_210919_105054/19792658/ccs	noncoding	no_anno	0.0124865	Non-coding
m64212_210919_105054/19793138/ccs	noncoding	no_anno	0.111864	Non-coding
m64212_210919_105054/19793392/ccs.1	noncoding	no_anno	0.042483	Non-coding
m64212_210919_105054/19858972/ccs	noncoding	no_anno	0.020369	Non-coding
m64212_210919_105054/19860109/ccs	noncoding	no_anno	0.0114804	Non-coding
m64212_210919_105054/19924619/ccs	noncoding	no_anno	0.0568627	Non-coding
m64212_210919_105054/19925592/ccs	noncoding	Repeat	0.250073	Non-coding
m64212_210919_105054/20055721/ccs	noncoding	no_anno	0.0337107	Non-coding
m64212_210919_105054/20056625/ccs	noncoding	no_anno	0.178584	Non-coding
m64212_210919_105054/20119635/ccs	noncoding	no_anno	0.0306107	Non-coding
m64212_210919_105054/20119874/ccs.1	noncoding	no_anno	0.226021	Non-coding
m64212_210919_105054/20120168/ccs	noncoding	no_anno	0.0730876	Non-coding
m64212_210919_105054/20121530/ccs	noncoding	no_anno	0.400245	Non-coding
m64212_210919_105054/20122026/ccs	noncoding	no_anno	0.0125001	Non-coding
m64212_210919_105054/20185694/ccs	noncoding	no_anno	0.0258458	Non-coding
m64212_210919_105054/20186497/ccs	noncoding	no_anno	0.058577	Non-coding
m64212_210919_105054/20187617/ccs	noncoding	no_anno	0.243845	Non-coding
m64212_210919_105054/20250702/ccs	noncoding	no_anno	0.0120639	Non-coding
m64212_210919_105054/20250809/ccs	noncoding	no_anno	0.0501962	Non-coding
m64212_210919_105054/20250964/ccs	noncoding	no_anno	0.0660099	Non-coding
m64212_210919_105054/20251422/ccs	noncoding	no_anno	0.0183509	Non-coding
m64212_210919_105054/20251782/ccs	noncoding	no_anno	0.00423762	Non-coding
m64212_210919_105054/20251936/ccs	noncoding	no_anno	0.378883	Non-coding
m64212_210919_105054/20253489/ccs	noncoding	no_anno	0.360833	Non-coding
m64212_210919_105054/20317457/ccs	noncoding	no_anno	0.153239	Non-coding
m64212_210919_105054/2031908/ccs	noncoding	no_anno	0.259433	Non-coding
m64212_210919_105054/2032994/ccs	noncoding	no_anno	0.000113274	Non-coding
m64212_210919_105054/2034005/ccs	noncoding	no_anno	0.0616216	Non-coding
m64212_210919_105054/20383086/ccs	noncoding	no_anno	0.131591	Non-coding
m64212_210919_105054/20449148/ccs	noncoding	no_anno	0.212208	Non-coding
m64212_210919_105054/20514395/ccs	noncoding	no_anno	0.000823854	Non-coding
m64212_210919_105054/20514702/ccs	noncoding	no_anno	0.00483318	Non-coding
m64212_210919_105054/20514766/ccs	noncoding	no_anno	0.000421634	Non-coding
m64212_210919_105054/20579130/ccs	noncoding	no_anno	0.0257666	Non-coding
m64212_210919_105054/20580487/ccs	noncoding	no_anno	0.00687003	Non-coding
m64212_210919_105054/20580543/ccs.1	noncoding	no_anno	0.0393873	Non-coding
m64212_210919_105054/20581045/ccs	noncoding	no_anno	0.362419	Non-coding
m64212_210919_105054/20645544/ccs.2	noncoding	no_anno	0.0103398	Non-coding
m64212_210919_105054/20709888/ccs.1	noncoding	no_anno	0.147755	Non-coding
m64212_210919_105054/20710039/ccs	noncoding	no_anno	0.0180861	Non-coding
m64212_210919_105054/20711440/ccs	noncoding	no_anno	0.0129689	Non-coding
m64212_210919_105054/20775198/ccs	noncoding	no_anno	0.125641	Non-coding
m64212_210919_105054/20776941/ccs	noncoding	no_anno	0.0466075	Non-coding
m64212_210919_105054/20777223/ccs.1	noncoding	no_anno	0.103135	Non-coding
m64212_210919_105054/20907722/ccs	noncoding	no_anno	0.0326395	Non-coding
m64212_210919_105054/20972220/ccs	noncoding	no_anno	0.0207482	Non-coding
m64212_210919_105054/20974110/ccs.1	noncoding	no_anno	0.0554791	Non-coding
m64212_210919_105054/20974327/ccs	noncoding	no_anno	0.0228781	Non-coding
m64212_210919_105054/2099001/ccs	noncoding	no_anno	0.326202	Non-coding
m64212_210919_105054/2099851/ccs	noncoding	no_anno	0.000400319	Non-coding
m64212_210919_105054/21037341/ccs	noncoding	no_anno	0.0864894	Non-coding
m64212_210919_105054/21038031/ccs	noncoding	no_anno	0.0533266	Non-coding
m64212_210919_105054/21102655/ccs	noncoding	no_anno	0.0140817	Non-coding
m64212_210919_105054/21104714/ccs.2	noncoding	no_anno	0.120026	Non-coding
m64212_210919_105054/21169435/ccs.1	noncoding	no_anno	0.00366598	Non-coding
m64212_210919_105054/21235088/ccs	noncoding	no_anno	0.0299452	Non-coding
m64212_210919_105054/21235377/ccs.1	noncoding	no_anno	0.00327627	Non-coding
m64212_210919_105054/2162763/ccs	noncoding	no_anno	0.230262	Non-coding
m64212_210919_105054/2164080/ccs	noncoding	no_anno	0.106458	Non-coding
m64212_210919_105054/2229896/ccs	noncoding	no_anno	0.063563	Non-coding
m64212_210919_105054/2230846/ccs	noncoding	no_anno	0.00683717	Non-coding
m64212_210919_105054/2294494/ccs.1	noncoding	no_anno	0.270146	Non-coding
m64212_210919_105054/2295939/ccs	noncoding	no_anno	0.00543595	Non-coding
m64212_210919_105054/2296430/ccs	noncoding	no_anno	0.000378141	Non-coding
m64212_210919_105054/2360913/ccs	noncoding	no_anno	0.00210481	Non-coding
m64212_210919_105054/2361554/ccs	noncoding	no_anno	0.0553563	Non-coding
m64212_210919_105054/2361834/ccs.1	noncoding	no_anno	0.0210219	Non-coding
m64212_210919_105054/2425380/ccs	noncoding	no_anno	0.00359929	Non-coding
m64212_210919_105054/2426398/ccs.2	noncoding	no_anno	0.058642	Non-coding
m64212_210919_105054/2426820/ccs	noncoding	no_anno	0.00265471	Non-coding
m64212_210919_105054/2426914/ccs	noncoding	no_anno	0.0992503	Non-coding
m64212_210919_105054/2492740/ccs	noncoding	no_anno	0.391253	Non-coding
m64212_210919_105054/2492940/ccs	noncoding	no_anno	0.0140785	Non-coding
m64212_210919_105054/2557291/ccs	noncoding	no_anno	0.288017	Non-coding
m64212_210919_105054/2558575/ccs	noncoding	no_anno	0.0341045	Non-coding
m64212_210919_105054/2623161/ccs	noncoding	no_anno	0.0548222	Non-coding
m64212_210919_105054/2623541/ccs.1	noncoding	no_anno	0.0871838	Non-coding
m64212_210919_105054/263900/ccs	noncoding	no_anno	0.0166159	Non-coding
m64212_210919_105054/2688530/ccs.1	noncoding	no_anno	0.0431911	Non-coding
m64212_210919_105054/2753087/ccs	noncoding	no_anno	0.245505	Non-coding
m64212_210919_105054/2753345/ccs	noncoding	no_anno	0.0211881	Non-coding
m64212_210919_105054/2753971/ccs	noncoding	no_anno	0.0803278	Non-coding
m64212_210919_105054/2818139/ccs	noncoding	no_anno	0.241871	Non-coding
m64212_210919_105054/2818321/ccs	noncoding	no_anno	0.0610537	Non-coding
m64212_210919_105054/2820307/ccs.1	noncoding	no_anno	0.198409	Non-coding
m64212_210919_105054/2820307/ccs.2	noncoding	no_anno	0.145818	Non-coding
m64212_210919_105054/2820435/ccs	noncoding	no_anno	0.02256	Non-coding
m64212_210919_105054/2884088/ccs	noncoding	no_anno	0.0691152	Non-coding
m64212_210919_105054/2884884/ccs	noncoding	no_anno	0.0319022	Non-coding
m64212_210919_105054/2885334/ccs	noncoding	no_anno	0.194469	Non-coding
m64212_210919_105054/3015355/ccs	noncoding	no_anno	0.138657	Non-coding
m64212_210919_105054/3016097/ccs	noncoding	no_anno	0.284721	Non-coding
m64212_210919_105054/3016744/ccs	noncoding	no_anno	0.370393	Non-coding
m64212_210919_105054/3146149/ccs	noncoding	no_anno	0.48226	Non-coding
m64212_210919_105054/3146550/ccs	noncoding	no_anno	0.000574153	Non-coding
m64212_210919_105054/3147482/ccs	noncoding	no_anno	0.0134792	Non-coding
m64212_210919_105054/3148442/ccs	noncoding	no_anno	0.222413	Non-coding
m64212_210919_105054/3212184/ccs.2	noncoding	no_anno	0.0323671	Non-coding
m64212_210919_105054/3212219/ccs	noncoding	no_anno	0.105273	Non-coding
m64212_210919_105054/3213450/ccs	noncoding	no_anno	0.000545261	Non-coding
m64212_210919_105054/3214119/ccs	noncoding	no_anno	0.0229759	Non-coding
m64212_210919_105054/3277691/ccs.1	noncoding	no_anno	0.00569998	Non-coding
m64212_210919_105054/3277991/ccs	noncoding	no_anno	0.00591937	Non-coding
m64212_210919_105054/3278307/ccs	noncoding	no_anno	0.0922745	Non-coding
m64212_210919_105054/3278736/ccs	noncoding	no_anno	0.000354147	Non-coding
m64212_210919_105054/330103/ccs	noncoding	no_anno	0.325592	Non-coding
m64212_210919_105054/330197/ccs	noncoding	no_anno	0.00772275	Non-coding
m64212_210919_105054/3343443/ccs.1	noncoding	no_anno	0.278781	Non-coding
m64212_210919_105054/3344682/ccs	noncoding	no_anno	0.00286816	Non-coding
m64212_210919_105054/3408393/ccs.2	noncoding	no_anno	0.00912304	Non-coding
m64212_210919_105054/3474737/ccs.1	noncoding	no_anno	0.218411	Non-coding
m64212_210919_105054/3538984/ccs	noncoding	no_anno	0.0153664	Non-coding
m64212_210919_105054/3540493/ccs	noncoding	no_anno	0.194478	Non-coding
m64212_210919_105054/3541320/ccs	noncoding	no_anno	0.000337227	Non-coding
m64212_210919_105054/3606103/ccs	noncoding	no_anno	0.401422	Non-coding
m64212_210919_105054/3606112/ccs	noncoding	no_anno	0.0144758	Non-coding
m64212_210919_105054/3670768/ccs	noncoding	no_anno	0.0287729	Non-coding
m64212_210919_105054/3670882/ccs	noncoding	no_anno	0.0310755	Non-coding
m64212_210919_105054/3672242/ccs	noncoding	no_anno	0.072555	Non-coding
m64212_210919_105054/3672916/ccs	noncoding	no_anno	0.0396368	Non-coding
m64212_210919_105054/3736155/ccs.1	noncoding	no_anno	0.0369696	Non-coding
m64212_210919_105054/3738257/ccs.1	noncoding	no_anno	0.272558	Non-coding
m64212_210919_105054/3801153/ccs	noncoding	no_anno	0.141014	Non-coding
m64212_210919_105054/3803406/ccs	noncoding	no_anno	0.00188617	Non-coding
m64212_210919_105054/3803764/ccs	noncoding	no_anno	0.358601	Non-coding
m64212_210919_105054/3866738/ccs	noncoding	no_anno	0.335633	Non-coding
m64212_210919_105054/3866895/ccs	noncoding	no_anno	0.351304	Non-coding
m64212_210919_105054/3867835/ccs	noncoding	no_anno	0.0858209	Non-coding
m64212_210919_105054/3868119/ccs	noncoding	no_anno	0.00182599	Non-coding
m64212_210919_105054/3868804/ccs.1	noncoding	no_anno	0.00854253	Non-coding
m64212_210919_105054/3869014/ccs	noncoding	no_anno	0.221728	Non-coding
m64212_210919_105054/3932414/ccs	noncoding	no_anno	0.00458554	Non-coding
m64212_210919_105054/395556/ccs	noncoding	no_anno	0.0538363	Non-coding
m64212_210919_105054/3998709/ccs	noncoding	no_anno	0.0206542	Non-coding
m64212_210919_105054/4260378/ccs.1	noncoding	no_anno	0.0209521	Non-coding
m64212_210919_105054/4260562/ccs	noncoding	no_anno	0.0299233	Non-coding
m64212_210919_105054/4325982/ccs	noncoding	no_anno	0.0689384	Non-coding
m64212_210919_105054/4456897/ccs	noncoding	no_anno	0.212769	Non-coding
m64212_210919_105054/4457694/ccs.1	noncoding	no_anno	0.343851	Non-coding
m64212_210919_105054/4523639/ccs	noncoding	no_anno	0.0825957	Non-coding
m64212_210919_105054/4587525/ccs	noncoding	no_anno	0.0376792	Non-coding
m64212_210919_105054/4587549/ccs.1	noncoding	no_anno	0.0151658	Non-coding
m64212_210919_105054/458913/ccs.1	noncoding	no_anno	0.120312	Non-coding
m64212_210919_105054/4589862/ccs	noncoding	no_anno	0.119544	Non-coding
m64212_210919_105054/459746/ccs	noncoding	no_anno	0.00564039	Non-coding
m64212_210919_105054/460290/ccs	noncoding	no_anno	0.0848783	Non-coding
m64212_210919_105054/461257/ccs	noncoding	no_anno	0.0329357	Non-coding
m64212_210919_105054/4653985/ccs.1	noncoding	no_anno	0.2281	Non-coding
m64212_210919_105054/4654482/ccs	noncoding	no_anno	0.46384	Non-coding
m64212_210919_105054/4655715/ccs	noncoding	no_anno	0.0121902	Non-coding
m64212_210919_105054/4655790/ccs	noncoding	no_anno	0.0154272	Non-coding
m64212_210919_105054/4655884/ccs	noncoding	no_anno	0.00583304	Non-coding
m64212_210919_105054/4785069/ccs	noncoding	no_anno	0.0819769	Non-coding
m64212_210919_105054/4785311/ccs	noncoding	no_anno	0.115715	Non-coding
m64212_210919_105054/4850831/ccs	noncoding	no_anno	0.215926	Non-coding
m64212_210919_105054/4851031/ccs	noncoding	no_anno	0.152608	Non-coding
m64212_210919_105054/4981051/ccs	noncoding	no_anno	0.068793	Non-coding
m64212_210919_105054/4981372/ccs	noncoding	no_anno	0.000603913	Non-coding
m64212_210919_105054/4983627/ccs	noncoding	no_anno	0.0451323	Non-coding
m64212_210919_105054/5114705/ccs.1	noncoding	no_anno	0.313659	Non-coding
m64212_210919_105054/5244192/ccs	noncoding	no_anno	0.289007	Non-coding
m64212_210919_105054/527049/ccs	noncoding	no_anno	0.0410682	Non-coding
m64212_210919_105054/5308637/ccs	noncoding	no_anno	0.000945706	Non-coding
m64212_210919_105054/5310056/ccs	noncoding	no_anno	0.00624069	Non-coding
m64212_210919_105054/5311308/ccs	noncoding	no_anno	0.0357708	Non-coding
m64212_210919_105054/5376316/ccs	noncoding	no_anno	0.19347	Non-coding
m64212_210919_105054/5440990/ccs.2	noncoding	no_anno	0.00353884	Non-coding
m64212_210919_105054/5505519/ccs	noncoding	no_anno	0.00234793	Non-coding
m64212_210919_105054/5505697/ccs.1	noncoding	no_anno	0.157516	Non-coding
m64212_210919_105054/5506848/ccs	noncoding	no_anno	0.025772	Non-coding
m64212_210919_105054/5507182/ccs	noncoding	no_anno	0.0128106	Non-coding
m64212_210919_105054/5507185/ccs	noncoding	no_anno	0.480667	Non-coding
m64212_210919_105054/5571750/ccs.1	noncoding	no_anno	0.0779652	Non-coding
m64212_210919_105054/5572909/ccs	noncoding	no_anno	0.492159	Non-coding
m64212_210919_105054/5637226/ccs	noncoding	no_anno	0.000529004	Non-coding
m64212_210919_105054/5638118/ccs	noncoding	no_anno	0.00552075	Non-coding
m64212_210919_105054/5703064/ccs	noncoding	no_anno	0.0187579	Non-coding
m64212_210919_105054/5704048/ccs.2	noncoding	no_anno	0.35874	Non-coding
m64212_210919_105054/5768810/ccs	noncoding	no_anno	0.0146999	Non-coding
m64212_210919_105054/5769509/ccs	noncoding	no_anno	0.00229266	Non-coding
m64212_210919_105054/5833363/ccs	noncoding	no_anno	0.0151493	Non-coding
m64212_210919_105054/5898408/ccs	noncoding	no_anno	0.00470996	Non-coding
m64212_210919_105054/5898562/ccs	noncoding	no_anno	0.439806	Non-coding
m64212_210919_105054/5899652/ccs	noncoding	no_anno	0.0217236	Non-coding
m64212_210919_105054/591009/ccs.1	noncoding	no_anno	0.0412243	Non-coding
m64212_210919_105054/5963957/ccs	noncoding	no_anno	0.337612	Non-coding
m64212_210919_105054/5964191/ccs	noncoding	no_anno	0.144643	Non-coding
m64212_210919_105054/6029789/ccs	noncoding	no_anno	0.109024	Non-coding
m64212_210919_105054/6030646/ccs	noncoding	no_anno	0.0618109	Non-coding
m64212_210919_105054/6095682/ccs.1	noncoding	no_anno	0.00840481	Non-coding
m64212_210919_105054/6226985/ccs	noncoding	no_anno	0.00416123	Non-coding
m64212_210919_105054/6227294/ccs.1	noncoding	no_anno	0.0576917	Non-coding
m64212_210919_105054/6227382/ccs	noncoding	no_anno	0.320798	Non-coding
m64212_210919_105054/6228216/ccs	noncoding	no_anno	0.176824	Non-coding
m64212_210919_105054/6228361/ccs	noncoding	no_anno	0.222694	Non-coding
m64212_210919_105054/6357201/ccs	noncoding	no_anno	0.00547033	Non-coding
m64212_210919_105054/6357462/ccs	noncoding	no_anno	0.458276	Non-coding
m64212_210919_105054/6358115/ccs	noncoding	no_anno	0.133069	Non-coding
m64212_210919_105054/6358203/ccs	noncoding	no_anno	0.0390389	Non-coding
m64212_210919_105054/6359389/ccs	noncoding	no_anno	0.0311284	Non-coding
m64212_210919_105054/6423990/ccs	noncoding	no_anno	0.0755785	Non-coding
m64212_210919_105054/6424541/ccs	noncoding	no_anno	0.0389531	Non-coding
m64212_210919_105054/6490014/ccs	noncoding	no_anno	0.0170439	Non-coding
m64212_210919_105054/657817/ccs	noncoding	no_anno	0.0781826	Non-coding
m64212_210919_105054/657850/ccs	noncoding	no_anno	0.405157	Non-coding
m64212_210919_105054/6621571/ccs	noncoding	no_anno	0.0967229	Non-coding
m64212_210919_105054/6621621/ccs	noncoding	no_anno	0.142904	Non-coding
m64212_210919_105054/6684918/ccs	noncoding	no_anno	0.350165	Non-coding
m64212_210919_105054/6685778/ccs	noncoding	no_anno	0.0727425	Non-coding
m64212_210919_105054/6686066/ccs	noncoding	no_anno	0.140284	Non-coding
m64212_210919_105054/6750538/ccs	noncoding	no_anno	0.198495	Non-coding
m64212_210919_105054/6816091/ccs	noncoding	no_anno	0.0852996	Non-coding
m64212_210919_105054/6818381/ccs	noncoding	no_anno	0.146914	Non-coding
m64212_210919_105054/6881463/ccs.1	noncoding	no_anno	0.00229311	Non-coding
m64212_210919_105054/6882546/ccs	noncoding	no_anno	0.100735	Non-coding
m64212_210919_105054/6882640/ccs	noncoding	no_anno	0.257688	Non-coding
m64212_210919_105054/6883501/ccs	noncoding	no_anno	0.00792886	Non-coding
m64212_210919_105054/6883969/ccs	noncoding	no_anno	0.373357	Non-coding
m64212_210919_105054/7013318/ccs	noncoding	no_anno	0.473875	Non-coding
m64212_210919_105054/7078010/ccs	noncoding	no_anno	0.300776	Non-coding
m64212_210919_105054/7079998/ccs.1	noncoding	no_anno	0.141287	Non-coding
m64212_210919_105054/7080200/ccs	noncoding	no_anno	0.00675862	Non-coding
m64212_210919_105054/7144663/ccs.1	noncoding	no_anno	0.126379	Non-coding
m64212_210919_105054/7145043/ccs.1	noncoding	no_anno	0.0275028	Non-coding
m64212_210919_105054/721944/ccs	noncoding	no_anno	0.228002	Non-coding
m64212_210919_105054/7275864/ccs	noncoding	no_anno	0.387168	Non-coding
m64212_210919_105054/7341711/ccs	noncoding	no_anno	0.20329	Non-coding
m64212_210919_105054/7341851/ccs	noncoding	no_anno	0.002674	Non-coding
m64212_210919_105054/7471635/ccs	noncoding	no_anno	0.229276	Non-coding
m64212_210919_105054/7473116/ccs	noncoding	no_anno	0.0161638	Non-coding
m64212_210919_105054/7474011/ccs	noncoding	no_anno	0.204921	Non-coding
m64212_210919_105054/7538543/ccs	noncoding	no_anno	0.00466018	Non-coding
m64212_210919_105054/7602777/ccs	noncoding	no_anno	0.0332408	Non-coding
m64212_210919_105054/7668511/ccs	noncoding	no_anno	0.0531279	Non-coding
m64212_210919_105054/7670519/ccs	noncoding	no_anno	0.00953467	Non-coding
m64212_210919_105054/7733608/ccs	noncoding	no_anno	0.00552647	Non-coding
m64212_210919_105054/7735539/ccs	noncoding	no_anno	0.187332	Non-coding
m64212_210919_105054/7735571/ccs	noncoding	no_anno	0.00894096	Non-coding
m64212_210919_105054/7735696/ccs	noncoding	no_anno	0.0116859	Non-coding
m64212_210919_105054/7736057/ccs	noncoding	no_anno	0.0389267	Non-coding
m64212_210919_105054/7801161/ccs	noncoding	no_anno	0.0143549	Non-coding
m64212_210919_105054/7866737/ccs	noncoding	no_anno	0.0903764	Non-coding
m64212_210919_105054/7867140/ccs	noncoding	no_anno	0.0628904	Non-coding
m64212_210919_105054/788565/ccs	noncoding	no_anno	0.00325521	Non-coding
m64212_210919_105054/7930207/ccs	noncoding	no_anno	0.243454	Non-coding
m64212_210919_105054/8062013/ccs.1	noncoding	no_anno	0.208768	Non-coding
m64212_210919_105054/8062124/ccs	noncoding	no_anno	0.0365859	Non-coding
m64212_210919_105054/8126993/ccs.1	noncoding	no_anno	0.0398745	Non-coding
m64212_210919_105054/8127889/ccs	noncoding	no_anno	0.248622	Non-coding
m64212_210919_105054/8129335/ccs	noncoding	no_anno	0.031514	Non-coding
m64212_210919_105054/8257627/ccs.1	noncoding	Motif	0.367921	Non-coding
m64212_210919_105054/8258249/ccs	noncoding	no_anno	0.378727	Non-coding
m64212_210919_105054/8258466/ccs	noncoding	no_anno	0.0577233	Non-coding
m64212_210919_105054/8325571/ccs	noncoding	no_anno	0.018942	Non-coding
m64212_210919_105054/8390413/ccs	noncoding	no_anno	0.0120044	Non-coding
m64212_210919_105054/8454746/ccs	noncoding	no_anno	0.131349	Non-coding
m64212_210919_105054/8455257/ccs	noncoding	no_anno	0.0452251	Non-coding
m64212_210919_105054/8521482/ccs	noncoding	no_anno	0.0378249	Non-coding
m64212_210919_105054/853023/ccs	noncoding	no_anno	0.253736	Non-coding
m64212_210919_105054/854403/ccs.1	noncoding	no_anno	0.0047184	Non-coding
m64212_210919_105054/8587995/ccs.2	noncoding	no_anno	0.20599	Non-coding
m64212_210919_105054/8651794/ccs.1	noncoding	no_anno	0.00427194	Non-coding
m64212_210919_105054/8717193/ccs	noncoding	no_anno	0.229264	Non-coding
m64212_210919_105054/8718216/ccs	noncoding	no_anno	0.0760012	Non-coding
m64212_210919_105054/8718658/ccs.1	noncoding	no_anno	0.0178524	Non-coding
m64212_210919_105054/8782624/ccs	noncoding	no_anno	0.0495805	Non-coding
m64212_210919_105054/8850019/ccs.1	noncoding	no_anno	0.0624178	Non-coding
m64212_210919_105054/8980472/ccs	noncoding	no_anno	0.226383	Non-coding
m64212_210919_105054/9044103/ccs	noncoding	no_anno	0.128263	Non-coding
m64212_210919_105054/9045370/ccs	noncoding	no_anno	0.195031	Non-coding
m64212_210919_105054/9109743/ccs	noncoding	no_anno	0.238616	Non-coding
m64212_210919_105054/9109886/ccs	noncoding	no_anno	0.0978022	Non-coding
m64212_210919_105054/917716/ccs.1	noncoding	no_anno	0.0702338	Non-coding
m64212_210919_105054/919034/ccs	noncoding	no_anno	0.00341567	Non-coding
m64212_210919_105054/9373276/ccs	noncoding	no_anno	0.0422617	Non-coding
m64212_210919_105054/9374239/ccs	noncoding	no_anno	0.0161916	Non-coding
m64212_210919_105054/9439843/ccs	noncoding	no_anno	0.0112139	Non-coding
m64212_210919_105054/9502913/ccs	noncoding	no_anno	0.00555387	Non-coding
m64212_210919_105054/9504147/ccs	noncoding	no_anno	0.0656945	Non-coding
m64212_210919_105054/9504198/ccs.1	noncoding	no_anno	0.0276562	Non-coding
m64212_210919_105054/9568356/ccs	noncoding	no_anno	0.00241711	Non-coding
m64212_210919_105054/9700661/ccs.1	noncoding	no_anno	0.104434	Non-coding
m64212_210919_105054/9700690/ccs	noncoding	no_anno	0.00463427	Non-coding
m64212_210919_105054/9831446/ccs.1	noncoding	no_anno	0.000379636	Non-coding
m64212_210919_105054/9831461/ccs	noncoding	no_anno	0.139584	Non-coding
m64212_210919_105054/9833128/ccs	noncoding	no_anno	0.00404614	Non-coding
m64212_210919_105054/984427/ccs.1	noncoding	no_anno	0.0481549	Non-coding
m64212_210919_105054/985588/ccs	noncoding	no_anno	0.156876	Non-coding
m64212_210919_105054/9896346/ccs.2	noncoding	no_anno	0.0008841	Non-coding
m64212_210919_105054/9897693/ccs.1	noncoding	no_anno	0.00102231	Non-coding
m64212_210919_105054/9962996/ccs	noncoding	no_anno	0.0892664	Non-coding
m64212_210919_105054/9963285/ccs	noncoding	no_anno	0.022988	Non-coding
m64212_210919_105054/9964280/ccs	noncoding	no_anno	0.0113196	Non-coding
transcript/10078	noncoding	no_anno	0.0442981	Non-coding
transcript/10205	noncoding	no_anno	0.000720797	Non-coding
transcript/10292	noncoding	no_anno	0.242782	Non-coding
transcript/10377	noncoding	no_anno	0.00179779	Non-coding
transcript/10391	noncoding	no_anno	0.00696508	Non-coding
transcript/10404	noncoding	no_anno	0.00510942	Non-coding
transcript/10426	noncoding	no_anno	0.394021	Non-coding
transcript/10463	noncoding	no_anno	0.000132752	Non-coding
transcript/10476	noncoding	no_anno	0.00885188	Non-coding
transcript/10516	noncoding	no_anno	0.0020503	Non-coding
transcript/10560	noncoding	no_anno	0.169523	Non-coding
transcript/10561	noncoding	no_anno	0.0197841	Non-coding
transcript/10563	noncoding	no_anno	0.313647	Non-coding
transcript/10576	noncoding	no_anno	0.00201233	Non-coding
transcript/10578	noncoding	no_anno	0.00444858	Non-coding
transcript/10676	noncoding	no_anno	0.00208395	Non-coding
transcript/10696	noncoding	no_anno	0.160405	Non-coding
transcript/10728	noncoding	no_anno	0.0012581	Non-coding
transcript/10744	noncoding	no_anno	0.00783542	Non-coding
transcript/10899	noncoding	no_anno	0.000571974	Non-coding
transcript/11056	noncoding	no_anno	0.00301695	Non-coding
transcript/11149	noncoding	no_anno	0.000942454	Non-coding
transcript/11165	noncoding	no_anno	0.00242639	Non-coding
transcript/11217	noncoding	no_anno	0.00410866	Non-coding
transcript/11222	noncoding	no_anno	0.176513	Non-coding
transcript/11243	noncoding	no_anno	0.00347161	Non-coding
transcript/11266	noncoding	no_anno	0.00783085	Non-coding
transcript/11324	noncoding	no_anno	0.000812379	Non-coding
transcript/11345	noncoding	no_anno	0.00714038	Non-coding
transcript/11372	noncoding	no_anno	0.000858265	Non-coding
transcript/11382	noncoding	no_anno	0.317772	Non-coding
transcript/11407	noncoding	no_anno	0.0014513	Non-coding
transcript/11409	noncoding	no_anno	0.00269626	Non-coding
transcript/11544	noncoding	no_anno	0.000235568	Non-coding
transcript/1161	noncoding	no_anno	0.0589528	Non-coding
transcript/11673	noncoding	no_anno	0.131564	Non-coding
transcript/11695	noncoding	no_anno	0.368557	Non-coding
transcript/11720	noncoding	no_anno	0.000593226	Non-coding
transcript/11738	noncoding	no_anno	0.000308125	Non-coding
transcript/11824	noncoding	no_anno	0.00864309	Non-coding
transcript/11888	noncoding	no_anno	0.000383994	Non-coding
transcript/11898	noncoding	no_anno	0.119876	Non-coding
transcript/11979	noncoding	no_anno	0.00398294	Non-coding
transcript/12016	noncoding	no_anno	0.000505955	Non-coding
transcript/12020	noncoding	no_anno	0.112334	Non-coding
transcript/12052	noncoding	no_anno	0.031202	Non-coding
transcript/12079	noncoding	no_anno	0.00155281	Non-coding
transcript/12147	noncoding	no_anno	0.029226	Non-coding
transcript/12181	noncoding	no_anno	0.287151	Non-coding
transcript/1227	noncoding	no_anno	0.10195	Non-coding
transcript/12270	noncoding	no_anno	0.00109898	Non-coding
transcript/12279	noncoding	no_anno	0.0985334	Non-coding
transcript/12286	noncoding	no_anno	0.0011534	Non-coding
transcript/12310	noncoding	no_anno	0.0339611	Non-coding
transcript/12357	noncoding	no_anno	0.00502055	Non-coding
transcript/12384	noncoding	no_anno	0.00010689	Non-coding
transcript/12405	noncoding	no_anno	0.0031834	Non-coding
transcript/12426	noncoding	no_anno	0.00097832	Non-coding
transcript/12453	noncoding	no_anno	0.00118775	Non-coding
transcript/12525	noncoding	no_anno	0.00770135	Non-coding
transcript/12631	noncoding	no_anno	0.0036573	Non-coding
transcript/12688	noncoding	no_anno	8.27783e-06	Non-coding
transcript/12728	noncoding	no_anno	0.152006	Non-coding
transcript/12777	noncoding	no_anno	0.000789078	Non-coding
transcript/12781	noncoding	no_anno	0.00456168	Non-coding
transcript/12871	noncoding	no_anno	0.00167556	Non-coding
transcript/12927	noncoding	no_anno	0.0197736	Non-coding
transcript/13033	noncoding	no_anno	0.0195291	Non-coding
transcript/13173	noncoding	no_anno	0.00230708	Non-coding
transcript/13222	noncoding	no_anno	0.171448	Non-coding
transcript/13242	noncoding	no_anno	0.00257508	Non-coding
transcript/13259	noncoding	no_anno	0.0522898	Non-coding
transcript/13367	noncoding	no_anno	0.000905315	Non-coding
transcript/13385	noncoding	no_anno	0.0436503	Non-coding
transcript/13400	noncoding	no_anno	0.0461445	Non-coding
transcript/13426	noncoding	no_anno	0.0432977	Non-coding
transcript/13444	noncoding	no_anno	0.301577	Non-coding
transcript/13480	noncoding	no_anno	0.000789394	Non-coding
transcript/13489	noncoding	no_anno	0.000167282	Non-coding
transcript/13499	noncoding	no_anno	0.21991	Non-coding
transcript/13584	noncoding	no_anno	0.0048518	Non-coding
transcript/13612	noncoding	no_anno	0.00567346	Non-coding
transcript/13614	noncoding	no_anno	0.00318617	Non-coding
transcript/13627	noncoding	no_anno	0.00219448	Non-coding
transcript/13632	noncoding	no_anno	0.00127502	Non-coding
transcript/13749	noncoding	no_anno	0.361015	Non-coding
transcript/13799	noncoding	no_anno	0.000176864	Non-coding
transcript/13817	noncoding	no_anno	0.124635	Non-coding
transcript/13905	noncoding	no_anno	0.00126289	Non-coding
transcript/13942	noncoding	no_anno	0.0953153	Non-coding
transcript/13946	noncoding	no_anno	0.00168249	Non-coding
transcript/13987	noncoding	no_anno	0.00486441	Non-coding
transcript/14000	noncoding	no_anno	0.187779	Non-coding
transcript/14043	noncoding	no_anno	0.00447306	Non-coding
transcript/14073	noncoding	no_anno	0.00113301	Non-coding
transcript/14149	noncoding	no_anno	0.000288686	Non-coding
transcript/14177	noncoding	no_anno	0.00171342	Non-coding
transcript/14250	noncoding	no_anno	0.00126102	Non-coding
transcript/14256	noncoding	no_anno	0.00227955	Non-coding
transcript/14315	noncoding	no_anno	5.64622e-05	Non-coding
transcript/14375	noncoding	no_anno	0.233314	Non-coding
transcript/14407	noncoding	no_anno	0.202885	Non-coding
transcript/14415	noncoding	no_anno	0.0071644	Non-coding
transcript/14416	noncoding	no_anno	0.0346884	Non-coding
transcript/14450	noncoding	no_anno	0.0238439	Non-coding
transcript/14540	noncoding	no_anno	0.000529699	Non-coding
transcript/14552	noncoding	no_anno	0.00194906	Non-coding
transcript/14559	noncoding	no_anno	0.0355825	Non-coding
transcript/14581	noncoding	no_anno	0.00242215	Non-coding
transcript/14700	noncoding	no_anno	0.000118072	Non-coding
transcript/1474	noncoding	no_anno	0.0550879	Non-coding
transcript/14811	noncoding	no_anno	9.73237e-05	Non-coding
transcript/14927	noncoding	no_anno	0.00286189	Non-coding
transcript/14930	noncoding	no_anno	0.000435885	Non-coding
transcript/14939	noncoding	no_anno	0.00146439	Non-coding
transcript/14956	noncoding	no_anno	0.000885945	Non-coding
transcript/14983	noncoding	no_anno	0.00401937	Non-coding
transcript/14998	noncoding	no_anno	0.00827611	Non-coding
transcript/15053	noncoding	no_anno	0.129648	Non-coding
transcript/15055	noncoding	no_anno	0.0048346	Non-coding
transcript/15062	noncoding	no_anno	0.0070686	Non-coding
transcript/15080	noncoding	no_anno	0.110442	Non-coding
transcript/15089	noncoding	no_anno	0.00150453	Non-coding
transcript/15091	noncoding	no_anno	4.85976e-05	Non-coding
transcript/15094	noncoding	no_anno	0.155213	Non-coding
transcript/15095	noncoding	no_anno	2.51103e-05	Non-coding
transcript/15101	noncoding	no_anno	0.0002549	Non-coding
transcript/15155	noncoding	no_anno	0.0326004	Non-coding
transcript/15168	noncoding	no_anno	0.000989467	Non-coding
transcript/15200	noncoding	no_anno	8.33248e-06	Non-coding
transcript/15282	noncoding	no_anno	0.000616082	Non-coding
transcript/15301	noncoding	no_anno	0.000275691	Non-coding
transcript/15318	noncoding	no_anno	0.00120812	Non-coding
transcript/15335	noncoding	no_anno	0.302826	Non-coding
transcript/15337	noncoding	no_anno	7.336e-05	Non-coding
transcript/15347	noncoding	no_anno	0.0133864	Non-coding
transcript/15350	noncoding	no_anno	0.000622994	Non-coding
transcript/15354	noncoding	no_anno	0.0130282	Non-coding
transcript/15382	noncoding	no_anno	0.000515575	Non-coding
transcript/15426	noncoding	no_anno	0.000398742	Non-coding
transcript/15437	noncoding	no_anno	0.0051576	Non-coding
transcript/15493	noncoding	no_anno	0.0397096	Non-coding
transcript/15501	noncoding	no_anno	0.000847297	Non-coding
transcript/15507	noncoding	no_anno	0.00172589	Non-coding
transcript/15523	noncoding	no_anno	0.226446	Non-coding
transcript/15549	noncoding	no_anno	0.000896226	Non-coding
transcript/15563	noncoding	no_anno	0.00299682	Non-coding
transcript/15642	noncoding	no_anno	0.00108709	Non-coding
transcript/15647	noncoding	no_anno	0.0129486	Non-coding
transcript/1567	noncoding	no_anno	0.0665865	Non-coding
transcript/15672	noncoding	no_anno	0.000195803	Non-coding
transcript/15675	noncoding	no_anno	0.169665	Non-coding
transcript/15680	noncoding	no_anno	0.124283	Non-coding
transcript/15692	noncoding	no_anno	0.000614416	Non-coding
transcript/15744	noncoding	no_anno	0.0361837	Non-coding
transcript/15754	noncoding	no_anno	0.0358368	Non-coding
transcript/15766	noncoding	no_anno	0.000382938	Non-coding
transcript/15773	noncoding	no_anno	0.00426512	Non-coding
transcript/15789	noncoding	no_anno	0.00121787	Non-coding
transcript/15791	noncoding	no_anno	0.465816	Non-coding
transcript/15919	noncoding	no_anno	0.00198758	Non-coding
transcript/15921	noncoding	no_anno	0.000225305	Non-coding
transcript/15955	noncoding	no_anno	8.48945e-05	Non-coding
transcript/15970	noncoding	no_anno	0.0087583	Non-coding
transcript/15986	noncoding	no_anno	0.000199162	Non-coding
transcript/15987	noncoding	no_anno	0.000468012	Non-coding
transcript/15990	noncoding	no_anno	0.126966	Non-coding
transcript/16000	noncoding	no_anno	0.00183752	Non-coding
transcript/16002	noncoding	no_anno	0.0107899	Non-coding
transcript/16015	noncoding	no_anno	0.00709459	Non-coding
transcript/16037	noncoding	no_anno	0.00147744	Non-coding
transcript/16039	noncoding	no_anno	0.00233178	Non-coding
transcript/16056	noncoding	no_anno	0.00600726	Non-coding
transcript/16096	noncoding	no_anno	0.00220962	Non-coding
transcript/16102	noncoding	no_anno	0.00282993	Non-coding
transcript/16146	noncoding	no_anno	0.0800879	Non-coding
transcript/16155	noncoding	no_anno	0.000809351	Non-coding
transcript/16198	noncoding	no_anno	0.209984	Non-coding
transcript/16239	noncoding	no_anno	0.000179355	Non-coding
transcript/16301	noncoding	no_anno	0.020071	Non-coding
transcript/16305	noncoding	no_anno	1.72806e-05	Non-coding
transcript/16318	noncoding	no_anno	3.44822e-05	Non-coding
transcript/16338	noncoding	no_anno	0.000357193	Non-coding
transcript/16345	noncoding	no_anno	0.130306	Non-coding
transcript/16348	noncoding	no_anno	0.00350407	Non-coding
transcript/16366	noncoding	no_anno	0.00207306	Non-coding
transcript/16390	noncoding	no_anno	0.000750033	Non-coding
transcript/16436	noncoding	no_anno	0.336478	Non-coding
transcript/16466	noncoding	no_anno	0.087408	Non-coding
transcript/16470	noncoding	no_anno	0.00957052	Non-coding
transcript/16537	noncoding	no_anno	0.0540811	Non-coding
transcript/16550	noncoding	no_anno	6.78942e-05	Non-coding
transcript/16563	noncoding	no_anno	0.00897215	Non-coding
transcript/16569	noncoding	no_anno	0.00131132	Non-coding
transcript/16579	noncoding	no_anno	0.000268412	Non-coding
transcript/16594	noncoding	no_anno	0.00266578	Non-coding
transcript/16602	noncoding	no_anno	0.00106711	Non-coding
transcript/16640	noncoding	no_anno	0.00731167	Non-coding
transcript/16648	noncoding	no_anno	0.00135917	Non-coding
transcript/16677	noncoding	no_anno	0.0132478	Non-coding
transcript/16721	noncoding	no_anno	0.000796736	Non-coding
transcript/16743	noncoding	no_anno	0.00150151	Non-coding
transcript/16756	noncoding	no_anno	0.00219902	Non-coding
transcript/16786	noncoding	no_anno	0.000767563	Non-coding
transcript/16788	noncoding	no_anno	0.0315954	Non-coding
transcript/16809	noncoding	no_anno	0.0132111	Non-coding
transcript/16817	noncoding	no_anno	0.00116165	Non-coding
transcript/16825	noncoding	no_anno	0.00160655	Non-coding
transcript/16832	noncoding	no_anno	0.000667305	Non-coding
transcript/16884	noncoding	no_anno	0.000403063	Non-coding
transcript/16893	noncoding	no_anno	0.00423089	Non-coding
transcript/16903	noncoding	no_anno	0.0265669	Non-coding
transcript/16905	noncoding	no_anno	0.00395776	Non-coding
transcript/16912	noncoding	no_anno	0.0117921	Non-coding
transcript/16915	noncoding	no_anno	0.000648808	Non-coding
transcript/16916	noncoding	no_anno	0.00259924	Non-coding
transcript/16919	noncoding	no_anno	0.00541286	Non-coding
transcript/16945	noncoding	no_anno	0.000188039	Non-coding
transcript/16963	noncoding	no_anno	0.000143077	Non-coding
transcript/16973	noncoding	no_anno	0.00020057	Non-coding
transcript/17038	noncoding	no_anno	0.034012	Non-coding
transcript/17040	noncoding	no_anno	0.00213129	Non-coding
transcript/17049	noncoding	no_anno	0.000394676	Non-coding
transcript/17051	noncoding	no_anno	0.00273229	Non-coding
transcript/17062	noncoding	no_anno	0.00338599	Non-coding
transcript/17064	noncoding	no_anno	0.00119387	Non-coding
transcript/17066	noncoding	no_anno	2.73665e-05	Non-coding
transcript/17067	noncoding	no_anno	0.00720589	Non-coding
transcript/17077	noncoding	no_anno	5.61765e-05	Non-coding
transcript/17086	noncoding	no_anno	0.00838131	Non-coding
transcript/17103	noncoding	no_anno	0.000609115	Non-coding
transcript/17110	noncoding	no_anno	0.00728794	Non-coding
transcript/17130	noncoding	no_anno	0.00596973	Non-coding
transcript/17148	noncoding	no_anno	0.00142406	Non-coding
transcript/17152	noncoding	no_anno	0.011225	Non-coding
transcript/17174	noncoding	no_anno	0.00189093	Non-coding
transcript/17180	noncoding	no_anno	0.00447124	Non-coding
transcript/17183	noncoding	no_anno	8.67121e-05	Non-coding
transcript/17190	noncoding	no_anno	0.122538	Non-coding
transcript/17209	noncoding	no_anno	0.000122287	Non-coding
transcript/17235	noncoding	no_anno	0.00488743	Non-coding
transcript/17241	noncoding	no_anno	0.0412886	Non-coding
transcript/17257	noncoding	no_anno	0.000290198	Non-coding
transcript/17259	noncoding	no_anno	0.00116232	Non-coding
transcript/17264	noncoding	no_anno	0.00350744	Non-coding
transcript/17274	noncoding	no_anno	0.000592957	Non-coding
transcript/17289	noncoding	no_anno	0.000165346	Non-coding
transcript/17293	noncoding	no_anno	0.00119399	Non-coding
transcript/17302	noncoding	no_anno	0.000312621	Non-coding
transcript/17318	noncoding	no_anno	0.000668843	Non-coding
transcript/17344	noncoding	no_anno	0.0030025	Non-coding
transcript/17345	noncoding	no_anno	0.00432476	Non-coding
transcript/17353	noncoding	no_anno	0.176625	Non-coding
transcript/17368	noncoding	no_anno	0.231779	Non-coding
transcript/17370	noncoding	no_anno	2.88875e-05	Non-coding
transcript/17376	noncoding	no_anno	1.04289e-06	Non-coding
transcript/17380	noncoding	no_anno	0.00290051	Non-coding
transcript/17434	noncoding	no_anno	0.0046335	Non-coding
transcript/17435	noncoding	no_anno	0.000417928	Non-coding
transcript/17446	noncoding	no_anno	0.0165567	Non-coding
transcript/17447	noncoding	no_anno	0.000385275	Non-coding
transcript/17449	noncoding	no_anno	0.381348	Non-coding
transcript/17487	noncoding	no_anno	0.000450495	Non-coding
transcript/17488	noncoding	no_anno	0.358576	Non-coding
transcript/17531	noncoding	no_anno	0.000215883	Non-coding
transcript/17549	noncoding	no_anno	0.000309648	Non-coding
transcript/17553	noncoding	no_anno	0.000395718	Non-coding
transcript/17554	noncoding	no_anno	0.053552	Non-coding
transcript/17558	noncoding	no_anno	0.0646097	Non-coding
transcript/17571	noncoding	no_anno	0.000317144	Non-coding
transcript/17575	noncoding	no_anno	0.0073308	Non-coding
transcript/17598	noncoding	no_anno	2.37179e-05	Non-coding
transcript/17600	noncoding	no_anno	5.53744e-07	Non-coding
transcript/17614	noncoding	no_anno	0.266091	Non-coding
transcript/17624	noncoding	no_anno	1.38802e-05	Non-coding
transcript/17634	noncoding	no_anno	0.000456208	Non-coding
transcript/17635	noncoding	no_anno	0.000316762	Non-coding
transcript/17652	noncoding	no_anno	0.000220077	Non-coding
transcript/17687	noncoding	no_anno	0.0543048	Non-coding
transcript/17694	noncoding	no_anno	7.85503e-05	Non-coding
transcript/17706	noncoding	no_anno	0.0208649	Non-coding
transcript/17723	noncoding	no_anno	0.000385613	Non-coding
transcript/17739	noncoding	no_anno	0.00118814	Non-coding
transcript/1774	noncoding	no_anno	0.0384934	Non-coding
transcript/17763	noncoding	no_anno	0.000117286	Non-coding
transcript/17765	noncoding	no_anno	0.000384726	Non-coding
transcript/17779	noncoding	no_anno	0.0114916	Non-coding
transcript/17795	noncoding	no_anno	0.0021042	Non-coding
transcript/17807	noncoding	no_anno	0.0015913	Non-coding
transcript/17819	noncoding	no_anno	0.00195884	Non-coding
transcript/17821	noncoding	no_anno	0.000373671	Non-coding
transcript/17837	noncoding	no_anno	0.0558597	Non-coding
transcript/17852	noncoding	no_anno	0.0019499	Non-coding
transcript/17862	noncoding	no_anno	0.00258124	Non-coding
transcript/17872	noncoding	no_anno	0.00018542	Non-coding
transcript/17876	noncoding	no_anno	0.00396589	Non-coding
transcript/17886	noncoding	no_anno	0.436362	Non-coding
transcript/17897	noncoding	no_anno	0.00877393	Non-coding
transcript/17926	noncoding	no_anno	0.00120096	Non-coding
transcript/17964	noncoding	no_anno	0.011391	Non-coding
transcript/18005	noncoding	no_anno	0.000134122	Non-coding
transcript/18030	noncoding	no_anno	0.000626601	Non-coding
transcript/18042	noncoding	no_anno	3.3734e-05	Non-coding
transcript/18072	noncoding	no_anno	0.000456817	Non-coding
transcript/18079	noncoding	no_anno	0.113156	Non-coding
transcript/18080	noncoding	no_anno	0.000210856	Non-coding
transcript/18090	noncoding	no_anno	0.000644469	Non-coding
transcript/18101	noncoding	no_anno	0.000385909	Non-coding
transcript/18113	noncoding	no_anno	0.00509647	Non-coding
transcript/18115	noncoding	no_anno	0.000288906	Non-coding
transcript/18117	noncoding	no_anno	4.82952e-05	Non-coding
transcript/18130	noncoding	no_anno	0.000509428	Non-coding
transcript/18131	noncoding	no_anno	0.000156174	Non-coding
transcript/18157	noncoding	no_anno	0.00720145	Non-coding
transcript/18163	noncoding	no_anno	0.000386629	Non-coding
transcript/18165	noncoding	no_anno	0.000397327	Non-coding
transcript/18180	noncoding	no_anno	0.000134476	Non-coding
transcript/18181	noncoding	no_anno	0.0475756	Non-coding
transcript/18191	noncoding	no_anno	0.00157606	Non-coding
transcript/18197	noncoding	no_anno	0.0290366	Non-coding
transcript/18206	noncoding	no_anno	0.00128562	Non-coding
transcript/18211	noncoding	no_anno	0.000314737	Non-coding
transcript/18212	noncoding	no_anno	0.000592681	Non-coding
transcript/18225	noncoding	no_anno	0.0025436	Non-coding
transcript/18243	noncoding	no_anno	0.000983176	Non-coding
transcript/18249	noncoding	no_anno	0.00223943	Non-coding
transcript/18259	noncoding	no_anno	0.00289796	Non-coding
transcript/18266	noncoding	no_anno	0.00100503	Non-coding
transcript/18270	noncoding	no_anno	0.000488081	Non-coding
transcript/1828	noncoding	no_anno	0.0432918	Non-coding
transcript/18286	noncoding	no_anno	0.000368926	Non-coding
transcript/18291	noncoding	no_anno	0.000294022	Non-coding
transcript/18304	noncoding	no_anno	2.40102e-06	Non-coding
transcript/18308	noncoding	no_anno	0.000324435	Non-coding
transcript/18320	noncoding	no_anno	0.0494447	Non-coding
transcript/18324	noncoding	no_anno	0.00020628	Non-coding
transcript/18333	noncoding	no_anno	0.00443274	Non-coding
transcript/18339	noncoding	no_anno	0.000374471	Non-coding
transcript/18342	noncoding	no_anno	0.007434	Non-coding
transcript/18351	noncoding	no_anno	0.000417822	Non-coding
transcript/18367	noncoding	no_anno	0.0126137	Non-coding
transcript/18374	noncoding	no_anno	0.072724	Non-coding
transcript/18376	noncoding	no_anno	0.268333	Non-coding
transcript/18391	noncoding	no_anno	0.000114644	Non-coding
transcript/18395	noncoding	no_anno	0.00298647	Non-coding
transcript/18398	noncoding	no_anno	0.0280958	Non-coding
transcript/18399	noncoding	no_anno	0.000251596	Non-coding
transcript/18404	noncoding	no_anno	0.00162635	Non-coding
transcript/18407	noncoding	no_anno	0.000416883	Non-coding
transcript/18423	noncoding	no_anno	0.000179885	Non-coding
transcript/18443	noncoding	no_anno	0.00341545	Non-coding
transcript/18450	noncoding	no_anno	7.55072e-05	Non-coding
transcript/18451	noncoding	no_anno	0.000386438	Non-coding
transcript/18452	noncoding	no_anno	0.00102572	Non-coding
transcript/18494	noncoding	no_anno	0.00405606	Non-coding
transcript/18495	noncoding	no_anno	0.00161705	Non-coding
transcript/18501	noncoding	no_anno	0.000822886	Non-coding
transcript/18503	noncoding	no_anno	0.0899188	Non-coding
transcript/18513	noncoding	no_anno	0.0125452	Non-coding
transcript/18520	noncoding	no_anno	1.13498e-05	Non-coding
transcript/18524	noncoding	no_anno	0.000392735	Non-coding
transcript/18538	noncoding	no_anno	0.000386968	Non-coding
transcript/18545	noncoding	no_anno	0.000392965	Non-coding
transcript/18551	noncoding	no_anno	0.000497313	Non-coding
transcript/18555	noncoding	no_anno	0.00141221	Non-coding
transcript/18565	noncoding	no_anno	0.00077434	Non-coding
transcript/18573	noncoding	no_anno	0.000240038	Non-coding
transcript/18599	noncoding	no_anno	0.0138376	Non-coding
transcript/18617	noncoding	no_anno	0.00016735	Non-coding
transcript/18622	noncoding	no_anno	0.00293705	Non-coding
transcript/18625	noncoding	no_anno	0.000652371	Non-coding
transcript/18635	noncoding	no_anno	0.00031335	Non-coding
transcript/18637	noncoding	no_anno	0.000396868	Non-coding
transcript/18654	noncoding	no_anno	5.32392e-05	Non-coding
transcript/18668	noncoding	no_anno	0.00586855	Non-coding
transcript/18678	noncoding	no_anno	0.000625388	Non-coding
transcript/18686	noncoding	no_anno	0.000126517	Non-coding
transcript/18691	noncoding	no_anno	0.0774358	Non-coding
transcript/18692	noncoding	no_anno	0.00142786	Non-coding
transcript/18699	noncoding	no_anno	0.0134437	Non-coding
transcript/18713	noncoding	no_anno	0.000747917	Non-coding
transcript/18714	noncoding	no_anno	5.90436e-05	Non-coding
transcript/18717	noncoding	no_anno	0.000625192	Non-coding
transcript/18719	noncoding	no_anno	0.00972652	Non-coding
transcript/18728	noncoding	no_anno	0.0173591	Non-coding
transcript/18761	noncoding	no_anno	0.00936095	Non-coding
transcript/18764	noncoding	no_anno	0.000386076	Non-coding
transcript/18781	noncoding	no_anno	0.00358954	Non-coding
transcript/18787	noncoding	no_anno	0.0012444	Non-coding
transcript/18797	noncoding	no_anno	0.00241165	Non-coding
transcript/18803	noncoding	no_anno	0.0985856	Non-coding
transcript/18834	noncoding	no_anno	8.3357e-05	Non-coding
transcript/18835	noncoding	no_anno	0.00125839	Non-coding
transcript/18837	noncoding	no_anno	2.30298e-05	Non-coding
transcript/18852	noncoding	no_anno	1.91242e-12	Non-coding
transcript/18857	noncoding	no_anno	0.000612522	Non-coding
transcript/18859	noncoding	no_anno	0.0603797	Non-coding
transcript/18878	noncoding	no_anno	0.000207558	Non-coding
transcript/18895	noncoding	no_anno	0.000388371	Non-coding
transcript/18908	noncoding	no_anno	0.0210933	Non-coding
transcript/18912	noncoding	no_anno	0.000281811	Non-coding
transcript/18935	noncoding	no_anno	0.000322485	Non-coding
transcript/18937	noncoding	no_anno	0.00229912	Non-coding
transcript/18942	noncoding	no_anno	0.000387796	Non-coding
transcript/18945	noncoding	no_anno	0.000495204	Non-coding
transcript/18948	noncoding	no_anno	0.0011871	Non-coding
transcript/18951	noncoding	no_anno	1.53093e-05	Non-coding
transcript/18952	noncoding	no_anno	0.000387796	Non-coding
transcript/18959	noncoding	no_anno	0.000387669	Non-coding
transcript/18963	noncoding	no_anno	0.00138465	Non-coding
transcript/18970	noncoding	no_anno	0.00658639	Non-coding
transcript/18972	noncoding	no_anno	0.0716591	Non-coding
transcript/18974	noncoding	no_anno	0.000130586	Non-coding
transcript/18976	noncoding	no_anno	0.366339	Non-coding
transcript/18994	noncoding	no_anno	0.000133752	Non-coding
transcript/19011	noncoding	no_anno	0.182126	Non-coding
transcript/19017	noncoding	no_anno	0.0151737	Non-coding
transcript/19027	noncoding	no_anno	0.00433868	Non-coding
transcript/19038	noncoding	no_anno	5.2231e-05	Non-coding
transcript/19039	noncoding	no_anno	0.000535424	Non-coding
transcript/19046	noncoding	no_anno	0.000497358	Non-coding
transcript/19051	noncoding	no_anno	0.365162	Non-coding
transcript/19058	noncoding	no_anno	0.000858949	Non-coding
transcript/19062	noncoding	no_anno	0.00576883	Non-coding
transcript/19082	noncoding	no_anno	0.291469	Non-coding
transcript/19100	noncoding	no_anno	0.000552073	Non-coding
transcript/19107	noncoding	no_anno	8.72008e-05	Non-coding
transcript/19108	noncoding	no_anno	0.000333175	Non-coding
transcript/19117	noncoding	no_anno	3.81294e-06	Non-coding
transcript/19119	noncoding	no_anno	0.00257228	Non-coding
transcript/19135	noncoding	no_anno	0.000109476	Non-coding
transcript/19142	noncoding	no_anno	0.00103034	Non-coding
transcript/19146	noncoding	no_anno	0.0188581	Non-coding
transcript/19147	noncoding	no_anno	0.00143293	Non-coding
transcript/19154	noncoding	no_anno	0.456099	Non-coding
transcript/19161	noncoding	no_anno	0.00175536	Non-coding
transcript/19164	noncoding	no_anno	0.0209987	Non-coding
transcript/19175	noncoding	no_anno	0.082756	Non-coding
transcript/19178	noncoding	no_anno	0.000637487	Non-coding
transcript/19191	noncoding	no_anno	5.93309e-05	Non-coding
transcript/19205	noncoding	no_anno	0.00288991	Non-coding
transcript/19209	noncoding	no_anno	0.000847958	Non-coding
transcript/19214	noncoding	no_anno	0.00192922	Non-coding
transcript/19217	noncoding	no_anno	0.00198208	Non-coding
transcript/19218	noncoding	no_anno	0.0525037	Non-coding
transcript/19222	noncoding	no_anno	0.00979537	Non-coding
transcript/19226	noncoding	no_anno	0.0015941	Non-coding
transcript/19229	noncoding	no_anno	0.000219192	Non-coding
transcript/19232	noncoding	no_anno	0.00198819	Non-coding
transcript/19252	noncoding	no_anno	0.000317361	Non-coding
transcript/19255	noncoding	no_anno	0.333485	Non-coding
transcript/19256	noncoding	no_anno	7.2205e-05	Non-coding
transcript/19278	noncoding	no_anno	0.00143136	Non-coding
transcript/19284	noncoding	no_anno	0.000235751	Non-coding
transcript/19288	noncoding	no_anno	0.000276522	Non-coding
transcript/19299	noncoding	no_anno	0.036319	Non-coding
transcript/19301	noncoding	no_anno	0.000173062	Non-coding
transcript/19306	noncoding	no_anno	0.00150183	Non-coding
transcript/19308	noncoding	no_anno	0.00106307	Non-coding
transcript/19317	noncoding	no_anno	0.0489956	Non-coding
transcript/19320	noncoding	no_anno	0.000122287	Non-coding
transcript/19329	noncoding	no_anno	1.08732e-06	Non-coding
transcript/19344	noncoding	no_anno	0.000324858	Non-coding
transcript/19354	noncoding	no_anno	0.000388349	Non-coding
transcript/19384	noncoding	no_anno	3.12517e-05	Non-coding
transcript/19389	noncoding	no_anno	0.000388583	Non-coding
transcript/19397	noncoding	no_anno	0.136675	Non-coding
transcript/19402	noncoding	no_anno	0.000736992	Non-coding
transcript/19404	noncoding	no_anno	0.000388392	Non-coding
transcript/19405	noncoding	no_anno	0.000131174	Non-coding
transcript/19412	noncoding	no_anno	0.00287457	Non-coding
transcript/19416	noncoding	no_anno	0.00016628	Non-coding
transcript/19424	noncoding	no_anno	0.000284284	Non-coding
transcript/19427	noncoding	no_anno	0.0339879	Non-coding
transcript/19430	noncoding	no_anno	0.000475876	Non-coding
transcript/19439	noncoding	no_anno	0.00252969	Non-coding
transcript/19450	noncoding	no_anno	0.000256304	Non-coding
transcript/19452	noncoding	no_anno	0.00476421	Non-coding
transcript/19453	noncoding	no_anno	0.000309511	Non-coding
transcript/19458	noncoding	no_anno	0.000415871	Non-coding
transcript/19466	noncoding	no_anno	0.00389228	Non-coding
transcript/19474	noncoding	no_anno	0.000277297	Non-coding
transcript/19489	noncoding	no_anno	0.000122659	Non-coding
transcript/19496	noncoding	no_anno	0.00109457	Non-coding
transcript/19498	noncoding	no_anno	0.0974949	Non-coding
transcript/19505	noncoding	no_anno	0.168483	Non-coding
transcript/19507	noncoding	no_anno	0.000995765	Non-coding
transcript/19508	noncoding	no_anno	0.00128	Non-coding
transcript/19509	noncoding	no_anno	0.00910685	Non-coding
transcript/19512	noncoding	no_anno	0.00154245	Non-coding
transcript/19514	noncoding	no_anno	6.75393e-05	Non-coding
transcript/19517	noncoding	no_anno	0.000319523	Non-coding
transcript/19530	noncoding	no_anno	0.000587638	Non-coding
transcript/19531	noncoding	no_anno	0.00461181	Non-coding
transcript/19534	noncoding	no_anno	0.000431617	Non-coding
transcript/19538	noncoding	no_anno	9.01266e-05	Non-coding
transcript/19539	noncoding	no_anno	0.00158535	Non-coding
transcript/19540	noncoding	no_anno	1.29052e-11	Non-coding
transcript/19545	noncoding	no_anno	0.00517948	Non-coding
transcript/19550	noncoding	no_anno	0.00137464	Non-coding
transcript/19559	noncoding	no_anno	0.00128507	Non-coding
transcript/19563	noncoding	no_anno	3.85855e-05	Non-coding
transcript/19568	noncoding	no_anno	0.000886493	Non-coding
transcript/19569	noncoding	no_anno	0.000254239	Non-coding
transcript/19573	noncoding	no_anno	0.0781689	Non-coding
transcript/19576	noncoding	no_anno	0.00300382	Non-coding
transcript/19583	noncoding	no_anno	0.0164801	Non-coding
transcript/19588	noncoding	no_anno	0.000521935	Non-coding
transcript/19592	noncoding	no_anno	0.00966788	Non-coding
transcript/19603	noncoding	no_anno	9.28209e-05	Non-coding
transcript/19613	noncoding	no_anno	0.0638426	Non-coding
transcript/19620	noncoding	no_anno	0.000389031	Non-coding
transcript/19636	noncoding	no_anno	0.00234359	Non-coding
transcript/19637	noncoding	no_anno	0.0210562	Non-coding
transcript/19642	noncoding	no_anno	0.000389202	Non-coding
transcript/19644	noncoding	no_anno	0.00823562	Non-coding
transcript/19647	noncoding	no_anno	0.000283363	Non-coding
transcript/19658	noncoding	no_anno	0.000514498	Non-coding
transcript/19659	noncoding	no_anno	0.000200084	Non-coding
transcript/19661	noncoding	no_anno	8.00114e-05	Non-coding
transcript/19664	noncoding	no_anno	0.000389266	Non-coding
transcript/19671	noncoding	no_anno	0.00833924	Non-coding
transcript/19672	noncoding	no_anno	0.000357687	Non-coding
transcript/19673	noncoding	no_anno	0.0115572	Non-coding
transcript/19676	noncoding	no_anno	0.0148892	Non-coding
transcript/19684	noncoding	no_anno	3.03323e-05	Non-coding
transcript/19686	noncoding	no_anno	0.000151768	Non-coding
transcript/19687	noncoding	no_anno	0.000804875	Non-coding
transcript/19689	noncoding	no_anno	0.000389244	Non-coding
transcript/19695	noncoding	no_anno	0.00152347	Non-coding
transcript/19715	noncoding	no_anno	0.0193761	Non-coding
transcript/19721	noncoding	no_anno	5.37891e-05	Non-coding
transcript/19723	noncoding	no_anno	4.11255e-05	Non-coding
transcript/19724	noncoding	no_anno	0.00340332	Non-coding
transcript/19732	noncoding	no_anno	0.0031549	Non-coding
transcript/19739	noncoding	no_anno	0.00220724	Non-coding
transcript/19741	noncoding	no_anno	0.00016728	Non-coding
transcript/19743	noncoding	no_anno	1.2913e-11	Non-coding
transcript/19745	noncoding	no_anno	0.000388988	Non-coding
transcript/19747	noncoding	no_anno	0.00010212	Non-coding
transcript/19751	noncoding	no_anno	0.00955933	Non-coding
transcript/19752	noncoding	no_anno	0.000259847	Non-coding
transcript/19757	noncoding	no_anno	5.09153e-05	Non-coding
transcript/19758	noncoding	no_anno	0.00171324	Non-coding
transcript/19766	noncoding	no_anno	0.000152834	Non-coding
transcript/19783	noncoding	no_anno	0.000128629	Non-coding
transcript/19786	noncoding	no_anno	0.0884634	Non-coding
transcript/19787	noncoding	no_anno	0.000120636	Non-coding
transcript/19788	noncoding	no_anno	0.000398327	Non-coding
transcript/19789	noncoding	no_anno	0.0139818	Non-coding
transcript/19790	noncoding	no_anno	0.000590706	Non-coding
transcript/19809	noncoding	no_anno	0.00724235	Non-coding
transcript/19812	noncoding	no_anno	0.000428487	Non-coding
transcript/19816	noncoding	no_anno	0.00193304	Non-coding
transcript/19817	noncoding	no_anno	0.000107077	Non-coding
transcript/19818	noncoding	no_anno	5.94403e-05	Non-coding
transcript/19822	noncoding	no_anno	5.02021e-05	Non-coding
transcript/19824	noncoding	no_anno	0.00160476	Non-coding
transcript/19825	noncoding	no_anno	0.000920835	Non-coding
transcript/19833	noncoding	no_anno	3.28225e-06	Non-coding
transcript/19834	noncoding	no_anno	0.000142065	Non-coding
transcript/19835	noncoding	no_anno	0.000241396	Non-coding
transcript/19838	noncoding	no_anno	0.000406789	Non-coding
transcript/19847	noncoding	no_anno	0.000141417	Non-coding
transcript/19848	noncoding	no_anno	0.00038965	Non-coding
transcript/19856	noncoding	no_anno	2.51778e-05	Non-coding
transcript/19857	noncoding	no_anno	1.01004e-05	Non-coding
transcript/19864	noncoding	no_anno	3.01348e-05	Non-coding
transcript/19868	noncoding	no_anno	0.0186261	Non-coding
transcript/19871	noncoding	no_anno	0.000389479	Non-coding
transcript/19878	noncoding	no_anno	0.000237958	Non-coding
transcript/19882	noncoding	no_anno	0.000373873	Non-coding
transcript/19885	noncoding	no_anno	0.000388669	Non-coding
transcript/19886	noncoding	no_anno	0.000389778	Non-coding
transcript/19892	noncoding	no_anno	0.00229782	Non-coding
transcript/19893	noncoding	no_anno	9.19387e-05	Non-coding
transcript/19895	noncoding	no_anno	0.00510612	Non-coding
transcript/19899	noncoding	no_anno	0.000389714	Non-coding
transcript/19915	noncoding	no_anno	0.000147613	Non-coding
transcript/19926	noncoding	no_anno	0.000237653	Non-coding
transcript/19928	noncoding	no_anno	0.00564978	Non-coding
transcript/19934	noncoding	no_anno	0.00124577	Non-coding
transcript/19938	noncoding	no_anno	0.00118215	Non-coding
transcript/19939	noncoding	no_anno	0.331738	Non-coding
transcript/19943	noncoding	no_anno	0.000318251	Non-coding
transcript/19945	noncoding	no_anno	0.000389842	Non-coding
transcript/19946	noncoding	no_anno	0.000391985	Non-coding
transcript/19949	noncoding	no_anno	0.00776101	Non-coding
transcript/19957	noncoding	no_anno	0.00132815	Non-coding
transcript/19958	noncoding	no_anno	0.000389757	Non-coding
transcript/19962	noncoding	no_anno	0.00438447	Non-coding
transcript/19964	noncoding	no_anno	0.00710596	Non-coding
transcript/19965	noncoding	no_anno	0.000392644	Non-coding
transcript/19971	noncoding	no_anno	0.0013802	Non-coding
transcript/19973	noncoding	no_anno	0.034061	Non-coding
transcript/19975	noncoding	no_anno	0.000360674	Non-coding
transcript/19977	noncoding	no_anno	0.00301155	Non-coding
transcript/19981	noncoding	no_anno	0.000516023	Non-coding
transcript/19984	noncoding	no_anno	0.000389778	Non-coding
transcript/20003	noncoding	no_anno	5.64667e-05	Non-coding
transcript/20009	noncoding	no_anno	0.00182302	Non-coding
transcript/20014	noncoding	no_anno	8.60086e-05	Non-coding
transcript/20015	noncoding	no_anno	0.000389842	Non-coding
transcript/20022	noncoding	no_anno	0.0116624	Non-coding
transcript/20023	noncoding	no_anno	0.0024365	Non-coding
transcript/20028	noncoding	no_anno	0.0022097	Non-coding
transcript/20032	noncoding	no_anno	0.000360976	Non-coding
transcript/20033	noncoding	no_anno	0.000390099	Non-coding
transcript/20035	noncoding	no_anno	0.000100548	Non-coding
transcript/20038	noncoding	no_anno	0.000194591	Non-coding
transcript/20039	noncoding	no_anno	0.00151914	Non-coding
transcript/20044	noncoding	no_anno	1.92652e-12	Non-coding
transcript/20052	noncoding	no_anno	0.000716802	Non-coding
transcript/20057	noncoding	no_anno	0.00320604	Non-coding
transcript/20058	noncoding	no_anno	0.00011684	Non-coding
transcript/20064	noncoding	no_anno	0.00140558	Non-coding
transcript/20067	noncoding	no_anno	0.000459465	Non-coding
transcript/20070	noncoding	no_anno	0.000208054	Non-coding
transcript/20071	noncoding	no_anno	0.00146285	Non-coding
transcript/20072	noncoding	no_anno	0.000234651	Non-coding
transcript/20076	noncoding	no_anno	1.98692e-05	Non-coding
transcript/20078	noncoding	no_anno	0.000827348	Non-coding
transcript/20080	noncoding	no_anno	0.0469012	Non-coding
transcript/20085	noncoding	no_anno	3.89563e-05	Non-coding
transcript/20090	noncoding	no_anno	1.92695e-12	Non-coding
transcript/20096	noncoding	no_anno	0.000451154	Non-coding
transcript/20099	noncoding	no_anno	0.00214364	Non-coding
transcript/20100	noncoding	no_anno	0.000390441	Non-coding
transcript/20101	noncoding	no_anno	0.000623357	Non-coding
transcript/20106	noncoding	no_anno	0.000391083	Non-coding
transcript/20116	noncoding	no_anno	0.000115807	Non-coding
transcript/20117	noncoding	no_anno	0.000390205	Non-coding
transcript/20129	noncoding	no_anno	3.95557e-08	Non-coding
transcript/20130	noncoding	no_anno	0.00155694	Non-coding
transcript/20141	noncoding	no_anno	0.000244726	Non-coding
transcript/20146	noncoding	no_anno	0.00134946	Non-coding
transcript/20155	noncoding	no_anno	0.00174453	Non-coding
transcript/20160	noncoding	no_anno	0.0138396	Non-coding
transcript/20161	noncoding	no_anno	0.000390676	Non-coding
transcript/20167	noncoding	no_anno	0.00164116	Non-coding
transcript/20172	noncoding	no_anno	0.0848222	Non-coding
transcript/20174	noncoding	no_anno	0.0182568	Non-coding
transcript/20176	noncoding	no_anno	0.000390398	Non-coding
transcript/20177	noncoding	no_anno	2.92978e-11	Non-coding
transcript/20188	noncoding	no_anno	0.00041721	Non-coding
transcript/20195	noncoding	no_anno	0.00133077	Non-coding
transcript/20198	noncoding	no_anno	0.00723385	Non-coding
transcript/20199	noncoding	no_anno	0.000235257	Non-coding
transcript/20200	noncoding	no_anno	0.000390248	Non-coding
transcript/20203	noncoding	no_anno	0.00012149	Non-coding
transcript/20209	noncoding	no_anno	0.000555777	Non-coding
transcript/20217	noncoding	no_anno	0.000106738	Non-coding
transcript/20220	noncoding	no_anno	0.00122159	Non-coding
transcript/20222	noncoding	no_anno	0.000204078	Non-coding
transcript/20231	noncoding	no_anno	0.000348402	Non-coding
transcript/20234	noncoding	no_anno	0.000128084	Non-coding
transcript/20243	noncoding	no_anno	0.000391748	Non-coding
transcript/20256	noncoding	no_anno	0.000301518	Non-coding
transcript/20257	noncoding	no_anno	0.000390741	Non-coding
transcript/20260	noncoding	no_anno	0.00855035	Non-coding
transcript/20261	noncoding	no_anno	0.000181457	Non-coding
transcript/20262	noncoding	no_anno	0.000469512	Non-coding
transcript/20265	noncoding	no_anno	9.42139e-05	Non-coding
transcript/20271	noncoding	no_anno	0.0330478	Non-coding
transcript/20273	noncoding	no_anno	0.000390548	Non-coding
transcript/20274	noncoding	no_anno	0.000199362	Non-coding
transcript/20275	noncoding	no_anno	0.0005747	Non-coding
transcript/20277	noncoding	no_anno	0.000390505	Non-coding
transcript/20283	noncoding	no_anno	0.0016319	Non-coding
transcript/20287	noncoding	no_anno	0.000390676	Non-coding
transcript/20300	noncoding	no_anno	0.00147846	Non-coding
transcript/20303	noncoding	no_anno	0.000528739	Non-coding
transcript/20305	noncoding	no_anno	0.000480552	Non-coding
transcript/20308	noncoding	no_anno	0.000390805	Non-coding
transcript/20310	noncoding	no_anno	0.00374874	Non-coding
transcript/20311	noncoding	no_anno	0.000390805	Non-coding
transcript/20313	noncoding	no_anno	0.00242923	Non-coding
transcript/20315	noncoding	no_anno	0.0052772	Non-coding
transcript/20321	noncoding	no_anno	0.000390869	Non-coding
transcript/20323	noncoding	no_anno	0.00024437	Non-coding
transcript/20325	noncoding	no_anno	0.00184374	Non-coding
transcript/20329	noncoding	no_anno	0.000146023	Non-coding
transcript/20335	noncoding	no_anno	0.000623915	Non-coding
transcript/20339	noncoding	no_anno	0.000276538	Non-coding
transcript/20341	noncoding	no_anno	0.00106648	Non-coding
transcript/20342	noncoding	no_anno	0.000391276	Non-coding
transcript/20351	noncoding	no_anno	0.00127365	Non-coding
transcript/20353	noncoding	no_anno	0.00228719	Non-coding
transcript/20356	noncoding	no_anno	0.00024731	Non-coding
transcript/20358	noncoding	no_anno	0.00249028	Non-coding
transcript/20359	noncoding	no_anno	9.05761e-05	Non-coding
transcript/20360	noncoding	no_anno	0.0012241	Non-coding
transcript/20363	noncoding	no_anno	0.000628245	Non-coding
transcript/20364	noncoding	no_anno	0.00381481	Non-coding
transcript/20366	noncoding	no_anno	1.93107e-12	Non-coding
transcript/20370	noncoding	no_anno	0.000526679	Non-coding
transcript/20378	noncoding	no_anno	0.000390976	Non-coding
transcript/20384	noncoding	no_anno	3.37333e-05	Non-coding
transcript/20385	noncoding	no_anno	9.33538e-05	Non-coding
transcript/20386	noncoding	no_anno	4.8383e-05	Non-coding
transcript/20387	noncoding	no_anno	0.00034093	Non-coding
transcript/20388	noncoding	no_anno	0.000317988	Non-coding
transcript/20390	noncoding	no_anno	0.216181	Non-coding
transcript/20394	noncoding	no_anno	0.000391341	Non-coding
transcript/20395	noncoding	no_anno	0.00039089	Non-coding
transcript/20398	noncoding	no_anno	0.000392028	Non-coding
transcript/20399	noncoding	no_anno	3.11151e-05	Non-coding
transcript/20402	noncoding	no_anno	9.0036e-05	Non-coding
transcript/20408	noncoding	no_anno	0.0001156	Non-coding
transcript/20414	noncoding	no_anno	0.000391083	Non-coding
transcript/20417	noncoding	no_anno	0.00068466	Non-coding
transcript/20418	noncoding	no_anno	0.00075916	Non-coding
transcript/20419	noncoding	no_anno	0.000391233	Non-coding
transcript/20420	noncoding	no_anno	0.000193432	Non-coding
transcript/20421	noncoding	no_anno	0.00260529	Non-coding
transcript/20422	noncoding	no_anno	0.000391298	Non-coding
transcript/20424	noncoding	no_anno	3.71598e-05	Non-coding
transcript/20426	noncoding	no_anno	0.0004154	Non-coding
transcript/20428	noncoding	no_anno	0.00027404	Non-coding
transcript/20429	noncoding	no_anno	0.00522432	Non-coding
transcript/20435	noncoding	no_anno	0.00737187	Non-coding
transcript/20436	noncoding	no_anno	0.0005174	Non-coding
transcript/20440	noncoding	no_anno	0.000326435	Non-coding
transcript/20443	noncoding	no_anno	0.000390998	Non-coding
transcript/20444	noncoding	no_anno	0.00160573	Non-coding
transcript/20452	noncoding	no_anno	0.00791885	Non-coding
transcript/20454	noncoding	no_anno	8.33631e-05	Non-coding
transcript/20456	noncoding	no_anno	3.93728e-05	Non-coding
transcript/20463	noncoding	no_anno	0.000219327	Non-coding
transcript/20464	noncoding	no_anno	0.00119313	Non-coding
transcript/20468	noncoding	no_anno	0.000195122	Non-coding
transcript/20470	noncoding	no_anno	0.000209603	Non-coding
transcript/20471	noncoding	no_anno	0.00370206	Non-coding
transcript/20480	noncoding	no_anno	0.000198331	Non-coding
transcript/20482	noncoding	no_anno	0.0132635	Non-coding
transcript/20485	noncoding	no_anno	0.000143115	Non-coding
transcript/20486	noncoding	no_anno	6.75698e-05	Non-coding
transcript/20488	noncoding	no_anno	0.00139805	Non-coding
transcript/20492	noncoding	no_anno	0.000589353	Non-coding
transcript/20494	noncoding	no_anno	0.000391512	Non-coding
transcript/20495	noncoding	no_anno	0.0176206	Non-coding
transcript/20498	noncoding	no_anno	0.000157629	Non-coding
transcript/20499	noncoding	no_anno	0.000488754	Non-coding
transcript/20501	noncoding	no_anno	0.38834	Non-coding
transcript/20507	noncoding	no_anno	0.000197073	Non-coding
transcript/20511	noncoding	no_anno	0.000106331	Non-coding
transcript/20517	noncoding	no_anno	0.000164784	Non-coding
transcript/20520	noncoding	no_anno	3.71204e-05	Non-coding
transcript/20522	noncoding	no_anno	0.000391512	Non-coding
transcript/20532	noncoding	no_anno	0.0146582	Non-coding
transcript/20533	noncoding	no_anno	0.0017263	Non-coding
transcript/20537	noncoding	no_anno	0.00097022	Non-coding
transcript/20539	noncoding	no_anno	2.93852e-05	Non-coding
transcript/20542	noncoding	no_anno	0.00139734	Non-coding
transcript/20549	noncoding	no_anno	0.012361	Non-coding
transcript/20553	noncoding	no_anno	0.0122685	Non-coding
transcript/20562	noncoding	no_anno	0.000391727	Non-coding
transcript/20563	noncoding	no_anno	0.00187202	Non-coding
transcript/20569	noncoding	no_anno	0.000218284	Non-coding
transcript/20572	noncoding	no_anno	0.000182084	Non-coding
transcript/20576	noncoding	no_anno	0.000221734	Non-coding
transcript/20585	noncoding	no_anno	0.000363747	Non-coding
transcript/20587	noncoding	no_anno	0.00077163	Non-coding
transcript/20588	noncoding	no_anno	0.00031745	Non-coding
transcript/20591	noncoding	no_anno	0.000259082	Non-coding
transcript/20592	noncoding	no_anno	0.000320371	Non-coding
transcript/20593	noncoding	no_anno	6.43239e-05	Non-coding
transcript/20600	noncoding	no_anno	0.000103435	Non-coding
transcript/20601	noncoding	no_anno	0.000571479	Non-coding
transcript/20602	noncoding	no_anno	0.00330713	Non-coding
transcript/20607	noncoding	no_anno	9.62556e-05	Non-coding
transcript/20609	noncoding	no_anno	0.00188821	Non-coding
transcript/20615	noncoding	no_anno	0.000391174	Non-coding
transcript/20616	noncoding	no_anno	0.0102858	Non-coding
transcript/20619	noncoding	no_anno	5.36971e-06	Non-coding
transcript/20623	noncoding	no_anno	2.76973e-05	Non-coding
transcript/20624	noncoding	no_anno	0.000287097	Non-coding
transcript/20625	noncoding	no_anno	4.95182e-05	Non-coding
transcript/20627	noncoding	no_anno	0.000391813	Non-coding
transcript/20633	noncoding	no_anno	9.10844e-05	Non-coding
transcript/20639	noncoding	no_anno	0.0101904	Non-coding
transcript/20640	noncoding	no_anno	0.00054811	Non-coding
transcript/20653	noncoding	no_anno	2.94428e-11	Non-coding
transcript/20654	noncoding	no_anno	1.3045e-05	Non-coding
transcript/20657	noncoding	no_anno	0.000391942	Non-coding
transcript/20658	noncoding	no_anno	0.000392028	Non-coding
transcript/20660	noncoding	no_anno	0.00266367	Non-coding
transcript/20662	noncoding	no_anno	0.000116132	Non-coding
transcript/20667	noncoding	no_anno	0.000891084	Non-coding
transcript/20670	noncoding	no_anno	1.93489e-12	Non-coding
transcript/20672	noncoding	no_anno	0.000392178	Non-coding
transcript/20674	noncoding	no_anno	6.15741e-05	Non-coding
transcript/20675	noncoding	no_anno	0.0006637	Non-coding
transcript/20679	noncoding	no_anno	0.000135583	Non-coding
transcript/20680	noncoding	no_anno	0.000472433	Non-coding
transcript/20681	noncoding	no_anno	0.00039235	Non-coding
transcript/20683	noncoding	no_anno	0.00427802	Non-coding
transcript/20684	noncoding	no_anno	0.00644829	Non-coding
transcript/20686	noncoding	no_anno	0.011978	Non-coding
transcript/20687	noncoding	no_anno	1.77917e-05	Non-coding
transcript/20690	noncoding	no_anno	0.000392157	Non-coding
transcript/20691	noncoding	no_anno	0.0038746	Non-coding
transcript/20695	noncoding	no_anno	0.000115844	Non-coding
transcript/20696	noncoding	no_anno	1.46907e-05	Non-coding
transcript/20699	noncoding	no_anno	0.0137363	Non-coding
transcript/20703	noncoding	no_anno	6.40857e-05	Non-coding
transcript/20705	noncoding	no_anno	0.00671246	Non-coding
transcript/20707	noncoding	no_anno	0.000831075	Non-coding
transcript/20709	noncoding	no_anno	0.00113562	Non-coding
transcript/20711	noncoding	no_anno	0.0143899	Non-coding
transcript/20712	noncoding	no_anno	0.000392286	Non-coding
transcript/20714	noncoding	no_anno	0.000107445	Non-coding
transcript/20715	noncoding	no_anno	8.17724e-05	Non-coding
transcript/20722	noncoding	no_anno	0.000392436	Non-coding
transcript/20727	noncoding	no_anno	2.29652e-05	Non-coding
transcript/20729	noncoding	no_anno	0.00733997	Non-coding
transcript/20732	noncoding	no_anno	4.85241e-05	Non-coding
transcript/20735	noncoding	no_anno	3.18167e-05	Non-coding
transcript/20740	noncoding	no_anno	8.22012e-05	Non-coding
transcript/20741	noncoding	no_anno	0.000392651	Non-coding
transcript/20747	noncoding	no_anno	0.000248261	Non-coding
transcript/20748	noncoding	no_anno	0.000402266	Non-coding
transcript/20750	noncoding	no_anno	7.47222e-05	Non-coding
transcript/20760	noncoding	no_anno	0.000973396	Non-coding
transcript/20764	noncoding	no_anno	0.0043019	Non-coding
transcript/20773	noncoding	no_anno	5.19566e-05	Non-coding
transcript/20774	noncoding	no_anno	8.00524e-05	Non-coding
transcript/20779	noncoding	no_anno	0.00128292	Non-coding
transcript/20783	noncoding	no_anno	0.000425943	Non-coding
transcript/20790	noncoding	no_anno	0.000125916	Non-coding
transcript/20795	noncoding	no_anno	0.000202252	Non-coding
transcript/20796	noncoding	no_anno	0.000151717	Non-coding
transcript/20798	noncoding	no_anno	3.20154e-05	Non-coding
transcript/20799	noncoding	no_anno	0.00415736	Non-coding
transcript/20803	noncoding	no_anno	0.0164225	Non-coding
transcript/20804	noncoding	no_anno	0.000392694	Non-coding
transcript/20805	noncoding	no_anno	0.000392867	Non-coding
transcript/20806	noncoding	no_anno	0.000392716	Non-coding
transcript/20809	noncoding	no_anno	0.000784257	Non-coding
transcript/20813	noncoding	no_anno	0.000133665	Non-coding
transcript/20814	noncoding	no_anno	0.000385996	Non-coding
transcript/20816	noncoding	no_anno	0.000392694	Non-coding
transcript/20817	noncoding	no_anno	0.00381336	Non-coding
transcript/20818	noncoding	no_anno	0.00116342	Non-coding
transcript/20821	noncoding	no_anno	0.000141576	Non-coding
transcript/20822	noncoding	no_anno	0.000392823	Non-coding
transcript/20826	noncoding	no_anno	0.000393168	Non-coding
transcript/20827	noncoding	no_anno	0.000112248	Non-coding
transcript/20828	noncoding	no_anno	0.000128704	Non-coding
transcript/20832	noncoding	no_anno	6.06239e-05	Non-coding
transcript/20835	noncoding	no_anno	0.000392953	Non-coding
transcript/20837	noncoding	no_anno	0.000392608	Non-coding
transcript/20838	noncoding	no_anno	0.000392845	Non-coding
transcript/20840	noncoding	no_anno	0.000333124	Non-coding
transcript/20841	noncoding	no_anno	4.12992e-07	Non-coding
transcript/20843	noncoding	no_anno	0.0068334	Non-coding
transcript/20846	noncoding	no_anno	0.0124517	Non-coding
transcript/20847	noncoding	no_anno	0.000392996	Non-coding
transcript/20848	noncoding	no_anno	0.00307467	Non-coding
transcript/20849	noncoding	no_anno	0.00984554	Non-coding
transcript/20851	noncoding	no_anno	2.95139e-11	Non-coding
transcript/20853	noncoding	no_anno	4.86394e-05	Non-coding
transcript/20859	noncoding	no_anno	0.00206146	Non-coding
transcript/20860	noncoding	no_anno	0.000392006	Non-coding
transcript/20861	noncoding	no_anno	1.94094e-12	Non-coding
transcript/20863	noncoding	no_anno	0.00094531	Non-coding
transcript/20866	noncoding	no_anno	0.000319154	Non-coding
transcript/20869	noncoding	no_anno	0.000391684	Non-coding
transcript/20870	noncoding	no_anno	2.50602e-05	Non-coding
transcript/20877	noncoding	no_anno	0.000393319	Non-coding
transcript/20878	noncoding	no_anno	0.00039347	Non-coding
transcript/20880	noncoding	no_anno	0.00032613	Non-coding
transcript/20889	noncoding	no_anno	5.53692e-05	Non-coding
transcript/20890	noncoding	no_anno	7.79113e-05	Non-coding
transcript/20891	noncoding	no_anno	0.00102827	Non-coding
transcript/20893	noncoding	no_anno	3.56488e-05	Non-coding
transcript/20895	noncoding	no_anno	2.85027e-05	Non-coding
transcript/20898	noncoding	no_anno	0.00320406	Non-coding
transcript/20900	noncoding	no_anno	0.00294269	Non-coding
transcript/20901	noncoding	no_anno	0.00135683	Non-coding
transcript/20903	noncoding	no_anno	0.0186338	Non-coding
transcript/20905	noncoding	no_anno	0.000182765	Non-coding
transcript/20908	noncoding	no_anno	0.0274485	Non-coding
transcript/20909	noncoding	no_anno	4.13678e-05	Non-coding
transcript/20914	noncoding	no_anno	0.00039347	Non-coding
transcript/20915	noncoding	no_anno	2.71808e-05	Non-coding
transcript/20919	noncoding	no_anno	2.43588e-05	Non-coding
transcript/20921	noncoding	no_anno	0.000393384	Non-coding
transcript/20923	noncoding	no_anno	0.000102037	Non-coding
transcript/20925	noncoding	no_anno	0.000393405	Non-coding
transcript/20928	noncoding	no_anno	6.03083e-05	Non-coding
transcript/20929	noncoding	no_anno	7.29826e-05	Non-coding
transcript/20930	noncoding	no_anno	1.15655e-05	Non-coding
transcript/20931	noncoding	no_anno	0.000393448	Non-coding
transcript/20934	noncoding	no_anno	1.02585e-07	Non-coding
transcript/20941	noncoding	no_anno	6.31728e-05	Non-coding
transcript/20947	noncoding	no_anno	0.000116461	Non-coding
transcript/20953	noncoding	no_anno	0.000393578	Non-coding
transcript/20954	noncoding	no_anno	5.97451e-05	Non-coding
transcript/20956	noncoding	no_anno	0.00128294	Non-coding
transcript/20962	noncoding	no_anno	1.94329e-12	Non-coding
transcript/20966	noncoding	no_anno	1.94371e-12	Non-coding
transcript/20967	noncoding	no_anno	0.000393599	Non-coding
transcript/20969	noncoding	no_anno	4.64512e-05	Non-coding
transcript/20972	noncoding	no_anno	0.000393535	Non-coding
transcript/20973	noncoding	no_anno	6.98136e-05	Non-coding
transcript/20975	noncoding	no_anno	0.000393513	Non-coding
transcript/20976	noncoding	no_anno	0.000133378	Non-coding
transcript/20979	noncoding	no_anno	0.000120839	Non-coding
transcript/20983	noncoding	no_anno	0.0048739	Non-coding
transcript/20988	noncoding	no_anno	0.00514288	Non-coding
transcript/20992	noncoding	no_anno	0.000393599	Non-coding
transcript/20994	noncoding	no_anno	7.893e-05	Non-coding
transcript/20995	noncoding	no_anno	0.000393686	Non-coding
transcript/20996	noncoding	no_anno	0.00326211	Non-coding
transcript/20998	noncoding	no_anno	0.0537011	Non-coding
transcript/21000	noncoding	no_anno	1.19464e-08	Non-coding
transcript/21002	noncoding	no_anno	0.00119296	Non-coding
transcript/21010	noncoding	no_anno	0.0133888	Non-coding
transcript/21013	noncoding	no_anno	0.000358679	Non-coding
transcript/21015	noncoding	no_anno	0.0110281	Non-coding
transcript/21017	noncoding	no_anno	0.000393664	Non-coding
transcript/21020	noncoding	no_anno	0.0043978	Non-coding
transcript/21028	noncoding	no_anno	0.00242221	Non-coding
transcript/21047	noncoding	no_anno	0.000453947	Non-coding
transcript/21076	noncoding	no_anno	0.000180524	Non-coding
transcript/3007	noncoding	no_anno	0.0251846	Non-coding
transcript/3129	noncoding	no_anno	0.0349723	Non-coding
transcript/3337	noncoding	no_anno	0.00662326	Non-coding
transcript/3658	noncoding	no_anno	0.022798	Non-coding
transcript/4166	noncoding	no_anno	0.0106216	Non-coding
transcript/4355	noncoding	no_anno	0.0224039	Non-coding
transcript/4416	noncoding	no_anno	0.019844	Non-coding
transcript/4535	noncoding	no_anno	0.0185058	Non-coding
transcript/4569	noncoding	no_anno	0.0868633	Non-coding
transcript/5728	noncoding	no_anno	0.000189856	Non-coding
transcript/5818	noncoding	no_anno	0.0171432	Non-coding
transcript/5886	noncoding	no_anno	0.0928473	Non-coding
transcript/5942	noncoding	no_anno	0.00574237	Non-coding
transcript/5995	noncoding	no_anno	0.00249823	Non-coding
transcript/6642	noncoding	no_anno	0.494621	Non-coding
transcript/6883	noncoding	no_anno	0.00537078	Non-coding
transcript/6933	noncoding	no_anno	0.00163552	Non-coding
transcript/7102	noncoding	no_anno	0.00572476	Non-coding
transcript/7132	noncoding	no_anno	0.00837075	Non-coding
transcript/7282	noncoding	no_anno	0.00592146	Non-coding
transcript/7361	noncoding	no_anno	0.0134584	Non-coding
transcript/7484	noncoding	no_anno	0.00229955	Non-coding
transcript/7510	noncoding	no_anno	0.19525	Non-coding
transcript/7518	noncoding	no_anno	0.00317603	Non-coding
transcript/7592	noncoding	no_anno	0.166216	Non-coding
transcript/7707	noncoding	no_anno	0.00298649	Non-coding
transcript/7749	noncoding	no_anno	0.00394687	Non-coding
transcript/7980	noncoding	no_anno	0.00119629	Non-coding
transcript/8025	noncoding	no_anno	0.000758467	Non-coding
transcript/8239	noncoding	no_anno	0.000970416	Non-coding
transcript/8256	noncoding	no_anno	0.447996	Non-coding
transcript/8364	noncoding	no_anno	0.00525684	Non-coding
transcript/8570	noncoding	no_anno	0.000256978	Non-coding
transcript/8579	noncoding	no_anno	0.000322355	Non-coding
transcript/8691	noncoding	no_anno	0.033818	Non-coding
transcript/8704	noncoding	no_anno	0.00178758	Non-coding
transcript/8817	noncoding	no_anno	0.00323652	Non-coding
transcript/8883	noncoding	no_anno	0.000921451	Non-coding
transcript/8889	noncoding	no_anno	0.000731596	Non-coding
transcript/8900	noncoding	no_anno	3.12849e-05	Non-coding
transcript/8907	noncoding	no_anno	0.0030494	Non-coding
transcript/8924	noncoding	no_anno	0.000617177	Non-coding
transcript/8977	noncoding	no_anno	0.000289276	Non-coding
transcript/8998	noncoding	no_anno	0.0139648	Non-coding
transcript/9099	noncoding	no_anno	0.00383594	Non-coding
transcript/9115	noncoding	no_anno	0.00254931	Non-coding
transcript/9193	noncoding	no_anno	0.499985	Non-coding
transcript/9250	noncoding	no_anno	0.00992944	Non-coding
transcript/9280	noncoding	no_anno	0.0810228	Non-coding
transcript/9376	noncoding	no_anno	0.00077775	Non-coding
transcript/9380	noncoding	no_anno	0.00258517	Non-coding
transcript/9513	noncoding	no_anno	0.000419672	Non-coding
transcript/9680	noncoding	no_anno	0.00705645	Non-coding
transcript/9734	noncoding	no_anno	0.00440352	Non-coding
transcript/9768	noncoding	no_anno	0.000547919	Non-coding
transcript/9782	noncoding	no_anno	0.0397964	Non-coding
transcript/9785	noncoding	no_anno	0.195654	Non-coding
