# Supplementary material for: Single-molecule real-time sequencing of the full-length transcriptome of Halophila beccarii
Source: Sci Rep. 2022 Sep 30;12:16444. doi: 10.1038/s41598-022-20988-w (PMC9525579; doi:10.1038/s41598-022-20988-w)
Supplement: Supplementary file 4 — Supplementary Information 4. [file 41598_2022_20988_MOESM4_ESM.xlsx]

## Sheet: Tabelle1
Item	Number
Total number of sequences examined	16303
Total number of sequences examined (bp)	17487063
Total number of identified SSRs	8402
Number of SSR containing sequences	6822
Number of sequences containing more than 1 SSR	1366
Mononucleotides	3766
Dinucleotides	601
Trinucleotides	1190
Tetranucleotides	80
Pentanucleotides	25
Hexanucleotides	27
