# Supplementary material for: Single-molecule real-time sequencing of the full-length transcriptome of Halophila beccarii
Source: Sci Rep. 2022 Sep 30;12:16444. doi: 10.1038/s41598-022-20988-w (PMC9525579; doi:10.1038/s41598-022-20988-w)
Supplement: Supplementary file 5 — Supplementary Information 5. [file 41598_2022_20988_MOESM5_ESM.xlsx]

## Sheet: Supplementary Table S2
ID	SSR nr.	SSR type	SSR	size	start	end	FORWARD PRIMER1 (5'-3')	Tm	size	REVERSE PRIMER1 (5'-3')	Tm	size	PRODUCT0 size (bp)	start (bp)	end (bp)	FORWARD PRIMER1 (5'-3')	Tm	size	REVERSE PRIMER1 (5'-3')	Tm	size	PRODUCT1 size (bp)	start (bp)	end (bp)	FORWARD PRIMER2 (5'-3')	Tm	size	REVERSE PRIMER2 (5'-3')	Tm	size	PRODUCT2 size (bp)	start (bp)	end (bp)	FORWARD PRIMER3 (5'-3')	Tm	size	REVERSE PRIMER3 (5'-3')	Tm	size	PRODUCT3 size (bp)	start (bp)	end (bp)	FORWARD PRIMER1 (5'-3')	Tm	size	REVERSE PRIMER1 (5'-3')	Tm	size	PRODUCT4 size (bp)
transcript/0	1	p1	(A)33	33	5034	5066
transcript/2	1	p1	(A)27	27	4613	4639
transcript/3	1	p1	(A)31	31	4543	4573
transcript/4	1	p1	(A)30	30	4481	4510
transcript/5	1	p1	(A)10	10	837	846	TTACTTCCCTGATGGCAAGC	60.214	20	TGAAAGATCGACACACTCGC	59.992	20	217	798	1014	TTACTTCCCTGATGGCAAGC	60.214	20	CACACTCGCTCTGGTCAAAA	60.025	20	206	798	1003	TTACTTCCCTGATGGCAAGC	60.214	20	GACACACTCGCTCTGGTCAA	60.03	20	208	798	1005	GGCAAGCAAACTGAGGGTTA	60.249	20	TGAAAGATCGACACACTCGC	59.992	20	204	811	1014	GGCAAGCAAACTGAGGGTTA	60.249	20	CACACTCGCTCTGGTCAAAA	60.025	20	193
transcript/5	2	p1	(A)32	32	4300	4331
transcript/6	1	p1	(A)31	31	4301	4331
transcript/7	1	p1	(A)10	10	568	577	AGGGTTTCAGCAAAAGGTCA	59.711	20	CAAAGGTGTAGACGGTTGGG	60.401	20	267	505	771	GGGTTTCAGCAAAAGGTCAC	59.574	20	CAAAGGTGTAGACGGTTGGG	60.401	20	266	506	771	GGAGGGTTTCAGCAAAAGGT	60.476	20	CAAAGGTGTAGACGGTTGGG	60.401	20	269	503	771	AGGAGGGTTTCAGCAAAAGG	60.601	20	CAAAGGTGTAGACGGTTGGG	60.401	20	270	502	771	GGATTGCGCTAGGTACTCCA	60.235	20	GACAGTTCATCGAACTCCCAA	60.104	21	205
transcript/7	2	p1	(A)10	10	832	841	ATTGCATTACTTCCCGATGG	59.784	20	CTTCTGTCGCAAATTCACCA	59.84	20	181	788	968	ATTGCATTACTTCCCGATGG	59.784	20	TAAACCAATCCGCTTCTCGT	59.708	20	107	788	894	ATTGCATTACTTCCCGATGG	59.784	20	GTAAACCAATCCGCTTCTCG	59.708	20	108	788	895	ATTGCATTACTTCCCGATGG	59.784	20	ATCCGCTTCTCGTGATGATT	59.658	20	100	788	887	ATTGCATTACTTCCCGATGG	59.784	20	AATCCGCTTCTCGTGATGAT	59.658	20	101
transcript/7	3	p1	(A)28	28	4296	4323
transcript/8	1	p1	(A)10	10	571	580	AGGAAGGTTTCAATCGCAGA	59.813	20	CAGTTGGGTTCACGCTTTTT	60.147	20	258	505	762	AGGAAGGTTTCAATCGCAGA	59.813	20	ACAGTTGGGTTCACGCTTTT	59.639	20	259	505	763	AGGAAGGTTTCAATCGCAGA	59.813	20	AACAGTTGGGTTCACGCTTT	59.639	20	260	505	764	AGGAAGGTTTCAATCGCAGA	59.813	20	AAACAGTTGGGTTCACGCTT	59.639	20	261	505	765	AGGAAGGTTTCAATCGCAGA	59.813	20	TTTGAGGATTTCCTTTGGGA	59.476	20	230
transcript/8	2	p1	(A)26	26	4303	4328
transcript/10	1	p1	(A)30	30	4116	4145
transcript/12	1	c	(A)59g(A)30	90	3986	4075
transcript/14	1	p1	(A)28	28	3844	3871
transcript/15	1	p1	(A)28	28	3828	3855
transcript/16	1	p1	(A)31	31	3822	3852
transcript/17	1	c	(A)17g(A)69cg(A)28	117	3721	3837
transcript/21	1	p1	(A)29	29	3671	3699
transcript/22	1	c	(GA)12a(AG)8	41	45	85	GGAGGGAAAGAGGGCTAGAA	59.783	20	TAGGGTTTGGGATTTGGGAT	60.37	20	211	2	212	GGAGGGAAAGAGGGCTAGAA	59.783	20	GAGGGGATTTGGGGATTTAG	59.6	20	228	2	229	GAAAGAGGGCTAGAAAGGCG	60.463	20	TAGGGTTTGGGATTTGGGAT	60.37	20	206	7	212	GAAAGAGGGCTAGAAAGGCG	60.463	20	GAGGGGATTTGGGGATTTAG	59.6	20	223	7	229	GGAAAGAGGGCTAGAAAGGC	59.442	20	TAGGGTTTGGGATTTGGGAT	60.37	20	207
transcript/22	2	p1	(A)32	32	3653	3684
transcript/23	1	p1	(A)30	30	3595	3624
transcript/25	1	p1	(A)30	30	3582	3611
transcript/26	1	p1	(A)11	11	836	846	TTATTTCCCTGATGGCAAGC	60.038	20	CGAAAACAGGGTGTAGGGAA	59.964	20	134	797	930	TTATTTCCCTGATGGCAAGC	60.038	20	TCAACGCACTCACTTTGGTC	59.88	20	211	797	1007	TTATTTCCCTGATGGCAAGC	60.038	20	TATCACGATGGAGTGCGAAA	60.22	20	149	797	945	TTATTTCCCTGATGGCAAGC	60.038	20	TTATCACGATGGAGTGCGAA	60.22	20	150	797	946	TTATTTCCCTGATGGCAAGC	60.038	20	AATGCTGGAAAGATCAACGC	60.221	20	224
transcript/26	2	p1	(A)29	29	3578	3606
transcript/27	1	p1	(A)10	10	570	579	TCGCAGATCAAAAGAGGGTT	59.813	20	CCCAATAGTGCAGCTCATCA	59.823	20	131	517	647	TCGCAGATCAAAAGAGGGTT	59.813	20	TGTAAACAGTCGGGTTCACG	59.609	20	251	517	767	TCGCAGATCAAAAGAGGGTT	59.813	20	TTTGAGGATTTCCTTTGGGA	59.476	20	217	517	733	TCGCAGATCAAAAGAGGGTT	59.813	20	GTAAACAGTCGGGTTCACGC	60.559	20	250	517	766	CGCAGATCAAAAGAGGGTTT	59.312	20	CCCAATAGTGCAGCTCATCA	59.823	20	130
transcript/27	2	p1	(A)29	29	3573	3601
transcript/28	1	p1	(A)10	10	570	579	GAAGGTTTCAATCGCAGGTC	59.676	20	CAGTTGGGTTCACGCTTTTT	60.147	20	256	506	761	GAAGGTTTCAATCGCAGGTC	59.676	20	ACAGTTGGGTTCACGCTTTT	59.639	20	257	506	762	GAAGGTTTCAATCGCAGGTC	59.676	20	AACAGTTGGGTTCACGCTTT	59.639	20	258	506	763	GAAGGTTTCAATCGCAGGTC	59.676	20	AAACAGTTGGGTTCACGCTT	59.639	20	259	506	764	TCAATCGCAGGTCAAAAGAA	59.395	20	CAGTTGGGTTCACGCTTTTT	60.147	20	249
transcript/28	2	p1	(A)30	30	3572	3601
transcript/31	1	p1	(A)485	485	3049	3533
transcript/32	1	p1	(A)28	28	3587	3614
transcript/33	1	p1	(A)30	30	3489	3518
transcript/35	1	p1	(A)27	27	3466	3492
transcript/38	1	p1	(A)10	10	568	577	CTGTTAAAGATTGTGCGCGA	60.014	20	TCAAATTCCCAGTAATGCAGC	60.089	21	202	451	652	GATTGTGCGCGATATTCAAA	59.668	20	TCAAATTCCCAGTAATGCAGC	60.089	21	194	459	652	CTGTTAAAGATTGTGCGCGA	60.014	20	TGACATTGGGTTTATAGGCG	58.506	20	243	451	693	TTTTCCGCACGCAATAAAAT	60.444	20	TCAAATTCCCAGTAATGCAGC	60.089	21	254	399	652	ATTTTCCGCACGCAATAAAA	60.444	20	TCAAATTCCCAGTAATGCAGC	60.089	21	255
transcript/38	2	p1	(A)12	12	833	844	TGATGAGCTGCATTACTGGG	59.823	20	TTATTCTTTTAGCGCGGAGC	59.608	20	248	626	873	TGATGAGCTGCATTACTGGG	59.823	20	TATTCTTTTAGCGCGGAGCA	60.969	20	247	626	872	TGATGAGCTGCATTACTGGG	59.823	20	ATTATTCTTTTAGCGCGGAGC	59.87	21	249	626	874	TGATGAGCTGCATTACTGGG	59.823	20	TGATTATTCTTTTAGCGCGGA	59.833	21	251	626	876	TTCCAGACGGAAAACAAACTG	60.132	21	AAAATCAGTGCCGAACTTGC	60.257	20	239
transcript/38	3	p1	(A)30	30	3443	3472
transcript/40	1	p1	(A)36	36	3398	3433
transcript/42	1	p1	(A)408	408	2977	3384
transcript/43	1	p1	(A)28	28	3358	3385
transcript/45	1	p1	(A)29	29	3340	3368
transcript/46	1	p2	(CT)13	26	33	58	GGGGGTACTCGTTTTTCTTCTC	60.341	22	TCAAAAACTTCCTCGATGGG	60.044	20	221	0	220	GGGGGTACTCGTTTTTCTTC	57.641	20	TCAAAAACTTCCTCGATGGG	60.044	20	221	0	220	GGGGGTACTCGTTTTTCTTCT	58.636	21	TCAAAAACTTCCTCGATGGG	60.044	20	221	0	220	GGGGGTACTCGTTTTTCTTCTC	60.341	22	GCTGCTCAAAAACTTCCTCG	60.132	20	226	0	225	GGGGGTACTCGTTTTTCTTC	57.641	20	GCTGCTCAAAAACTTCCTCG	60.132	20	226
transcript/46	2	p1	(A)30	30	3336	3365
transcript/47	1	p1	(T)11	11	3047	3057	TGCTTCCGGTTGATCACATA	60.073	20	CGTGAATCTCCATCTGACGA	59.787	20	269	2878	3146	GGGCTCATTTTTCGATCCTT	60.399	20	CGTGAATCTCCATCTGACGA	59.787	20	205	2942	3146	GGGCTCATTTTTCGATCCTT	60.399	20	AGGCCCAGCAATTTAGCTTT	60.224	20	226	2942	3167	GGGCTCATTTTTCGATCCTT	60.399	20	AAGGCCCAGCAATTTAGCTT	60.224	20	227	2942	3168	GGGCTCATTTTTCGATCCTT	60.399	20	AAACTCATTTCCAAAGGCCC	60.299	20	240
transcript/47	2	p1	(A)30	30	3299	3328
transcript/49	1	p3	(CCT)6	18	200	217	CCCAAAACCCTCCTCTCTTC	60.045	20	AAGGGTTTGAGAACCGGAGT	59.972	20	220	95	314	ACCCCAACCCAATACACTCA	60.088	20	AAGGGTTTGAGAACCGGAGT	59.972	20	251	64	314	ACCCCAACCCAATACACTCA	60.088	20	GGAGGGAAGGGTTTGAGAAC	59.912	20	257	64	320	CCCAAAACCCTCCTCTCTTC	60.045	20	GAATGCAAGGTAGGCGTCTC	59.843	20	246	95	340	GAAATCCATCACCGACAACC	60.181	20	AAGGGTTTGAGAACCGGAGT	59.972	20	161
transcript/49	2	p3	(CCA)8	24	1831	1854	ATTCTGTGTCCCGTCACCTC	59.969	20	ACAGATGGTGGTGAGGAAGG	59.962	20	138	1757	1894	TCTCCGGTATTCTGTGTCCC	59.927	20	ACGAAGGTGGTGAAGGTGAC	60.009	20	277	1749	2025	TCTCCGGTATTCTGTGTCCC	59.927	20	ACAGATGGTGGTGAGGAAGG	59.962	20	146	1749	1894	TCTCCGGTATTCTGTGTCCC	59.927	20	TGAACAGATGGTGGTGAGGA	60.088	20	149	1749	1897	ATTCTGTGTCCCGTCACCTC	59.969	20	GGACGAAGGTGGATGTTGAT	59.786	20	193
transcript/49	3	p1	(A)26	26	3269	3294
transcript/50	1	p1	(A)28	28	3262	3289
transcript/53	1	p5	(CCCTG)5	25	63	87	ACTTTCCGCAGACCCTCACT	61.219	20	CTTCTGAAGGCAGATGGTGG	60.791	20	183	8	190	ACTTTCCGCAGACCCTCAC	60.253	19	CTTCTGAAGGCAGATGGTGG	60.791	20	183	8	190	ACTTTCCGCAGACCCTCACT	61.219	20	GCTTCTGAAGGCAGATGGTG	60.945	20	184	8	191	CTTTCCGCAGACCCTCACT	60.393	19	CTTCTGAAGGCAGATGGTGG	60.791	20	182	9	190	ACTTTCCGCAGACCCTCAC	60.253	19	GCTTCTGAAGGCAGATGGTG	60.945	20	184
transcript/53	2	p1	(A)29	29	3217	3245
transcript/54	1	p2	(AC)17	34	2999	3032	ATGTGTTCATCAAGGTGGCA	59.967	20	TAATGGGAATGGTCCTGTCG	60.713	20	132	2928	3059	TCACATATCAGGGACGCAAA	60.073	20	TAATGGGAATGGTCCTGTCG	60.713	20	266	2794	3059	TGTTCATCAAGGTGGCAAAA	60.088	20	TAATGGGAATGGTCCTGTCG	60.713	20	129	2931	3059	TGTTCCAAGCAGTAGAGGCA	59.591	20	TAATGGGAATGGTCCTGTCG	60.713	20	207	2853	3059	AAGAGGTTTCCCATCCAAGC	60.443	20	TAATGGGAATGGTCCTGTCG	60.713	20	181
transcript/54	2	p1	(A)30	30	3197	3226
transcript/55	1	p1	(A)30	30	3204	3233
transcript/58	1	p1	(C)11	11	177	187	GTTCTTTTCCTGTTGGGCTG	59.711	20	GGGAGAACTGGGGAAGAAAG	60.045	20	238	147	384	GTTCTTTTCCTGTTGGGCTG	59.711	20	CCCTAACTCCCCCTCAGAAG	60.06	20	218	147	364	GTTCTTTTCCTGTTGGGCTG	59.711	20	GGCTACCCCCTCAAAAGAAG	60.068	20	267	147	413	AGGGTTCTTTTCCTGTTGGG	60.332	20	GGGAGAACTGGGGAAGAAAG	60.045	20	241	144	384	AGGGTTCTTTTCCTGTTGGG	60.332	20	CCCTAACTCCCCCTCAGAAG	60.06	20	221
transcript/58	2	p3	(TGC)6	18	2717	2734	TGTGATGATCTCGAATGGGA	60.006	20	CAACAAAAGCGGGAGGTAGA	60.241	20	268	2651	2918	TGTGATGATCTCGAATGGGA	60.006	20	GGAGGCGAAGTACTCCACAA	60.255	20	107	2651	2757	TGTGATGATCTCGAATGGGA	60.006	20	CTATAGCCAACAAAAGCGGG	59.736	20	275	2651	2925	TTACTACACGAGTGGCGGTG	59.781	20	GGAGGCGAAGTACTCCACAA	60.255	20	150	2608	2757	TACTACACGAGTGGCGGTGA	60.324	20	GGAGGCGAAGTACTCCACAA	60.255	20	149
transcript/58	3	p1	(A)160	160	3035	3194
transcript/60	1	c	(A)20gg(A)30	52	3134	3185
transcript/61	1	p1	(A)205	205	2969	3173
transcript/62	1	p2	(CT)8	16	113	128	GTTGTGGGGAAGACGAAGAA	60.088	20	ATGTGGGTGGAGTAAGCGAC	59.997	20	101	64	164	GTTGTGGGGAAGACGAAGAA	60.088	20	CCATTGGCCTCTATCTTCCA	60.029	20	221	64	284	GTTGTGGGGAAGACGAAGAA	60.088	20	AGCCCATTGGCCTCTATCTT	60.06	20	224	64	287	AGAGAAGGGAGGGAGTGCAT	60.216	20	ATGTGGGTGGAGTAAGCGAC	59.997	20	141	24	164	GTTGTGGGGAAGACGAAGAA	60.088	20	AGATGTGGGTGGAGTAAGCG	60.134	20	103
transcript/62	2	p1	(T)10	10	2934	2943	CGTGAAACCCGTCGTTATCT	59.993	20	CTCAGGACCTGGAATCCAAA	60.042	20	242	2741	2982	TTGGAGATCCCTATGGCAAG	60.029	20	TGGGGGAAATCACACATTTT	60.029	20	228	2911	3138	CTTGGAGATCCCTATGGCAA	60.029	20	TGGGGGAAATCACACATTTT	60.029	20	229	2910	3138	CGTGAAACCCGTCGTTATCT	59.993	20	TCAGGACCTGGAATCCAAAC	59.903	20	241	2741	2981	ATCTTGACAGGCGTGAAACC	60.119	20	CTCAGGACCTGGAATCCAAA	60.042	20	253
transcript/62	3	p1	(A)31	31	3141	3171
transcript/63	1	p1	(G)11	11	1	11
transcript/63	2	c	(TCT)6acctcctcttcctcctctt(ACC)5	52	607	658	CCACCACCAACTTCACCTCT	60.002	20	CTGCTGCTGTTCTTGCTTTG	59.928	20	111	576	686	CCTACACCGTCCTCTTTCCA	60.103	20	CTGCTGCTGTTCTTGCTTTG	59.928	20	280	407	686	TTGGTAACTCTCCTTCGCGT	59.875	20	CTGCTGCTGTTCTTGCTTTG	59.928	20	205	482	686	TCGCGTTTGGTAACTCTCCT	59.875	20	CTGCTGCTGTTCTTGCTTTG	59.928	20	211	476	686	CTCGCGTTTGGTAACTCTCC	59.875	20	CTGCTGCTGTTCTTGCTTTG	59.928	20	212
transcript/63	3	c	(A)359t(A)29	389	2754	3142
transcript/65	1	p3	(CGC)5	15	92	106	GGGGGAAAGAAAGAGAGAGG	59.252	20	TACGGAGGTAGATTGGGACG	59.948	20	168	20	187	GGGGGAAAGAAAGAGAGAGG	59.252	20	CGTACGGAGGTAGATTGGGA	59.948	20	170	20	189	GGGGGAAAGAAAGAGAGAGG	59.252	20	TCGTACGGAGGTAGATTGGG	59.948	20	171	20	190	GGGGGAAAGAAAGAGAGAGG	59.252	20	CCGATCCAAAGAGACGGTTA	60.066	20	147	20	166	CTCTGCTCCAACACCGTCTC	61.009	20	GGACCTTCAATTCAGGCAAA	60.051	20	267
transcript/65	2	p1	(A)30	30	3130	3159
transcript/66	1	c	(A)262c(A)29	292	2838	3129
transcript/70	1	p1	(A)244	244	2884	3127
transcript/71	1	p1	(A)29	29	3050	3078
transcript/72	1	p1	(T)10	10	716	725	TGGTTTGCACATCTTCTTGC	59.847	20	ATGAGAAGGATGGGTGGAGA	59.46	20	271	478	748	TGGTTTGCACATCTTCTTGC	59.847	20	AAATGAGAAGGATGGGTGGA	59.336	20	273	478	750	AAATGGGTGGTTGTTTTTCG	59.702	20	ATGAGAAGGATGGGTGGAGA	59.46	20	243	506	748	AACTTGTTGGGCCATGTACG	60.807	20	GCAGTGAAGGAGTCCTACCG	59.867	20	235	653	887	AAATGGGTGGTTGTTTTTCG	59.702	20	AAATGAGAAGGATGGGTGGA	59.336	20	245
transcript/72	2	p1	(A)31	31	3084	3114
transcript/74	1	p1	(A)25	25	3090	3114
transcript/78	1	p1	(A)30	30	3023	3052
transcript/79	1	p1	(A)30	30	3040	3069
transcript/82	1	p1	(A)259	259	2766	3024
transcript/83	1	p1	(A)28	28	2995	3022
transcript/84	1	c	(AG)9ggagatagagagagaaggacagctgcgccgcccgatagatgttgggaaggggaattgggcgc(GAG)5	95	67	161	GGAGCATCGGAGAGAGAAAG	59.116	20	ATCCAGTGGTGAGTGGAAGG	59.962	20	274	3	276	GGAGCATCGGAGAGAGAAAG	59.116	20	GTGGTGAGTGGAAGGCTCAT	60.12	20	269	3	271	GGAGCATCGGAGAGAGAAAG	59.116	20	TGAGTGGAAGGCTCATTTCC	60.195	20	265	3	267	AGAAGTGGAGAGGAGCGGAG	61.061	20	ATCCAGTGGTGAGTGGAAGG	59.962	20	254	23	276	AGAGAAGTGGAGAGGAGCGG	61.061	20	ATCCAGTGGTGAGTGGAAGG	59.962	20	256
transcript/84	2	p1	(A)29	29	2982	3010
transcript/85	1	p1	(A)10	10	836	845	GGACCCACATCTTTCCAAAA	59.767	20	CGCACGTCTTCTGTAGCAAA	60.195	20	277	703	979	ATTTTCCAGATGGCAAGCAA	60.585	20	CGCACGTCTTCTGTAGCAAA	60.195	20	181	799	979	GGACCCACATCTTTCCAAAA	59.767	20	AAGCGCACGTCTTCTGTAGC	60.74	20	280	703	982	AAGCAAACGGAGGGTTACAC	59.101	20	CGCACGTCTTCTGTAGCAAA	60.195	20	167	813	979	CAAGCAAACGGAGGGTTACA	61.049	20	CGCACGTCTTCTGTAGCAAA	60.195	20	168
transcript/85	2	p1	(A)30	30	2974	3003
transcript/86	1	p3	(CTC)5	15	77	91	CTTTTCTTTTGGACCCTCCC	59.912	20	CACTCCGGTAGTTTGACGGT	60.028	20	279	49	327	CTTTTCTTTTGGACCCTCCC	59.912	20	ACACTCCGGTAGTTTGACGG	60.028	20	280	49	328	CCTTTTCTTTTGGACCCTCC	59.912	20	CACTCCGGTAGTTTGACGGT	60.028	20	280	48	327	CTTTTCTTTTGGACCCTCCC	59.912	20	CAAATTCTTCGAGGCCAGAG	59.948	20	254	49	302	CCTTTTCTTTTGGACCCTCC	59.912	20	CAAATTCTTCGAGGCCAGAG	59.948	20	255
transcript/86	2	p1	(A)30	30	2974	3003
transcript/91	1	c	(A)12gcaa(AAG)5	31	72	102	AGCTCCACCAACACCAAGAG	60.298	20	ATAGCGAGGTGGGTTTGTTG	59.993	20	175	37	211	AGCTCCACCAACACCAAGAG	60.298	20	CATAGCGAGGTGGGTTTGTT	59.993	20	176	37	212	GAAGAAGCTCCACCAACACC	59.703	20	CCCATGATCTTAGTCGCGTT	60.096	20	258	32	289	GAAGAAGCTCCACCAACACC	59.703	20	GAAGTGAGTGGAGGAGCGAG	60.135	20	160	32	191	AGCTCCACCAACACCAAGAG	60.298	20	GAAGTGAGTGGAGGAGCGAG	60.135	20	155
transcript/91	2	c	(TA)6tgacgcctcttgttatactaagtttcatcagaaagaaaggatagtattagtgattaccagtgctacctgtaacacagcaaaaaagaaagaagaaagg(AGAC)5	129	2341	2469	AGGGTAGGAGGCAAAGAGGA	60.204	20	TTGAGATTGGATGAGAGGTGG	60.058	21	244	2272	2515	GAGGGTAGGAGGCAAAGAGG	60.204	20	TTGAGATTGGATGAGAGGTGG	60.058	21	245	2271	2515	AGGGTAGGAGGCAAAGAGGA	60.204	20	CAACAATCCAAATCTGAGGGA	59.918	21	269	2272	2540	GAGGGTAGGAGGCAAAGAGG	60.204	20	CAACAATCCAAATCTGAGGGA	59.918	21	270	2271	2540	TCTCGTTTGACAGGACCACA	60.285	20	AATGGTAATGGTGCTGCTTTG	60.011	21	194
transcript/91	3	p1	(A)205	205	2760	2964
transcript/95	1	p1	(A)30	30	2953	2982
transcript/96	1	p1	(A)30	30	2950	2979
transcript/97	1	p1	(A)10	10	7	16
transcript/97	2	p2	(AT)10	20	2735	2754	AGCACCACTACAGCTTCGGT	59.937	20	GAACCACAACAGCAAACGTG	60.199	20	276	2563	2838	CACTACAGCTTCGGTGGTCA	59.897	20	GAACCACAACAGCAAACGTG	60.199	20	271	2568	2838	TGTTCTCGCAGATCATGGAC	59.794	20	GAACCACAACAGCAAACGTG	60.199	20	197	2642	2838	AGCACCACTACAGCTTCGGT	59.937	20	AAACGTGGAGCAACGAAAAT	59.615	20	263	2563	2825	CAAGCACCACTACAGCTTCG	59.658	20	GAACCACAACAGCAAACGTG	60.199	20	278
transcript/97	3	p1	(A)34	34	2937	2970
transcript/98	1	p1	(A)26	26	2934	2959
transcript/102	1	p1	(A)31	31	2915	2945
transcript/104	1	p1	(A)30	30	2918	2947
transcript/105	1	p1	(A)29	29	2910	2938
transcript/107	1	p1	(A)29	29	2892	2920
transcript/108	1	p1	(A)30	30	2897	2926
transcript/110	1	p1	(A)29	29	2855	2883
transcript/112	1	p1	(A)508	508	2415	2922
transcript/113	1	p1	(A)49	49	2839	2887
transcript/115	1	c	(A)137gg(A)29	168	2708	2875
transcript/117	1	p1	(A)31	31	2840	2870
transcript/118	1	p1	(A)29	29	2829	2857
transcript/119	1	c	(A)22cg(A)28	52	2801	2852
transcript/121	1	p2	(TC)9	18	13	30
transcript/121	2	c	(A)82t(A)31	114	2737	2850
transcript/124	1	p3	(CTG)9	27	2373	2399	GACGAGAATGGGGAGAGTTG	59.655	20	ACAAGACATGGAAACGACCC	59.827	20	244	2200	2443	AGAATGGGGAGAGTTGGGAG	60.447	20	ACAAGACATGGAAACGACCC	59.827	20	240	2204	2443	GACGAGAATGGGGAGAGTTG	59.655	20	AAGACATGGAAACGACCCAA	60.353	20	242	2200	2441	AGAATGGGGAGAGTTGGGAG	60.447	20	AAGACATGGAAACGACCCAA	60.353	20	238	2204	2441	GACGAGAATGGGGAGAGTTG	59.655	20	AGACATGGAAACGACCCAAT	59.263	20	241
transcript/124	2	c	(A)261gg(A)31	294	2529	2822
transcript/125	1	p1	(A)464	464	2343	2806
transcript/126	1	p1	(A)26	26	2798	2823
transcript/130	1	p1	(A)27	27	2777	2803
transcript/131	1	c	(A)37g(A)28	66	2735	2800
transcript/134	1	c	(TA)9tgtatgaatgtatgtattcccgtgtc(A)11tt(A)27	84	2712	2795
transcript/135	1	p1	(A)27	27	2782	2808
transcript/136	1	c	(A)180g(A)52gaaaag(A)21g(A)34g(A)78gaaaaaaac(A)25gaaaaaaaagaac(A)21g(A)75	518	2275	2792
transcript/137	1	c	(A)346c(A)31	378	2396	2773
transcript/140	1	c	(CT)6cccc(CT)7ccactctctctctc(CT)7	58	56	113	TCTGCCTACCTTTCCTCCCT	60.204	20	GGATCTGGACTGGAGGATGA	60.008	20	219	20	238	CTCTGCCTACCTTTCCTCCC	60.204	20	GGATCTGGACTGGAGGATGA	60.008	20	220	19	238	GCCTCTGCCTACCTTTCCTC	60.349	20	GGATCTGGACTGGAGGATGA	60.008	20	222	17	238	CTGCCTACCTTTCCTCCCTC	60.204	20	AACGGGATATCCGATCTGTG	59.773	20	259	21	279	TCTGCCTACCTTTCCTCCCT	60.204	20	AACGGGATATCCGATCTGTG	59.773	20	260
transcript/140	2	p1	(A)28	28	2740	2767
transcript/141	1	p1	(G)12	12	159	170	CCTCCGTCCTCCTCCTCTAA	60.715	20	GGATCCTCCACCATTGTTTG	60.173	20	240	53	292	ATCTCTTCCCGTCGCTTAGG	60.723	20	GGATCCTCCACCATTGTTTG	60.173	20	188	105	292	CCTCCGTCCTCCTCCTCTAA	60.715	20	TCTTGACTTTTCGGGCAATC	60.192	20	273	53	325	ATCTCTTCCCGTCGCTTAGG	60.723	20	TCTTGACTTTTCGGGCAATC	60.192	20	221	105	325	AGATCCTCACACTTGTCGCA	59.42	20	CAACACGAGTCCACAAGCAC	60.357	20	245
transcript/141	2	p1	(A)30	30	2742	2771
transcript/142	1	p1	(A)29	29	2744	2772
transcript/145	1	p1	(A)30	30	2740	2769
transcript/147	1	p2	(TC)6	12	118	129	GGGTTGGTGAGAACATTGGA	60.758	20	AGAGGCAGCAGCCATTTTTA	59.982	20	193	4	196	GGGTTGGTGAGAACATTGGA	60.758	20	ACGACCGTGGTGATGGTAAT	60.119	20	268	4	271	GGGTTGGTGAGAACATTGGA	60.758	20	GACCCTTTTTCGTTGCAGAG	59.853	20	209	4	212	GGGTTGGTGAGAACATTGGA	60.758	20	GAGGCAGCAGCCATTTTTAC	59.851	20	192	4	195	GGGTTGGTGAGAACATTGGA	60.758	20	ACGTGCCTGGAATTTAATGG	59.823	20	174
transcript/147	2	p1	(A)166	166	2674	2839
transcript/148	1	p1	(A)158	158	2617	2774
transcript/149	1	c	(AG)8gtgggaaggaatggatctatctaatt(AG)16	74	2125	2198	AGGTGGGAAGGAATGGATCT	59.755	20	AAGAGGGCAAGGAAGGAAAG	59.821	20	248	2096	2343	AGGTGGGAAGGAATGGATCT	59.755	20	AGAAAAGAGGGCAAGGAAGG	59.821	20	252	2096	2347	AGAGGTGGGAAGGAATGGAT	59.755	20	AAGAGGGCAAGGAAGGAAAG	59.821	20	250	2094	2343	AGAGGTGGGAAGGAATGGAT	59.755	20	AGAAAAGAGGGCAAGGAAGG	59.821	20	254	2094	2347	AGGTGGGAAGGAATGGATCT	59.755	20	AAAGAGGGCAAGGAAGGAAA	60.18	20	249
transcript/149	2	p1	(A)153	153	2578	2730
transcript/151	1	c	(A)10gttttgtttgtccttt(A)83	109	2610	2718
transcript/153	1	p1	(A)30	30	2713	2742
transcript/154	1	p1	(T)11	11	2366	2376	TAGGGATGGAAGATTGGTGC	59.894	20	CGGACCCAACATAATTTGAA	58.334	20	268	2208	2475	TAGGGATGGAAGATTGGTGC	59.894	20	CGGACCCAACATAATTTGAAC	59.192	21	268	2208	2475	TAGGGATGGAAGATTGGTGC	59.894	20	ACGGACCCAACATAATTTGAA	59.192	21	269	2208	2476	TAGGGATGGAAGATTGGTGC	59.894	20	AACGGACCCAACATAATTTGA	59.192	21	270	2208	2477	CCATCCACTGCTGATCGTTA	59.673	20	CGGACCCAACATAATTTGAA	58.334	20	203
transcript/154	2	c	(A)228c(A)29	258	2480	2737
transcript/155	1	c	(A)50c(A)52c(A)387	491	2237	2727
transcript/156	1	c	(TC)7g(C)18	33	63	95	GGGGACTGCTCATGTAGGAC	59.535	20	GAGAGACACGACGACATCCA	59.827	20	240	0	239	GGGGACTGCTCATGTAGGAC	59.535	20	AGACACGACGACATCCATTG	59.551	20	237	0	236	GGGGACTGCTCATGTAGGAC	59.535	20	CCATTGGGTAGATCTCGTCG	60.474	20	223	0	222	GGGGACTGCTCATGTAGGAC	59.535	20	GTAGAGGAGGAGGAGGCGAG	60.489	20	145	0	144	GGGGACTGCTCATGTAGGAC	59.535	20	GAGGTAGAGGAGGAGGAGGC	59.396	20	148
transcript/156	2	p1	(A)28	28	2705	2732
transcript/157	1	p1	(A)270	270	2446	2715
transcript/159	1	p3	(GAA)7	21	2129	2149	CACTCCATGGGTCAGAGGAT	59.92	20	TAGGGAAGGAGAGCGATTGA	59.91	20	121	2080	2200	ATCACTCCATGGGTCAGAGG	59.92	20	TAGGGAAGGAGAGCGATTGA	59.91	20	123	2078	2200	CACTCCATGGGTCAGAGGAT	59.92	20	AGGGAAGGAGAGCGATTGAT	60.176	20	120	2080	2199	ATCACTCCATGGGTCAGAGG	59.92	20	AGGGAAGGAGAGCGATTGAT	60.176	20	122	2078	2199	GGATACATTGCGAGGAGGAG	59.653	20	TAGGGAAGGAGAGCGATTGA	59.91	20	105
transcript/159	2	c	(A)12tcgatttgctgccc(A)275caaaag(A)28	335	2374	2708
transcript/163	1	p1	(A)27	27	2682	2708
transcript/166	1	p1	(A)30	30	2667	2696
transcript/172	1	p2	(CT)7	14	2271	2284	GACACTGACATGCCTTCCCT	60.12	20	TTTTTCACTACACCGAGGGC	60.11	20	222	2127	2348	GACACTGACATGCCTTCCCT	60.12	20	AAACCATTCGCACCTCAAAA	60.481	20	185	2127	2311	GACACTGACATGCCTTCCCT	60.12	20	AAAACCATTCGCACCTCAAA	60.481	20	186	2127	2312	GACACTGACATGCCTTCCCT	60.12	20	AAAAACCATTCGCACCTCAA	60.481	20	187	2127	2313	GACACTGACATGCCTTCCCT	60.12	20	TTCACTACACCGAGGGCAAT	60.517	20	219
transcript/172	2	c	(A)212t(A)30	243	2445	2687
transcript/176	1	p3	(GAT)5	15	1109	1123	ATTGGCTGGAACATCGAAAG	60.074	20	CCTGGAAGGATGGACTGGTA	59.92	20	257	895	1151	ACCATTGCAATCATCCTGGT	60.203	20	CCTGGAAGGATGGACTGGTA	59.92	20	201	951	1151	GTAGAAGGCCCAAGATGTGC	59.7	20	AATTGCAGGAAAATTGCACC	59.945	20	197	1019	1215	GTAGAAGGCCCAAGATGTGC	59.7	20	ACCAATTGCAGGAAAATTGC	59.945	20	200	1019	1218	GTAGAAGGCCCAAGATGTGC	59.7	20	ACCATCCCAGCTTCCTTTCT	60.074	20	274
transcript/176	2	p1	(A)27	27	2649	2675
transcript/177	1	p1	(A)279	279	2400	2678
transcript/179	1	p4	(GAAG)5	20	57	76	TGATCATCCATCATCCAACG	60.291	20	CCACCTCCCTCCTACTCTCC	60.066	20	202	34	235	TGATCATCCATCATCCAACG	60.291	20	GACGACCTCCATCACCAGAT	59.928	20	120	34	153	TGATCATCCATCATCCAACG	60.291	20	ACCTCCATCACCAGATCCAG	59.92	20	116	34	149	TGATCATCCATCATCCAACG	60.291	20	CCAACAGATACCCAACCACC	60.088	20	250	34	283	TGATCATCCATCATCCAACG	60.291	20	GCCACCTCCCTCCTACTCTC	60.216	20	203
transcript/179	2	p1	(A)32	32	2642	2673
transcript/180	1	c	(A)367c(A)29	397	2295	2691
transcript/181	1	c	(CTC)5(GTC)5	30	99	128	GACCTCTGCTCCGAGTTCAC	59.993	20	GAGGGAGGAGGGAAGAGATG	60.149	20	167	35	201	GACCTCTGCTCCGAGTTCAC	59.993	20	GTAATGGAGGGAGGAGGGAA	60.264	20	173	35	207	GACCTCTGCTCCGAGTTCAC	59.993	20	CACGCACGAAGAACTAGGGT	60.312	20	248	35	282	GACCTCTGCTCCGAGTTCAC	59.993	20	ACCCTTCGTAATGGAGGGAG	60.319	20	180	35	214	GACCTCTGCTCCGAGTTCAC	59.993	20	TAATGGAGGGAGGAGGGAAG	60.393	20	172
transcript/181	2	p1	(A)31	31	2640	2670
transcript/184	1	p1	(A)29	29	2639	2667
transcript/187	1	p1	(A)233	233	2443	2675
transcript/189	1	p1	(A)10	10	2359	2368	GGGGATTTAGGAATGGGAGA	60.089	20	GCCTCGGACAGTAGAAACCA	60.255	20	197	2335	2531	CTGAAAGCATCCAGACCCTC	59.803	20	GCCTCGGACAGTAGAAACCA	60.255	20	219	2313	2531	GTTCGACAAAACCAAATGGG	60.206	20	GCCTCGGACAGTAGAAACCA	60.255	20	258	2274	2531	GGGGATTTAGGAATGGGAGA	60.089	20	TAGCTGAACGATTGCACCAA	60.401	20	177	2335	2511	ATGGGGTTCTTTCAAGCAGA	59.67	20	GCCTCGGACAGTAGAAACCA	60.255	20	243
transcript/189	2	c	(A)58t(A)25	84	2585	2668
transcript/190	1	c	(CT)14c(CT)7	43	135	177	CGGTTTTGAAGGAGTTTGGA	60.081	20	CGGTCCAGATCAGACCAAAT	59.927	20	273	19	291	GGTTGATCTGAGAAGAGCGG	59.95	20	AGCCTCAACTCCACCACAAC	60.159	20	270	2	271	GGGTTGATCTGAGAAGAGCG	59.95	20	AGCCTCAACTCCACCACAAC	60.159	20	271	1	271	AATAGATCCACACCCCATGC	59.635	20	TTTTGTTGTTCTCGTCGCTG	60.027	20	264	68	331	AATAGATCCACACCCCATGC	59.635	20	TGTTGTTCTCGTCGCTGTTC	60.032	20	261
transcript/190	2	c	(CCAACA)5gcaacaccaacaccaacaccaacaccagcagcaacagcaa(CAG)6	88	487	574	GTTCGTCCTCTTCCCCTTTC	60.052	20	TCCCGGTAGGTTCCTCTTCT	60.067	20	227	413	639	AGGAGTTGCAACGTCAGCTT	60.058	20	TCCCGGTAGGTTCCTCTTCT	60.067	20	191	449	639	TCTTCCCCTTTCTTTGGGAT	59.875	20	TCCCGGTAGGTTCCTCTTCT	60.067	20	219	421	639	TCGTCCTCTTCCCCTTTCTT	60.183	20	TCCCGGTAGGTTCCTCTTCT	60.067	20	225	415	639	TTCGTCCTCTTCCCCTTTCT	60.183	20	TCCCGGTAGGTTCCTCTTCT	60.067	20	226
transcript/190	3	c	(TATTTT)5gccttttttctctctagggtttccgtgtttgttggttgagaacaaccatgggtacgtttgttgtgtggaaggaaggaaaaatgatgttttgttt(A)197c(A)30	352	2301	2652
transcript/195	1	p1	(A)390	390	2259	2648
transcript/199	1	c	(A)33g(A)276	310	2316	2625
transcript/200	1	p2	(CT)7	14	2270	2283	GACACTGACATGCCTTCCCT	60.12	20	TTTTTCACTACACCGAGGGC	60.11	20	222	2126	2347	GACACTGACATGCCTTCCCT	60.12	20	AAACCATTCGCACCTCAAAA	60.481	20	185	2126	2310	GACACTGACATGCCTTCCCT	60.12	20	AAAACCATTCGCACCTCAAA	60.481	20	186	2126	2311	GACACTGACATGCCTTCCCT	60.12	20	AAAAACCATTCGCACCTCAA	60.481	20	187	2126	2312	GACACTGACATGCCTTCCCT	60.12	20	TTCACTACACCGAGGGCAAT	60.517	20	219
transcript/200	2	p1	(A)31	31	2605	2635
transcript/201	1	p3	(CTT)5	15	55	69	TGGGTACTCGTTCCTCGTTC	60.111	20	ACGGACCAAATCAGATCACC	59.786	20	188	14	201	TGGGTACTCGTTCCTCGTTC	60.111	20	GATCTCCAGTACGCCTCCAC	59.685	20	246	14	259	ACTCGTTCCTCGTTCGTGTT	59.769	20	ACGGACCAAATCAGATCACC	59.786	20	183	19	201	TTCGTGTTGGGAGTTGGAAT	60.353	20	TAGACGGGTGCGACCTTATC	60.096	20	280	31	310	TGGGTACTCGTTCCTCGTTC	60.111	20	CGATTGGTTACCTTTCGTGG	60.357	20	140
transcript/201	2	p1	(A)35	35	2583	2617
transcript/204	1	c	(A)13taataaaaaagaaaaaag(A)23g(A)35taaag(A)52c(A)215	363	2263	2625
transcript/205	1	p1	(A)10	10	55	64	GCTCCCCCAAATCTTCCTTA	60.391	20	TAGAGATTCCTCCACCGACG	60.21	20	256	17	272	GCTCCCCCAAATCTTCCTTA	60.391	20	CCACCGACGAAGAACAAAAA	61.029	20	245	17	261	GCTCCCCCAAATCTTCCTTA	60.391	20	CACGATCTTGCCTGATAGGA	58.824	20	141	17	157	GCTCCCCCAAATCTTCCTTA	60.391	20	CTCCACCGACGAAGAACAA	59.815	19	247	17	263	GCTCCCCCAAATCTTCCTTA	60.391	20	CTCCACCGACGAAGAACAAA	61.204	20	247
transcript/205	2	p1	(A)29	29	2587	2615
transcript/211	1	p1	(A)30	30	2582	2611
transcript/212	1	c	(A)100t(A)28	129	2473	2601
transcript/214	1	p1	(A)27	27	2580	2606
transcript/218	1	p1	(A)10	10	1540	1549	GGATCAAATCAGGCTGAGGA	60.158	20	GAACTTGACCCATTGTGCCT	59.973	20	278	1492	1769	GGATCAAATCAGGCTGAGGA	60.158	20	AGAACTTGACCCATTGTGCC	59.973	20	279	1492	1770	TGTCTTCTGCTCAAACCCCT	59.844	20	AAATTCAGCCATTTGCTTGG	60.074	20	155	1463	1617	GGATCAAATCAGGCTGAGGA	60.158	20	AAATTCAGCCATTTGCTTGG	60.074	20	126	1492	1617	TGTCTTCTGCTCAAACCCCT	59.844	20	ATTCAGCCATTTGCTTGGTC	60.081	20	153
transcript/218	2	p1	(A)312	312	2281	2592
transcript/219	1	c	(CT)10g(TC)23tgcgtcta(TC)6	87	27	113	GGCGTTGGTTCCATCTACC	60.333	19	TTAGCGGACACTCCTTCAGC	60.538	20	272	4	275	GGGCGTTGGTTCCATCTAC	60.333	19	TTAGCGGACACTCCTTCAGC	60.538	20	273	3	275	GGCGTTGGTTCCATCTACC	60.333	19	TGTTAGCGGACACTCCTTCA	59.44	20	274	4	277	GGGCGTTGGTTCCATCTAC	60.333	19	TGTTAGCGGACACTCCTTCA	59.44	20	275	3	277	GCGTTGGTTCCATCTACCA	59.512	19	TTAGCGGACACTCCTTCAGC	60.538	20	271
transcript/219	2	c	(AT)7acatatacatatatatttatatttatctc(A)28	71	2526	2596
transcript/224	1	c	(A)13c(A)32	46	2536	2581
transcript/225	1	c	(A)16t(A)32	49	2538	2586
transcript/227	1	p3	(CAC)5	15	16	30
transcript/227	2	p1	(A)10	10	573	582	ATTTTCAATCCCTTTTGGGG	59.992	20	CAAACCCATCTCCTGCTCTC	59.803	20	238	541	778	ATTTTCAATCCCTTTTGGGG	59.992	20	TCCCTCCTCAAACACGAGAC	60.238	20	130	541	670	ATTTTCAATCCCTTTTGGGG	59.992	20	CTATGTCGTACGCCTCCTCC	59.717	20	265	541	805	ATTTTCAATCCCTTTTGGGG	59.992	20	AAAGGCAGAATTCCCTCCTC	59.651	20	141	541	681	CAGTTTGGGTGGCGATATTT	59.823	20	TCCCTCCTCAAACACGAGAC	60.238	20	242
transcript/227	3	c	(A)10taaacggtcctactctagaactacgtggcaataaatcattcccggatgttggtggtggcaccagttctttt(A)60c(A)30	172	2416	2587
transcript/230	1	p3	(CTG)6	18	1691	1708	TCAGGATCATGGACACCAGA	60.046	20	GGATTCTATCGTGGCTGTGG	60.483	20	268	1483	1750	ATCTATCTCGGCAATGCACC	60.066	20	CAGACCACCAACCTCATTCA	59.52	20	232	1546	1777	ATCTATCTCGGCAATGCACC	60.066	20	CAATCAGACCACCAACCTCA	59.52	20	236	1546	1781	ATCTATCTCGGCAATGCACC	60.066	20	GGATTCTATCGTGGCTGTGG	60.483	20	205	1546	1750	TCAGGATCATGGACACCAGA	60.046	20	GCAGAGTTCGACTCCTTGGT	59.455	20	249
transcript/230	2	p1	(A)31	31	2542	2572
transcript/231	1	p1	(A)30	30	2541	2570
transcript/232	1	p1	(A)29	29	2544	2572
transcript/233	1	p1	(A)31	31	2538	2568
transcript/234	1	p1	(T)10	10	2292	2301	TAGAGTCGTGCCACAGCATC	60.016	20	AAGTAAAGCCAGCGTTTTCG	59.536	20	146	2232	2377	GCCACAGCATCAACAATGTC	60.128	20	AAGTAAAGCCAGCGTTTTCG	59.536	20	137	2241	2377	ACCATGTCCACCGTTGTTTT	60.134	20	AAGTAAAGCCAGCGTTTTCG	59.536	20	261	2117	2377	TTTTCATGCTGAGCAACGAG	60.134	20	AAGTAAAGCCAGCGTTTTCG	59.536	20	245	2133	2377	GACCGGGCTTCTGTAGAACA	60.255	20	AAGTAAAGCCAGCGTTTTCG	59.536	20	200
transcript/234	2	c	(A)87t(A)30	118	2444	2561
transcript/236	1	p1	(A)31	31	2536	2566
transcript/241	1	p1	(A)49	49	2509	2557
transcript/243	1	p1	(A)256	256	2318	2573
transcript/247	1	p1	(A)30	30	2526	2555
transcript/249	1	p1	(A)30	30	2524	2553
transcript/252	1	p1	(A)373	373	2166	2538
transcript/253	1	p1	(A)30	30	2520	2549
transcript/255	1	p1	(A)29	29	2528	2556
transcript/257	1	p3	(CCT)5	15	122	136	TCTCCTTCCCTCGTTACCCT	60.067	20	TGGTTTTGGTGAAGGAAAGG	59.942	20	160	20	179	CAACGACCTATCTCCACCGT	59.989	20	GGTGGTTTTGGTGAAGGAAA	59.807	20	115	67	181	TCCTTCCCTCGTTACCCTTT	59.934	20	GGTGGTTTTGGTGAAGGAAA	59.807	20	160	22	181	TCTCCTTCCCTCGTTACCCT	60.067	20	GGTGGTTTTGGTGAAGGAAA	59.807	20	162	20	181	AGATGTGCGTCACGACAGAA	60.473	20	TGGTTTTGGTGAAGGAAAGG	59.942	20	135
transcript/257	2	p1	(G)17	17	2119	2135	GAGAAGGAGCAGTTGGTTGC	59.997	20	CGGGCGCTCCATATAATAAA	59.913	20	238	1940	2177	TCGAGAAGGAGCAGTTGGTT	59.989	20	CGGGCGCTCCATATAATAAA	59.913	20	240	1938	2177	GAGAAGGAGCAGTTGGTTGC	59.997	20	AAATCCGCCTCTTCTCAGGT	60.212	20	277	1940	2216	TCGAGAAGGAGCAGTTGGTT	59.989	20	AAATCCGCCTCTTCTCAGGT	60.212	20	279	1938	2216	GAGAAGGAGCAGTTGGTTGC	59.997	20	TCGGGCGCTCCATATAATAA	60.393	20	239
transcript/257	3	c	(A)217cg(A)29	248	2290	2537
transcript/261	1	c	(A)390g(A)31	422	2126	2547
transcript/262	1	p1	(A)32	32	2513	2544
transcript/263	1	p1	(A)31	31	2509	2539
transcript/265	1	p1	(A)29	29	2506	2534
transcript/268	1	p1	(A)31	31	2498	2528
transcript/270	1	p1	(A)30	30	2492	2521
transcript/271	1	c	(T)11actttttgatcggctagtacatgtggttaatccgcgtcacattcagtgctaaattcgacagaagttattaaattgtgacacatttttcccaac(A)210t(A)31	346	2179	2524
transcript/274	1	p1	(A)29	29	2486	2514
transcript/275	1	p1	(A)30	30	2482	2511
transcript/280	1	c	(A)406t(A)28	435	2081	2515
transcript/283	1	p1	(A)30	30	2482	2511
transcript/288	1	p3	(GAA)21	63	2024	2086	AAATTGGCTGGCTGTAATGG	59.96	20	CTTGCTTGGAACAGTCGAAA	59.047	20	235	1971	2205	GGAAAATTGGCTGGCTGTAA	60.074	20	CTTGCTTGGAACAGTCGAAA	59.047	20	238	1968	2205	AAATTGGCTGGCTGTAATGG	59.96	20	CAGTCGAAACAAAAGGCAAA	58.939	20	224	1971	2194	AAATTGGCTGGCTGTAATGG	59.96	20	ACACTTGCTTGGAACAGTCG	58.932	20	238	1971	2208	AAATTGGCTGGCTGTAATGG	59.96	20	CTTGCTTGGAACAGTCGAAAC	59.906	21	235
transcript/288	2	c	(A)213c(A)15gg(A)30	261	2242	2502
transcript/292	1	c	(A)311gtaaat(A)28	345	2151	2495
transcript/297	1	p3	(AGG)6	18	1589	1606	TGACTCCTCCAGGAAGCCTA	59.943	20	CATGCTCCCCGAATAACTGT	59.955	20	184	1462	1645	ATCCAACGTGACTCCTCCAG	60.112	20	CATGCTCCCCGAATAACTGT	59.955	20	192	1454	1645	TGACTCCTCCAGGAAGCCTA	59.943	20	TAAAACCGACCTCAACAGCC	60.11	20	217	1462	1678	ATCCAACGTGACTCCTCCAG	60.112	20	TAAAACCGACCTCAACAGCC	60.11	20	225	1454	1678	CCTATGCAGTGGGCAGAGAT	60.24	20	CATGCTCCCCGAATAACTGT	59.955	20	168
transcript/297	2	p1	(A)30	30	2465	2494
transcript/299	1	p2	(CT)6	12	37	48	GTCGCTACTCCACGTTCTCC	59.874	20	ACCTTGCCAAATCCAAACTG	59.971	20	207	14	220	GTCGCTACTCCACGTTCTCC	59.874	20	CTTGGGGGTCTCCTTTTCTC	60.045	20	100	14	113	GTCGCTACTCCACGTTCTCC	59.874	20	TTGCCAAATCCAAACTGACA	60.088	20	204	14	217	GTCGCTACTCCACGTTCTCC	59.874	20	AAGAGGCTCACAGCCATGAT	59.834	20	175	14	188	GTCGCTACTCCACGTTCTCC	59.874	20	AGGGTAACCTTGCCAAATCC	60.187	20	213
transcript/299	2	p1	(A)82	82	2407	2488
transcript/301	1	p1	(A)33	33	2454	2486
transcript/302	1	p1	(A)27	27	2473	2499
transcript/303	1	c	(A)148g(A)29	178	2296	2473
transcript/304	1	p3	(CAG)8	24	164	187	CAATCCACCCTGTCCTCCTA	59.92	20	CTTGATTCCGATCTGGTCGT	60.073	20	183	93	275	ATCCACCCTGTCCTCCTACC	60.194	20	CTTGATTCCGATCTGGTCGT	60.073	20	181	95	275	TCCTCCCACAACAAACCCTA	60.345	20	CGAATAGTGCGGAGAAGAGG	59.971	20	247	141	387	GAAGGTTCTGCTCTCCCTCC	60.336	20	CTTGATTCCGATCTGGTCGT	60.073	20	209	67	275	GGAAGGTTCTGCTCTCCCTC	60.336	20	CTTGATTCCGATCTGGTCGT	60.073	20	210
transcript/304	2	p1	(A)30	30	2456	2485
transcript/306	1	p1	(T)10	10	2197	2206	TGGCAGAGTTTAGATGCACG	60.011	20	AAATTGTTTCCAAAAGGGGG	60.027	20	136	2117	2252	TGGCAGAGTTTAGATGCACG	60.011	20	TCCAAACCTGATGCATGAAA	60.049	20	153	2117	2269	CGGACTCATTAACGGTCGAT	59.955	20	AAATTGTTTCCAAAAGGGGG	60.027	20	244	2009	2252	TGGCAGAGTTTAGATGCACG	60.011	20	GAACGCCGGTTTGAAGATTA	60.074	20	193	2117	2309	CGGACTCATTAACGGTCGAT	59.955	20	TCCAAACCTGATGCATGAAA	60.049	20	261
transcript/306	2	p1	(A)28	28	2454	2481
transcript/311	1	p1	(A)29	29	2448	2476
transcript/312	1	p3	(ACC)7	21	2148	2168	GTTTACAAGCGAGGAGGCAG	60.015	20	GGCGTTTTAACGGAAGACAA	60.11	20	271	2116	2386	GCAGGTTTACAAGCGAGGAG	60.015	20	GGCGTTTTAACGGAAGACAA	60.11	20	275	2112	2386	AGCAGGTTTACAAGCGAGGA	60.015	20	GGCGTTTTAACGGAAGACAA	60.11	20	276	2111	2386	GTTTACAAGCGAGGAGGCAG	60.015	20	GGAGACAGCCTTTTCCATCA	60.195	20	160	2116	2275	GCAGGTTTACAAGCGAGGAG	60.015	20	GGAGACAGCCTTTTCCATCA	60.195	20	164
transcript/312	2	p1	(A)30	30	2445	2474
transcript/320	1	p4	(ATCG)5	20	2243	2262	GGGATCTCAGCACCAACAAT	59.934	20	AAAAATCTGCAACAACCGCT	59.752	20	258	2050	2307	GGGATCTCAGCACCAACAAT	59.934	20	GGAAAAATCTGCAACAACCG	60.481	20	260	2050	2309	GGTGGAGGACATCATCTTGG	60.326	20	AAAAATCTGCAACAACCGCT	59.752	20	188	2120	2307	AATGGAGGTGGAGGACATCA	60.326	20	AAAAATCTGCAACAACCGCT	59.752	20	194	2114	2307	GGGATCTCAGCACCAACAAT	59.934	20	GAAAAATCTGCAACAACCGC	60.626	20	259
transcript/320	2	p1	(A)31	31	2435	2465
transcript/322	1	c	(A)265caac(A)13	282	2203	2484
transcript/323	1	p1	(A)29	29	2435	2463
transcript/325	1	p1	(A)28	28	2435	2462
transcript/326	1	c	(A)436t(A)26	463	1997	2459
transcript/328	1	p3	(AAG)5	15	144	158	CGAGGAGTTTCTCAAATCCG	59.807	20	CTCCTCTCCTCGTCGCATAC	59.973	20	183	82	264	AAAATCACCACCATGCCTTC	59.797	20	CTCCTCTCCTCGTCGCATAC	59.973	20	221	44	264	CGAGGAGTTTCTCAAATCCG	59.807	20	ACCGGCTTCCTCTTCTTCTC	59.957	20	165	82	246	CGAGGAGTTTCTCAAATCCG	59.807	20	CTTCGCCTTCTTCTTGGATG	59.948	20	235	82	316	AAAATCACCACCATGCCTTC	59.797	20	ACCGGCTTCCTCTTCTTCTC	59.957	20	203
transcript/328	2	p1	(A)30	30	2426	2455
transcript/331	1	p1	(A)57	57	2395	2451
transcript/332	1	p1	(A)276	276	2148	2423
transcript/334	1	c	(C)13acccttttggcactcgtgtcaattttctagcagtgtcaagaacactgaggatagaaatgatgctccgatgctttctcttc(A)425	518	1907	2424
transcript/335	1	p1	(A)28	28	2409	2436
transcript/339	1	c	(CT)8gttttccctgttccatgtaataaactgtaagagttttcccttcatcgcgataatactatttccatgccttcatctt(A)401g(A)23	517	1932	2448
transcript/340	1	p1	(A)62	62	2404	2465
transcript/341	1	p1	(A)30	30	2413	2442
transcript/342	1	p2	(CT)9	18	49	66	CTCCATCGCCTTTCTCTGTC	59.95	20	CTTCTCCACAGTTCCCGAAG	59.837	20	159	17	175	CTCCATCGCCTTTCTCTGTC	59.95	20	CAAGAAACTCCATCGCCTTC	59.813	20	175	17	191	CTCCATCGCCTTTCTCTGTC	59.95	20	CCTTCTCCACCTCCACAAGA	60.229	20	190	17	206	CTCCATCGCCTTTCTCTGTC	59.95	20	CACAAGAAACTCCATCGCCT	60.255	20	177	17	193	CATCGCCTTTCTCTGTCCAT	60.218	20	CTTCTCCACAGTTCCCGAAG	59.837	20	156
transcript/342	2	p1	(A)30	30	2410	2439
transcript/348	1	p1	(A)31	31	2403	2433
transcript/350	1	c	(A)26t(A)24	51	2393	2443
transcript/353	1	p1	(A)375	375	2050	2424
transcript/359	1	p3	(GAA)5	15	1812	1826	GGCCTGGTGTTGTGTTTACC	60.277	20	CGCGTGTATCTGGGCTTATT	60.117	20	262	1767	2028	CGAAGGAAGGGTACTTGTGC	59.734	20	GACGCATATAGGTTCCCCAA	59.784	20	199	1746	1944	GGCCTGGTGTTGTGTTTACC	60.277	20	GACGCATATAGGTTCCCCAA	59.784	20	178	1767	1944	CAGGCCTGGTGTTGTGTTTA	59.609	20	CGCGTGTATCTGGGCTTATT	60.117	20	264	1765	2028	AGAGGGAAAAGCTTGGTGGT	60.11	20	AACTCGTTGCGATCTTCGTC	60.406	20	248
transcript/359	2	c	(A)288c(A)25	314	2102	2415
transcript/360	1	p3	(CCA)5	15	463	477	GAGGAGGAAGACCACCACAA	60.088	20	GTGGAATGTGCAGGAGGATT	59.934	20	187	427	613	GAGGAGGAAGACCACCACAA	60.088	20	TGTCTAGGTCAACTGGCACG	59.897	20	149	427	575	AAGACCACCACAAGCACCTC	60.159	20	GTGGAATGTGCAGGAGGATT	59.934	20	180	434	613	GAAGACCACCACAAGCACCT	60.159	20	GTGGAATGTGCAGGAGGATT	59.934	20	181	433	613	AGGAAGACCACCACAAGCAC	60.159	20	GTGGAATGTGCAGGAGGATT	59.934	20	183
transcript/360	2	c	(A)405t(A)26	432	1978	2409
transcript/363	1	p1	(A)30	30	2392	2421
transcript/366	1	p1	(A)26	26	2386	2411
transcript/367	1	p1	(A)30	30	2373	2402
transcript/373	1	c	(A)255t(A)31	287	2119	2405
transcript/378	1	c	(A)26t(A)31	58	2343	2400
transcript/381	1	c	(A)21taaaaaaac(A)116g(A)25c(A)58gc(A)27	260	2143	2402
transcript/384	1	p1	(T)11	11	1989	1999	GGTCAGCTAGCGGTCCATTA	60.235	20	AGGGGAAAAACATCCAAACC	60.032	20	182	1925	2106	AGTCCGAGTCCAGTTCGGTA	59.721	20	AGGGGAAAAACATCCAAACC	60.032	20	264	1843	2106	AGTGCTGCTGGGTACTGGTC	60.329	20	AGGGGAAAAACATCCAAACC	60.032	20	149	1958	2106	GAGTGCTGCTGGGTACTGGT	60.329	20	AGGGGAAAAACATCCAAACC	60.032	20	150	1957	2106	GAGTGCTGCTGGGTACTGGT	60.329	20	CAAGAAAGGACCCGTTCAAA	60.081	20	255
transcript/384	2	p1	(A)29	29	2363	2391
transcript/386	1	c	(A)295c(A)31	327	2062	2388
transcript/388	1	c	(A)35c(A)35	71	2305	2375
transcript/389	1	p1	(A)33	33	2351	2383
transcript/390	1	c	(A)261c(A)29	291	2079	2369
transcript/393	1	p1	(A)30	30	2344	2373
transcript/398	1	p3	(TCC)7	21	45	65	ACCGGAGCCGTAACTACCA	60.523	19	TTATCTCAACATCCTCCGGG	59.887	20	175	23	197	CACCGGAGCCGTAACTACC	60.523	19	TTATCTCAACATCCTCCGGG	59.887	20	176	22	197	ACCGGAGCCGTAACTACCA	60.523	19	GGTATGTCCGGGAGTTTTGA	59.79	20	212	23	234	CACCGGAGCCGTAACTACC	60.523	19	GGTATGTCCGGGAGTTTTGA	59.79	20	213	22	234	ACCGGAGCCGTAACTACCA	60.523	19	GGTCCGGTTGGATATTCTCA	59.75	20	268
transcript/398	2	c	(A)69caaat(A)10g(A)119g(A)22gaaaaaaaac(A)60	297	2060	2356
transcript/400	1	p1	(A)56	56	2294	2349
transcript/402	1	p1	(A)30	30	2331	2360
transcript/403	1	c	(GT)13ttgtttacttaccattgctaaagaccaa(AGG)8	78	25	102	GGGGATCTCTTCTTCCTCCA	60.532	20	ACCCAACACTGCGAGTATCC	59.997	20	140	0	139	GGGGATCTCTTCTTCCTCCA	60.532	20	CCCTTTTGGTCAAGGAGTCA	60.081	20	168	0	167	GGGGATCTCTTCTTCCTCCA	60.532	20	CAATCTCTGGTGTGCAAGGA	59.831	20	266	0	265	GGGGATCTCTTCTTCCTCCA	60.532	20	GCTTCAACCTGCGAGAGAGT	59.751	20	201	0	200	GGGGATCTCTTCTTCCTCCA	60.532	20	AACCTGCGAGAGAGTTCGAG	59.745	20	196
transcript/403	2	p1	(A)180	180	2175	2354
transcript/405	1	c	(A)199caaaaaac(A)29	236	2124	2359
transcript/406	1	p1	(A)499	499	1854	2352
transcript/408	1	c	(A)98t(A)28	127	2225	2351
transcript/409	1	c	(A)92c(A)389	482	1882	2363
transcript/411	1	p1	(A)285	285	2079	2363
transcript/413	1	c	(A)22t(A)34	57	2293	2349
transcript/414	1	c	(A)47t(A)29	77	2278	2354
transcript/416	1	p1	(G)20	20	1994	2013	CCTTCCGATGACTTGATGGT	59.927	20	CATCCTCACAAACCCTTGCT	60.111	20	271	1914	2184	CCTTCCGATGACTTGATGGT	59.927	20	CATTCCCATCCTCACAAACC	60.173	20	277	1914	2190	CCTTCCGATGACTTGATGGT	59.927	20	CCATTCCCATCCTCACAAAC	60.173	20	278	1914	2191	CCTTCCGATGACTTGATGGT	59.927	20	ACCATTCCCATCCTCACAAA	60.173	20	279	1914	2192	CCTTCCGATGACTTGATGGT	59.927	20	CACAAACCCTTGCTTTCCTC	59.711	20	265
transcript/416	2	p1	(A)31	31	2307	2337
transcript/417	1	p1	(T)12	12	1996	2007	ACGCGTTGTAGACGTGACAG	59.97	20	GCAATATGGAAGCAGGGAAA	60.038	20	280	1943	2222	GTACGTGCAGTAAGCAGGCA	60.081	20	GACTAAGCCACGCTAAACGG	59.904	20	175	1881	2055	ACGCGTTGTAGACGTGACAG	59.97	20	GGAAGCAGGGAAAAAGGAAG	60.18	20	273	1943	2215	ACTGCGTTCTTCATTGGAGG	60.255	20	GCAATATGGAAGCAGGGAAA	60.038	20	254	1969	2222	TTGGGATTGGGAATAGCAAC	59.762	20	GACTAAGCCACGCTAAACGG	59.904	20	131
transcript/417	2	p1	(A)30	30	2295	2324
transcript/418	1	p2	(CT)6	12	100	111	GGTGGGAGAAGGAAAAGAGG	60.045	20	TTTCCTTCGGAAGTCTCTCG	59.545	20	232	39	270	GGGTGGGAGAAGGAAAAGAG	60.045	20	TTTCCTTCGGAAGTCTCTCG	59.545	20	233	38	270	GGGTGGGAGAAGGAAAAGAG	60.045	20	ACCTTCACCATCAGCTCCTC	59.258	20	253	38	290	AGCGGAGATCAAGACAGACC	59.41	20	CACCATCAGCTCCTCTTTCC	59.803	20	279	7	285	GGAGCGGAGATCAAGACAGA	60.497	20	TTTCCTTCGGAAGTCTCTCG	59.545	20	266
transcript/418	2	p1	(A)31	31	2312	2342
transcript/419	1	p1	(A)29	29	2315	2343
transcript/421	1	p3	(GAA)5	15	188	202	ATCTCTCCTCCTCCGACTCC	59.766	20	GTGTTTGTCGGAGGTGATCC	60.372	20	251	137	387	ATCTCTCCTCCTCCGACTCC	59.766	20	GATGTGGAGGTAGACCCTGC	59.535	20	206	137	342	ATCTCTCCTCCTCCGACTCC	59.766	20	CGATGTGGAGGTAGACCCTG	60.523	20	207	137	343	ATCTCTCCTCCTCCGACTCC	59.766	20	GAGAAGGTGGCGTGTTTGTC	60.7	20	262	137	398	AAAAACCCTCTTCCCAGCTT	59.213	20	TCTTCGACTAGGGTTTCGGA	59.807	20	225
transcript/421	2	p1	(A)30	30	2302	2331
transcript/422	1	c	(A)79t(A)14gaaaac(A)11gaaaaagaaaaaaat(A)16c(A)34g(A)223	401	1939	2339
transcript/423	1	c	(A)373t(A)20t(A)27tat(A)46gaaaaaaaaat(A)30	512	1830	2341
transcript/425	1	p3	(GGA)7	21	224	244	GTTCCGACAGGGCAAAATTA	59.938	20	AAGTAGCGCTCTGAGTGGGA	60.156	20	230	144	373	TCCGACAGGGCAAAATTATC	59.901	20	AAGTAGCGCTCTGAGTGGGA	60.156	20	228	146	373	CGACACTTGAAGGGTGAGGT	60.151	20	AAGTAGCGCTCTGAGTGGGA	60.156	20	190	184	373	CGACACTTGAAGGGTGAGGT	60.151	20	TTTTCCTCCGTGACCAAGAG	60.224	20	251	184	434	CGACACTTGAAGGGTGAGGT	60.151	20	CTTTTCCTCCGTGACCAAGA	60.224	20	252
transcript/425	2	c	(A)232g(A)28	261	2075	2335
transcript/428	1	p1	(A)230	230	2076	2305
transcript/431	1	p1	(A)27	27	2302	2328
transcript/436	1	p1	(A)10	10	224	233	TTAGATTCCATCGATTCGGC	60.001	20	TCCTTCATTTGGCAGGAAAC	60.051	20	239	86	324	ATCTTGTTCCAATTGCGGTC	59.939	20	ACGCAGGTCCCAAAGTACAC	60.035	20	257	179	435	GATCTTGTTCCAATTGCGGT	59.939	20	ACGCAGGTCCCAAAGTACAC	60.035	20	258	178	435	ATCTTGTTCCAATTGCGGTC	59.939	20	TCCTTCATTTGGCAGGAAAC	60.051	20	146	179	324	GATCTTGTTCCAATTGCGGT	59.939	20	TCCTTCATTTGGCAGGAAAC	60.051	20	147
transcript/436	2	c	(T)10gttttcaatgctatttttgtggtgttggcttagatgttgttttgatgtcttggagtgcaacgtaatggaagttgtcacggttg(A)131	224	2078	2301
transcript/440	1	c	(A)120gt(A)31	153	2166	2318
transcript/445	1	c	(CTC)5gtcgtcctcata(TTC)6	45	53	97	TTTTTCCAGAATTCCCATCG	59.872	20	GTTCGTTATCCGCTCTCGTC	59.843	20	117	27	143	TTTTTCCAGAATTCCCATCG	59.872	20	ATGTCGTGGAAGAGGTGAGC	60.269	20	226	27	252	ACGAGCGAGACTTTTTCCAG	59.615	20	GTTCGTTATCCGCTCTCGTC	59.843	20	128	16	143	TTTTTCCAGAATTCCCATCG	59.872	20	CGTTATCCGCTCTCGTCACT	60.419	20	114	27	140	TTTTTCCAGAATTCCCATCG	59.872	20	GCTCTCGTCACTCGGAAGAT	59.56	20	106
transcript/445	2	p1	(A)30	30	2294	2323
transcript/448	1	p3	(GAA)5	15	1811	1825	GGCCTGGTGTTGTGTTTACC	60.277	20	CGCGTGTATCTGGGCTTATT	60.117	20	262	1766	2027	CGAAGGAAGGGTACTTGTGC	59.734	20	GACGCATATAGGTTCCCCAA	59.784	20	199	1745	1943	GGCCTGGTGTTGTGTTTACC	60.277	20	GACGCATATAGGTTCCCCAA	59.784	20	178	1766	1943	CAGGCCTGGTGTTGTGTTTA	59.609	20	CGCGTGTATCTGGGCTTATT	60.117	20	264	1764	2027	AGAGGGAAAAGCTTGGTGGT	60.11	20	AACTCGTTGCGATCTTCGTC	60.406	20	248
transcript/448	2	p1	(A)22	22	2297	2318
transcript/449	1	c	(A)278gat(A)22	303	2044	2346
transcript/450	1	p1	(A)31	31	2287	2317
transcript/452	1	c	(T)10aaatgtctcaaatcgaggcaagtcattacc(A)29	69	2252	2320
transcript/456	1	c	(CTT)5ctga(GGC)5	34	118	151	TACTGGAGATGGAGCAGCCT	59.973	20	GAAGGTCGATGTATGCCGTT	59.962	20	221	51	271	CTACTGGAGATGGAGCAGCC	59.973	20	GAAGGTCGATGTATGCCGTT	59.962	20	222	50	271	CTACTGGAGATGGAGCAGCC	59.973	20	GGAGAGAGGAGGGAGCATCT	59.913	20	188	50	237	CTACTGGAGATGGAGCAGCC	59.973	20	AGCATCTCAGGTCCAGGAAA	59.803	20	175	50	224	TACTGGAGATGGAGCAGCCT	59.973	20	CTTCGCACCTTCTCTACGCT	59.78	20	260
transcript/456	2	c	(A)169t(A)30	200	2094	2293
transcript/459	1	p1	(A)31	31	2274	2304
transcript/462	1	c	(A)63g(A)113gc(A)32	211	2089	2299
transcript/464	1	p3	(TCC)5	15	224	238	CCATCCTTCTTCTCCATCCA	60.003	20	TTTGAGAGCCTCGACGAGTT	60.134	20	257	65	321	GACCCCAAACCCTAACCCTA	60.046	20	TTTGAGAGCCTCGACGAGTT	60.134	20	211	111	321	TCTTCTCTTCCCATCTCCGA	59.879	20	TTTGAGAGCCTCGACGAGTT	60.134	20	229	93	321	CCCCAAACCCTAACCCTAGA	60.172	20	TTTGAGAGCCTCGACGAGTT	60.134	20	209	113	321	CCATCCTTCTTCTCCATCCA	60.003	20	TTCGATTTGAGAGCCTCGAC	60.483	20	262
transcript/464	2	p1	(A)289	289	1995	2283
transcript/465	1	p1	(T)12	12	1890	1901	GAGTGCTGCTGGGTACTGGT	60.329	20	CAAGAAAGGACCCGTTCAAA	60.081	20	256	1858	2113	GGTCAGCTAGCGGTCCATTA	60.235	20	AAAAGGGAAGGGGAAAAACA	59.787	20	191	1826	2016	AGTGCTGCTGGGTACTGGTC	60.329	20	CCAAGCGAACAAGAAAGGAC	59.853	20	264	1859	2122	GAGTGCTGCTGGGTACTGGT	60.329	20	CAAGCGAACAAGAAAGGACC	59.853	20	264	1858	2121	GAGTGCTGCTGGGTACTGGT	60.329	20	CCAAGCGAACAAGAAAGGAC	59.853	20	265
transcript/465	2	p1	(A)26	26	2275	2300
transcript/467	1	c	(AG)10attatcgtgcgtgtttatcgatcg(AT)7agat(AG)9	80	82	161	AGCAGCGAGAGAGAGAAACG	60.035	20	CGAAAAAGTCCGAACGAGAG	59.986	20	266	53	318	AGCAGCGAGAGAGAGAAACG	60.035	20	ACATCGGAGAAGAAGAGCCA	59.95	20	146	53	198	AGCAGCGAGAGAGAGAAACG	60.035	20	CCGACATCGGAGAAGAAGAG	59.943	20	149	53	201	AGCAGCGAGAGAGAGAAACG	60.035	20	AGGTGACATCCCTTCGATTG	59.927	20	248	53	300	AGCAGCGAGAGAGAGAAACG	60.035	20	CGACATCGGAGAAGAAGAGC	60.096	20	148
transcript/467	2	p1	(A)30	30	2271	2300
transcript/469	1	p1	(A)285	285	2001	2285
transcript/470	1	p1	(A)53	53	2265	2317
transcript/477	1	p1	(A)28	28	2260	2287
transcript/478	1	p1	(A)252	252	2021	2272
transcript/479	1	p1	(A)29	29	2262	2290
transcript/480	1	c	(A)23gt(A)31	56	2234	2289
transcript/481	1	c	(A)40g(A)35	76	2199	2274
transcript/482	1	c	(A)15g(A)27	43	2241	2283
transcript/483	1	p1	(A)233	233	2052	2284
transcript/486	1	p3	(GCG)5	15	703	717	CTCTTCGATCGGATAGTCGC	59.939	20	GGCGCCATGTAGTATGGACT	59.985	20	254	657	910	GCTCTTCGATCGGATAGTCG	59.939	20	GGCGCCATGTAGTATGGACT	59.985	20	255	656	910	CTCTTCGATCGGATAGTCGC	59.939	20	AGTGGGCTGCAGTCTTTGTT	59.914	20	167	657	823	GCTCTTCGATCGGATAGTCG	59.939	20	AGTGGGCTGCAGTCTTTGTT	59.914	20	168	656	823	CTCTTCGATCGGATAGTCGC	59.939	20	AAGTCGATGGCTTTGAGTGG	60.255	20	182
transcript/486	2	p1	(A)234	234	2046	2279
transcript/487	1	p1	(A)30	30	2248	2277
transcript/499	1	p1	(T)13	13	2062	2074	TACGATCCGTTGTTCCCATT	60.192	20	GCCATGGAAGAAGCAACAAT	60.081	20	145	1994	2138	TTACGATCCGTTGTTCCCAT	60.192	20	GCCATGGAAGAAGCAACAAT	60.081	20	146	1993	2138	ATTACGATCCGTTGTTCCCA	60.192	20	GCCATGGAAGAAGCAACAAT	60.081	20	147	1992	2138	CATTACGATCCGTTGTTCCC	60.192	20	GCCATGGAAGAAGCAACAAT	60.081	20	148	1991	2138	TACGATCCGTTGTTCCCATT	60.192	20	CGCTTCATGCGTAACGTAAA	59.902	20	246
transcript/499	2	p1	(A)30	30	2241	2270
transcript/501	1	p1	(A)29	29	2216	2244
transcript/502	1	p2	(AT)8	16	1714	1729	TGTCGTCTGCCAGAAAGTTG	60.025	20	ATATCTCCATGGGCCCTTTC	60.117	20	209	1550	1758	TGTCGTCTGCCAGAAAGTTG	60.025	20	TCAAAATGGGATGAGGGAAG	59.864	20	261	1550	1810	TGTCGTCTGCCAGAAAGTTG	60.025	20	CTTCAAAATGGGATGAGGGA	59.864	20	263	1550	1812	TGTCGTCTGCCAGAAAGTTG	60.025	20	TTCAAAATGGGATGAGGGAA	60.244	20	262	1550	1811	CCAGAAAGTTGGGGATTCCT	60.298	20	ATATCTCCATGGGCCCTTTC	60.117	20	200
transcript/502	2	p1	(A)353	353	1915	2267
transcript/505	1	c	(A)322gt(A)22	346	1920	2265
transcript/506	1	p1	(A)30	30	2235	2264
transcript/509	1	c	(A)12caaaac(A)97caaaaaattaaaaaataaataaaaaaag(A)17gaaaaaaaaag(A)32t(A)26	230	2036	2265
transcript/510	1	c	(A)12t(A)136	149	2101	2249
transcript/512	1	p1	(A)29	29	2226	2254
transcript/514	1	p3	(CCT)6	18	283	300	CGAAGAAGACGATCCCACAT	60.073	20	GTGTCCTCGTTGCGATCTTT	60.263	20	273	235	507	CGAAGAAGACGATCCCACAT	60.073	20	AGTCGCGGTTGAAGGTGTAG	60.312	20	146	235	380	CCTCTCTCTCCCACAGCAAC	59.986	20	CTGCGAGGAGATGTGAGGAT	60.372	20	209	150	358	CCTCTCTCTCCCACAGCAAC	59.986	20	CGCGGTTGAAGGTGTAGAAC	60.689	20	228	150	377	CGAAGAAGACGATCCCACAT	60.073	20	CGCGGTTGAAGGTGTAGAAC	60.689	20	143
transcript/514	2	p1	(A)64	64	2191	2254
transcript/516	1	p1	(A)84	84	2161	2244
transcript/517	1	p1	(A)31	31	2225	2255
transcript/518	1	p1	(A)220	220	2024	2243
transcript/519	1	p3	(GGC)5	15	191	205	CTCTTGCGGTAGAAGGGATG	59.83	20	CTGGAGAGAGGATGCGAGAC	60.096	20	217	132	348	GTAGAAGGGATGGTGTCGGA	59.927	20	GAGAGAGGATGCGAGACGAG	60.246	20	206	140	345	CTCTTGCGGTAGAAGGGATG	59.83	20	GAGAGAGGATGCGAGACGAG	60.246	20	214	132	345	CACATACCCATTCGAGAGCA	59.673	20	CTGGAGAGAGGATGCGAGAC	60.096	20	278	71	348	GTAGAAGGGATGGTGTCGGA	59.927	20	CCGATCGGATATGTGGAGAG	60.439	20	171
transcript/519	2	p1	(A)29	29	2225	2253
transcript/520	1	c	(A)89g(A)36	126	2116	2241
transcript/525	1	c	(A)410c(A)30	441	1834	2274
transcript/526	1	p1	(A)29	29	2216	2244
transcript/527	1	p3	(CTC)7	21	90	110	TTCCTCACCTCTGGAACACC	60.088	20	AACCAGCTCATAGCCTCGAA	59.978	20	212	7	218	TTCCTCACCTCTGGAACACC	60.088	20	GCAGCTTATCGAACCAGCTC	60.125	20	223	7	229	CCTTCCTCACCTCTGGAACA	60.229	20	AACCAGCTCATAGCCTCGAA	59.978	20	214	5	218	TTCCTCACCTCTGGAACACC	60.088	20	CAAACCGGCAACTCTAAGGA	60.241	20	185	7	191	TCGAGTCCATTTCCACCATT	60.317	20	AACCAGCTCATAGCCTCGAA	59.978	20	169
transcript/527	2	c	(A)90t(A)30	121	2099	2219
transcript/530	1	p1	(A)28	28	2217	2244
transcript/531	1	p3	(ATG)5	15	1505	1519	AGGCTCGAGCAGTTTGTCAT	60.02	20	CTCCTCACCAGTGGCATTTT	60.111	20	253	1313	1565	ACCAGGAGCATTTGTTCAGG	60.111	20	CTCCTCACCAGTGGCATTTT	60.111	20	197	1369	1565	AGGCTCGAGCAGTTTGTCAT	60.02	20	CTCTCCTCACCAGTGGCATT	60.261	20	255	1313	1567	ACCAGGAGCATTTGTTCAGG	60.111	20	GTGGGAGAACCACCATCATC	60.184	20	253	1369	1621	AGGCTCGAGCAGTTTGTCAT	60.02	20	ACTCTCCTCACCAGTGGCAT	59.713	20	256
transcript/531	2	p3	(AAG)5	15	1765	1779	GATGATGGTGGTTCTCCCAC	60.184	20	ATCGGTGAATGCGATACCTT	59.415	20	279	1602	1880	GATGATGGTGGTTCTCCCAC	60.184	20	CATCGGTGAATGCGATACCT	60.884	20	280	1602	1881	GATGATGGTGGTTCTCCCAC	60.184	20	CGGTGAATGCGATACCTTG	60.08	19	277	1602	1878	AGAGATGGGGATGATGAAGG	58.891	20	TTGTAGCGCCTCTGGTCTCT	60.156	20	251	1725	1975	AGAGATGGGGATGATGAAGG	58.891	20	CTTGTAGCGCCTCTGGTCTC	60.156	20	252
transcript/531	3	p1	(A)30	30	2214	2243
transcript/532	1	p2	(AG)14	28	60	87	TACGCTGTGACGCAGAAATC	60.019	20	AGAAGGCTTGTGGAGTGCAT	59.874	20	123	23	145	CTCTGTCCTACGCTGTGACG	59.641	20	AGAAGGCTTGTGGAGTGCAT	59.874	20	131	15	145	CGTCTCTGTCCTACGCTGTG	59.641	20	AGAAGGCTTGTGGAGTGCAT	59.874	20	134	12	145	TACGCTGTGACGCAGAAATC	60.019	20	AGGAGAAGGCTTGTGGAGTG	59.45	20	126	23	148	TACGCTGTGACGCAGAAATC	60.019	20	CAGGAGAAGGCTTGTGGAGT	59.45	20	127
transcript/532	2	c	(AT)6agc(TA)22	59	1884	1942	TCGATTCACCAAACCTCACA	60.088	20	GACGACATAAATCCAGGGGA	59.75	20	272	1720	1991	TATATATATCGTGCGGGGGC	59.642	20	GACGACATAAATCCAGGGGA	59.75	20	194	1798	1991	TTTTGTCGTTGAGTTGTGGG	59.585	20	GACGACATAAATCCAGGGGA	59.75	20	148	1844	1991	ATATATATCGTGCGGGGGCT	60.525	20	GACGACATAAATCCAGGGGA	59.75	20	193	1799	1991	TCGATTCACCAAACCTCACA	60.088	20	CGACATAAATCCAGGGGAAC	59.244	20	270
transcript/532	3	p1	(A)142	142	2087	2228
transcript/534	1	p1	(A)30	30	2209	2238
transcript/535	1	c	(A)86gt(A)26	114	2130	2243
transcript/537	1	p1	(A)31	31	2209	2239
transcript/538	1	p3	(CTC)5	15	185	199	CTCTCCTCCGTCACATCTCC	59.792	20	GAAGAACTCGTCCGTGAAGC	59.997	20	207	158	364	CCTCTCTCCTCCGTCACATC	59.792	20	GAAGAACTCGTCCGTGAAGC	59.997	20	210	155	364	CCTCTCTCCTCCGTCACATC	59.792	20	TTTCTCGATGGAGGATTTGG	60.006	20	105	155	259	CTCTCCTCCGTCACATCTCC	59.792	20	GCTCCTTGTGCTGGTAAAGC	60.022	20	157	158	314	CCTCTCTCCTCCGTCACATC	59.792	20	GCTCCTTGTGCTGGTAAAGC	60.022	20	160
transcript/538	2	p1	(A)32	32	2206	2237
transcript/539	1	c	(ACC)5acgacaacgacctctccctct(TCC)5	51	212	262	GCAGTATAGGAAATGGCCGA	60.06	20	CGTCGACAGTTGCTCGTTTA	60.05	20	120	178	297	GCAGTATAGGAAATGGCCGA	60.06	20	AGAGGAAGAGGAGGAGGACG	59.945	20	202	178	379	GCAGTATAGGAAATGGCCGA	60.06	20	GGCAGCAGATTGAGAAGAGG	60.096	20	217	178	394	GCAGTATAGGAAATGGCCGA	60.06	20	GAAGATGGAGGTCTTCGTCG	59.803	20	135	178	312	GCAGTATAGGAAATGGCCGA	60.06	20	AGGAGAGGCAGCAGATTGAG	59.703	20	223
transcript/539	2	p2	(TA)8	16	2017	2032	ACAAAAACCTGCACGTAGCC	60.176	20	ATGGCAATGAGCTTGTGGAT	60.492	20	240	1921	2160	ACAAAAACCTGCACGTAGCC	60.176	20	AAATGGCAATGAGCTTGTGG	61.032	20	242	1921	2162	GCTCCCATTCCAGAACAACT	59.141	20	ATGGCAATGAGCTTGTGGAT	60.492	20	277	1884	2160	ACAAAAACCTGCACGTAGCC	60.176	20	TGGCAATGAGCTTGTGGAT	60.217	19	239	1921	2159	ACAAAAACCTGCACGTAGCC	60.176	20	ATGGCAATGAGCTTGTGGA	60.217	19	240
transcript/539	3	p1	(A)28	28	2208	2235
transcript/540	1	p3	(CGC)6	18	41	58	ATACCAACACCACCACCACC	60.408	20	GAGATCCTGGAGATTGCGAC	59.768	20	167	18	184	ATACCAACACCACCACCACC	60.408	20	GTCGAGATCCTGGAGATTGC	59.768	20	170	18	187	ATACCAACACCACCACCACC	60.408	20	GGTCGAGATCCTGGAGATTG	59.612	20	171	18	188	TGATACCAACACCACCACCA	60.7	20	GAGATCCTGGAGATTGCGAC	59.768	20	169	16	184	TGATACCAACACCACCACCA	60.7	20	GTCGAGATCCTGGAGATTGC	59.768	20	172
transcript/540	2	p4	(ACAT)5	20	2025	2044	TGGATCCATGCTACCTCCTC	60.034	20	ACAAAAAGGACGGACACTCG	60.149	20	193	1949	2141	TGGATCCATGCTACCTCCTC	60.034	20	CGGACACTCGATCATAAGCA	59.823	20	183	1949	2131	ATGCTACCTCCTCCGTCGTA	59.717	20	ACAAAAAGGACGGACACTCG	60.149	20	186	1956	2141	ATGCTACCTCCTCCGTCGTA	59.717	20	CGGACACTCGATCATAAGCA	59.823	20	176	1956	2131	CACCATCTTCTCCGCCATAC	60.483	20	ACAAAAAGGACGGACACTCG	60.149	20	263
transcript/540	3	p1	(A)45	45	2193	2237
transcript/544	1	p1	(A)28	28	2200	2227
transcript/545	1	p1	(A)30	30	2209	2238
transcript/548	1	c	(CTT)6g(T)16	35	53	87	TTCCTTCGTAGAGTCGTTGGA	59.861	21	AACAACGCAACAAGAAACCC	60.015	20	133	16	148	TTCCTTCGTAGAGTCGTTGGA	59.861	21	GGATCCCTCTCTTCTCGGAC	60.157	20	240	16	255	CCTTCGTAGAGTCGTTGGACA	60.297	21	AACAACGCAACAAGAAACCC	60.015	20	131	18	148	TTCCTTCGTAGAGTCGTTGGA	59.861	21	AATTTGAACCCATCGAAACG	59.801	20	273	16	288	TTCCTTCGTAGAGTCGTTGGA	59.861	21	ACGAAGCAGGGAGAAAGGAT	60.212	20	256
transcript/548	2	p1	(A)29	29	2213	2241
transcript/550	1	p1	(T)11	11	1894	1904	CGTGAAACCCGTCGTTATCT	59.993	20	CTCAGGACCTGGAATCCAAA	60.042	20	243	1701	1943	TTGGAGATCCCTATGGCAAG	60.029	20	TGGGGGAAATCACACATTTT	60.029	20	229	1871	2099	CTTGGAGATCCCTATGGCAA	60.029	20	TGGGGGAAATCACACATTTT	60.029	20	230	1870	2099	CGTGAAACCCGTCGTTATCT	59.993	20	CCTGGAATCCAAAAACCAGA	59.903	20	236	1701	1936	CGTGAAACCCGTCGTTATCT	59.993	20	CAGGACCTGGAATCCAAAAA	59.903	20	241
transcript/550	2	c	(A)68g(A)33	102	2134	2235
transcript/551	1	p1	(A)178	178	2018	2195
transcript/552	1	p1	(A)281	281	1947	2227
transcript/554	1	p2	(CT)6	12	48	59	CCCTTCCCCTACTACCCTCA	60.311	20	TTGAGCTCGTCTTCCACCTT	59.989	20	230	5	234	CCCTTCCCCTACTACCCTCA	60.311	20	TTTCTCCTCCTCCTTGGGTT	60.045	20	267	5	271	CCCTTCCCCTACTACCCTCA	60.311	20	TGTCTCCGTCACCTCCTTCT	59.835	20	198	5	202	CCCTTCCCCTACTACCCTCA	60.311	20	TCCGTCACCTCCTTCTTCAC	60.238	20	194	5	198	CCCTTCCCCTACTACCCTCA	60.311	20	TTGTCTCCGTCACCTCCTTC	60.238	20	199
transcript/554	2	p3	(GAG)5	15	492	506	CAGAGGAACCCAAGAAACCA	60.081	20	GGCTTCCTCTTCCGCTATCT	59.947	20	266	468	733	GGTGTCAGAGGAACCCAAGA	60.088	20	GGCTTCCTCTTCCGCTATCT	59.947	20	271	463	733	GAGGTGTCAGAGGAACCCAA	60.088	20	GGCTTCCTCTTCCGCTATCT	59.947	20	273	461	733	CAGAGGAACCCAAGAAACCA	60.081	20	TTCTCCTCAACCACCACCTC	60.088	20	199	468	666	CAGAGGAACCCAAGAAACCA	60.081	20	TCTTCTCCTCAACCACCACC	60.088	20	201
transcript/554	3	p3	(GAG)6	18	807	824	GAGGAAGCCAAGAAGGAGGT	59.817	20	TATCATGGCGAGAGCTTCCT	59.939	20	213	725	937	GCCGGAGGAGAAAGAAAAAC	60.187	20	TATCATGGCGAGAGCTTCCT	59.939	20	268	670	937	AGAGGAAGCCAAGAAGGAGG	59.95	20	TTATCATGGCGAGAGCTTCC	60.318	20	215	724	938	AGAGGAAGCCAAGAAGGAGG	59.95	20	CTGTCGTCGAGGAGGGATAC	59.679	20	138	724	861	AGAGGAAGCCAAGAAGGAGG	59.95	20	ACTGTCGTCGAGGAGGGATA	59.679	20	139
transcript/554	4	p1	(A)28	28	2198	2225
transcript/556	1	p1	(A)29	29	2195	2223
transcript/558	1	p1	(A)33	33	2196	2228
transcript/561	1	p1	(A)32	32	2224	2255
transcript/562	1	p1	(A)29	29	2193	2221
transcript/563	1	p1	(A)30	30	2191	2220
transcript/564	1	p1	(T)10	10	1926	1935	ACATCTCTCAATGCCCGTTC	60.081	20	GTGGTGGGATTTATCATGGC	60.021	20	160	1889	2048	GCGAAAGAAGTGCGGTAAAC	59.889	20	GTGGTGGGATTTATCATGGC	60.021	20	203	1846	2048	ACATCTCTCAATGCCCGTTC	60.081	20	CTTCATCGAGTGGTGGGATT	59.927	20	169	1889	2057	GCGAAAGAAGTGCGGTAAAC	59.889	20	CTTCATCGAGTGGTGGGATT	59.927	20	212	1846	2057	GTGCGGTAAACGTTTCGAGT	60.176	20	GTGGTGGGATTTATCATGGC	60.021	20	194
transcript/564	2	c	(A)63c(A)27	91	2141	2231
transcript/566	1	c	(CTT)5ctga(GGC)5	34	118	151	TACTGGAGATGGAGCAGCCT	59.973	20	CTCTACGCTCCACTCTTGGG	60.005	20	249	51	299	CTACTGGAGATGGAGCAGCC	59.973	20	CTCTACGCTCCACTCTTGGG	60.005	20	250	50	299	TACTGGAGATGGAGCAGCCT	59.973	20	GCACCTTCTCTACGCTCCAC	60.02	20	256	51	306	CTACTGGAGATGGAGCAGCC	59.973	20	GCACCTTCTCTACGCTCCAC	60.02	20	257	50	306	TACTGGAGATGGAGCAGCCT	59.973	20	GAAGGTCGATGTATGCCGTT	59.962	20	221
transcript/566	2	c	(A)62t(A)31	94	2103	2196
transcript/567	1	p1	(A)30	30	2177	2206
transcript/568	1	p3	(GAG)7	21	250	270	AAGACCCAGAGGACACCCTT	59.968	20	CCGTCTCTCCTTCTTCGCTA	59.711	20	224	136	359	AAGACCCAGAGGACACCCTT	59.968	20	CCTCCTTCTTCCGTCTCTCC	60.328	20	234	136	369	AGGAGGAAGAGGAGAAAGCG	60.088	20	GTCTTCGAGCCAGAGCTACG	60.299	20	241	223	463	AGGGGAGGAGGAAGAGATGA	60.149	20	GTCTTCGAGCCAGAGCTACG	60.299	20	273	191	463	AGGAGGAAGAGGAGAAAGCG	60.088	20	TTTCAGCTTCGTTCCAGGTC	60.375	20	278
transcript/568	2	c	(A)158t(A)30	189	2021	2209
transcript/572	1	c	(TTTC)6ttttctccctcacgaggtagagcagtaggagtttaacagtggaggtgaggggaacagctgaagttgagagcttcttctaaagaggaaaaaggc(A)10	127	271	397	TGTCTGCAAGTGGAGGAATG	59.831	20	GGTGTGGAGGAGTCCAAAAA	59.943	20	263	163	425	TGATGTCTGCAAGTGGAGGA	60.402	20	GGTGTGGAGGAGTCCAAAAA	59.943	20	266	160	425	TGTCTGCAAGTGGAGGAATG	59.831	20	AGAGGTGTGGAGGAGTCCAA	59.682	20	266	163	428	TGTCTGCAAGTGGAGGAATG	59.831	20	CCAAGAGGTGTGGAGGAGTC	59.682	20	269	163	431	TGTCTGCAAGTGGAGGAATG	59.831	20	GACCAAGAGGTGTGGAGGAG	59.682	20	271
transcript/572	2	c	(A)407g(A)10g(A)21	440	1779	2218
transcript/575	1	c	(A)112g(A)191	304	1905	2208
transcript/577	1	p3	(AGT)5	15	203	217	AGCGAGGGAAAGTTTCTTCC	59.827	20	CAATACCATAGCCAAGGGGA	59.778	20	149	111	259	AGCGAGGGAAAGTTTCTTCC	59.827	20	TCAATACCATAGCCAAGGGG	59.778	20	150	111	260	TTCCAGATCCGTCTCTCCAC	60.199	20	CAATACCATAGCCAAGGGGA	59.778	20	214	46	259	TTCCAGATCCGTCTCTCCAC	60.199	20	TCAATACCATAGCCAAGGGG	59.778	20	215	46	260	CAGATCCGTCTCTCCACCTC	59.792	20	CAATACCATAGCCAAGGGGA	59.778	20	211
transcript/577	2	p1	(A)258	258	1895	2152
transcript/581	1	p1	(A)332	332	1876	2207
transcript/584	1	p1	(A)209	209	1986	2194
transcript/589	1	p1	(A)30	30	2168	2197
transcript/590	1	p1	(A)28	28	2172	2199
transcript/591	1	c	(GA)11gcc(AG)19	63	2	64
transcript/591	2	c	(A)131t(A)30	162	2037	2198
transcript/592	1	p1	(G)11	11	6	16
transcript/592	2	p1	(A)31	31	2171	2201
transcript/593	1	p2	(TC)6	12	23	34
transcript/593	2	c*	(GAA)13(A)28*	65	2133	2197
transcript/594	1	p1	(A)220	220	1913	2132
transcript/595	1	p1	(A)452	452	1745	2196
transcript/600	1	c	(A)376c(A)32	409	1796	2204
transcript/602	1	p1	(A)31	31	2154	2184
transcript/606	1	p1	(A)29	29	2164	2192
transcript/607	1	c	(A)118g(A)27	146	2038	2183
transcript/611	1	p3	(GCA)7	21	330	350	ATGCCGTTACACCAACCTTC	59.859	20	TATCGGAGGAACCTTCATGG	59.887	20	112	285	396	GATGCCGTTACACCAACCTT	59.859	20	TATCGGAGGAACCTTCATGG	59.887	20	113	284	396	ACTCGAGATGCCGTTACACC	60.142	20	TATCGGAGGAACCTTCATGG	59.887	20	119	278	396	ATGCCGTTACACCAACCTTC	59.859	20	GTTGTGGTGGAACCTTCGTT	59.867	20	181	285	465	GATGCCGTTACACCAACCTT	59.859	20	GTTGTGGTGGAACCTTCGTT	59.867	20	182
transcript/611	2	p3	(CAG)5	15	730	744	GACTCCGCCACCTGTAAGAC	59.727	20	TTGAACTTGTCCTCGCACTG	60.025	20	155	681	835	GACTGCTCATCATGGTCGTG	60.279	20	TTGAACTTGTCCTCGCACTG	60.025	20	214	622	835	CTGCTCATCATGGTCGTGTT	59.707	20	TTGAACTTGTCCTCGCACTG	60.025	20	212	624	835	ATGGCAGAGGATGAAATGGA	60.426	20	TTGAACTTGTCCTCGCACTG	60.025	20	249	587	835	GACTCCGCCACCTGTAAGAC	59.727	20	ATCGTTGAACTTGTCCTCGC	60.263	20	159
transcript/611	3	c	(GAC)8aacgacgacgaggatggtgtgatgaaacgggtgaggaagcggaggcaacat(GAG)6	93	1291	1383	TGAAGCTGACACACAAACCC	59.726	20	TCGACTCAGACGTGGTCGTA	60.463	20	279	1165	1443	TGAAGCTGACACACAAACCC	59.726	20	CTCAGACGTGGTCGTAGTCG	59.487	20	275	1165	1439	TGAAGCTGACACACAAACCC	59.726	20	CGACTCAGACGTGGTCGTAG	59.487	20	278	1165	1442	CGAGGAACACCACAACTTCC	60.545	20	CCCCTCTTCCTCTTCGACTC	60.328	20	258	1199	1456	CGAGGAACACCACAACTTCC	60.545	20	TCCCCTCTTCCTCTTCGACT	60.328	20	259
transcript/611	4	p3	(AGC)8	24	1814	1837	TCCTCTAACGACAACCCCAC	59.966	20	AGAAAACAAACGCCGCATAC	60.138	20	146	1785	1930	GATCTCGAGCTCATGCCTTC	60.065	20	TCACGGTGGTGATCTTCGTA	60.112	20	265	1761	2025	TCCTCTAACGACAACCCCAC	59.966	20	AACAAAGAAAACAAACGCCG	60.145	20	151	1785	1935	GATCTCGAGCTCATGCCTTC	60.065	20	AGAAAACAAACGCCGCATAC	60.138	20	170	1761	1930	GATCTCGAGCTCATGCCTTC	60.065	20	AACAAAGAAAACAAACGCCG	60.145	20	175
transcript/611	5	p1	(A)43	43	2149	2191
transcript/622	1	p1	(G)13	13	34	46
transcript/622	2	p3	(CAG)7	21	1893	1913	CAAGTTCGACTTCTCCTCCG	59.982	20	GGCTCATGCCTACGCTAATC	59.835	20	203	1746	1948	CAAGTTCGACTTCTCCTCCG	59.982	20	GCAAGTCAAAAACCCCAGAG	59.711	20	255	1746	2000	CAAGTTCGACTTCTCCTCCG	59.982	20	AAAGGCAAGTCAAAAACCCC	60.332	20	259	1746	2004	GATCACCGAGACTCCTCCTG	59.792	20	GGCTCATGCCTACGCTAATC	59.835	20	167	1782	1948	CAAGTTCGACTTCTCCTCCG	59.982	20	ACTTCTGTGAGGGCTCATGC	60.418	20	214
transcript/622	3	p1	(A)29	29	2152	2180
transcript/624	1	p1	(A)321	321	1852	2172
transcript/625	1	c	(A)332g(A)13g(A)17	364	1819	2182
transcript/626	1	p1	(A)331	331	1832	2162
transcript/627	1	p1	(A)29	29	2138	2166
transcript/628	1	c	(A)96t(A)30	127	2031	2157
transcript/633	1	c	(A)11t(A)29	41	2127	2167
transcript/634	1	p3	(AGT)5	15	243	257	AGCGAGGGAAAGTTTCTTCC	59.827	20	CAATACCATAGCCAAGGGGA	59.778	20	149	151	299	AGCGAGGGAAAGTTTCTTCC	59.827	20	TCAATACCATAGCCAAGGGG	59.778	20	150	151	300	TTCCAGATCCGTCTCTCCAC	60.199	20	CAATACCATAGCCAAGGGGA	59.778	20	214	86	299	TTCCAGATCCGTCTCTCCAC	60.199	20	TCAATACCATAGCCAAGGGG	59.778	20	215	86	300	CAGATCCGTCTCTCCACCTC	59.792	20	CAATACCATAGCCAAGGGGA	59.778	20	211
transcript/634	2	p1	(A)135	135	2022	2156
transcript/638	1	p3	(TCT)5	15	119	133	GGAGTCCATCCGATCAAGAA	60.011	20	AACGAGTAGAACGGACCCCT	59.994	20	205	8	212	GGAGTCCATCCGATCAAGAA	60.011	20	ATCGAACCCTTCTCCGATTT	59.903	20	257	8	264	GGAGTCCATCCGATCAAGAA	60.011	20	CGATCGGAAGAGAAACCTTG	59.807	20	165	8	172	AGAAAGGCGAATCCTCCACT	60.212	20	AACGAGTAGAACGGACCCCT	59.994	20	189	24	212	CAACCAACCAATCCCTAACG	60.22	20	AACGAGTAGAACGGACCCCT	59.994	20	159
transcript/638	2	c	(GA)8gctccttgtcactggataattactaactgtccctctatcctgattaatctccaatgtaaaacgtttttcttctgct(A)29	121	2046	2166
transcript/646	1	p3	(TCT)13	39	60	98	TCGATCTCCACCATCAAACA	60.048	20	GCAGCTATGGTGGTTAGGGA	60.096	20	114	15	128	TCGATCTCCACCATCAAACA	60.048	20	TTGGGTCGATGAGTTTGGTT	60.353	20	209	15	223	TCAAACATGGCATCACATCA	59.469	20	GGAGTGTTGGGTCGATGAGT	59.969	20	202	28	229	TCAAACATGGCATCACATCA	59.469	20	GCAGCTATGGTGGTTAGGGA	60.096	20	101	28	128	TCAAACATGGCATCACATCA	59.469	20	GGTGAGGTTGAATTGGAGGA	59.903	20	276
transcript/646	2	p1	(A)32	32	2122	2153
transcript/647	1	p1	(G)10	10	1	10
transcript/647	2	p2	(CT)7	14	188	201	TCCTTTCTCCGATTAGGGGT	59.897	20	GTGGTGCTCAATCCTCCACT	60.12	20	213	30	242	TCCTTTCTCCGATTAGGGGT	59.897	20	AGTGGTGCTCAATCCTCCAC	60.12	20	214	30	243	TCCTTTCTCCGATTAGGGGT	59.897	20	ACAGTGGTGCTCAATCCTCC	60.12	20	216	30	245	GTCCTTTCTCCGATTAGGGG	59.897	20	GTGGTGCTCAATCCTCCACT	60.12	20	214	29	242	GTCCTTTCTCCGATTAGGGG	59.897	20	AGTGGTGCTCAATCCTCCAC	60.12	20	215
transcript/647	3	c	(A)224t(A)31	256	1904	2159
transcript/648	1	p1	(A)240	240	1915	2154
transcript/649	1	c	(A)249gc(A)30	281	1876	2156
transcript/651	1	c	(A)164c(A)22gc(A)33	222	1910	2131
transcript/653	1	p1	(A)29	29	2128	2156
transcript/658	1	p1	(A)72	72	2063	2134
transcript/660	1	p1	(A)29	29	2131	2159
transcript/661	1	p3	(TCC)11	33	93	125	TTCTTTTCTTTTCCTCGGCA	59.931	20	GATCCAGTCGAACAAACGGT	59.973	20	205	33	237	TTCTTTTCTTTTCCTCGGCA	59.931	20	GAACAAACGGTTGCGATTCT	60.118	20	196	33	228	GTCATCTCTCCAACCGTGCT	60.269	20	GATCCAGTCGAACAAACGGT	59.973	20	178	60	237	TTCTTTTCTTTTCCTCGGCA	59.931	20	AAACGGTTGCGATTCTTGAG	60.249	20	192	33	224	TTCTTTTCTTTTCCTCGGCA	59.931	20	AGCCGAGGAGGGAGTACTGT	60.274	20	158
transcript/661	2	c	(A)282c(A)30	313	1848	2160
transcript/663	1	p1	(A)469	469	1662	2130
transcript/664	1	p1	(A)389	389	1769	2157
transcript/665	1	c	(T)11cggttgatttcaagtttattttttatggttattatttt(A)365c(A)29	444	1705	2148
transcript/666	1	p3	(CCA)7	21	30	50	GGGTGCTCCTCCTTTACTCC	60.074	20	GGTCTAGTGGATGTGGCGAT	59.957	20	113	2	114	GGGTGCTCCTCCTTTACTCC	60.074	20	GGTGAGGATCAGCTTCTTGC	59.957	20	138	2	139	GGGGTGCTCCTCCTTTACTC	60.074	20	GGTCTAGTGGATGTGGCGAT	59.957	20	114	1	114	GGGGTGCTCCTCCTTTACTC	60.074	20	GGTGAGGATCAGCTTCTTGC	59.957	20	139	1	139	GGGTGCTCCTCCTTTACTCC	60.074	20	TCTTGCGACGTGGTCTAGTG	60.049	20	124
transcript/666	2	p3	(TCG)5	15	172	186	CACTAGACCACGTCGCAAGA	60.049	20	TGGTGGTGGTGGTTGTTATG	60.128	20	110	106	215	CACCGGAGAATCCTACTCCA	60.065	20	TGGTGGTGGTGGTTGTTATG	60.128	20	140	76	215	CACTAGACCACGTCGCAAGA	60.049	20	CTTTGTGGTGATTGGTGGTG	59.848	20	122	106	227	GGGTGCTCCTCCTTTACTCC	60.074	20	TGGTGGTGGTGGTTGTTATG	60.128	20	214	2	215	GGGGTGCTCCTCCTTTACTC	60.074	20	TGGTGGTGGTGGTTGTTATG	60.128	20	215
transcript/666	3	c	(A)77gg(A)30	109	2038	2146
transcript/667	1	p1	(A)287	287	1851	2137
transcript/669	1	c	(A)156g(A)69	226	1942	2167
transcript/670	1	p1	(A)386	386	1798	2183
transcript/672	1	p3	(TCC)9	27	112	138	AGAGGGGAGAGAAGAGACGG	59.945	20	TAGGGTTTCGAAAGGGGATT	59.772	20	166	15	180	AGAGGGGAGAGAAGAGACGG	59.945	20	TTAGGGTTTCGAAAGGGGAT	59.772	20	167	15	181	GGGAGAGGGGAGAGAAGAGA	59.883	20	TAGGGTTTCGAAAGGGGATT	59.772	20	169	12	180	GGGAGAGGGGAGAGAAGAGA	59.883	20	TTAGGGTTTCGAAAGGGGAT	59.772	20	170	12	181	GAGGGAGAGGGGAGAGAAGA	59.883	20	TAGGGTTTCGAAAGGGGATT	59.772	20	171
transcript/672	2	p1	(A)28	28	2118	2145
transcript/674	1	c	(A)445g(A)30	476	1669	2144
transcript/676	1	p1	(A)29	29	2113	2141
transcript/677	1	p1	(A)68	68	2029	2096
transcript/679	1	p1	(A)92	92	2040	2131
transcript/680	1	p1	(A)31	31	2110	2140
transcript/681	1	p1	(A)149	149	1958	2106
transcript/683	1	p1	(A)183	183	1938	2120
transcript/688	1	c	(A)157gaaaaaag(A)20g(A)10gaaaaaaaagaaag(A)12taag(A)19taaaaaaaac(A)30	285	1849	2133
transcript/689	1	p1	(A)30	30	2104	2133
transcript/690	1	c	(A)78c(A)32	111	2050	2160
transcript/693	1	p2	(CT)10	20	83	102	CCTGAACCCTTTGTTGCAGT	60.149	20	CCGGAGAAGCCATAGTTGAA	60.206	20	174	6	179	AAGGGCGGAAGAAGAAAAAG	59.829	20	CCGGAGAAGCCATAGTTGAA	60.206	20	122	58	179	CTCGGACCATAAGCTCGGTA	60.227	20	CCGGAGAAGCCATAGTTGAA	60.206	20	141	39	179	CCTGAACCCTTTGTTGCAGT	60.149	20	ACCGGAGAAGCCATAGTTGA	59.694	20	175	6	180	AAGGGCGGAAGAAGAAAAAG	59.829	20	ACCGGAGAAGCCATAGTTGA	59.694	20	123
transcript/693	2	p1	(A)30	30	2106	2135
transcript/695	1	p1	(T)10	10	1504	1513	CGTGAAACCCGTCGTTATCT	59.993	20	CTCAGGACCTGGAATCCAAA	60.042	20	242	1311	1552	TTGGAGATCCCTATGGCAAG	60.029	20	TGGGGGAAATCACACATTTT	60.029	20	228	1481	1708	CTTGGAGATCCCTATGGCAA	60.029	20	TGGGGGAAATCACACATTTT	60.029	20	229	1480	1708	CGTGAAACCCGTCGTTATCT	59.993	20	TCAGGACCTGGAATCCAAAC	59.903	20	241	1311	1551	ATCTTGACAGGCGTGAAACC	60.119	20	CTCAGGACCTGGAATCCAAA	60.042	20	253
transcript/695	2	c	(AAT)5atttcctc(A)324	347	1782	2128
transcript/696	1	p3	(TCC)8	24	84	107	GGTTTGATGGAGAGATCGGA	60.011	20	CATCTTCGACGGAAAAGGAA	60.184	20	153	6	158	GGTTTGATGGAGAGATCGGA	60.011	20	CTCATCTTCGACGGAAAAGG	59.807	20	155	6	160	GGTTTGATGGAGAGATCGGA	60.011	20	CCTCATCTTCGACGGAAAAG	59.807	20	156	6	161	GGTTTGATGGAGAGATCGGA	60.011	20	AATAAGAGGAGGAGGCGGAG	59.805	20	126	6	131	GGTTTGATGGAGAGATCGGA	60.011	20	TCTTGTCACTTGGCATTTGG	59.691	20	271
transcript/696	2	p1	(A)141	141	1975	2115
transcript/698	1	p1	(A)27	27	2106	2132
transcript/699	1	p2	(GA)57	114	2	115
transcript/699	2	p1	(A)30	30	2098	2127
transcript/702	1	c	(A)183gaagaaaaaaaag(A)16caaaaag(A)10gaaacaaaaaaagaaaaag(A)12taaacat(A)10gaaacaaag(A)80gat(A)28	397	1751	2147
transcript/703	1	p1	(A)289	289	1836	2124
transcript/709	1	p2	(CT)6	12	115	126	CAGCAAACCTCTGCTCTTCC	60.134	20	TATCCAAAGATGAGACCGCC	60.036	20	247	43	289	AACCTCTGCTCTTCCCTTCC	59.817	20	TATCCAAAGATGAGACCGCC	60.036	20	242	48	289	CTCACGACAGCAAACCTCTG	59.616	20	TATCCAAAGATGAGACCGCC	60.036	20	254	36	289	CATCTTCTCCGTTCCCCTTT	60.434	20	TATCCAAAGATGAGACCGCC	60.036	20	198	92	289	TCCCTATAAAGCCTCCCCTC	59.51	20	TATCCAAAGATGAGACCGCC	60.036	20	225
transcript/709	2	c	(A)13gaatggaaattcacgtgtgaatcgtggcttttgcttg(A)156	206	1921	2126
transcript/714	1	c	(A)112t(A)30	143	1979	2121
transcript/715	1	p1	(A)73	73	2021	2093
transcript/719	1	p1	(A)28	28	2096	2123
transcript/721	1	p1	(A)31	31	2108	2138
transcript/726	1	c	(A)151c(A)32g(A)27	212	1906	2117
transcript/728	1	p1	(A)28	28	2101	2128
transcript/732	1	p1	(A)30	30	2087	2116
transcript/733	1	p1	(A)457	457	1679	2135
transcript/734	1	c	(A)329c(A)32	362	1793	2154
transcript/736	1	p1	(A)199	199	1909	2107
transcript/737	1	c	(TA)10(GA)7	34	144	177	GCCGCGATAGAAGAGAGAGA	59.82	20	GGAGTGGAGTGTGGTGGAGT	60.006	20	147	87	233	GCCGCGATAGAAGAGAGAGA	59.82	20	GAGGAGGAGGAGGAGGAAGA	59.883	20	238	87	324	GCCGCGATAGAAGAGAGAGA	59.82	20	GGAATGGAGTGGAGTGTGGT	59.817	20	152	87	238	GCCGCGATAGAAGAGAGAGA	59.82	20	AGAGGGGTGGAAATGGAAGT	59.795	20	119	87	205	GCCGCGATAGAAGAGAGAGA	59.82	20	TGAGAAGAAGAGGGGTGGAA	59.773	20	127
transcript/737	2	p3	(TCC)10	30	309	338	ACTCCACCACACTCCACTCC	60.006	20	GGGAGACAAAGGAGTCCACA	60.088	20	261	214	474	ACCACACTCCACTCCATTCC	59.817	20	GGGAGACAAAGGAGTCCACA	60.088	20	256	219	474	TCCACCCCTCTTCTTCTCAA	59.773	20	GGGAGACAAAGGAGTCCACA	60.088	20	280	195	474	CTCAACTCCACCACACTCCA	59.705	20	GGGAGACAAAGGAGTCCACA	60.088	20	265	210	474	ATTCCATTTCTAGGGCTCCG	60.411	20	GGGAGACAAAGGAGTCCACA	60.088	20	241
transcript/737	3	p1	(A)30	30	2084	2113
transcript/739	1	c	(A)182g(A)200g(A)31	415	1704	2118
transcript/741	1	c	(A)44g(A)201	246	1869	2114
transcript/742	1	p1	(A)31	31	2084	2114
transcript/751	1	p2	(AT)8	16	1876	1891	TGTCGTCTGCCAGAAAGTTG	60.025	20	ATATCTCCATGGGCCCTTTC	60.117	20	209	1712	1920	TGTCGTCTGCCAGAAAGTTG	60.025	20	TCAAAATGGGATGAGGGAAG	59.864	20	261	1712	1972	TGTCGTCTGCCAGAAAGTTG	60.025	20	CTTCAAAATGGGATGAGGGA	59.864	20	263	1712	1974	TGTCGTCTGCCAGAAAGTTG	60.025	20	TTCAAAATGGGATGAGGGAA	60.244	20	262	1712	1973	CCAGAAAGTTGGGGATTCCT	60.298	20	ATATCTCCATGGGCCCTTTC	60.117	20	200
transcript/751	2	c	(A)14c(A)31	46	2061	2106
transcript/752	1	p1	(A)30	30	2081	2110
transcript/753	1	p1	(A)31	31	2076	2106
transcript/755	1	p1	(A)27	27	2080	2106
transcript/756	1	p1	(A)32	32	2081	2112
transcript/758	1	p3	(TGC)5	15	1689	1703	TGCATATGATGGACCAGGTG	60.353	20	TGCAATAAGGCAGCTCTTGA	59.712	20	259	1529	1787	TGCCTTTCTCCTACGACAGG	60.388	20	TGCAATAAGGCAGCTCTTGA	59.712	20	212	1576	1787	ACAATTCGGAGTCTCGCATC	60.226	20	AAGTTTGCCTAAGCTCACCG	59.517	20	271	1483	1753	TGCATATGATGGACCAGGTG	60.353	20	ACGATGCAATAAGGCAGCTC	60.382	20	263	1529	1791	TGCCTTTCTCCTACGACAGG	60.388	20	ACGATGCAATAAGGCAGCTC	60.382	20	216
transcript/758	2	p1	(A)213	213	1894	2106
transcript/759	1	c	(A)59t(A)31	91	2001	2091
transcript/763	1	p1	(A)31	31	2073	2103
transcript/764	1	c	(A)250t(A)31	282	1812	2093
transcript/766	1	p1	(A)30	30	2075	2104
transcript/768	1	c	(GA)6tgggttgctctctagggatttagatgggtatttcattaccttcaaattgcagtgtgatatctttagaatgttctg(C)22attatgctttctatgatgcttgccatattttattcactgagtagcaatcgtagttcttatttagcg(A)363	538	1561	2098
transcript/770	1	p1	(A)191	191	1894	2084
transcript/773	1	p1	(A)29	29	2067	2095
transcript/775	1	p1	(T)10	10	670	679	TTCCATTCTTGAAACCCTCG	60.044	20	AGAAAGAGCGCAAACCAAAA	59.996	20	144	595	738	TTCCATTCTTGAAACCCTCG	60.044	20	GGGAGACAACCTGGAACAGA	60.088	20	227	595	821	TTCCATTCTTGAAACCCTCG	60.044	20	TTCCACGAAAGGGAGACAAC	60.088	20	237	595	831	AATCCGCCTGGTTTTATTCC	60.15	20	AGAAAGAGCGCAAACCAAAA	59.996	20	160	579	738	TTCCATTCTTGAAACCCTCG	60.044	20	ACAACAGCTGGAAAAGGGTG	60.149	20	182
transcript/775	2	p1	(A)143	143	1954	2096
transcript/777	1	p3	(GGC)5	15	534	548	GGTCGTTGTTAGCGAAGCTC	60.022	20	TTCCGCCACTCTCTACTCGT	60.012	20	244	384	627	GGTCGTTGTTAGCGAAGCTC	60.022	20	CCAACCGATAAGGCTTTGAA	60.067	20	202	384	585	TAGCGAAGCTCTTCCTCCTG	59.853	20	TTCCGCCACTCTCTACTCGT	60.012	20	235	393	627	TAGCGAAGCTCTTCCTCCTG	59.853	20	CCAACCGATAAGGCTTTGAA	60.067	20	193	393	585	CCTGTTTTTGGCATGCTTCT	60.249	20	TTCCGCCACTCTCTACTCGT	60.012	20	207
transcript/777	2	p1	(A)58	58	2027	2084
transcript/778	1	c	(A)29g(A)29	59	2053	2111
transcript/779	1	p1	(A)30	30	2068	2097
transcript/781	1	c	(A)10ccgttgcctgagatataattgggcatacaattcctgcgaaaagttattcatctccattggccaactagagtttattcatcttcat(A)30	125	1965	2089
transcript/785	1	p1	(A)80	80	2005	2084
transcript/788	1	p1	(G)19	19	1618	1636	GCATTACACGTGGCCCTAAT	59.851	20	GAATGAAAAGAACCACTCCTCC	59.081	22	221	1441	1661	TTCTTCATCTTCGCACCCTT	59.813	20	GAATGAAAAGAACCACTCCTCC	59.081	22	274	1388	1661	TTTCTTCATCTTCGCACCCT	59.813	20	GAATGAAAAGAACCACTCCTCC	59.081	22	275	1387	1661	TTTTCTTCATCTTCGCACCC	60.192	20	GAATGAAAAGAACCACTCCTCC	59.081	22	276	1386	1661	GCATTACACGTGGCCCTAAT	59.851	20	AGAATGAAAAGAACCACTCCTCC	59.995	23	222
transcript/788	2	p1	(A)327	327	1740	2066
transcript/789	1	c	(A)89t(A)30	120	1965	2084
transcript/790	1	p1	(A)146	146	1939	2084
transcript/794	1	c	(A)235t(A)27	263	1817	2079
transcript/795	1	p1	(A)10	10	573	582	GGAGGGTTTTAGCAAAAGGTC	59.123	21	CAAAGGTGTAGACGGTTGGG	60.401	20	269	508	776	GGGTTTTAGCAAAAGGTCACA	59.121	21	CAAAGGTGTAGACGGTTGGG	60.401	20	266	511	776	GGAGGGTTTTAGCAAAAGGTC	59.123	21	CATTGGGCCTGTAGACATCA	59.522	20	188	508	695	GGGTTTTAGCAAAAGGTCACA	59.121	21	CATTGGGCCTGTAGACATCA	59.522	20	185	511	695	AGGAGGGTTTTAGCAAAAGGTC	60.005	22	CAAAGGTGTAGACGGTTGGG	60.401	20	270
transcript/795	2	p1	(A)10	10	838	847	CCAACCGTCTACACCTTTGAA	60.016	21	TGAGAGGTCAACACACTCGC	60.03	20	258	758	1015	CCAACCGTCTACACCTTTGAA	60.016	21	GGTCAACACACTCGCTTTGA	59.88	20	253	758	1010	CCAACCGTCTACACCTTTGAA	60.016	21	CTTCTGTCGCAAATTCACCA	59.84	20	217	758	974	CCAACCGTCTACACCTTTGAA	60.016	21	CTCACGTCTTCTGTCGCAAA	60.175	20	224	758	981	CCAACCGTCTACACCTTTGAA	60.016	21	ATCTCACGTCTTCTGTCGCA	59.577	20	226
transcript/795	3	p1	(A)30	30	2072	2101
transcript/805	1	p2	(CT)6	12	1740	1751	ACCGTACGATTTGCTCCAAC	60	20	GGAAGGAGTAGCTCCACAGC	59.043	20	270	1561	1830	CTCCAACAGCCACTTGGAAT	60.111	20	GGAAGGAGTAGCTCCACAGC	59.043	20	257	1574	1830	ACCGTACGATTTGCTCCAAC	60	20	GGGAAGGAGTAGCTCCACAG	58.891	20	271	1561	1831	AACAGCCACTTGGAATCGAG	60.255	20	GGAAGGAGTAGCTCCACAGC	59.043	20	253	1578	1830	ATTTGCTCCAACAGCCACTT	59.74	20	GGAAGGAGTAGCTCCACAGC	59.043	20	262
transcript/805	2	c	(A)157g(A)29	187	1881	2067
transcript/806	1	c	(CTT)8tcttttcttcttct(TCC)6(TCT)9	83	170	252	CTCTCCTCCCTTCACTTCCC	60.186	20	AGATAGCGAGATTTTCGGCA	59.945	20	278	35	312	CCTCTCCTCCCTTCACTTCC	60.186	20	AGATAGCGAGATTTTCGGCA	59.945	20	279	34	312	CCCTCTCCTCCCTTCACTTC	60.186	20	AGATAGCGAGATTTTCGGCA	59.945	20	280	33	312	CTCTCCTCCCTTCACTTCCC	60.186	20	GATAGCGAGATTTTCGGCAA	60.31	20	277	35	311	CCTCTCCTCCCTTCACTTCC	60.186	20	GATAGCGAGATTTTCGGCAA	60.31	20	278
transcript/806	2	p1	(A)30	30	2048	2077
transcript/812	1	p1	(A)10	10	570	579	CGCTTTCTTTCGCAGAACTC	60.27	20	TGGTGGGGTTGACACTTTTT	60.246	20	229	533	761	AGAACGCTTTCTTTCGCAGA	60.27	20	TGGTGGGGTTGACACTTTTT	60.246	20	233	529	761	AACGCTTTCTTTCGCAGAAC	59.637	20	TGGTGGGGTTGACACTTTTT	60.246	20	231	531	761	ACGCTTTCTTTCGCAGAACT	59.266	20	TGGTGGGGTTGACACTTTTT	60.246	20	230	532	761	CGCTTTCTTTCGCAGAACTC	60.27	20	ATGGTGGGGTTGACACTTTT	59.162	20	230
transcript/812	2	p1	(A)10	10	835	844	GACGGTAAGCAGACAGAGGG	59.867	20	TCAGTGGCAAATTCACCGTA	60.111	20	164	806	969	GACGGTAAGCAGACAGAGGG	59.867	20	AAACGGACATCTTCAGTGGC	60.119	20	176	806	981	GACGGTAAGCAGACAGAGGG	59.867	20	GCAGATGCTGGACAAATCAA	59.805	20	216	806	1021	GACGGTAAGCAGACAGAGGG	59.867	20	TTGCAGATGCTGGACAAATC	59.805	20	218	806	1023	AAAAAGTGTCAACCCCACCA	60.246	20	TCAGTGGCAAATTCACCGTA	60.111	20	228
transcript/812	3	p1	(A)30	30	2045	2074
transcript/814	1	p1	(A)212	212	1860	2071
transcript/815	1	p1	(A)30	30	2065	2094
transcript/816	1	c	(A)423c(A)28	452	1632	2083
transcript/821	1	p1	(A)160	160	1904	2063
transcript/822	1	c	(A)44c(A)89gc(A)31	167	1896	2062
transcript/823	1	p1	(A)32	32	2079	2110
transcript/827	1	c	(A)11gtacaaataaaaaaaaac(A)11c(A)21c(A)39cag(A)20c(A)11gag(A)28g(A)23gaaaaaaaaac(A)187g(A)11caaaaaaac(A)29	440	1627	2066
transcript/829	1	p1	(A)29	29	2037	2065
transcript/832	1	c*	(GA)9gcgagagatattattgtgcgtgttttcgatcgatcg(AT)8(ATAG)5*	88	43	130	AGCAGCTAGAGAAACGCGAG	60.059	20	CCGACATCGGAGAAGAAGAG	59.943	20	158	17	174	AGCAGCTAGAGAAACGCGAG	60.059	20	ACATCGGAGAAGAAGAGCGA	60.096	20	155	17	171	AGCAGCTAGAGAAACGCGAG	60.059	20	GACATCGGAGAAGAAGAGCG	60.096	20	156	17	172	AGCAGCTAGAGAAACGCGAG	60.059	20	CGACATCGGAGAAGAAGAGC	60.096	20	157	17	173	AGCAGCTAGAGAAACGCGAG	60.059	20	GAGATCCCTTCGATTGAGCA	60.303	20	253
transcript/832	2	p1	(A)116	116	1946	2061
transcript/834	1	c	(A)110g(A)89c(A)33	234	1831	2064
transcript/837	1	c	(A)141gc(A)29	172	1886	2057
transcript/838	1	c	(GT)6(G)14	26	135	160	AATTTTCTGGTGGGTTGTGC	59.836	20	CACTTTTCCCTTCCTCCCTC	60.045	20	263	112	374	AATTTTCTGGTGGGTTGTGC	59.836	20	TCACTTTTCCCTTCCTCCCT	60.045	20	264	112	375	AATTTTCTGGTGGGTTGTGC	59.836	20	CTCACTTTTCCCTTCCTCCC	60.045	20	265	112	376	AATTTTCTGGTGGGTTGTGC	59.836	20	CCTCACTTTTCCCTTCCTCC	60.045	20	266	112	377	AATTTTCTGGTGGGTTGTGC	59.836	20	CGTCTCGTCCTCACTTTTCC	59.844	20	274
transcript/838	2	p3	(TAC)9	27	1761	1787	TGGAAAAGTAGGTGCTCGCT	60.015	20	TCCCACACAAGACAGGACAA	60.129	20	260	1686	1945	TGGAAAAGTAGGTGCTCGCT	60.015	20	TTCCCACACAAGACAGGACA	60.129	20	261	1686	1946	TGGAAAAGTAGGTGCTCGCT	60.015	20	GATGGATCGGTGGTAACTGG	60.195	20	237	1686	1922	TGGAAAAGTAGGTGCTCGCT	60.015	20	GGATGGATCGGTGGTAACTG	60.195	20	238	1686	1923	GTGGAAAAGTAGGTGCTCGC	59.882	20	TCCCACACAAGACAGGACAA	60.129	20	261
transcript/838	3	p1	(A)26	26	2037	2062
transcript/839	1	c	(A)73c(A)28	102	1947	2048
transcript/841	1	p3	(CCG)6	18	502	519	ATCCCACTTTCTATTCGCCC	60.286	20	GATCCTCTGGAGAGCACGAG	60.096	20	155	439	593	ATCCCACTTTCTATTCGCCC	60.286	20	CCTCTTCCAGAAGCTGTTGC	60.134	20	204	439	642	GCTCTCAGGAAATGACCCAC	59.661	20	GATCCTCTGGAGAGCACGAG	60.096	20	254	340	593	TCCTGCGTTCTTCCAGAATC	60.34	20	CCTCTTCCAGAAGCTGTTGC	60.134	20	221	422	642	AGCAGCATCTGTACTGCCAA	59.621	20	GATCCTCTGGAGAGCACGAG	60.096	20	122
transcript/841	2	c	(A)49g(A)31	81	1984	2064
transcript/843	1	p1	(A)31	31	2030	2060
transcript/846	1	p1	(A)208	208	1842	2049
transcript/849	1	c	(CA)6(TA)6	24	74	97	AATTCCTAAGCATCACCCCC	60.152	20	CTCCATAGCTCCGACAGCTC	60.119	20	280	27	306	AATTCCTAAGCATCACCCCC	60.152	20	CGGAAGTAGTGGTCGTAGGC	59.757	20	253	27	279	AATTCCTAAGCATCACCCCC	60.152	20	GCGGAAGTAGTGGTCGTAGG	59.757	20	254	27	280	AATTCCTAAGCATCACCCCC	60.152	20	GGCGGAAGTAGTGGTCGTAG	59.757	20	255	27	281	AATTCCTAAGCATCACCCCC	60.152	20	AGGCGGAAGTAGTGGTCGTA	59.757	20	256
transcript/849	2	p3	(GGA)5	15	887	901	CCAAGACCAAGAACAAGACCA	60.133	21	CAGCTTAAGGAAGTCGTCGG	60.008	20	269	834	1102	CTCGCCAAGATCAAGACCA	59.926	19	CTGTCTCGGCCAGTATCCTC	59.827	20	241	818	1058	CTCGCCAAGATCAAGACCA	59.926	19	CTCTGTCTCGGCCAGTATCC	59.827	20	243	818	1060	CTCGCCAAGATCAAGACCA	59.926	19	CCTCTGTCTCGGCCAGTATC	59.827	20	244	818	1061	CCAAGATCAAGACCAAGACCA	60.096	21	CTGTCTCGGCCAGTATCCTC	59.827	20	237
transcript/849	3	c	(TA)6tctcacgagctagctaggatatatgattatttatatatgatttctt(TA)12tgattatttgcaagt(A)42g(A)22cg(A)30	194	1865	2058
transcript/850	1	p3	(CCT)17	51	55	105	GCACGACAGCCATCTTCTCT	60.564	20	CGAGAGGATAGGAGGAGCAA	59.526	20	246	17	262	GCACGACAGCCATCTTCTCT	60.564	20	GGATTTGCATTGCTTGCTTC	60.731	20	146	17	162	GCACGACAGCCATCTTCTCT	60.564	20	GTGCGAGAGGATAGGAGGAG	58.992	20	249	17	265	GCACGACAGCCATCTTCTCT	60.564	20	GTACGATGGTGGTTGCTGG	59.976	19	189	17	205	GCACGACAGCCATCTTCTCT	60.564	20	ATTTGCATTGCTTGCTTCG	59.968	19	144
transcript/850	2	p1	(A)28	28	2035	2062
transcript/852	1	p4	(CCGA)5	20	114	133	ATTTTCCTTCCATCTCCGCT	60.039	20	TCGTCATCATCCTTCACAGC	59.794	20	144	60	203	CTTCCATCTCCGCTCTTTTG	59.948	20	TCGTCATCATCCTTCACAGC	59.794	20	138	66	203	ATTTTCCTTCCATCTCCGCT	60.039	20	TTCCTTCCTCTCCCTTCTCC	59.749	20	221	60	280	CTTCCATCTCCGCTCTTTTG	59.948	20	TTCCTTCCTCTCCCTTCTCC	59.749	20	215	66	280	ATTTTCCTTCCATCTCCGCT	60.039	20	ATGCTCCTCAGGTTCGTCAT	59.685	20	157
transcript/852	2	p1	(A)140	140	1916	2055
transcript/855	1	p1	(T)10	10	1852	1861	CAGGCAGCAAATCTTGTGAA	59.988	20	AATACCAATGAGGGGCAAAA	59.273	20	167	1718	1884	CAGGCAGCAAATCTTGTGAA	59.988	20	AAATACCAATGAGGGGCAAA	59.273	20	168	1718	1885	ACTCTCCGAGTTCGAGGACA	59.986	20	AATACCAATGAGGGGCAAAA	59.273	20	105	1780	1884	ACTCTCCGAGTTCGAGGACA	59.986	20	AAATACCAATGAGGGGCAAA	59.273	20	106	1780	1885	CACTCTCCGAGTTCGAGGAC	59.986	20	AATACCAATGAGGGGCAAAA	59.273	20	106
transcript/855	2	p1	(A)28	28	2029	2056
transcript/856	1	c	(CTC)7ttcctctgctactactaccatcgcaagagttttttcccaccggccaccgctatctatctaatcta(ATCT)6	110	45	154	CCTATCGGAAGGGTCTCTCC	60.03	20	GGCGATTAGGGTTAGAAGGG	59.924	20	167	17	183	CCTCTCCTATCGGAAGGGTC	60.03	20	GGCGATTAGGGTTAGAAGGG	59.924	20	172	12	183	TATCGGAAGGGTCTCTCCAA	59.623	20	GGCGATTAGGGTTAGAAGGG	59.924	20	165	19	183	CCTATCGGAAGGGTCTCTCC	60.03	20	CGATGACGCTGGGTTTTTAC	60.502	20	215	17	231	CCTATCGGAAGGGTCTCTCC	60.03	20	ACGATGACGCTGGGTTTTTA	60.502	20	216
transcript/856	2	p1	(A)29	29	2026	2054
transcript/857	1	p1	(T)11	11	1829	1839	TTGTGCTCCTCGTAAAAGGG	60.241	20	TAATGCTACCGCAACTGCAA	60.412	20	165	1781	1945	TCGTAAAAGGGAGGACAGGA	59.665	20	TAATGCTACCGCAACTGCAA	60.412	20	156	1790	1945	TCCTCGTAAAAGGGAGGACA	59.665	20	TAATGCTACCGCAACTGCAA	60.412	20	159	1787	1945	AGAATCTCGGCATATCGGAA	59.628	20	TAATGCTACCGCAACTGCAA	60.412	20	265	1681	1945	TCTCGGCATATCGGAATCAT	60.401	20	TAATGCTACCGCAACTGCAA	60.412	20	261
transcript/857	2	p1	(A)29	29	2026	2054
transcript/862	1	c	(A)218g(A)29	248	1804	2051
transcript/865	1	c	(CGA)6ctacgatggtgtgagagatggaa(AC)9	59	1752	1810	TGCTCTTCACCTTCCTCGTT	59.989	20	CATCAACACACAATGAACCCA	60.271	21	258	1637	1894	TTGCTCTTCACCTTCCTCGT	59.989	20	CATCAACACACAATGAACCCA	60.271	21	259	1636	1894	GTTGCTCTTCACCTTCCTCG	59.989	20	CATCAACACACAATGAACCCA	60.271	21	260	1635	1894	TGCTCTTCACCTTCCTCGTT	59.989	20	CAACACACAATGAACCCAATG	59.725	21	255	1637	1891	TTGCTCTTCACCTTCCTCGT	59.989	20	CAACACACAATGAACCCAATG	59.725	21	256
transcript/865	2	p1	(A)27	27	2029	2055
transcript/866	1	c	(A)199taaaaaaag(A)40taaaaaaat(A)18g(A)20c(A)17taaaaaaattaaaaaat(A)14t(A)11gaat(A)17taaaaaagaaaaaaagaaaaaatc(A)10gaaaaatataaaaaag(A)11taaat(A)12tg(A)58	516	1564	2079
transcript/872	1	p1	(A)71	71	1974	2044
transcript/875	1	p1	(A)28	28	2020	2047
transcript/879	1	c	(A)206gt(A)29	237	1800	2036
transcript/881	1	c	(CGA)8(AGA)10	54	64	117	ATCTCGTTTCCACTTCTGCG	60.397	20	GGTTCTTGGTTTGGGGATTT	60.032	20	141	12	152	CGCATCTCGTTTCCACTTCT	60.397	20	GGTTCTTGGTTTGGGGATTT	60.032	20	144	9	152	ATCTCGTTTCCACTTCTGCG	60.397	20	AGAGAACCGACGAAGGGATT	60.074	20	234	12	245	CGCATCTCGTTTCCACTTCT	60.397	20	AGAGAACCGACGAAGGGATT	60.074	20	237	9	245	ATCTCGTTTCCACTTCTGCG	60.397	20	GTGATGGTTCTTGGTTTGGG	60.21	20	146
transcript/881	2	p1	(A)494	494	1536	2029
transcript/883	1	p1	(A)28	28	2013	2040
transcript/884	1	p2	(CT)6	12	5	16
transcript/884	2	c	(A)129g(A)29g(A)47c(A)39gaaag(A)54cc(A)30	338	1698	2035
transcript/886	1	p1	(A)27	27	2023	2049
transcript/888	1	p1	(A)219	219	1824	2042
transcript/890	1	c	(A)64t(A)30	95	1957	2051
transcript/896	1	c	(A)290c(A)27	318	1732	2049
transcript/898	1	p1	(A)29	29	2031	2059
transcript/899	1	c	(A)131g(A)169c(A)27	329	1677	2005
transcript/900	1	p3	(TCC)8	24	85	108	GGTTTGATGGAGAGATCGGA	60.011	20	CATCTTCGACGGAAAAGGAA	60.184	20	153	7	159	GGTTTGATGGAGAGATCGGA	60.011	20	CTCATCTTCGACGGAAAAGG	59.807	20	155	7	161	GGTTTGATGGAGAGATCGGA	60.011	20	CCTCATCTTCGACGGAAAAG	59.807	20	156	7	162	GGTTTGATGGAGAGATCGGA	60.011	20	AATAAGAGGAGGAGGCGGAG	59.805	20	126	7	132	GGTTTGATGGAGAGATCGGA	60.011	20	TCTTGTCACTTGGCATTTGG	59.691	20	271
transcript/900	2	c	(A)288c(A)11c(A)11gaaat(A)11caag(A)30	362	1686	2047
transcript/904	1	p1	(A)30	30	1978	2007
transcript/906	1	p1	(A)160	160	1853	2012
transcript/907	1	p1	(A)31	31	2026	2056
transcript/911	1	p1	(A)28	28	2001	2028
transcript/912	1	p1	(A)10	10	24	33
transcript/912	2	c	(A)90c(A)30	121	1906	2026
transcript/916	1	p1	(A)198	198	1786	1983
transcript/919	1	p2	(CT)6	12	976	987	TCCATTTGGTACGGGAATGT	60.051	20	TGCTACATTTTTGGGGTGAG	58.623	20	170	869	1038	TGTCCATTTGGTACGGGAAT	60.051	20	TGCTACATTTTTGGGGTGAG	58.623	20	172	867	1038	TCCATTTGGTACGGGAATGT	60.051	20	TGCTACATTTTTGGGGTGAGT	59.485	21	170	869	1038	TGTCCATTTGGTACGGGAAT	60.051	20	TGCTACATTTTTGGGGTGAGT	59.485	21	172	867	1038	ACTTGTCCATTTGGTACGGG	59.711	20	TGCTACATTTTTGGGGTGAG	58.623	20	175
transcript/919	2	p1	(A)29	29	1994	2022
transcript/924	1	p1	(A)459	459	1525	1983
transcript/929	1	p1	(A)31	31	1990	2020
transcript/930	1	p1	(A)506	506	1543	2048
transcript/932	1	p1	(A)420	420	1576	1995
transcript/934	1	c	(A)96tg(A)34	132	1862	1993
transcript/940	1	p1	(A)223	223	1789	2011
transcript/942	1	c	(A)333g(A)31	365	1648	2012
transcript/944	1	p1	(A)30	30	1985	2014
transcript/946	1	p1	(A)132	132	1878	2009
transcript/951	1	p1	(A)188	188	1806	1993
transcript/952	1	p2	(CT)15	30	15	44
transcript/952	2	p1	(A)57	57	1954	2010
transcript/953	1	p1	(A)165	165	1836	2000
transcript/957	1	c	(A)10gaaaaaaaaat(A)25ttaaaaaaaaagaaaaaaagaaagaat(A)31g(A)11gc(A)30	148	1863	2010
transcript/958	1	c	(A)107c(A)29	137	1870	2006
transcript/961	1	p3	(GGC)5	15	255	269	AAAAACCGATTCGCACAAAC	59.982	20	GCGGACTTGTCTACCTGGAG	59.867	20	148	183	330	ACTTCCATCTCCCTTCCGTT	59.935	20	GCGGACTTGTCTACCTGGAG	59.867	20	235	96	330	AAAAACCGATTCGCACAAAC	59.982	20	TTGGGGTTCTTATCTGGGTG	59.784	20	217	183	399	AAAAACCGATTCGCACAAAC	59.982	20	TGTTGGGGTTCTTATCTGGG	59.784	20	219	183	401	AAAAACCGATTCGCACAAAC	59.982	20	AGCTTCGGAGATCTGCTTGA	60.24	20	263
transcript/961	2	c	(A)376ct(A)29	407	1600	2006
transcript/962	1	p2	(TC)14	28	67	94	CCCAACTCCTACGCTTTCAC	59.734	20	GATTATTCAGCTCCGGTGGA	60.036	20	174	33	206	CCAACTCCTACGCTTTCACC	59.734	20	ACAGGAAGAGGCAGACGCTA	60.156	20	247	34	280	CCCAACTCCTACGCTTTCAC	59.734	20	ACAGGAAGAGGCAGACGCTA	60.156	20	248	33	280	CCAACTCCTACGCTTTCACC	59.734	20	GTGGACAGGAAGAGGCAGAC	59.841	20	251	34	284	CCCAACTCCTACGCTTTCAC	59.734	20	GTGGACAGGAAGAGGCAGAC	59.841	20	252
transcript/962	2	c	(A)276c(A)31	308	1694	2001
transcript/963	1	p2	(GA)7	14	42	55	CTCCTCACCTCACGTCACCT	60.306	20	ATCTTTGGTCGATTCCAACG	59.933	20	250	8	257	TCACCTCACGTCACCTCATC	59.665	20	GAAGGGGTCGAAGGGTAAAG	59.934	20	190	12	201	TCACCTCACGTCACCTCATC	59.665	20	ATCTTTGGTCGATTCCAACG	59.933	20	246	12	257	ACCTCACGTCACCTCATCCT	59.56	20	GAAGGGGTCGAAGGGTAAAG	59.934	20	188	14	201	ACCTCACGTCACCTCATCCT	59.56	20	ATCTTTGGTCGATTCCAACG	59.933	20	244
transcript/963	2	c	(A)75g(A)20g(A)44	141	1882	2022
transcript/969	1	p1	(A)10	10	571	580	TCGCAGATCAAAAGAGGGTT	59.813	20	CACGACATTGGGCTTGTATG	59.988	20	181	518	698	TCGCAGATCAAAAGAGGGTT	59.813	20	CCTATCACGACATTGGGCTT	59.955	20	186	518	703	TCGCAGATCAAAAGAGGGTT	59.813	20	CGACATTGGGCTTGTATGAA	59.542	20	179	518	696	CGCAGATCAAAAGAGGGTTT	59.312	20	CACGACATTGGGCTTGTATG	59.988	20	180	519	698	CGCAGATCAAAAGAGGGTTT	59.312	20	CCTATCACGACATTGGGCTT	59.955	20	185
transcript/969	2	p1	(A)28	28	1975	2002
transcript/971	1	p1	(A)30	30	1975	2004
transcript/972	1	c	(A)387c(A)24	412	1593	2004
transcript/975	1	c	(A)19c(A)149	169	1841	2009
transcript/976	1	p1	(A)33	33	1912	1944
transcript/977	1	p3	(TCC)11	33	97	129	TTCTTTTCTTTTCCTCGGCA	59.931	20	GATCCAGTCGAACAAACGGT	59.973	20	205	37	241	TTCTTTTCTTTTCCTCGGCA	59.931	20	GAACAAACGGTTGCGATTCT	60.118	20	196	37	232	GTCATCTCTCCAACCGTGCT	60.269	20	GATCCAGTCGAACAAACGGT	59.973	20	178	64	241	TTCTTTTCTTTTCCTCGGCA	59.931	20	AAACGGTTGCGATTCTTGAG	60.249	20	192	37	228	TTCTTTTCTTTTCCTCGGCA	59.931	20	AGCCGAGGAGGGAGTACTGT	60.274	20	158
transcript/977	2	p1	(A)37	37	1962	1998
transcript/980	1	p1	(A)332	332	1653	1984
transcript/983	1	p3	(GGT)6	18	721	738	GATGCAGTTGATCGGGTTCT	60.081	20	CTGGGGCTGCATGTACCTAT	59.978	20	210	627	836	AGATGCAGTTGATCGGGTTC	60.081	20	CTGGGGCTGCATGTACCTAT	59.978	20	211	626	836	GAAGATGCAGTTGATCGGGT	60.081	20	CTGGGGCTGCATGTACCTAT	59.978	20	213	624	836	AGAAGATGCAGTTGATCGGG	60.218	20	CTGGGGCTGCATGTACCTAT	59.978	20	214	623	836	GATGCAGTTGATCGGGTTCT	60.081	20	TGGGGCTGCATGTACCTATT	60.352	20	209
transcript/983	2	c	(A)139c(A)29	169	1826	1994
transcript/984	1	p1	(A)29	29	1967	1995
transcript/985	1	c	(T)10ctttcaaaaaactgtagagtgtaatcttgattggtggatttaatttatacttaggatagatctgaataaaggcaaagatttcatat(A)173	269	1686	1954
transcript/988	1	c	(A)76gg(A)39	117	1875	1991
transcript/989	1	p3	(TCC)8	24	143	166	GCTCCTATAAAACCTCCCCG	59.924	20	CATCTTCGACGGAAAAGGAA	60.184	20	196	22	217	GCTCCTATAAAACCTCCCCG	59.924	20	CTCATCTTCGACGGAAAAGG	59.807	20	198	22	219	GCTCCTATAAAACCTCCCCG	59.924	20	CCTCATCTTCGACGGAAAAG	59.807	20	199	22	220	GCTCCTATAAAACCTCCCCG	59.924	20	AATAAGAGGAGGAGGCGGAG	59.805	20	169	22	190	GCTCCTATAAAACCTCCCCG	59.924	20	ATCGAGATGCACTCCCTCAT	59.642	20	213
transcript/989	2	c	(A)159gt(A)29	190	1812	2001
transcript/991	1	c	(A)286t(A)29	316	1676	1991
transcript/995	1	c	(A)13t(A)29	43	1950	1992
transcript/999	1	p3	(CCG)8	24	103	126	TCGGACCACTACTACGCACA	60.324	20	AGAGCCTCCTCCCTTTCAAC	59.817	20	235	40	274	TCGGACCACTACTACGCACA	60.324	20	AAGAGCCTCCTCCCTTTCAA	60.319	20	236	40	275	TCGGACCACTACTACGCACA	60.324	20	TAGGAGAGGAAAGCGAGTGG	59.569	20	156	40	195	CGGACCACTACTACGCACAG	59.385	20	AGAGCCTCCTCCCTTTCAAC	59.817	20	234	41	274	TCGGACCACTACTACGCACA	60.324	20	ATGGGAAGCTTCTGATGAGC	59.39	20	179
transcript/999	2	p1	(A)31	31	1959	1989
transcript/1002	1	c	(A)123gg(A)29	154	1828	1981
transcript/1010	1	c	(A)38t(A)30g(A)13g(A)34g(A)34g(A)21g(A)28g(A)29	234	1761	1994
transcript/1011	1	p1	(A)11	11	1321	1331	CCAGCGTTCAGGTCTTTCTC	59.989	20	CAATTAGCCTGCGACCATCT	60.235	20	252	1226	1477	AGCACTCAAGTGGTTGCCTT	59.914	20	CAATTAGCCTGCGACCATCT	60.235	20	189	1289	1477	ACTCAAGTGGTTGCCTTTGG	60.149	20	CAATTAGCCTGCGACCATCT	60.235	20	186	1292	1477	CCAGCGTTCAGGTCTTTCTC	59.989	20	GAGAGACCACCACCAACACA	59.55	20	185	1226	1410	CGATCGGTTTATCGATGCTT	60.06	20	GAGAGACCACCACCAACACA	59.55	20	235
transcript/1011	2	c	(A)129c(A)72c(A)239gaaaaaaaaac(A)44	497	1505	2001
transcript/1012	1	p1	(A)29	29	1953	1981
transcript/1014	1	p3	(GGC)5	15	334	348	ACCCCGAGAAGTTCAAGGAT	59.935	20	ATGGGTTACATCCTCTCCCC	60.015	20	224	226	449	AGGTGTTGATCGACCCTGAG	60.112	20	ATGGGTTACATCCTCTCCCC	60.015	20	188	262	449	AGGTGTTGATCGACCCTGAG	60.112	20	TGCACTTGGAACAGAGAACG	60.025	20	273	262	534	GTTGATCGACCCTGAGAAGC	59.81	20	ATGGGTTACATCCTCTCCCC	60.015	20	184	266	449	GTTGATCGACCCTGAGAAGC	59.81	20	TGCACTTGGAACAGAGAACG	60.025	20	269
transcript/1014	2	p1	(A)471	471	1511	1981
transcript/1018	1	c	(A)242g(A)28	271	1708	1978
transcript/1024	1	p3	(TAA)5	15	202	216	AGCCACCAACGTAATCGTTC	60	20	CATCATCGTGGTCATGCAAT	60.362	20	139	175	313	AGCCACCAACGTAATCGTTC	60	20	TTTCATCATCGTGGTCATGC	60.49	20	142	175	316	AGCCACCAACGTAATCGTTC	60	20	CATCATCGTGGTCATGCAA	60.062	19	139	175	313	AGCCACCAACGTAATCGTTC	60	20	TGCAATGATGATTTTTCACGA	60.066	21	125	175	299	CAAGCCACCAACGTAATCGT	60.944	20	CATCATCGTGGTCATGCAAT	60.362	20	141
transcript/1024	2	p3	(AAT)7	21	575	595	GGCAATGACAACGAAAATGA	59.523	20	TTGATGGTGATTCCGTAGCA	60.073	20	145	520	664	TGGCAATGACAACGAAAATG	60.501	20	TTGATGGTGATTCCGTAGCA	60.073	20	146	519	664	TGGCAATGACAACGAAAATG	60.501	20	TGATTCCGTAGCATCATTGC	59.652	20	139	519	657	AATGGCAATGACAACGAAAA	59.016	20	TTGATGGTGATTCCGTAGCA	60.073	20	148	517	664	GAATGAAAACACGTTGGAGGA	59.963	21	TTGATGGTGATTCCGTAGCA	60.073	20	215
transcript/1024	3	p1	(A)29	29	1924	1952
transcript/1025	1	p1	(A)29	29	1956	1984
transcript/1026	1	p3	(CTC)5	15	31	45	GCCTCTCGATCTAGCTCCC	59.083	19	TGTCCACTGGTTTGTCCTCA	60.129	20	243	8	250	GCCTCTCGATCTAGCTCCC	59.083	19	TATTAGGATCACCACCCGGA	60.148	20	162	8	169	GCCTCTCGATCTAGCTCCC	59.083	19	TCATTTGCCTGTGAATCAGC	59.805	20	226	8	233	GCCTCTCGATCTAGCTCCC	59.083	19	TGTCCTCATTTGCCTGTGAA	60.24	20	231	8	238	GCCTCTCGATCTAGCTCCC	59.083	19	TTGTCCTCATTTGCCTGTGA	60.24	20	232
transcript/1026	2	c	(A)88ct(A)29	119	1857	1975
transcript/1027	1	p1	(A)32	32	1942	1973
transcript/1030	1	p1	(A)30	30	1953	1982
transcript/1031	1	c	(A)319g(A)29	349	1626	1974
transcript/1034	1	p1	(A)30	30	1945	1974
transcript/1038	1	c	(A)13t(A)32	46	1933	1978
transcript/1039	1	c	(GA)8gggagagagagggagagagagg(GA)6	50	140	189	TTACCCATTTTCCCTTTCCC	59.992	20	CTCGGCACCAGAAGCATAAT	60.235	20	224	68	291	GTGTGTTTGTGTGGGTGAGC	60.055	20	CTCGGCACCAGAAGCATAAT	60.235	20	186	106	291	TTACCCATTTTCCCTTTCCC	59.992	20	TTGGTACTCGCTGACATTGG	59.716	20	164	68	231	TTACCCATTTTCCCTTTCCC	59.992	20	GGCTTGGTACTCGCTGACAT	60.285	20	167	68	234	TTACCCATTTTCCCTTTCCC	59.992	20	ATGGCTTGGTACTCGCTGAC	60.285	20	169
transcript/1039	2	p1	(A)364	364	1615	1978
transcript/1046	1	p2	(GA)6	12	81	92	AGCTTCCTCTCCAGTCACCA	59.986	20	TTCATCTCGTCCTCCGATCT	59.761	20	169	26	194	AGCTTCCTCTCCAGTCACCA	59.986	20	TCATCTCGTCCTCCGATCTC	60.312	20	168	26	193	CGTGAGCTTCCTCTCCAGTC	60.135	20	TTCATCTCGTCCTCCGATCT	59.761	20	173	22	194	AGCTTCCTCTCCAGTCACCA	59.986	20	ACCTTCGGATCTCTTCCTCC	59.636	20	246	26	271	AGCTTCCTCTCCAGTCACCA	59.986	20	GCCGAGAACATCTGCTTCAT	60.37	20	184
transcript/1046	2	c	(A)203t(A)32	236	1737	1972
transcript/1047	1	p1	(A)28	28	1957	1984
transcript/1050	1	c	(T)11(A)79	90	1874	1963
transcript/1052	1	c	(A)330c(A)29	360	1598	1957
transcript/1054	1	c	(A)117t(A)35	153	1817	1969
transcript/1056	1	c	(A)11g(A)18cc(A)28	60	1910	1969
transcript/1057	1	c	(A)84ct(A)30	116	1859	1974
transcript/1061	1	p1	(A)29	29	1944	1972
transcript/1062	1	p1	(A)127	127	1840	1966
transcript/1064	1	p1	(A)415	415	1557	1971
transcript/1067	1	p1	(T)13	13	1789	1801	CTCCTGCAGTTGTGTCCTCA	60.022	20	TGGAAGAAGAAAGGAAAGCAA	59.074	21	118	1712	1829	CTCCTGCAGTTGTGTCCTCA	60.022	20	CTGGAAGAAGAAAGGAAAGCAA	59.994	22	119	1712	1830	CTCCTGCAGTTGTGTCCTCA	60.022	20	TGTTCAGCTCAACCAGAAGAAA	60.03	22	162	1712	1873	CGTCCAGCAGACCTTCCTAC	59.867	20	TGGAAGAAGAAAGGAAAGCAA	59.074	21	207	1623	1829	GAGACACAACGAATCTGCCA	59.837	20	TGGAAGAAGAAAGGAAAGCAA	59.074	21	185
transcript/1067	2	p1	(A)32	32	1941	1972
transcript/1068	1	p1	(A)29	29	1941	1969
transcript/1074	1	c	(A)166g(A)36g(A)45c(A)29	279	1693	1971
transcript/1082	1	c	(A)177c(A)31	209	1764	1972
transcript/1086	1	p1	(A)30	30	1934	1963
transcript/1087	1	c	(T)12cttccttaaacggactcggcaaaagatgtatgctggaaagatttcgatcatatacaaagaaagatttcgatttgtagt(A)29	119	1846	1964
transcript/1088	1	p1	(A)35	35	1914	1948
transcript/1090	1	c	(ATA)6attgtagattgt(A)146c(A)29gaaaaaataaaaaaaaataaaaaaac(A)102	334	1609	1942
transcript/1092	1	p1	(A)42	42	1918	1959
transcript/1093	1	p1	(A)29	29	1919	1947
transcript/1099	1	p1	(T)12	12	1511	1522	CTTCCATTCCCGTTTTGAGA	60.044	20	TGCACATACAAATGAAGCAGG	59.744	21	119	1451	1569	TCTTCCATTCCCGTTTTGAG	60.044	20	TGCACATACAAATGAAGCAGG	59.744	21	120	1450	1569	CTCTTCCATTCCCGTTTTGA	60.044	20	TGCACATACAAATGAAGCAGG	59.744	21	121	1449	1569	TCTTGGCACTCTTCCATTCC	60.195	20	TGCACATACAAATGAAGCAGG	59.744	21	129	1441	1569	TTTGCACTGAAGCTGGTTTG	60.027	20	GCACATACAAATGAAGCAGGC	60.662	21	280
transcript/1099	2	c	(A)257c(A)31	289	1645	1933
transcript/1101	1	c	(A)103t(A)31	135	1819	1953
transcript/1102	1	p4	(CCTC)5	20	42	61	AAACCCCTCCCTCCTCTTTT	60.289	20	GTGCTTGCTAGGGTTTGGAA	60.249	20	102	17	118	AAACCCCTCCCTCCTCTTTT	60.289	20	GTTGTACTTCTTGCGGAGGG	59.734	20	224	17	240	AAACCCCTCCCTCCTCTTTT	60.289	20	GGTTGTACTTCTTGCGGAGG	59.734	20	225	17	241	AAACCCCTCCCTCCTCTTTT	60.289	20	TTTAGGGTTTTTCCCTTGGC	60.285	20	271	17	287	AAACCCCTCCCTCCTCTTTT	60.289	20	TGCTTGCTAGGGTTTGGAAG	60.378	20	101
transcript/1102	2	p3	(ATC)8	24	1580	1603	TTGTGCAGGTTCCTTCTGTG	59.873	20	CATGACGAAAATTGACACCG	59.964	20	162	1543	1704	TTGTGCAGGTTCCTTCTGTG	59.873	20	GACGAAAATTGACACCGGAT	59.797	20	159	1543	1701	TGTGCAGGTTCCTTCTGTGA	60.44	20	CATGACGAAAATTGACACCG	59.964	20	161	1544	1704	TGCAGGTTCCTTCTGTGAGA	59.545	20	CATGACGAAAATTGACACCG	59.964	20	159	1546	1704	TGGGTGCCAATTAGCAGTTT	60.502	20	AACACCCAAAACCTGTAGCG	60.03	20	244
transcript/1102	3	p1	(A)29	29	1922	1950
transcript/1106	1	p3	(ACG)5	15	349	363	TCGAGGATGAGGAGGAAGAA	59.879	20	AGATGAGCTGCTCCCTTGAA	60.096	20	174	270	443	GGAGGTCAATCACCATCACC	60.184	20	AGATGAGCTGCTCCCTTGAA	60.096	20	146	298	443	TCGAGGATGAGGAGGAAGAA	59.879	20	TTGAAAGAGGCTCGAGAAGC	59.836	20	159	270	428	GTCAATCACCATCACCACCA	60.23	20	AGATGAGCTGCTCCCTTGAA	60.096	20	142	302	443	GGAGGTCAATCACCATCACC	60.184	20	TTGAAAGAGGCTCGAGAAGC	59.836	20	131
transcript/1106	2	p1	(A)29	29	1926	1954
transcript/1107	1	c	(A)194t(A)28	223	1722	1944
transcript/1108	1	p2	(CT)7	14	35	48	ACTTGCGAGCAGTTGGGTAA	60.827	20	CTCAACGGAGGTGGAAAGAG	59.837	20	119	5	123	ACTTGCGAGCAGTTGGGTAA	60.827	20	CTTTGCCATCACTCGATCCT	60.218	20	137	5	141	TGCGAGCAGTTGGGTAAAG	59.996	19	CTCAACGGAGGTGGAAAGAG	59.837	20	116	8	123	CTTGCGAGCAGTTGGGTAA	59.996	19	CTCAACGGAGGTGGAAAGAG	59.837	20	118	6	123	CTTGCGAGCAGTTGGGTAA	59.996	19	CTTTGCCATCACTCGATCCT	60.218	20	136
transcript/1108	2	c	(A)129c(A)29	159	1794	1952
transcript/1111	1	c	(T)10catttttatatctcccccaagtgaaggaaattttgttcgcaaaaataatccatgtttggtcccaagtataaagacttgccctttctcgtgtt(A)89c(A)30	222	1726	1947
transcript/1119	1	p2	(GA)13	26	21	46	GGGGGACTGGAGAGAGAG	57.138	18	GAGAGGACGACGAGGAACAG	59.986	20	132	0	131	GGGGGACTGGAGAGAGAG	57.138	18	TTCGGAACCTGAAGGATGTC	60.05	20	189	0	188	GGGGGACTGGAGAGAGAG	57.138	18	ACAGCAGAGAGAACGAGGGA	60.135	20	150	0	149	GGGGGACTGGAGAGAGAG	57.138	18	GACAGCAGAGAGAACGAGGG	60.135	20	151	0	150	GGGGGACTGGAGAGAGAG	57.138	18	CAGCAGAGAGAACGAGGGAG	60.275	20	149
transcript/1119	2	p3	(CAC)5	15	1127	1141	TATCACAAGGCCCAAGGAAG	60.066	20	CGACGCTAGTCGCATTTGTA	60.037	20	272	960	1231	GAGAAACAAGAAGGGGGACC	59.912	20	CGACGCTAGTCGCATTTGTA	60.037	20	215	1017	1231	AAATTCAAAGGCGAAGGGAT	59.909	20	CGACGCTAGTCGCATTTGTA	60.037	20	247	985	1231	GATATCACAAGGCCCAAGGA	59.894	20	CGACGCTAGTCGCATTTGTA	60.037	20	274	958	1231	TATCACAAGGCCCAAGGAAG	60.066	20	ATTCGACGCTAGTCGCATTT	59.873	20	275
transcript/1119	3	p1	(C)13	13	1298	1310	AGATGACCAGAAGGCCAAGA	59.803	20	ATTCCTGTTGGCAGAGTTGG	60.111	20	262	1077	1338	AGATGACCAGAAGGCCAAGA	59.803	20	CCATTCCTGTTGGCAGAGTT	60.111	20	264	1077	1340	TGGTAGTCGCTTTCACCCTT	59.734	20	ATTCCTGTTGGCAGAGTTGG	60.111	20	104	1235	1338	TGGTAGTCGCTTTCACCCTT	59.734	20	CCATTCCTGTTGGCAGAGTT	60.111	20	106	1235	1340	TTGGTAGTCGCTTTCACCCT	59.734	20	ATTCCTGTTGGCAGAGTTGG	60.111	20	105
transcript/1119	4	p1	(A)356	356	1581	1936
transcript/1121	1	p1	(A)10	10	571	580	AGCGTTTTCTGTCGCAAAAT	59.889	20	TTTGGAAATATGTGAGTGCCA	59.027	21	190	532	721	TCGTAGATCCAAGGAGCGTT	59.836	20	TTTGGAAATATGTGAGTGCCA	59.027	21	204	518	721	GATCCAAGGAGCGTTTTCTG	59.813	20	TTTGGAAATATGTGAGTGCCA	59.027	21	199	523	721	GATCGTAGATCCAAGGAGCG	59.797	20	TTTGGAAATATGTGAGTGCCA	59.027	21	206	516	721	AGCGTTTTCTGTCGCAAAAT	59.889	20	GGAAATATGTGAGTGCCAATGA	59.829	22	187
transcript/1121	2	p1	(A)30	30	1907	1936
transcript/1122	1	p1	(A)515	515	1440	1954
transcript/1124	1	p1	(A)85	85	1835	1919
transcript/1125	1	p1	(A)448	448	1498	1945
transcript/1128	1	p1	(A)29	29	1918	1946
transcript/1129	1	c	(A)268gt(A)34	304	1639	1942
transcript/1130	1	c	(A)59gg(A)30	91	1852	1942
transcript/1136	1	c	(A)275g(A)33	309	1650	1958
transcript/1140	1	p1	(A)44	44	1893	1936
transcript/1142	1	p1	(A)169	169	1729	1897
transcript/1145	1	p1	(T)10	10	1501	1510	TCGATCCGAGATGTTTCCTC	60.158	20	CTGTTAAGGCGCACTGCATA	60.037	20	236	1399	1634	TCGATCCGAGATGTTTCCTC	60.158	20	ACACGAAGCAGAAGCCATTT	59.882	20	137	1399	1535	TCGATCCGAGATGTTTCCTC	60.158	20	AACACGAAGCAGAAGCCATT	59.882	20	138	1399	1536	TCGATCCGAGATGTTTCCTC	60.158	20	AAACACGAAGCAGAAGCCAT	59.882	20	139	1399	1537	GCTTCTGGGAGTTGATCAGG	59.803	20	ACACGAAGCAGAAGCCATTT	59.882	20	193
transcript/1145	2	p1	(A)204	204	1759	1962
transcript/1150	1	p1	(A)50	50	1883	1932
transcript/1153	1	p3	(GAG)17	51	81	131	TTTCTTTCCCTCGAAAACCC	60.403	20	AGGTACGTCGTCCCAAACTG	60.028	20	234	54	287	TTTCTTTCCCTCGAAAACCC	60.403	20	CAGGTACGTCGTCCCAAACT	60.028	20	235	54	288	TTTCTTTCCCTCGAAAACCC	60.403	20	ACAGGTACGTCGTCCCAAAC	59.891	20	236	54	289	TCGCCACTTTCTTTCTTTCC	59.429	20	AGGTACGTCGTCCCAAACTG	60.028	20	245	43	287	TCGCCACTTTCTTTCTTTCC	59.429	20	CAGGTACGTCGTCCCAAACT	60.028	20	246
transcript/1153	2	p1	(A)31	31	1905	1935
transcript/1154	1	p1	(A)28	28	1903	1930
transcript/1159	1	p1	(A)125	125	1797	1921
transcript/1160	1	p2	(CA)7	14	30	43	CAAGAATTCCTGGAGACGCA	61.316	20	ACGTAGATGAAGGGACGACG	60.134	20	247	7	253	CAAGAATTCCTGGAGACGCA	61.316	20	GCCTCCATAAGAGGAGGAGG	60.169	20	129	7	135	CAAGAATTCCTGGAGACGCA	61.316	20	AGTGCTCGCCTCCATAAGAG	59.598	20	136	7	142	CAAGAATTCCTGGAGACGCA	61.316	20	CGGATCACGTAGATGAAGGG	60.474	20	253	7	259	CAAGAATTCCTGGAGACGCA	61.316	20	GCGGATCACGTAGATGAAGG	60.624	20	254
transcript/1160	2	p1	(A)28	28	1899	1926
transcript/1161	1	p1	(A)30	30	1903	1932
transcript/1163	1	p1	(A)30	30	1903	1932
transcript/1170	1	p1	(A)30	30	1900	1929
transcript/1171	1	p3	(CAC)5	15	73	87	ATATTTTCCCAACCCCGTTC	59.888	20	GGGAGTGATAGTGATGGCGT	59.957	20	195	20	214	GATATTTTCCCAACCCCGTT	59.888	20	GGGAGTGATAGTGATGGCGT	59.957	20	196	19	214	ATATTTTCCCAACCCCGTTC	59.888	20	TTCCAGTTGCGGTAATCCTC	60.074	20	278	20	297	GATATTTTCCCAACCCCGTT	59.888	20	TTCCAGTTGCGGTAATCCTC	60.074	20	279	19	297	ATATTTTCCCAACCCCGTTC	59.888	20	GGGATCGGGAGTGATAGTGA	59.886	20	201
transcript/1171	2	p3	(CAG)6	18	419	436	AACACACACCTTCCGACTCC	60.009	20	GTTGGTGATGTACGGACACG	59.88	20	259	303	561	AACACACACCTTCCGACTCC	60.009	20	GACGACGACGAAGACTTTCC	59.851	20	181	303	483	GCCTCCCAATAAGAAGTCCC	59.903	20	GTTGGTGATGTACGGACACG	59.88	20	192	370	561	GCCTCCCAATAAGAAGTCCC	59.903	20	GACGACGACGAAGACTTTCC	59.851	20	114	370	483	AACACACACCTTCCGACTCC	60.009	20	GAAGACTTTCCGTTGCTGCT	59.621	20	172
transcript/1171	3	p1	(A)29	29	1892	1920
transcript/1173	1	p1	(A)26	26	1910	1935
transcript/1174	1	c	(A)21c(A)23g(A)24c(A)359	430	1495	1924
transcript/1178	1	c	(A)430g(A)30	461	1483	1943
transcript/1180	1	p3	(AGA)5	15	512	526	GAAGCGAACGCTATTGAAGG	59.982	20	TATCTCAGATTCCCCATCCG	59.848	20	268	338	605	GGAAGCGAACGCTATTGAAG	59.982	20	TATCTCAGATTCCCCATCCG	59.848	20	269	337	605	AGGAAGCGAACGCTATTGAA	59.982	20	TATCTCAGATTCCCCATCCG	59.848	20	270	336	605	GAAGGGAGGGAAGAGTGAGG	60.186	20	ATGGTGTCCCAGAGTTCCTG	59.962	20	273	353	625	TTGAAGGGAGGGAAGAGTGA	59.773	20	ATGGTGTCCCAGAGTTCCTG	59.962	20	275
transcript/1180	2	p1	(A)25	25	1904	1928
transcript/1183	1	p2	(TC)11	22	33	54	CTCTGTGCAGAACCCCAACT	60.298	20	CCTTACGTGGCAATGGAACT	59.993	20	145	5	149	CTCTGTGCAGAACCCCAACT	60.298	20	CAGTCCTCCTCGAGTCCAAG	59.978	20	196	5	200	CTCTGTGCAGAACCCCAACT	60.298	20	ACAGTCCTCCTCGAGTCCAA	59.835	20	197	5	201	CTCTGTGCAGAACCCCAACT	60.298	20	GAACATGCGGTACATCGAAA	59.548	20	174	5	178	CTCTGTGCAGAACCCCAACT	60.298	20	CTTTATCGTGAGGGTGGAGG	59.545	20	261
transcript/1183	2	c	(A)72g(A)121c(A)29	224	1721	1944
transcript/1184	1	p3	(CCT)5	15	240	254	CAAGCAGGAAACAGCAACAA	60.027	20	TATGTTGATGTCCGGTGGAA	59.774	20	225	175	399	GAGCTCCAAGCAGGAAACAG	60.134	20	TATGTTGATGTCCGGTGGAA	59.774	20	231	169	399	CAAGCAGGAAACAGCAACAA	60.027	20	CGGATATGTTGATGTCCGGT	60.603	20	229	175	403	AGCAGGAAACAGCAACAAGG	60.431	20	TATGTTGATGTCCGGTGGAA	59.774	20	223	177	399	CGATCTCTCCGAGAAAGGAA	59.502	20	TATGTTGATGTCCGGTGGAA	59.774	20	275
transcript/1184	2	c	(A)82c(A)28	111	1808	1918
transcript/1186	1	p1	(A)240	240	1654	1893
transcript/1187	1	c	(A)60t(A)29	90	1829	1918
transcript/1191	1	p1	(A)30	30	1897	1926
transcript/1193	1	p4	(CCAT)8	32	97	128	AGATTCGTCCACGTCTCACC	60.12	20	TTTAGGAACCATACTCGCCG	60.089	20	253	10	262	AGATTCGTCCACGTCTCACC	60.12	20	AACACTGGTGTTCCTCAGGC	60.159	20	280	10	289	CACCCCTTCTCTCCCTCTCT	59.801	20	TTTAGGAACCATACTCGCCG	60.089	20	230	33	262	AGATTCGTCCACGTCTCACC	60.12	20	AGGCCACCCAATTTAGGAAC	60.187	20	264	10	273	TCTCTTTCCTCAACCCTCCA	59.773	20	TTTAGGAACCATACTCGCCG	60.089	20	215
transcript/1193	2	p1	(A)28	28	1904	1931
transcript/1195	1	c	(A)98c(A)29	128	1780	1907
transcript/1197	1	p3	(CAG)6	18	1419	1436	GGCCAAGGTTATGATGCCTA	59.923	20	AAACTTTGGTCGTTTGCCAC	60.015	20	139	1328	1466	AGGAAGCACTGTTGGCACTT	59.914	20	AAACTTTGGTCGTTTGCCAC	60.015	20	279	1188	1466	AGGTTCAGCAACAGCAGGAT	59.874	20	AAACTTTGGTCGTTTGCCAC	60.015	20	195	1272	1466	ATGCGTATGGTGCGTATCAA	59.983	20	ACCAGTCCAAGCACATACCC	59.851	20	139	1383	1521	CCCACTCCTGATCCAAACAT	59.779	20	AAACTTTGGTCGTTTGCCAC	60.015	20	106
transcript/1197	2	p1	(A)30	30	1889	1918
transcript/1203	1	p1	(A)31	31	1878	1908
transcript/1204	1	p1	(A)32	32	1877	1908
transcript/1205	1	p2	(TA)8	16	1729	1744	CCCTTTAATCCATGAGGCAA	59.894	20	GAAAAGCAAAACAAGGTCGG	59.724	20	205	1684	1888	TCCCTTTAATCCATGAGGCA	60.405	20	GAAAAGCAAAACAAGGTCGG	59.724	20	206	1683	1888	CCCTTTAATCCATGAGGCAA	59.894	20	AGTACTTCGTTTCCCTTGCG	59.378	20	127	1684	1810	TCCCTTTAATCCATGAGGCA	60.405	20	AGTACTTCGTTTCCCTTGCG	59.378	20	128	1683	1810	CCCTTTAATCCATGAGGCAA	59.894	20	TCCCAGTACTTCGTTTCCCTT	59.984	21	131
transcript/1205	2	p1	(A)28	28	1891	1918
transcript/1206	1	c	(A)268c(A)30	299	1598	1896
transcript/1207	1	p3	(GAG)5	15	32	46	CAGAGGAACCCAAGAAACCA	60.081	20	GGCTTCCTCTTCCGCTATCT	59.947	20	266	8	273	GGTGTCAGAGGAACCCAAGA	60.088	20	GGCTTCCTCTTCCGCTATCT	59.947	20	271	3	273	CAGAGGAACCCAAGAAACCA	60.081	20	TTCTCCTCAACCACCACCTC	60.088	20	199	8	206	CAGAGGAACCCAAGAAACCA	60.081	20	TCTTCTCCTCAACCACCACC	60.088	20	201	8	208	GGTGTCAGAGGAACCCAAGA	60.088	20	TTCTCCTCAACCACCACCTC	60.088	20	204
transcript/1207	2	p3	(GAG)6	18	347	364	GAGGAAGCCAAGAAGGAGGT	59.817	20	TATCATGGCGAGAGCTTCCT	59.939	20	213	265	477	GCCGGAGGAGAAAGAAAAAC	60.187	20	TATCATGGCGAGAGCTTCCT	59.939	20	268	210	477	AGAGGAAGCCAAGAAGGAGG	59.95	20	TTATCATGGCGAGAGCTTCC	60.318	20	215	264	478	AGAGGAAGCCAAGAAGGAGG	59.95	20	CTGTCGTCGAGGAGGGATAC	59.679	20	138	264	401	AGAGGAAGCCAAGAAGGAGG	59.95	20	ACTGTCGTCGAGGAGGGATA	59.679	20	139
transcript/1207	3	c	(A)149t(A)29	179	1738	1916
transcript/1212	1	c	(CCTTC)8cccttccccttctcaggagaaatacataggc(GAA)5	86	133	218	CCTCCCAAAGACAGCAAAAC	59.711	20	ATTCAGCTCTGCCTCTGCAT	60.127	20	256	34	289	CCTCCCAAAGACAGCAAAAC	59.711	20	AAATTCAGCTCTGCCTCTGC	59.723	20	258	34	291	CCTCCCAAAGACAGCAAAAC	59.711	20	GCAAATTCAGCTCTGCCTCT	59.723	20	260	34	293	CCTCCCAAAGACAGCAAAAC	59.711	20	GCCCTCCTCACCATTCTTTT	60.443	20	231	34	264	CTTGTGATCAGGACCGAAGG	60.646	20	ATTCAGCTCTGCCTCTGCAT	60.127	20	237
transcript/1212	2	c	(A)275c(A)29	305	1606	1910
transcript/1213	1	c	(A)293gg(A)30	325	1593	1917
transcript/1216	1	c	(A)279c(A)30	310	1607	1916
transcript/1222	1	c	(A)86c(A)22g(A)68caaaaaaaaataaaaaaaaac(A)27g(A)19cg(A)30	278	1667	1944
transcript/1223	1	c	(A)22t(A)29	52	1860	1911
transcript/1227	1	c	(A)14gtttagaaaatgaaaaagaaaaaaaaagat(A)30	74	1836	1909
transcript/1230	1	p1	(A)323	323	1599	1921
transcript/1231	1	p2	(GA)6	12	67	78	GAGAAAGAGTGTTCGCAGGG	59.989	20	TCTCCTCTGGTTGGAGCTGT	59.986	20	181	27	207	GAGAAAGAGTGTTCGCAGGG	59.989	20	TGGATATGATGTGTCCCGTG	60.201	20	238	27	264	GAGAAAGAGTGTTCGCAGGG	59.989	20	CACCTTCTCCTCTGGTTGGA	60.229	20	186	27	212	GAGAAAGAGTGTTCGCAGGG	59.989	20	TCTTAGCTTCGCCGTTCTTC	59.73	20	271	27	297	GAGAAAGAGTGTTCGCAGGG	59.989	20	TTCTCTTAGCTTCGCCGTTC	59.73	20	274
transcript/1231	2	c	(T)10accttttaatctgtcaatggtaagtcacatctgcatattccagttctactagtataattccacttctttcattc(A)30	114	1794	1907
transcript/1233	1	p1	(A)30	30	1880	1909
transcript/1235	1	p3	(CGC)5	15	426	440	CCTTCCCTGGACAACGATTA	59.926	20	AGACCTCCGACCATGTGAAC	59.969	20	272	378	649	CTACCTTCCCTGGACAACGA	60.103	20	AGACCTCCGACCATGTGAAC	59.969	20	275	375	649	CCTTCCCTGGACAACGATTA	59.926	20	GTTGAAGGCACTTAGCCACC	59.74	20	201	378	578	CTACCTTCCCTGGACAACGA	60.103	20	GTTGAAGGCACTTAGCCACC	59.74	20	204	375	578	GGATCCCCATCCAACTCTTT	60.133	20	GTTGAAGGCACTTAGCCACC	59.74	20	255
transcript/1235	2	c	(A)119g(A)31	151	1735	1885
transcript/1236	1	c	(AAT)5tgtattgtttggg(A)335	363	1542	1904
transcript/1237	1	p2	(GA)11	22	4	25
transcript/1237	2	p3	(CTT)5	15	149	163	TCCAAGTTCCAACCTTCACC	59.943	20	GCATCTCGAGGTTCTTTTCG	59.955	20	177	92	268	TCCAAGTTCCAACCTTCACC	59.943	20	AGATAGGTGCCGCTACTGGA	59.859	20	142	92	233	TCCAAGTTCCAACCTTCACC	59.943	20	GAGATAGGTGCCGCTACTGG	59.859	20	143	92	234	TCCAAGTTCCAACCTTCACC	59.943	20	GGTTATGTTGATGGGCGTCT	59.82	20	218	92	309	TCCAAGTTCCAACCTTCACC	59.943	20	AGGTTATGTTGATGGGCGTC	59.82	20	219
transcript/1237	3	p1	(A)30	30	1880	1909
transcript/1241	1	p1	(A)30	30	1873	1902
transcript/1242	1	c	(A)71c(A)30	102	1792	1893
transcript/1244	1	p1	(A)28	28	1876	1903
transcript/1249	1	c	(A)148gaaaaaaaac(A)26c(A)90	275	1633	1907
transcript/1251	1	p1	(A)30	30	1874	1903
transcript/1252	1	p1	(A)28	28	1882	1909
transcript/1259	1	c	(A)427g(A)30	458	1468	1925
transcript/1265	1	p2	(TG)7	14	650	663	ACAAGGAGTTCCAGGGGAGT	59.968	20	TTGTCAACACCACGAAGAGC	59.88	20	245	560	804	CAGGGGAGTTTCTTCCAACA	60.081	20	TTGTCAACACCACGAAGAGC	59.88	20	234	571	804	GTTCCAGGGGAGTTTCTTCC	59.912	20	TTGTCAACACCACGAAGAGC	59.88	20	238	567	804	TCCACTCTCGTCTTTGCTCA	59.701	20	TTGTCAACACCACGAAGAGC	59.88	20	186	619	804	TCCACTCTCGTCTTTGCTCA	59.701	20	CAGCTCGGAGATCTGTGTCA	60.138	20	269
transcript/1265	2	p1	(A)30	30	1875	1904
transcript/1266	1	c	(A)338c(A)32	371	1517	1887
transcript/1268	1	p1	(A)309	309	1570	1878
transcript/1270	1	c	(A)28c(A)31	60	1826	1885
transcript/1275	1	p1	(A)97	97	1790	1886
transcript/1281	1	c	(A)64t(A)28	93	1790	1882
transcript/1283	1	p1	(A)28	28	1842	1869
transcript/1286	1	p1	(A)31	31	1863	1893
transcript/1291	1	p1	(A)32	32	1853	1884
transcript/1297	1	c	(A)419c(A)30	450	1407	1856
transcript/1298	1	p1	(A)188	188	1677	1864
transcript/1300	1	p1	(A)29	29	1848	1876
transcript/1301	1	p1	(A)491	491	1307	1797
transcript/1306	1	p1	(A)174	174	1693	1866
transcript/1307	1	p1	(A)443	443	1427	1869
transcript/1311	1	p1	(A)58	58	1831	1888
transcript/1319	1	p1	(A)28	28	1851	1878
transcript/1321	1	p1	(A)30	30	1849	1878
transcript/1322	1	c	(A)232g(A)191	424	1440	1863
transcript/1324	1	p3	(CCT)6	18	61	78	GGGGATCAGCAGCAACTACT	59.313	20	CTTGTACTTCTCCCCGACGA	60.246	20	149	0	148	GGGGATCAGCAGCAACTACT	59.313	20	TTGTACTTCTCCCCGACGAT	59.55	20	148	0	147	GGGGATCAGCAGCAACTACT	59.313	20	TCCGGCCTAGCTTGTACTTC	59.476	20	159	0	158	GGGGATCAGCAGCAACTACT	59.313	20	GATCTTCCGGCCTAGCTTGT	60.733	20	164	0	163	GAAACCACTCGCCCTCTTC	59.794	19	CTTGTACTTCTCCCCGACGA	60.246	20	113
transcript/1324	2	p1	(A)26	26	1852	1877
transcript/1326	1	p3	(GGA)5	15	5	19
transcript/1326	2	p3	(CCA)6	18	1350	1367	ATACCCCTCCATGGATCCTC	59.977	20	CCTGTAGCCATATGCAGGGT	59.978	20	229	1189	1417	CAGAGTTCAGGTTTCGCACA	60.025	20	CCTGTAGCCATATGCAGGGT	59.978	20	108	1310	1417	CAGAGTTCAGGTTTCGCACA	60.025	20	CAGATCAACTCTGCGATGGA	59.942	20	256	1310	1565	CAGAGTTCAGGTTTCGCACA	60.025	20	AGGAGGCGGATATTGGTTCT	59.925	20	177	1310	1486	AGAGCAAACCCCAATCACAG	60.111	20	CCTGTAGCCATATGCAGGGT	59.978	20	152
transcript/1326	3	p1	(A)94	94	1773	1866
transcript/1329	1	c	(A)289c(A)29	319	1545	1863
transcript/1332	1	c	(TTTC)6ttttctccctcacgaggtagagcagtaggagtttaacagtggaggtgaggggaacagctgaagttgagagcttcttctaaagaggaaaaaggc(A)11	128	269	396	TGTCTGCAAGTGGAGGAATG	59.831	20	GGTGTGGAGGAGTCCAAAAA	59.943	20	264	161	424	TGATGTCTGCAAGTGGAGGA	60.402	20	GGTGTGGAGGAGTCCAAAAA	59.943	20	267	158	424	TGTCTGCAAGTGGAGGAATG	59.831	20	AGAGGTGTGGAGGAGTCCAA	59.682	20	267	161	427	TGTCTGCAAGTGGAGGAATG	59.831	20	CCAAGAGGTGTGGAGGAGTC	59.682	20	270	161	430	TGTCTGCAAGTGGAGGAATG	59.831	20	GACCAAGAGGTGTGGAGGAG	59.682	20	272
transcript/1332	2	p1	(A)29	29	1838	1866
transcript/1333	1	p1	(A)29	29	1853	1881
transcript/1334	1	c	(A)247t(A)30	278	1579	1856
transcript/1340	1	p1	(G)10	10	1	10
transcript/1340	2	p1	(A)31	31	1836	1866
transcript/1347	1	p1	(A)437	437	1429	1865
transcript/1355	1	p1	(A)176	176	1669	1844
transcript/1359	1	p1	(A)28	28	1834	1861
transcript/1361	1	p1	(A)30	30	1833	1862
transcript/1365	1	p3	(CCT)5	15	65	79	CCCTCTAATGGCTTCCCTTC	60.032	20	AAAGAGTCGTCGGAGTCGAA	59.989	20	108	25	132	TCCCTCTAATGGCTTCCCTT	60.032	20	AAAGAGTCGTCGGAGTCGAA	59.989	20	109	24	132	TCCCTCTAATGGCTTCCCTT	60.032	20	ATGAAGGAGGCGAAGTGAGA	59.95	20	190	24	213	TCCCTCTAATGGCTTCCCTT	60.032	20	GAGATGAAGGAGGCGAAGTG	59.95	20	193	24	216	TCTTTCTCCCCCTCCCTCTA	60.139	20	AAAGAGTCGTCGGAGTCGAA	59.989	20	121
transcript/1365	2	c	(A)423t(A)29	453	1400	1852
transcript/1368	1	p1	(A)331	331	1533	1863
transcript/1369	1	c	(GA)10tctgccaag(GA)31	91	132	222	CCTACCACCACCAACAACCT	59.739	20	CGAACATCTCCTCGTCCAAT	60.073	20	280	23	302	CCTACCACCACCAACAACCT	59.739	20	AACCCTCTGTTTCCCCAATC	60.169	20	254	23	276	CCTACCACCACCAACAACCT	59.739	20	CTCCTCGTCCAATTCTTCCA	60.187	20	273	23	295	CCTACCACCACCAACAACCT	59.739	20	CGCCTCCATCGATATCTCTC	59.756	20	228	23	250	CCTACCACCACCAACAACCT	59.739	20	CCTCTGTTTCCCCAATCCTT	60.298	20	251
transcript/1369	2	p1	(A)29	29	1831	1859
transcript/1370	1	p1	(A)29	29	1829	1857
transcript/1371	1	p1	(A)32	32	1826	1857
transcript/1372	1	p1	(A)32	32	1743	1774
transcript/1373	1	p1	(A)32	32	1757	1788
transcript/1374	1	p1	(A)30	30	1826	1855
transcript/1376	1	p3	(GAG)8	24	92	115	TATCTCTTCGGTGGGATTCG	60.029	20	GTGCTGGACCCATCGTAGTT	59.997	20	276	34	309	TATCTCTTCGGTGGGATTCG	60.029	20	GTTAGTGCTGGACCCATCGT	59.997	20	280	34	313	TATCTCTTCGGTGGGATTCG	60.029	20	GCAATGATCTTCTCGGTGGT	60.081	20	159	34	192	TATCTCTTCGGTGGGATTCG	60.029	20	CCTTGGTTTGCTCCTCATGT	60.111	20	211	34	244	TATCTCTTCGGTGGGATTCG	60.029	20	TTCCAGATCCACCAATCCAT	60.135	20	188
transcript/1376	2	c	(A)368c(A)30	399	1453	1851
transcript/1377	1	p1	(A)27	27	1825	1851
transcript/1384	1	c	(A)86t(A)32	119	1705	1823
transcript/1385	1	p1	(A)29	29	1826	1854
transcript/1390	1	p2	(CT)7	14	39	52	CCCCTATAGCAGCCTTCCTC	60.187	20	GGATCTTCTTCGATGGGTCA	60.011	20	275	4	278	CCCCTATAGCAGCCTTCCTC	60.187	20	CGAGGTTTCTGATGGTTGGT	59.966	20	194	4	197	CCCCTATAGCAGCCTTCCTC	60.187	20	CTGCAGCCTTCTCTCTTGCT	60.035	20	113	4	116	CCCCTATAGCAGCCTTCCTC	60.187	20	ACACGGATCTTCTTCGATGG	60.073	20	279	4	282	CCCCTATAGCAGCCTTCCTC	60.187	20	TTGCTGCAGCCTTCTCTCTT	60.419	20	116
transcript/1390	2	c	(A)254g(A)30t(A)14ttaaaagaaacaaaaaagagg(A)31	352	1507	1858
transcript/1393	1	p3	(GTC)5	15	705	719	CCGTCATAAACCAGGAGGAA	59.926	20	CCCTCCACGTTGTACTCGTT	60.028	20	145	619	763	CCGTCATAAACCAGGAGGAA	59.926	20	TTCCCCTCCACGTTGTACTC	59.966	20	148	619	766	CCGTCATAAACCAGGAGGAA	59.926	20	CGTTGCTCGGAGTGTAGTCA	60.049	20	129	619	747	CCGTCATAAACCAGGAGGAA	59.926	20	TGTACTCGTTGCTCGGAGTG	60.049	20	135	619	753	CCGTCATCAAACACATCTCG	60.112	20	CCCTCCACGTTGTACTCGTT	60.028	20	253
transcript/1393	2	p1	(A)29	29	1824	1852
transcript/1397	1	p1	(A)439	439	1415	1853
transcript/1398	1	c	(A)14tc(A)32	48	1802	1849
transcript/1401	1	c	(A)300t(A)30	331	1514	1844
transcript/1404	1	p3	(GAA)6	18	61	78	CGGGAAATTAAAGAGGGAGG	59.897	20	ATCGAAAGAAAGGGGAAGGA	60.011	20	137	8	144	CGGGAAATTAAAGAGGGAGG	59.897	20	TTCACACTCCTCGCAATCAG	59.984	20	280	8	287	CGGGAAATTAAAGAGGGAGG	59.897	20	GAAAGGGGAAGGAAATGGAG	59.875	20	130	8	137	CGGGAAATTAAAGAGGGAGG	59.897	20	AGAAAGGGGAAGGAAATGGA	59.875	20	131	8	138	GGTCGGGAAATTAAAGAGGG	59.772	20	ATCGAAAGAAAGGGGAAGGA	60.011	20	140
transcript/1404	2	p1	(T)19	19	1676	1694	TTCTCCCCACAGTTTGAAGG	60.081	20	ACATGCACTAGGAGGGTCGT	59.604	20	211	1544	1754	GGGGATTACTTTGCCAAACA	59.801	20	ACATGCACTAGGAGGGTCGT	59.604	20	267	1488	1754	TTCTCCCCACAGTTTGAAGG	60.081	20	ATGCACTAGGAGGGTCGTGA	60.678	20	209	1544	1752	TCTCCCCACAGTTTGAAGGT	59.549	20	ACATGCACTAGGAGGGTCGT	59.604	20	210	1545	1754	GGGGATTACTTTGCCAAACA	59.801	20	ATGCACTAGGAGGGTCGTGA	60.678	20	265
transcript/1404	3	p1	(A)30	30	1818	1847
transcript/1405	1	p2	(CT)10	20	55	74	GCTTTTATCACGCACCCACT	60.14	20	CAAATCCAGCCTTGACCATT	59.933	20	266	3	268	GCTTTTATCACGCACCCACT	60.14	20	CAGCCTTGACCATTCCAGTT	60.111	20	260	3	262	CACCCCTTTCTCTCTCCCTC	60.186	20	CAAATCCAGCCTTGACCATT	59.933	20	240	29	268	GCTTTTATCACGCACCCACT	60.14	20	TGTCACAGACAAGGGGTTGA	60.129	20	236	3	238	CACCCCTTTCTCTCTCCCTC	60.186	20	CAGCCTTGACCATTCCAGTT	60.111	20	234
transcript/1405	2	p1	(A)282	282	1569	1850
transcript/1406	1	p1	(A)327	327	1509	1835
transcript/1409	1	c	(A)207c(A)30	238	1608	1845
transcript/1411	1	p1	(A)29	29	1815	1843
transcript/1413	1	c	(A)225c(A)30	256	1589	1844
transcript/1415	1	c	(A)94t(A)28	123	1722	1844
transcript/1416	1	p3	(GAG)5	15	727	741	TGTTGCGAAGATGAGACCAG	59.984	20	ACCTGCTACCCTTGGAGGAT	59.957	20	255	693	947	TGGTCTCTTGTGTTGCGAAG	60.025	20	ACCTGCTACCCTTGGAGGAT	59.957	20	265	683	947	TGTTGCGAAGATGAGACCAG	59.984	20	CCTGCATCTGGGATTTTTGT	59.933	20	200	693	892	TGGTCTCTTGTGTTGCGAAG	60.025	20	CCTGCATCTGGGATTTTTGT	59.933	20	210	683	892	TGCGAAGATGAGACCAGATG	59.942	20	ACCTGCTACCCTTGGAGGAT	59.957	20	252
transcript/1416	2	c	(A)261c(A)32	294	1543	1836
transcript/1419	1	c	(AGC)5aacagtcttaatagtgagacgacaacttgcacgcacatagcg(AGA)7	78	91	168	CCCTCTCCACCGTAACTGAA	60.103	20	GACGAGGAGGATCCATCTGA	60.16	20	279	25	303	CTCCTCGTTCTTCTGCTGCT	59.891	20	GACGAGGAGGATCCATCTGA	60.16	20	242	62	303	CCCTCTCCACCGTAACTGAA	60.103	20	TCGTTACCAGCACCGTGTAG	59.781	20	191	25	215	CTCCTCGTTCTTCTGCTGCT	59.891	20	TCGTTACCAGCACCGTGTAG	59.781	20	154	62	215	CCCTCTCCACCGTAACTGAA	60.103	20	ATCCATCTGAGGGGAAACCT	59.755	20	269
transcript/1419	2	c	(A)302gaaaaaaagaacaaataaagaaaaaact(A)32	362	1495	1856
transcript/1421	1	c	(A)367g(A)29	397	1462	1858
transcript/1428	1	p1	(A)44	44	1796	1839
transcript/1434	1	c	(A)103c(A)31	135	1703	1837
transcript/1436	1	p1	(A)66	66	1771	1836
transcript/1437	1	p1	(A)29	29	1767	1795
transcript/1448	1	p1	(A)29	29	1805	1833
transcript/1449	1	p1	(A)28	28	1808	1835
transcript/1450	1	c	(A)66t(A)30	97	1738	1834
transcript/1451	1	p1	(T)10	10	1440	1449	AAGCGGATCGGTAGGAAAAT	59.93	20	CTGCCAATACAGAGCACGAA	60.011	20	167	1356	1522	AAGCGGATCGGTAGGAAAAT	59.93	20	GAGCACGAAACGCATGTAAA	59.879	20	156	1356	1511	TTGTCCCCTCCGTCAAGATA	60.452	20	CTGCCAATACAGAGCACGAA	60.011	20	222	1301	1522	AAGCGGATCGGTAGGAAAAT	59.93	20	TGCCAATACAGAGCACGAAA	60.401	20	166	1356	1521	TTGTCCCCTCCGTCAAGATA	60.452	20	GAGCACGAAACGCATGTAAA	59.879	20	211
transcript/1451	2	p1	(A)226	226	1599	1824
transcript/1452	1	p2	(TC)10	20	1634	1653	TGTGACAATGGTTTCTTGGC	59.547	20	ACAGAAGCAGCACACACCAC	59.948	20	219	1551	1769	TGTGACAATGGTTTCTTGGC	59.547	20	AACAGAAGCAGCACACACCA	60.51	20	220	1551	1770	CACCCACGTTGATTCCAAG	59.944	19	ACAGAAGCAGCACACACCAC	59.948	20	277	1493	1769	TGTGACAATGGTTTCTTGGC	59.547	20	AGAAGCAGCACACACCACAT	59.341	20	217	1551	1767	CACTGATGGTTCTCCCCCT	59.905	19	ACAGAAGCAGCACACACCAC	59.948	20	192
transcript/1452	2	p1	(A)33	33	1806	1838
transcript/1453	1	p1	(A)31	31	1799	1829
transcript/1455	1	c	(A)63g(A)42c(A)25c(A)13gaaaaaaaaagac(A)10g(A)29gaag(A)10g(A)12c(A)17gt(A)31	277	1563	1839
transcript/1457	1	p3	(CTC)5	15	84	98	GAGCTTCTTCTTCTGCACCG	60.277	20	CTCTGAGACCGTCGATGTCC	60.829	20	247	17	263	GAGCTTCTTCTTCTGCACCG	60.277	20	ACCACGAAGGTTTTTATGGG	58.809	20	161	17	177	GAGCTTCTTCTTCTGCACCG	60.277	20	AGGAGCGGTTCTCCATCAC	60.215	19	184	17	200	GAGCTTCTTCTTCTGCACCG	60.277	20	TCTGAGACCGTCGATGTCC	59.765	19	246	17	262	GGAGCTTCTTCTTCTGCACC	59.166	20	CTCTGAGACCGTCGATGTCC	60.829	20	248
transcript/1457	2	p1	(A)31	31	1801	1831
transcript/1458	1	p3	(ACC)9	27	139	165	CCGGTACCCCTCTCTTATCC	59.783	20	TACGAGAGTGGAGGGTGAGG	60.252	20	278	10	287	CACTCTCCCTTCCCACACAC	60.563	20	GTGGGGTTGGTGGTGAATAC	59.95	20	200	105	304	ACACTCTCCCTTCCCACACA	60.563	20	GTGGGGTTGGTGGTGAATAC	59.95	20	201	104	304	CACACTCTCCCTTCCCACAC	60.563	20	GTGGGGTTGGTGGTGAATAC	59.95	20	202	103	304	CTCTCCCTTCCCACACACTG	60.702	20	GTGGGGTTGGTGGTGAATAC	59.95	20	198
transcript/1458	2	p1	(A)26	26	1712	1737
transcript/1459	1	p1	(A)29	29	1784	1812
transcript/1460	1	p1	(A)10	10	1372	1381	GAGGATGAACAGTTCGAGGC	59.81	20	ATACAGCAGGACCCTCTCCA	59.679	20	208	1283	1490	TGTGATCAAAGAGATTGCGG	59.799	20	ATACAGCAGGACCCTCTCCA	59.679	20	176	1315	1490	AACTTGATCATGGGGCAAAC	59.797	20	ATACAGCAGGACCCTCTCCA	59.679	20	143	1348	1490	AGTTCCTTCGGCTCCTGAAT	60.212	20	ATACAGCAGGACCCTCTCCA	59.679	20	246	1245	1490	AAACTTGATCATGGGGCAAA	60.309	20	ATACAGCAGGACCCTCTCCA	59.679	20	144
transcript/1460	2	p1	(A)101	101	1723	1823
transcript/1462	1	c	(A)93gg(A)49	144	1687	1830
transcript/1465	1	p1	(A)157	157	1667	1823
transcript/1473	1	p1	(G)10	10	5	14
transcript/1473	2	p3	(CGG)5	15	847	861	TCCATCTATGGCAAGTGTGC	59.679	20	ATCAGGGAAGTCCCTACGGT	59.817	20	182	717	898	TCCATCTATGGCAAGTGTGC	59.679	20	CCGATGGAAAGAACGAGAAG	59.807	20	220	717	936	CTATGGCAAGTGTGCAGAGC	59.621	20	ATCAGGGAAGTCCCTACGGT	59.817	20	177	722	898	CTATGGCAAGTGTGCAGAGC	59.621	20	CCGATGGAAAGAACGAGAAG	59.807	20	215	722	936	TCCATCTATGGCAAGTGTGC	59.679	20	GTCGTCCTTCGACGTGAACT	60.307	20	255
transcript/1473	3	p1	(A)157	157	1665	1821
transcript/1474	1	p3	(GTG)7	21	101	121	GAGGGTTTGGCTCCTTCTTC	60.19	20	CGTAGCCACGCCATTCTATT	60.117	20	272	40	311	GAGGGTTTGGCTCCTTCTTC	60.19	20	ACGTAGCCACGCCATTCTAT	59.62	20	273	40	312	CCTTCTTCTGCCGATGATCT	59.386	20	CGTAGCCACGCCATTCTATT	60.117	20	260	52	311	AGGGTTTGGCTCCTTCTTCT	59.323	20	CGTAGCCACGCCATTCTATT	60.117	20	271	41	311	CCTTCTTCTGCCGATGATCT	59.386	20	AGCAGCAGAAGCAACAACAA	59.788	20	100
transcript/1474	2	p1	(A)30	30	1795	1824
transcript/1477	1	c	(A)443g(A)29	473	1336	1808
transcript/1482	1	c	(A)351gt(A)31	384	1438	1821
transcript/1487	1	c	(A)179c(A)50	230	1586	1815
transcript/1489	1	p1	(A)28	28	1737	1764
transcript/1492	1	p1	(A)31	31	1779	1809
transcript/1493	1	p1	(A)133	133	1682	1814
transcript/1494	1	p1	(A)30	30	1796	1825
transcript/1496	1	p1	(A)31	31	1787	1817
transcript/1500	1	c	(A)13t(A)46c(A)28	89	1735	1823
transcript/1502	1	p1	(A)29	29	1789	1817
transcript/1506	1	p3	(TAT)10	30	1527	1556	ACCTGCTGCGATTGAGAGAT	59.981	20	TAATATCCAAATGCCCTCCG	59.751	20	192	1406	1597	CCAAATGATCCTGAACGCTT	60.074	20	TAATATCCAAATGCCCTCCG	59.751	20	262	1336	1597	GAATATCTCGCGGCCTTGTA	60.196	20	TAATATCCAAATGCCCTCCG	59.751	20	162	1436	1597	GCGGCCTTGTATATTTGAGC	59.71	20	TAATATCCAAATGCCCTCCG	59.751	20	153	1445	1597	TCTCGCGGCCTTGTATATTT	59.704	20	TAATATCCAAATGCCCTCCG	59.751	20	157
transcript/1506	2	c	(A)59t(A)30	90	1722	1811
transcript/1516	1	p1	(A)214	214	1597	1810
transcript/1517	1	c	(A)472g(A)30	503	1309	1811
transcript/1518	1	p1	(A)16	16	189	204	CCACTTCTGGGCTTTCTCTG	59.982	20	GGAGCTCGTCGAAGTTATCG	59.978	20	223	74	296	CCACTTCTGGGCTTTCTCTG	59.982	20	CTTCTTCGCTGGAGAAATCG	60.088	20	244	74	317	CACTTCTGGGCTTTCTCTGC	60.134	20	GGAGCTCGTCGAAGTTATCG	59.978	20	222	75	296	AACGGTGTGTTCCTGAGAGG	60.151	20	GGAGCTCGTCGAAGTTATCG	59.978	20	243	54	296	AACGGTGTGTTCCTGAGAGG	60.151	20	CTTCTTCGCTGGAGAAATCG	60.088	20	264
transcript/1518	2	p3	(AGG)14	42	980	1021	GACCCGTTCATCCTGGTAGA	59.927	20	CGGTCTATACTCCGGGAACA	59.948	20	233	951	1183	GACCCGTTCATCCTGGTAGA	59.927	20	AGAGTTGGAATGGATCGACG	60.073	20	275	951	1225	GACCCGTTCATCCTGGTAGA	59.927	20	CGTCTTCTGCACGTCACAGT	60.096	20	137	951	1087	CTTCTCGGCATCGAATTCTC	59.917	20	CGTCTTCTGCACGTCACAGT	60.096	20	259	829	1087	TCTTTGACCTTATCGCGACC	60.214	20	CGGTCTATACTCCGGGAACA	59.948	20	249
transcript/1518	3	p1	(A)31	31	1782	1812
transcript/1520	1	c	(A)411t(A)31	443	1371	1813
transcript/1522	1	p1	(A)27	27	1785	1811
transcript/1523	1	p4	(ATCC)6	24	70	93	CCCACCATTTCCCTTCTTCT	60.298	20	CGGAACCCATGGTAGACAAG	60.366	20	170	6	175	CCTGAACTGACCCCTCAAAC	59.549	20	CGGAACCCATGGTAGACAAG	60.366	20	145	31	175	ACCTGAACTGACCCCTCAAA	59.549	20	CGGAACCCATGGTAGACAAG	60.366	20	146	30	175	CCCTTCTTCTCCACACCTGA	60.229	20	TCCATCTTCAGCATCTTGGA	59.322	20	269	16	284	TCCCTTCTTCTCCACACCTG	60.229	20	TCCATCTTCAGCATCTTGGA	59.322	20	270
transcript/1523	2	c	(GA)11gttgaggaagtgagtgaggcttcatgtaaacgagcgttgtgatttcctttttccatgagaagaaatcgaggatgcgatgcgagaggcagg(A)232	344	1447	1790
transcript/1527	1	p1	(A)30	30	1765	1794
transcript/1532	1	c	(A)75g(A)10cg(A)30	118	1719	1836
transcript/1534	1	p1	(A)30	30	1778	1807
transcript/1536	1	p1	(A)34	34	1769	1802
transcript/1544	1	c	(A)330tg(A)30	362	1452	1813
transcript/1545	1	c	(A)10t(A)21gc(A)31	65	1738	1802
transcript/1547	1	p1	(A)282	282	1514	1795
transcript/1548	1	p1	(A)130	130	1669	1798
transcript/1553	1	p3	(CTC)7	21	301	321	ATGTCATCCCCGTCAACAGT	60.246	20	AACGATCCCAGCGTTGATAG	60.096	20	248	221	468	ATGTCATCCCCGTCAACAGT	60.246	20	TCAACGACCTTACGGAGCTT	59.875	20	223	221	443	ACTAACCGACAGGAGTCCGA	59.721	20	AACGATCCCAGCGTTGATAG	60.096	20	201	268	468	ATGTCATCCCCGTCAACAGT	60.246	20	CTTCTCTCCTCCGTCACTGC	60.135	20	206	221	426	ACTAACCGACAGGAGTCCGA	59.721	20	TCAACGACCTTACGGAGCTT	59.875	20	176
transcript/1553	2	c	(A)403g(A)27	431	1369	1799
transcript/1557	1	p2	(TA)9	18	1538	1555	TGGAGTGCTTCGAGAAGTTGT	60.043	21	GGCAACATTCCATCCCTCTA	59.894	20	245	1442	1686	TGGAGTGCTTCGAGAAGTTG	59.161	20	AGTTGAGGGCAACATTCCAT	59.41	20	252	1442	1693	CGAGATGGAGTGCTTCGAG	59.666	19	GGCAACATTCCATCCCTCTA	59.894	20	250	1437	1686	TGGAGTGCTTCGAGAAGTTGT	60.043	21	AGTTGAGGGCAACATTCCAT	59.41	20	252	1442	1693	CGAGATGGAGTGCTTCGAGA	61.65	20	GGCAACATTCCATCCCTCTA	59.894	20	250
transcript/1557	2	p1	(A)29	29	1772	1800
transcript/1565	1	p1	(A)29	29	1763	1791
transcript/1567	1	p1	(A)31	31	1740	1770
transcript/1570	1	p3	(CAG)7	21	144	164	GCCTTAGAGAGCGACGAGAA	59.859	20	TTGCTGCTTGGGATAGAGGT	59.836	20	103	91	193	GCCTTAGAGAGCGACGAGAA	59.859	20	GTTGCTGCTTGGGATAGAGG	59.836	20	104	91	194	GCCTTAGAGAGCGACGAGAA	59.859	20	GGTTGCTGCTTGGGATAGAG	59.836	20	105	91	195	GCCTTAGAGAGCGACGAGAA	59.859	20	AGGTTGCTGCTTGGGATAGA	59.836	20	106	91	196	GCCTTAGAGAGCGACGAGAA	59.859	20	GAGGTTGCTGCTTGGGATAG	59.836	20	107
transcript/1570	2	c	(GA)8tagatatgatgg(GA)13	54	1458	1511	CGCTAGTGATGCTGCCATTA	59.999	20	CTTCCAATGGAGGCGTATGT	59.955	20	196	1353	1548	CGAGATCTTCTCCGTCAAGG	59.943	20	CTTCCAATGGAGGCGTATGT	59.955	20	127	1422	1548	CGCTAGTGATGCTGCCATTA	59.999	20	CGTATGTACACGATGACCCG	59.864	20	183	1353	1535	CGCTAGTGATGCTGCCATTA	59.999	20	CTCTCTCTTCCACGACACCC	59.835	20	251	1353	1603	CGAGATCTTCTCCGTCAAGG	59.943	20	CGTATGTACACGATGACCCG	59.864	20	114
transcript/1570	3	c	(AAT)8atatgtttgagaggtg(A)44	84	1722	1805
transcript/1571	1	c	(T)13ggaatggaaaagttacccttaagatt(A)466	505	1282	1786
transcript/1572	1	c	(CCTCTT)6cctctgtttaatttagtttgcataa(AT)10c(TG)6	94	685	778	ACGCCAGGCTTCATGTTATC	60.103	20	CTCATCTCCCGTGATGTCCT	60.072	20	238	638	875	GACGCCAGGCTTCATGTTAT	60.103	20	CTCATCTCCCGTGATGTCCT	60.072	20	239	637	875	ACGCCAGGCTTCATGTTATC	60.103	20	CGATCTCCTTGCTCATCTCC	59.91	20	249	638	886	ACGCCAGGCTTCATGTTATC	60.103	20	CCGATCTCCTTGCTCATCTC	59.91	20	250	638	887	GACGCCAGGCTTCATGTTAT	60.103	20	CGATCTCCTTGCTCATCTCC	59.91	20	250
transcript/1572	2	c	(A)69t(A)29	99	1677	1775
transcript/1574	1	p1	(A)26	26	1770	1795
transcript/1576	1	c	(A)167g(A)30	198	1585	1782
transcript/1577	1	p1	(A)29	29	1766	1794
transcript/1579	1	p1	(A)28	28	1767	1794
transcript/1580	1	p2	(AC)6	12	5	16
transcript/1580	2	p1	(A)31	31	1765	1795
transcript/1589	1	p1	(A)32	32	1762	1793
transcript/1590	1	p3	(AGC)7	21	155	175	ATCAACGCAATAAAGGGGTG	59.823	20	GGTGATGGGGTGATGGTAAC	59.91	20	253	15	267	TTCTCTCTCCCTTCCCTTCC	59.749	20	GGTGATGGGGTGATGGTAAC	59.91	20	226	42	267	CCGCAATTTAGACGAACCTC	59.708	20	GGTGATGGGGTGATGGTAAC	59.91	20	138	130	267	CCGCAATTTAGACGAACCTC	59.708	20	AAGAGAAGTGGTCGGGGAGT	60.111	20	248	130	377	CAATCAACGCAATAAAGGGG	60.315	20	GGTGATGGGGTGATGGTAAC	59.91	20	255
transcript/1590	2	c	(TA)6tctatatatttgcgttcttt(A)298	330	1463	1792
transcript/1595	1	p1	(A)223	223	1534	1756
transcript/1599	1	p1	(A)29	29	1762	1790
transcript/1601	1	c	(A)140g(A)22	163	1615	1777
transcript/1602	1	p3	(CTC)5	15	84	98	CACTCCCACTCACAAACCCT	60.002	20	CGATGGATTGGAAGGAGAAA	60.006	20	102	32	133	CACTCCCACTCACAAACCCT	60.002	20	AATCAACCTCCACTCCAACG	59.966	20	142	32	173	CACTCCCACTCACAAACCCT	60.002	20	GATCGTCTTTGCGATGGATT	60.043	20	113	32	144	AACCCTAACACACGCTCACC	60.035	20	AATCAACCTCCACTCCAACG	59.966	20	128	46	173	CACTCCCACTCACAAACCCT	60.002	20	TCCGCACTATCTTTTCCACC	60.074	20	232
transcript/1602	2	c	(A)265gaaaaaaatg(A)30	305	1478	1782
transcript/1603	1	p3	(GCA)6	18	799	816	CGGAGTGAGAACATGCAGAA	59.984	20	GCCCAGATTCGAGTGATGAT	60.042	20	111	754	864	CGGAGTGAGAACATGCAGAA	59.984	20	GACTAGGCATGGAAGGTGGA	60.073	20	193	754	946	CGGAGTGAGAACATGCAGAA	59.984	20	TGGAACAGGGTTCGGATAAG	59.926	20	177	754	930	CGGAGTGAGAACATGCAGAA	59.984	20	CAGGGTTCGGATAAGGCATA	59.916	20	172	754	925	CGGAGTGAGAACATGCAGAA	59.984	20	CGAGTGATGATTCCCAGGAT	59.886	20	102
transcript/1603	2	p3	(AGG)7	21	1255	1275	ACCCACATATCAGCAGCCTC	60.104	20	ATGTTGCCCTTGATAATCGC	59.929	20	178	1143	1320	CATATCAGCAGCCTCCACAA	59.823	20	ATGTTGCCCTTGATAATCGC	59.929	20	173	1148	1320	TCCAGGGACCAAACCACTAC	59.82	20	ATGTTGCCCTTGATAATCGC	59.929	20	209	1112	1320	GGGTACAGGGGCAATGTAGA	59.813	20	ATGTTGCCCTTGATAATCGC	59.929	20	105	1216	1320	ACCCACATATCAGCAGCCTC	60.104	20	ACTGGCAGGTTCTCCTTCAA	59.844	20	243
transcript/1603	3	p1	(A)140	140	1640	1779
transcript/1612	1	c	(A)11c(A)25	37	1738	1774
transcript/1614	1	p1	(A)31	31	1761	1791
transcript/1615	1	p1	(G)16	16	31	46	ACCATCCCTTCTTCTTGGGT	59.795	20	ACGAGCAAAGGTGAGGAAGA	59.989	20	208	6	213	ACCATCCCTTCTTCTTGGGT	59.795	20	GGAACCCGAGCTGATCAATA	60.036	20	160	6	165	ACCATCCCTTCTTCTTGGGT	59.795	20	AGAGCGAGTGGAGATGAGGA	60.096	20	118	6	123	ACCATCCCTTCTTCTTGGGT	59.795	20	AAACGAGCAAAGGTGAGGAA	59.853	20	210	6	215	ACCATCCCTTCTTCTTGGGT	59.795	20	CAAGTGAGGCAGCAACAGAA	60.175	20	271
transcript/1615	2	p1	(A)87	87	1700	1786
transcript/1617	1	p1	(A)496	496	1297	1792
transcript/1621	1	p3	(GGC)5	15	334	348	ACCCCGAGAAGTTCAAGGAT	59.935	20	ATGGGTTACATCCTCTCCCC	60.015	20	224	226	449	AGGTGTTGATCGACCCTGAG	60.112	20	ATGGGTTACATCCTCTCCCC	60.015	20	188	262	449	AGGTGTTGATCGACCCTGAG	60.112	20	TGCACTTGGAACAGAGAACG	60.025	20	273	262	534	GTTGATCGACCCTGAGAAGC	59.81	20	ATGGGTTACATCCTCTCCCC	60.015	20	184	266	449	GTTGATCGACCCTGAGAAGC	59.81	20	TGCACTTGGAACAGAGAACG	60.025	20	269
transcript/1621	2	c	(A)65g(A)30	96	1688	1783
transcript/1624	1	p1	(A)28	28	1756	1783
transcript/1627	1	p1	(A)239	239	1518	1756
transcript/1630	1	p1	(A)30	30	1751	1780
transcript/1632	1	c	(CCTTC)8cccttccccttctcaggagaaatacataggc(GAA)5	86	133	218	CCTCCCAAAGACAGCAAAAC	59.711	20	ATTCAGCTCTGCCTCTGCAT	60.127	20	256	34	289	CCTCCCAAAGACAGCAAAAC	59.711	20	AAATTCAGCTCTGCCTCTGC	59.723	20	258	34	291	CCTCCCAAAGACAGCAAAAC	59.711	20	GCAAATTCAGCTCTGCCTCT	59.723	20	260	34	293	CCTCCCAAAGACAGCAAAAC	59.711	20	GCCCTCCTCACCATTCTTTT	60.443	20	231	34	264	CTTGTGATCAGGACCGAAGG	60.646	20	ATTCAGCTCTGCCTCTGCAT	60.127	20	237
transcript/1632	2	p1	(A)28	28	1753	1780
transcript/1635	1	c	(A)10ttaaaatgtttttgagtacctctgcacatatatttttttcgaaaagcgttttacccatatgttttactagac(A)134	216	1487	1702
transcript/1637	1	p1	(A)228	228	1519	1746
transcript/1639	1	p1	(A)26	26	1740	1765
transcript/1644	1	p3	(TCT)21	63	20	82
transcript/1644	2	c	(ACC)7acaaacagcagcaacaacag(CAC)5caa(CAG)6	77	301	377	CCCCTTCTACTTCTACCCCG	59.949	20	CAGCTGCCGTTGCTGTAATA	60.037	20	267	206	472	CATCACATTCGTCCCCTTCT	59.927	20	CAGCTGCCGTTGCTGTAATA	60.037	20	279	194	472	CCCCTTCTACTTCTACCCCG	59.949	20	GGCACCCATTCTCCACTAAA	59.933	20	231	206	436	CATCACATTCGTCCCCTTCT	59.927	20	GGCACCCATTCTCCACTAAA	59.933	20	243	194	436	GCACGAATTACCAACCCCTA	59.823	20	CAGCTGCCGTTGCTGTAATA	60.037	20	198
transcript/1644	3	c	(A)37c(A)30	68	1710	1777
transcript/1646	1	c	(A)73c(A)30	104	1685	1788
transcript/1647	1	p1	(A)109	109	1663	1771
transcript/1651	1	c	(A)103g(A)31	135	1637	1771
transcript/1652	1	p1	(A)439	439	1341	1779
transcript/1659	1	c	(A)62t(A)28	91	1682	1772
transcript/1662	1	c	(A)380c(A)31	412	1385	1796
transcript/1663	1	p4	(CCTC)5	20	57	76	CACTCGGAAATCGATGGTCT	60.073	20	TTTGTGGGTTATTGGTGGCT	60.227	20	134	34	167	CACTCGGAAATCGATGGTCT	60.073	20	GGGAGGATTGTCTGCTTTTG	59.67	20	150	34	183	CACTCGGAAATCGATGGTCT	60.073	20	GGATTGTCTGCTTTTGTGGG	60.495	20	146	34	179	CACTCGGAAATCGATGGTCT	60.073	20	GGAGGGAGGATTGTCTGCTT	60.596	20	153	34	186	CACTCGGAAATCGATGGTCT	60.073	20	TTTTGTGGGTTATTGGTGGC	60.597	20	135
transcript/1663	2	p4	(AGAT)6	24	216	239	AGCCACCAATAACCCACAAA	60.227	20	GAAGTAAACCCTCCCATCCC	59.629	20	252	148	399	AGCCACCAATAACCCACAAA	60.227	20	CGCTCAAACCCGAGAAGTAA	60.378	20	265	148	412	TATAGCCCTGTAGGCAACGC	60.251	20	GAAGTAAACCCTCCCATCCC	59.629	20	275	125	399	CAAAAGCAGACAATCCTCCC	59.67	20	GAAGTAAACCCTCCCATCCC	59.629	20	236	164	399	CAAAAGCAGACAATCCTCCC	59.67	20	CGCTCAAACCCGAGAAGTAA	60.378	20	249
transcript/1663	3	p1	(A)222	222	1546	1767
transcript/1664	1	c	(A)374g(A)30	405	1376	1780
transcript/1670	1	p1	(A)28	28	1740	1767
transcript/1672	1	p1	(A)449	449	1278	1726
transcript/1674	1	p1	(A)29	29	1738	1766
transcript/1675	1	p3	(GGA)5	15	1381	1395	CTTGCCTTCACCGTTACCAT	59.993	20	CACATGCTCGTTCTTCTCCA	59.984	20	249	1257	1505	TCACCGTTACCATTCCGATT	60.192	20	CACATGCTCGTTCTTCTCCA	59.984	20	242	1264	1505	TTCACCGTTACCATTCCGAT	60.192	20	CACATGCTCGTTCTTCTCCA	59.984	20	243	1263	1505	TACCATTCCGATTGCATCCT	60.296	20	CACATGCTCGTTCTTCTCCA	59.984	20	235	1271	1505	GCCGAGTATGAAAGCTGGAA	60.352	20	CACATGCTCGTTCTTCTCCA	59.984	20	154
transcript/1675	2	p1	(A)29	29	1730	1758
transcript/1676	1	c	(CCTTC)8cccttccccttctcaggagaaatacataggc(GAA)5	86	133	218	CCTCCCAAAGACAGCAAAAC	59.711	20	ATTCAGCTCTGCCTCTGCAT	60.127	20	256	34	289	CCTCCCAAAGACAGCAAAAC	59.711	20	AAATTCAGCTCTGCCTCTGC	59.723	20	258	34	291	CCTCCCAAAGACAGCAAAAC	59.711	20	GCAAATTCAGCTCTGCCTCT	59.723	20	260	34	293	CCTCCCAAAGACAGCAAAAC	59.711	20	GCCCTCCTCACCATTCTTTT	60.443	20	231	34	264	CTTGTGATCAGGACCGAAGG	60.646	20	ATTCAGCTCTGCCTCTGCAT	60.127	20	237
transcript/1676	2	p1	(A)203	203	1553	1755
transcript/1677	1	c	(A)281t(A)25	307	1455	1761
transcript/1681	1	p1	(A)191	191	1567	1757
transcript/1688	1	p1	(A)172	172	1588	1759
transcript/1689	1	c	(A)143c(A)30	174	1586	1759
transcript/1692	1	c	(A)252g(A)16gg(A)238	509	1256	1764
transcript/1693	1	p3	(TTC)8	24	189	212	ACGATCTTCCCTTCTCGGAT	60.037	20	CGGATGGAGATCACAACCTT	59.927	20	268	104	371	TCTGGGGATTTGTTTGCTTC	60.051	20	CGGATGGAGATCACAACCTT	59.927	20	211	161	371	TATAATCTGTTGCCGGGGAG	59.916	20	CGGATGGAGATCACAACCTT	59.927	20	234	138	371	GAGGGATCTGGGGATTTGTT	60.133	20	CGGATGGAGATCACAACCTT	59.927	20	217	155	371	ACGATCTTCCCTTCTCGGAT	60.037	20	CCACATGATCACCCATCAAA	60.177	20	174
transcript/1693	2	c	(A)13t(A)13c(A)301g(A)31	361	1406	1766
transcript/1700	1	c	(A)22t(A)29	52	1706	1757
transcript/1702	1	p1	(A)30	30	1662	1691
transcript/1703	1	p1	(A)32	32	1727	1758
transcript/1704	1	p1	(A)30	30	1728	1757
transcript/1707	1	p1	(A)31	31	1729	1759
transcript/1709	1	p1	(A)28	28	1729	1756
transcript/1712	1	p2	(AT)11	22	1051	1072	ACCGAGAACAACCCACTCAC	60.009	20	CTGGAAGCGGTACTCGAAAC	59.875	20	246	976	1221	ACCGAGAACAACCCACTCAC	60.009	20	ACTGGAAGCGGTACTCGAAA	59.875	20	247	976	1222	ACCGAGAACAACCCACTCAC	60.009	20	AACTGGAAGCGGTACTCGAA	59.875	20	248	976	1223	ACCGAGAACAACCCACTCAC	60.009	20	AACGAGAACTGGAAGCGGTA	59.875	20	254	976	1229	ACATGGCCAATAGGCTTCAC	59.962	20	CTGGAAGCGGTACTCGAAAC	59.875	20	194
transcript/1712	2	c	(A)412cg(A)29	443	1307	1749
transcript/1715	1	p1	(T)10	10	1320	1329	CGCCGTAGGATTTGAATGTT	59.96	20	ATGCAGCCATGGTTACCTTC	59.962	20	192	1236	1427	CGCCGTAGGATTTGAATGTT	59.96	20	TTGACCAATAAATGCAGCCA	60.073	20	203	1236	1438	TCCTGCGGAGATTCTCATTT	59.773	20	ATGCAGCCATGGTTACCTTC	59.962	20	168	1260	1427	CGCCGTAGGATTTGAATGTT	59.96	20	CCACCAAGCAGCTCAAAAAT	60.249	20	267	1236	1502	TCCTGCGGAGATTCTCATTT	59.773	20	TTGACCAATAAATGCAGCCA	60.073	20	179
transcript/1715	2	p1	(A)31	31	1731	1761
transcript/1724	1	p1	(A)425	425	1320	1744
transcript/1725	1	p1	(A)30	30	1721	1750
transcript/1727	1	p1	(A)127	127	1611	1737
transcript/1728	1	p1	(A)32	32	1719	1750
transcript/1731	1	p1	(A)24	24	1726	1749
transcript/1734	1	c	(A)10g(A)29	40	1712	1751
transcript/1735	1	p1	(T)10	10	100	109	TCTTGTTGTTTTTCGGCCTT	59.724	20	CCTTCTGGCTTTCACTACCG	59.869	20	228	43	270	GGGGGAGTTTGATTGTGGTA	59.647	20	CCTTCTGGCTTTCACTACCG	59.869	20	253	18	270	TCTTGTTGTTTTTCGGCCTT	59.724	20	TGGTTCCCAAACACATCCTT	60.21	20	166	43	208	TCTTGTTGTTTTTCGGCCTT	59.724	20	TTCCCAAACACATCCTTTCC	59.767	20	163	43	205	TTGTTGTTTTTCGGCCTTTT	59.603	20	CCTTCTGGCTTTCACTACCG	59.869	20	226
transcript/1735	2	c	(A)52ct(A)30	84	1678	1761
transcript/1736	1	p3	(GCA)6	18	105	122	CCACACTCCACCTCCCTTTA	59.959	20	TCCCCAAAGATCATCACCAT	60.135	20	227	69	295	CCACACTCCACCTCCCTTTA	59.959	20	TCTCCCCAAAGATCATCACC	59.862	20	229	69	297	CCACACTCCACCTCCCTTTA	59.959	20	GTTGGTCTTGGTGCAGGTCT	60.159	20	207	69	275	TCTTTCCACACTCCACCTCC	60.088	20	TCCCCAAAGATCATCACCAT	60.135	20	232	64	295	TCTTTCCACACTCCACCTCC	60.088	20	TCTCCCCAAAGATCATCACC	59.862	20	234
transcript/1736	2	p1	(A)140	140	1603	1742
transcript/1739	1	c	(A)196g(A)29	226	1537	1762
transcript/1742	1	p1	(A)273	273	1465	1737
transcript/1743	1	c	(A)226gc(A)30	258	1451	1708
transcript/1744	1	p3	(GAG)5	15	173	187	GAAATCAGCTCGCAAAGTCC	59.962	20	GAACGCCTTCACGTAGTTCC	59.74	20	272	2	273	GGAAATCAGCTCGCAAAGTC	59.962	20	GAACGCCTTCACGTAGTTCC	59.74	20	273	1	273	ACGGCAAAGGCTGATACTTG	60.27	20	GTACTCGAGGGCGTTCATGT	60.142	20	256	45	300	CACGGCAAAGGCTGATACTT	60.27	20	GTACTCGAGGGCGTTCATGT	60.142	20	257	44	300	AAAGTCCGTCTTCCCCAAAT	59.805	20	GAACGCCTTCACGTAGTTCC	59.74	20	259
transcript/1744	2	p1	(A)31	31	1707	1737
transcript/1747	1	p1	(A)137	137	1596	1732
transcript/1749	1	c	(A)272cat(A)29	304	1445	1748
transcript/1751	1	c	(A)229gg(A)29	260	1480	1739
transcript/1757	1	c	(A)67c(A)31	99	1653	1751
transcript/1764	1	c	(A)485gaaaag(A)27	518	1225	1742
transcript/1765	1	c	(A)75g(A)31	107	1610	1716
transcript/1767	1	c	(A)257gg(A)32	291	1447	1737
transcript/1769	1	p1	(C)25	25	60	84	GGAGGGGGAGAAAACATACA	58.836	20	TATACTGCAAGCGTCATCGC	60.006	20	230	0	229	GGAGGGGGAGAAAACATACA	58.836	20	AAGACACGTGGTTCTCCACC	60.009	20	171	0	170	GGAGGGGGAGAAAACATACA	58.836	20	CACAAAAGCAGCAGCAGAAG	59.928	20	188	0	187	GGAGGGGGAGAAAACATACA	58.836	20	CACCTTCACCGTCTCTCCAT	60.112	20	155	0	154	GGAGGGGGAGAAAACATACA	58.836	20	GGCATATACTGCAAGCGTCA	59.862	20	234
transcript/1769	2	p1	(A)28	28	1701	1728
transcript/1771	1	c	(GA)10ggtagggagagttctcttgccctttt(CGC)9	73	16	88
transcript/1771	2	p1	(A)30	30	1696	1725
transcript/1773	1	p1	(A)506	506	1226	1731
transcript/1774	1	c	(A)10gtagcggaaaagaagaagaaaatagataaaaaacagaaaaaaacaaag(A)12caataaagaaaacg(A)29	113	1627	1739
transcript/1775	1	p1	(A)32	32	1703	1734
transcript/1776	1	c	(TCT)5acttcgtcttcttcttctgcttcttcttctg(CTT)6cta(CTG)5ctactacttcttcttcgtcctctattcctactcctcctttgggcagaagaccggccaccaacaccaccaccgtcgtcgtcggcgtcaccc(G)15	187	74	260	GAAGTCGAGAACAATCAACGC	59.874	21	GCCACCATCACTCCCTCTC	60.637	19	277	39	315	TCGAGAACAATCAACGCTACC	60.264	21	GCCACCATCACTCCCTCTC	60.637	19	273	43	315	GGAAGTCGAGAACAATCAACG	59.726	21	GCCACCATCACTCCCTCTC	60.637	19	278	38	315	GGCAGAGTCAGTGGAAGTCG	61.009	20	CTCTCGCACCACCCAAGT	59.82	18	276	26	301	CGGCAGAGTCAGTGGAAGTC	61.009	20	CTCTCGCACCACCCAAGT	59.82	18	277
transcript/1776	2	c	(A)14c(A)28	43	1694	1736
transcript/1777	1	p1	(A)29	29	1710	1738
transcript/1779	1	c	(A)436c(A)30	467	1272	1738
transcript/1781	1	p1	(A)29	29	1708	1736
transcript/1783	1	p1	(A)32	32	1703	1734
transcript/1789	1	c	(A)147c(A)30	178	1544	1721
transcript/1794	1	p3	(AGG)5	15	1400	1414	ATGCTGATGCTGTGTCCACT	59.293	20	GCTTCTCGCCGTCTAGTCAC	60.164	20	247	1326	1572	ATGCTGATGCTGTGTCCACT	59.293	20	TAAAATGGTTGCTTCTCGCC	60.209	20	257	1326	1582	ATAAGGCCCTCCTCCCTCTC	60.909	20	GATATGCCCTCCGCAACTAA	60.06	20	256	1360	1615	ATAAGGCCCTCCTCCCTCTC	60.909	20	CACTTGCCAAGATATGCCCT	60.096	20	266	1360	1625	ATGCTGATGCTGTGTCCACT	59.293	20	GTTGCTTCTCGCCGTCTAGT	59.644	20	250
transcript/1794	2	p1	(A)43	43	1689	1731
transcript/1796	1	c	(A)189t(A)28	218	1512	1729
transcript/1799	1	p1	(A)30	30	1701	1730
transcript/1803	1	c	(A)445t(A)28	474	1251	1724
transcript/1806	1	c	(GAG)5gaagaagaagaagacgaggaggaagaggaagaggaagca(GAG)5gtcgaggtggtggacaggggtataacggtggaggtgaaggtgagtaggcaaccgcaaacactg(GGC)5	147	826	972	AGGAGATCTACCCCGACGTT	59.957	20	TTGTGCTTCTTCATCCCTCC	60.195	20	256	748	1003	AGATCTACCCCGACGTTTCC	60.328	20	TTGTGCTTCTTCATCCCTCC	60.195	20	253	751	1003	GGAGATCTACCCCGACGTTT	60.328	20	TTGTGCTTCTTCATCCCTCC	60.195	20	255	749	1003	ACTCGTGGATGGTAAAACGC	60	20	GCCGTTCCACTAACGAATTT	59.091	20	261	782	1042	CGCAAGAGATCATGACAACC	59.245	20	TTGTGCTTCTTCATCCCTCC	60.195	20	205
transcript/1806	2	p3	(AAC)6	18	1078	1095	GGCAAATCACGGAGAAGAGA	60.34	20	TCGAACCTGGAGCAAGAGAT	59.95	20	238	1049	1286	GGAGGGATGAAGAAGCACAA	60.195	20	ACCCTTCTCCAATTCCACCT	59.795	20	150	984	1133	AGTAGGCAACCGCAAACACT	59.803	20	ACCCTTCTCCAATTCCACCT	59.795	20	198	936	1133	GGCAAATCACGGAGAAGAGA	60.34	20	CTTCGAACCTGGAGCAAGAG	60.126	20	240	1049	1288	GGAGGGATGAAGAAGCACAA	60.195	20	CCCTTCTCCAATTCCACCTT	60.298	20	149
transcript/1806	3	c	(GA)7aatcgcatttatatgtgtggttggcatcaatattgcagggtttaaacctttaagtcgctgtcaatgttatacatatacatac(AT)7taatgttgctgttgggtctaatcaataaagtgttctcactcgcttttctag(A)28	189	1538	1726
transcript/1807	1	p3	(TCT)5	15	65	79	CACCCAACAAACCAAAGAGC	60.529	20	CACATACTTGGGGCTGAGGT	59.989	20	280	8	287	CACCCAACAAACCAAAGAGC	60.529	20	GAATTGGAGAGATTCGGCAG	59.773	20	115	8	122	GCACCCAACAAACCAAAGAG	60.529	20	GAATTGGAGAGATTCGGCAG	59.773	20	116	7	122	CACCCAACAAACCAAAGAGC	60.529	20	TTGACTGCGTTGTCCAAAGA	60.427	20	152	8	159	GCACCCAACAAACCAAAGAG	60.529	20	TTGACTGCGTTGTCCAAAGA	60.427	20	153
transcript/1807	2	c	(GAA)6(GAC)5	33	1236	1268	TTAGCCTGTGGAGCTTCGAT	59.978	20	ACGACGTGGATAGATGGAGC	60.104	20	210	1090	1299	ATCGAAACCTTGTTTGGTGG	59.83	20	ACGACGTGGATAGATGGAGC	60.104	20	268	1032	1299	CCATCGAAACCTTGTTTGGT	59.83	20	ACGACGTGGATAGATGGAGC	60.104	20	270	1030	1299	TCGTGTCGTCGTTGTTGTTT	60.199	20	ACGACGTGGATAGATGGAGC	60.104	20	117	1183	1299	ATGACATTCCTACGATGCCC	59.78	20	ACGACGTGGATAGATGGAGC	60.104	20	192
transcript/1807	3	p1	(A)172	172	1550	1721
transcript/1808	1	p1	(A)31	31	1702	1732
transcript/1814	1	p1	(A)29	29	1701	1729
transcript/1816	1	p1	(A)30	30	1696	1725
transcript/1817	1	c	(A)21c(A)28	50	1690	1739
transcript/1818	1	p1	(A)30	30	1698	1727
transcript/1820	1	p1	(A)28	28	1703	1730
transcript/1824	1	p1	(A)264	264	1438	1701
transcript/1828	1	p1	(A)48	48	1717	1764
transcript/1831	1	p1	(A)30	30	1646	1675
transcript/1833	1	c	(CCTTC)8cccttccccttctcaggagaaatacataggc(GAA)5	86	133	218	CCTCCCAAAGACAGCAAAAC	59.711	20	ATTCAGCTCTGCCTCTGCAT	60.127	20	256	34	289	CCTCCCAAAGACAGCAAAAC	59.711	20	AAATTCAGCTCTGCCTCTGC	59.723	20	258	34	291	CCTCCCAAAGACAGCAAAAC	59.711	20	GCAAATTCAGCTCTGCCTCT	59.723	20	260	34	293	CCTCCCAAAGACAGCAAAAC	59.711	20	GCCCTCCTCACCATTCTTTT	60.443	20	231	34	264	CTTGTGATCAGGACCGAAGG	60.646	20	ATTCAGCTCTGCCTCTGCAT	60.127	20	237
transcript/1833	2	p1	(A)34	34	1688	1721
transcript/1838	1	p2	(GA)7	14	59	72	GAAATCGAGGACACGGAAAA	60.051	20	GAGATCTGGAGGAGGAACCC	60.012	20	115	29	143	GAAATCGAGGACACGGAAAA	60.051	20	GGAGATCTGGAGGAGGAACC	60.012	20	116	29	144	GAAATCGAGGACACGGAAAA	60.051	20	GGGAGATCTGGAGGAGGAAC	60.012	20	117	29	145	GAAATCGAGGACACGGAAAA	60.051	20	GGAAGAAAATTAGGGCTCGG	60.034	20	225	29	253	GAAATCGAGGACACGGAAAA	60.051	20	GGGAAGAAAATTAGGGCTCG	60.034	20	226
transcript/1838	2	p1	(A)26	26	1695	1720
transcript/1843	1	p1	(A)29	29	1695	1723
transcript/1845	1	p1	(A)31	31	1692	1722
transcript/1846	1	p1	(A)29	29	1693	1721
transcript/1847	1	c	(A)71gt(A)43	116	1600	1715
transcript/1850	1	c	(A)93t(A)30	124	1589	1712
transcript/1852	1	p1	(A)147	147	1577	1723
transcript/1853	1	p1	(A)298	298	1311	1608
transcript/1856	1	p1	(A)33	33	1686	1718
transcript/1857	1	c	(A)311g(A)32	344	1372	1715
transcript/1860	1	p1	(A)322	322	1362	1683
transcript/1863	1	p3	(CTC)7	21	144	164	TCCCAAATCGCTAATGGAAG	60.031	20	GGATGATGGTGCTGATGTTG	59.925	20	219	120	338	TCCCAAATCGCTAATGGAAG	60.031	20	GATGATGGTGCTGATGTTGC	60.088	20	218	120	337	TCCCAAATCGCTAATGGAAG	60.031	20	AGACCAGGATGAGGAGGGAT	59.889	20	235	120	354	TTGTCGTCGACCATGAGGTA	60.112	20	GATGTCGAATTCGTCGAGGT	60.081	20	186	19	204	TTGTCGTCGACCATGAGGTA	60.112	20	TTCGTCGAGGTGCATTACAG	59.864	20	177
transcript/1863	2	c	(A)334c(A)17caaaag(A)35c(A)24	418	1321	1738
transcript/1866	1	p1	(A)10	10	201	210	CTACCGTCAACCACCGATTT	59.853	20	CCATTACCACCTATCGTCGG	60.206	20	272	67	338	CTTCCGTCACCTCTTTTTCG	59.846	20	CCATTACCACCTATCGTCGG	60.206	20	200	139	338	CTTCCGTCACCTCTTTTTCG	59.846	20	TCGGCATCGATGTAAACAAG	59.688	20	260	139	398	CTACCGTCAACCACCGATTT	59.853	20	CATTACCACCTATCGTCGGC	60.352	20	271	67	337	CTTCCGTCACCTCTTTTTCG	59.846	20	CATTACCACCTATCGTCGGC	60.352	20	199
transcript/1866	2	p1	(T)11	11	1449	1459	GAAGCTCGACCAGAGATTGG	59.95	20	CTCCTCCCCTCTTTTCCAAC	60.045	20	265	1288	1552	AAGCTCGACCAGAGATTGGA	59.95	20	GAAAAGCCCACAGGACAAAA	60.088	20	205	1289	1493	GAAGCTCGACCAGAGATTGG	59.95	20	GAAAAGCCCACAGGACAAAA	60.088	20	206	1288	1493	ACCTGAGAAGCTCGACCAGA	60.135	20	CTCCTCCCCTCTTTTCCAAC	60.045	20	271	1282	1552	GACCTGAGAAGCTCGACCAG	60.135	20	CTCCTCCCCTCTTTTCCAAC	60.045	20	272
transcript/1866	3	c	(TA)6tgtagatattaaaaaaaagaggacggcatcggattatgggt(A)30	83	1628	1710
transcript/1868	1	p2	(CT)7	14	1564	1577	CACAAAGCTCGAGTTCCTCC	59.989	20	CATCACCACCTGCTACATGC	60.144	20	259	1354	1612	CCACAAAGCTCGAGTTCCTC	59.989	20	CATCACCACCTGCTACATGC	60.144	20	260	1353	1612	GTCCACAAAGCTCGAGTTCC	59.851	20	CATCACCACCTGCTACATGC	60.144	20	262	1351	1612	TTATGTTGCAAGCCCATCTG	59.688	20	CATCACCACCTGCTACATGC	60.144	20	106	1507	1612	CACAAAGCTCGAGTTCCTCC	59.989	20	CCGCATCATACTCATCACCA	60.504	20	271
transcript/1868	2	p1	(A)28	28	1688	1715
transcript/1875	1	p1	(A)30	30	1684	1713
transcript/1876	1	p1	(A)30	30	1683	1712
transcript/1877	1	p1	(A)30	30	1684	1713
transcript/1878	1	p2	(TA)6	12	1464	1475	GGTGCCAACAACAAGTTTGA	59.591	20	TACCAATCCAAGGCATTTCC	59.762	20	275	1261	1535	TTTACGTCGGAAAGGATGGT	59.429	20	GGAGGCTGAGATCAACAAGG	59.803	20	265	1295	1559	TTTACGTCGGAAAGGATGGT	59.429	20	TACCAATCCAAGGCATTTCC	59.762	20	241	1295	1535	GTGACCGGTACCTAGGGAGA	59.014	20	GCCAAATTTATTTGCTCCGA	60.04	20	279	1396	1674	TCACCATCGACGAGGAGTCT	60.829	20	GGAGGCTGAGATCAACAAGG	59.803	20	223
transcript/1878	2	p1	(A)30	30	1684	1713
transcript/1880	1	p1	(A)31	31	1684	1714
transcript/1881	1	p1	(A)33	33	1683	1715
transcript/1882	1	p1	(A)269	269	1306	1574
transcript/1889	1	p1	(A)270	270	1433	1702
transcript/1895	1	p1	(A)122	122	1563	1684
transcript/1896	1	c	(A)239g(A)30	270	1436	1705
transcript/1900	1	p1	(T)11	11	1226	1236	ATCGCCGAGAAGTTAAGCAA	59.982	20	TCTACCCTTCACTGCAACCC	60.111	20	234	1060	1293	ATCGCCGAGAAGTTAAGCAA	59.982	20	CTGCAACCCCGTTCATAAAT	59.823	20	223	1060	1282	ATCGCCGAGAAGTTAAGCAA	59.982	20	AATCACCACCTTCGAGCTGT	59.727	20	263	1060	1322	ATCGCCGAGAAGTTAAGCAA	59.982	20	CAACCCCGTTCATAAATCGT	59.685	20	220	1060	1279	ATCGCCGAGAAGTTAAGCAA	59.982	20	CACCACCTTCGAGCTGTTCT	60.444	20	260
transcript/1900	2	p1	(A)162	162	1519	1680
transcript/1904	1	c	(A)98t(A)28	127	1559	1685
transcript/1905	1	p2	(TC)12	24	22	45
transcript/1905	2	p3	(GAT)5	15	369	383	AGAGAGGCTTCTCCGAGACC	60.096	20	AATGGGTGGTGAGAGCATTC	59.934	20	216	277	492	AGAGAGGCTTCTCCGAGACC	60.096	20	GAATGGGTGGTGAGAGCATT	59.934	20	217	277	493	AGAGAGGCTTCTCCGAGACC	60.096	20	CTTAATTTGGGGGAATGGGT	59.882	20	229	277	505	AGAGAGGCTTCTCCGAGACC	60.096	20	ACTTAATTTGGGGGAATGGG	59.882	20	230	277	506	GATGGTGGGGATACAGTTCG	60.195	20	AATGGGTGGTGAGAGCATTC	59.934	20	247
transcript/1905	3	p2	(AT)6	12	936	947	CCTTCGCATCATGAAAGGAT	60.036	20	AAAATGAGATGTGGGGCTTG	59.933	20	250	830	1079	CCTTCGCATCATGAAAGGAT	60.036	20	TGAAGCAAAGAGAGGGGAAA	59.926	20	267	830	1096	ATTGGTATTGCACCGAGAGC	60.103	20	AAAATGAGATGTGGGGCTTG	59.933	20	222	858	1079	ATTGGTATTGCACCGAGAGC	60.103	20	TGAAGCAAAGAGAGGGGAAA	59.926	20	239	858	1096	CGCATCATGAAAGGATCTGA	59.756	20	AAAATGAGATGTGGGGCTTG	59.933	20	246
transcript/1905	4	c	(A)466t(A)31	498	1224	1721
transcript/1906	1	c	(A)67g(A)30	98	1616	1713
transcript/1920	1	p1	(A)27	27	1675	1701
transcript/1921	1	c	(A)25t(A)30	56	1650	1705
transcript/1922	1	p3	(GCG)6	18	97	114	ACGTTAGAGTCCGGTCATCG	60.134	20	GCTCCCTCGAGAGATTGATG	59.91	20	163	7	169	TAGAGAGAGATTCGCGCGTT	60.257	20	GCTCCCTCGAGAGATTGATG	59.91	20	106	64	169	TAGAGTCCGGTCATCGATCC	60.034	20	GAGCTCCCTCGAGAGATTGA	59.636	20	161	11	171	TAGAGTCCGGTCATCGATCC	60.034	20	CCGTTACCACAAAAGCACAA	59.627	20	196	11	206	TAGAGTCCGGTCATCGATCC	60.034	20	ACTCGCCGTAACTTCCACAT	59.621	20	279
transcript/1922	2	p1	(A)30	30	1671	1700
transcript/1923	1	p1	(A)30	30	1673	1702
transcript/1929	1	c	(A)42c(A)29	72	1621	1692
transcript/1931	1	p1	(A)30	30	1664	1693
transcript/1932	1	p3	(GAG)6	18	322	339	GAAGGATGGGGAGAGGAGAC	60.012	20	TTGGCTCCAGCAGAGAAGTT	60.134	20	177	284	460	GAAGGATGGGGAGAGGAGAC	60.012	20	TTTGGCTCCAGCAGAGAAGT	60.134	20	178	284	461	TTCGTTTCAAGATGGAAGGG	60.044	20	TTGGCTCCAGCAGAGAAGTT	60.134	20	229	232	460	TTCGTTTCAAGATGGAAGGG	60.044	20	TTTGGCTCCAGCAGAGAAGT	60.134	20	230	232	461	GAAGGATGGGGAGAGGAGAC	60.012	20	AAACCCAGCCTGAGAGGAGT	60.252	20	217
transcript/1932	2	p1	(A)290	290	1411	1700
transcript/1934	1	p1	(A)31	31	1662	1692
transcript/1939	1	c	(A)375gag(A)30	408	1286	1693
transcript/1940	1	p1	(A)30	30	1588	1617
transcript/1941	1	p1	(A)184	184	1509	1692
transcript/1943	1	p1	(A)28	28	1677	1704
transcript/1947	1	c	(A)132t(A)10taaaaaggaaaataaaaag(A)14caaataaaaatatcaaaac(A)14t(A)11taaagaagaaaaaaaaag(A)11gtaaaaaagtaaaaaaaaagagaac(A)13ct(A)24g(A)20	335	1373	1707
transcript/1951	1	p1	(A)28	28	1665	1692
transcript/1952	1	p1	(A)130	130	1548	1677
transcript/1958	1	p1	(T)11	11	1443	1453	ATAATGAGCTCCGAGCAGGA	59.939	20	CAACACCCAGAAACACTCCA	59.565	20	167	1383	1549	CCATCGAATCACCAACCTCT	59.927	20	CAACACCCAGAAACACTCCA	59.565	20	216	1334	1549	GTCCATCGAATCACCAACCT	59.786	20	CAACACCCAGAAACACTCCA	59.565	20	218	1332	1549	AGCAGTTCTTTCCATGCCAG	60.397	20	CAACACCCAGAAACACTCCA	59.565	20	131	1419	1549	AATAATGAGCTCCGAGCAGG	59.434	20	CAACACCCAGAAACACTCCA	59.565	20	168
transcript/1958	2	p1	(A)34	34	1659	1692
transcript/1961	1	c	(AT)6agtgctctcatttgttgcgagctg(A)28	64	1630	1693
transcript/1962	1	c	(A)224t(A)12tat(A)72t(A)15t(A)57	386	1313	1698
transcript/1964	1	p1	(A)27	27	1666	1692
transcript/1965	1	p3	(TCC)6	18	77	94	GGAATCCAATCTCTCTCCCC	59.835	20	GTCGGTAGCAGGAGAAGTCG	60.012	20	261	1	261	GGGAATCCAATCTCTCTCCC	59.835	20	GTCGGTAGCAGGAGAAGTCG	60.012	20	262	0	261	GGAATCCAATCTCTCTCCCC	59.835	20	GGCGAGGAGTGTGAAGTAGG	59.867	20	197	1	197	GGAATCCAATCTCTCTCCCC	59.835	20	GGGCGAGGAGTGTGAAGTAG	59.867	20	198	1	198	GGGAATCCAATCTCTCTCCC	59.835	20	GGCGAGGAGTGTGAAGTAGG	59.867	20	198
transcript/1965	2	p1	(A)28	28	1669	1696
transcript/1968	1	c	(A)232gt(A)30	264	1429	1692
transcript/1975	1	c	(A)157c(A)17cc(A)31	208	1500	1707
transcript/1976	1	p2	(TC)9	18	144	161	GGGGTCCAGTCTCTTTCTCC	60.05	20	GCCACCTCCATTGTCTTACC	59.41	20	204	0	203	GGGGTCCAGTCTCTTTCTCC	60.05	20	GATATGGCGACGGATCTGAG	60.591	20	279	0	278	GGTTGGCCTTTTCCTCTTTT	59.571	20	GGCAAGGAAAGTGTAGGTCG	59.734	20	222	81	302	GGTTGGCCTTTTCCTCTTTT	59.571	20	CGGCAAGGAAAGTGTAGGTC	59.734	20	223	81	303	GGTTGGCCTTTTCCTCTTTT	59.571	20	GACGGCAAGGAAAGTGTAGG	59.734	20	225
transcript/1976	2	p1	(A)31	31	1659	1689
transcript/1979	1	p1	(A)312	312	1392	1703
transcript/1982	1	c	(A)66t(A)28	95	1589	1683
transcript/1983	1	c	(CT)7catggggtttgaatctgcggtggtggtagtggagatgtaaatttgacgtttctgataggggtaagattgtaatagctcatttcctggtc(A)169taag(A)14g(A)10g(A)266g(A)30	599	1080	1678
transcript/1984	1	p1	(A)315	315	1375	1689
transcript/1986	1	p1	(A)30	30	1658	1687
transcript/1990	1	p1	(A)379	379	1303	1681
transcript/1994	1	p2	(TC)6	12	72	83	TTCCAAGAAATCCATCACCC	59.727	20	ACCATCCAGTACCTTGTCGC	59.997	20	180	37	216	TTCCAAGAAATCCATCACCC	59.727	20	CGTCTTCTGAACGGGAAGAG	59.982	20	202	37	238	TTCCAAGAAATCCATCACCC	59.727	20	GATCTGGGTTAGGTTGCGAA	60.074	20	132	37	168	AGGCAACCTTGCAAAACATT	59.615	20	ACCATCCAGTACCTTGTCGC	59.997	20	202	15	216	AAGGCAACCTTGCAAAACAT	59.615	20	ACCATCCAGTACCTTGTCGC	59.997	20	203
transcript/1994	2	c	(T)10caaaactgttgaagttccatttcatgaaaatgtaaggtaagtttgttgcttcg(A)28	91	1592	1682
transcript/1996	1	c	(A)17g(A)30	48	1635	1682
transcript/1999	1	p1	(A)294	294	1369	1662
transcript/2001	1	c	(A)259gaaaaaaaaat(A)31	301	1376	1676
transcript/2013	1	p1	(A)35	35	1645	1679
transcript/2020	1	p3	(AGG)5	15	842	856	TGTTGCGAAGATGAGACCAG	59.984	20	ACCTGCTACCCTTGGAGGAT	59.957	20	256	806	1061	TGGTCTCTTGTGTTGCGAAG	60.025	20	ACCTGCTACCCTTGGAGGAT	59.957	20	266	796	1061	TGTTGCGAAGATGAGACCAG	59.984	20	CCTGCATCTGGGATTTTTGT	59.933	20	201	806	1006	TGGTCTCTTGTGTTGCGAAG	60.025	20	CCTGCATCTGGGATTTTTGT	59.933	20	211	796	1006	TGCGAAGATGAGACCAGATG	59.942	20	ACCTGCTACCCTTGGAGGAT	59.957	20	253
transcript/2020	2	p1	(A)28	28	1649	1676
transcript/2022	1	p2	(TC)7	14	96	109	AGAGAGGCGTCTTTCACCAA	59.989	20	CTTCTCCTCCTCACCCATGA	60.191	20	159	31	189	AAGAGAGGCGTCTTTCACCA	59.989	20	CTTCTCCTCCTCACCCATGA	60.191	20	160	30	189	AGAGAGGCGTCTTTCACCAA	59.989	20	GGGGTGGGAGTCTTAAAAGG	59.799	20	106	31	136	AAGAGAGGCGTCTTTCACCA	59.989	20	GGGGTGGGAGTCTTAAAAGG	59.799	20	107	30	136	AGAGAGGCGTCTTTCACCAA	59.989	20	CTTCTCCTCCTCCTTTTCCG	60.311	20	252
transcript/2022	2	p1	(T)12	12	1389	1400	CCATCGTTCTTCCTGCAGTT	60.255	20	TCACCCACATGACATTGGAC	60.23	20	162	1365	1526	CATCTTCTTCTTCCCCATCG	59.623	20	TCACCCACATGACATTGGAC	60.23	20	176	1351	1526	CCATCGTTCTTCCTGCAGTT	60.255	20	GACATTGGACGGTCTTCCTC	59.511	20	152	1365	1516	CCATCGTTCTTCCTGCAGTT	60.255	20	TGACATTGGACGGTCTTCCT	60.51	20	153	1365	1517	CCATCGTTCTTCCTGCAGTT	60.255	20	CACATGACATTGGACGGTCT	59.393	20	157
transcript/2022	3	c	(A)56t(A)31	88	1592	1679
transcript/2025	1	c	(A)126c(A)124gag(A)271	525	1158	1682
transcript/2026	1	c	(A)53g(A)126c(A)28	209	1463	1671
transcript/2031	1	p3	(GGC)5	15	98	112	TCACTGACCACGCAACTCTC	60.03	20	ACATGTAGGCGACGGAGAAG	60.277	20	266	34	299	TCACTGACCACGCAACTCTC	60.03	20	TCAAAGGCTCGAGGAGAGAC	59.679	20	104	34	137	GGACGTTTCAGGGGAGAACT	60.489	20	GGTAGAGGCGTGCGAAGTAG	60.037	20	256	2	257	CTCACTCTCCCCAACCAATC	59.505	20	GGTAGAGGCGTGCGAAGTAG	60.037	20	202	56	257	TCTCACTCTCCCCAACCAAT	59.505	20	GGTAGAGGCGTGCGAAGTAG	60.037	20	203
transcript/2031	2	p1	(A)143	143	1528	1670
transcript/2033	1	p1	(A)28	28	1651	1678
transcript/2035	1	p1	(T)10	10	121	130	AAACCACCAACTTGAGGTCG	60.005	20	GACAGAGAAGGGTGGTGGAG	59.682	20	242	51	292	AAACCACCAACTTGAGGTCG	60.005	20	TGAGAGCCTTCTTCTCCTGG	59.673	20	280	51	330	AAACCACCAACTTGAGGTCG	60.005	20	CCACAAACGTCGCACTGTAT	59.64	20	107	51	157	AAACCACCAACTTGAGGTCG	60.005	20	AAGGGTGGTGGAGTAGGGAG	60.363	20	235	51	285	AAACCACCAACTTGAGGTCG	60.005	20	AGAAGGGTGGTGGAGTAGGG	60.363	20	237
transcript/2035	2	p3	(GGC)9	27	898	924	CACGTCCCTCAGGTAAGCTC	59.867	20	CGTGTTCTCTTGTTGCTGGA	60.025	20	209	843	1051	CTCACGTCCCTCAGGTAAGC	59.867	20	CGTGTTCTCTTGTTGCTGGA	60.025	20	211	841	1051	CACGTCCCTCAGGTAAGCTC	59.867	20	GAAAAAGTCGTCTCCTCCCC	60.052	20	135	843	977	CTCACGTCCCTCAGGTAAGC	59.867	20	GAAAAAGTCGTCTCCTCCCC	60.052	20	137	841	977	CACGTCCCTCAGGTAAGCTC	59.867	20	GGAACCATGTTGATGCCTCT	59.934	20	189
transcript/2035	3	p3	(CTT)8	24	1315	1338	GCTTCAGCTCTGGTTGGTTC	59.997	20	ATAGGCGACGATGACCCTAA	59.551	20	114	1288	1401	CATGTTCTGCGTTTGCCTAA	59.872	20	ATAGGCGACGATGACCCTAA	59.551	20	264	1138	1401	TTCCAGCTTCAGCTCTGGTT	60.134	20	ATAGGCGACGATGACCCTAA	59.551	20	119	1283	1401	TCTGAGCCGTCCAGTCTTCT	60.135	20	ATAGGCGACGATGACCCTAA	59.551	20	138	1264	1401	GCTTCAGCTCTGGTTGGTTC	59.997	20	TAGGCGACGATGACCCTAAA	60.597	20	113
transcript/2035	4	p1	(A)207	207	1460	1666
transcript/2037	1	c	(A)51g(A)30	82	1586	1667
transcript/2042	1	c	(A)68g(A)297g(A)28	395	1268	1662
transcript/2045	1	p1	(A)83	83	1540	1622
transcript/2047	1	p3	(GGA)5	15	18	32
transcript/2047	2	c	(A)124cac(A)65gac(A)24tag(A)15gaaaaaaagaat(A)19t(A)11tc(A)29	311	1355	1665
transcript/2048	1	p1	(A)29	29	1639	1667
transcript/2051	1	p1	(A)30	30	1641	1670
transcript/2052	1	c	(A)53t(A)30	84	1579	1662
transcript/2057	1	c	(A)465t(A)30	496	1147	1642
transcript/2058	1	p1	(A)27	27	1637	1663
transcript/2059	1	p1	(A)31	31	1637	1667
transcript/2060	1	p1	(T)10	10	1177	1186	TCGATCCGAGATGTTTCCTC	60.158	20	CTGTTAAGGCGCACTGCATA	60.037	20	236	1075	1310	TCGATCCGAGATGTTTCCTC	60.158	20	ACACGAAGCAGAAGCCATTT	59.882	20	137	1075	1211	TCGATCCGAGATGTTTCCTC	60.158	20	AACACGAAGCAGAAGCCATT	59.882	20	138	1075	1212	TCGATCCGAGATGTTTCCTC	60.158	20	AAACACGAAGCAGAAGCCAT	59.882	20	139	1075	1213	GCTTCTGGGAGTTGATCAGG	59.803	20	ACACGAAGCAGAAGCCATTT	59.882	20	193
transcript/2060	2	p1	(A)198	198	1461	1658
transcript/2064	1	p2	(GA)7	14	2	15
transcript/2064	2	c	(A)156c(A)32	189	1473	1661
transcript/2068	1	c	(A)473gaaat(A)23	501	1159	1659
transcript/2069	1	p1	(T)10	10	389	398	CTTCTTCAACTTCCCCACCA	60.081	20	CCCAAAAGATTGAACTCGGA	60.044	20	248	252	499	GAGGCTCACAGGTAACCCAA	60.111	20	CCCAAAAGATTGAACTCGGA	60.044	20	183	317	499	CTGCAAACCTACCCTCTTCG	59.869	20	CCCAAAAGATTGAACTCGGA	60.044	20	206	294	499	TATTTTCGCCTCTGCAAACC	60.209	20	CCCAAAAGATTGAACTCGGA	60.044	20	217	283	499	GAGGCTCACAGGTAACCCAA	60.111	20	CAGAAGCCGATCAAACCCTA	60.206	20	276
transcript/2069	2	p1	(A)196	196	1452	1647
transcript/2070	1	c	(A)125c(A)30	156	1503	1658
transcript/2073	1	p1	(A)29	29	1631	1659
transcript/2076	1	p1	(A)333	333	1310	1642
transcript/2077	1	p1	(A)164	164	1485	1648
transcript/2078	1	c	(CCTTC)8cccttccccttctcaggagaaatacataggc(GAA)5	86	132	217	CTTGTGATCAGGACCGAAGG	60.646	20	ATTCAGCTCTGCCTCTGCAT	60.127	20	237	52	288	CCTCCCAAAGACAGCAAACT	59.328	20	ATTCAGCTCTGCCTCTGCAT	60.127	20	255	34	288	CTTGTGATCAGGACCGAAGG	60.646	20	AAATTCAGCTCTGCCTCTGC	59.723	20	239	52	290	CTTGTGATCAGGACCGAAGG	60.646	20	GCAAATTCAGCTCTGCCTCT	59.723	20	241	52	292	CCTCCCAAAGACAGCAAACT	59.328	20	AAATTCAGCTCTGCCTCTGC	59.723	20	257
transcript/2078	2	c	(A)156t(A)30	187	1470	1656
transcript/2080	1	p1	(A)226	226	1424	1649
transcript/2081	1	p3	(GAC)7	21	63	83	GGGTGGAGAGTGAGAAGTGC	59.841	20	AGGATCTGGAGGGTGAGGTC	60.469	20	218	0	217	GGGTGGAGAGTGAGAAGTGC	59.841	20	GAGGATCTGGAGGGTGAGGT	60.469	20	219	0	218	CTGATCGGGAGTGTCCACAT	60.956	20	CCATCACCTTCCGAACTTGT	59.966	20	101	24	124	GGAGAGTGAGAAGTGCGGAT	59.41	20	AGGATCTGGAGGGTGAGGTC	60.469	20	214	4	217	GGAGAGTGAGAAGTGCGGAT	59.41	20	GAGGATCTGGAGGGTGAGGT	60.469	20	215
transcript/2081	2	p1	(A)112	112	1534	1645
transcript/2084	1	p1	(A)29	29	1629	1657
transcript/2088	1	p3	(CAG)7	21	321	341	TGGAGCATGACTACATGGGA	60.072	20	CAGGTAGTCCAAGCCTCAGC	60.012	20	174	279	452	AGCATGACTACATGGGAGGC	60.104	20	CAGGTAGTCCAAGCCTCAGC	60.012	20	171	282	452	TGGAGCATGACTACATGGGA	60.072	20	AGGAGGAGCCAAAAGAGAGG	59.95	20	267	279	545	TGGAGCATGACTACATGGGA	60.072	20	AGGAGGAGGAGCCAAAAGAG	59.95	20	270	279	548	GCATGACTACATGGGAGGCT	60.104	20	AGGAGGAGCCAAAAGAGAGG	59.95	20	263
transcript/2088	2	p3	(CTC)5	15	539	553	GCTGAGGCTTGGACTACCTG	60.012	20	GAGAATACCCTCTTTGCCCC	59.903	20	144	433	576	AGCAGCTGATCGTGATGATG	59.975	20	GAGAATACCCTCTTTGCCCC	59.903	20	210	367	576	GCTGAGGCTTGGACTACCTG	60.012	20	TATCACCAGCTGAACCACCA	60.112	20	188	433	620	AGCAGCTGATCGTGATGATG	59.975	20	TATCACCAGCTGAACCACCA	60.112	20	254	367	620	GCTGAGGCTTGGACTACCTG	60.012	20	CCAACTCCTTCACCACCATT	59.82	20	207
transcript/2088	3	p1	(A)32	32	1621	1652
transcript/2090	1	p3	(GCT)5	15	630	644	GGGGCATTGCTGATGATACT	59.923	20	CTGCCGGATACGTCGTTAAT	59.982	20	226	548	773	AGGGGCATTGCTGATGATAC	59.923	20	CTGCCGGATACGTCGTTAAT	59.982	20	227	547	773	GGGGCATTGCTGATGATACT	59.923	20	AGCATATCCATGCCGTTAGG	59.945	20	253	548	800	AGGGGCATTGCTGATGATAC	59.923	20	AGCATATCCATGCCGTTAGG	59.945	20	254	547	800	GGGGCATTGCTGATGATACT	59.923	20	CCAGAGTTCCCATGAAGCAT	60.073	20	268
transcript/2090	2	p2	(TA)7	14	1450	1463	TTCTCGTCGATCAGTATGCG	59.972	20	GGGAGGGTACAAAACGAACA	59.83	20	269	1288	1556	TGTTCAATAAGTGGGTGCGA	60.111	20	GGGAGGGTACAAAACGAACA	59.83	20	184	1373	1556	TTCTCGTCGATCAGTATGCG	59.972	20	AGGAGGGAGGGTACAAAACG	60.353	20	273	1288	1560	GTGCGAGGTCTCGATTGATT	60.226	20	GGGAGGGTACAAAACGAACA	59.83	20	170	1387	1556	AAGGTCGATCCATGTCCATC	59.744	20	GGGAGGGTACAAAACGAACA	59.83	20	225
transcript/2090	3	p1	(A)30	30	1622	1651
transcript/2093	1	p1	(A)209	209	1416	1624
transcript/2094	1	p3	(GAA)8	24	78	101	CAAAGGCCTTCCAAGATTGA	60.184	20	TCCGCGTCTTCTATCATCCT	59.797	20	246	37	282	CAAAGGCCTTCCAAGATTGA	60.184	20	CTCCGCGTCTTCTATCATCC	59.797	20	247	37	283	CAAAGGCCTTCCAAGATTGA	60.184	20	CCTCCGCGTCTTCTATCATC	59.797	20	248	37	284	CAAAGGCCTTCCAAGATTGA	60.184	20	CTTCTCCTCCGCGTCTTCTA	59.711	20	253	37	289	CAAAGGCCTTCCAAGATTGA	60.184	20	ATAAGACCCTTCTCCTCCGC	59.674	20	261
transcript/2094	2	c	(A)303g(A)30	334	1341	1674
transcript/2096	1	c	(A)76g(A)30	107	1549	1655
transcript/2103	1	p1	(T)11	11	1126	1136	GCAAGGACCTGTCATGGAAT	59.934	20	TGAGACGAAAACCATGAAACC	59.963	21	196	1065	1260	GCAAGGACCTGTCATGGAAT	59.934	20	CAGCAAACGGAAGCAAATAA	58.958	20	126	1065	1190	ATCGACCTACGATGACAGCC	60.104	20	TGAGACGAAAACCATGAAACC	59.963	21	275	986	1260	ATCGACCTACGATGACAGCC	60.104	20	CAGCAAACGGAAGCAAATAA	58.958	20	205	986	1190	GCAAGGACCTGTCATGGAAT	59.934	20	AAAATCAGATGCAGCAAACG	58.92	20	137
transcript/2103	2	p1	(A)363	363	1272	1634
transcript/2108	1	p1	(A)67	67	1549	1615
transcript/2109	1	c	(A)15t(A)27	43	1606	1648
transcript/2111	1	p1	(A)30	30	1619	1648
transcript/2112	1	c	(A)140t(A)30	171	1469	1639
transcript/2115	1	p2	(TA)7	14	1178	1191	ATCTGAATTTTGGCTGTGCC	60.081	20	TCCTGGGAAGGAGTAGCTGA	59.943	20	142	1119	1260	TTGTACGAGTTGTGCTTGGC	59.911	20	TCCTGGGAAGGAGTAGCTGA	59.943	20	190	1071	1260	ATCTGAATTTTGGCTGTGCC	60.081	20	CATTTGGATTCCCAGCAAGT	59.933	20	180	1119	1298	ATCTGAATTTTGGCTGTGCC	60.081	20	ACATTTGGATTCCCAGCAAG	59.933	20	181	1119	1299	TTGTACGAGTTGTGCTTGGC	59.911	20	CATTTGGATTCCCAGCAAGT	59.933	20	228
transcript/2115	2	c	(A)125c(A)30	156	1489	1644
transcript/2116	1	c	(A)217c(A)155c(A)31	405	1244	1648
transcript/2119	1	p1	(A)198	198	1432	1629
transcript/2123	1	p1	(A)10	10	42	51	ACCCTTCCTGGAGCATAACC	60.328	20	GTCGTATGGTGTTGGCACTG	60.032	20	224	18	241	ACCCTTCCTGGAGCATAACC	60.328	20	GAGCGTTTGAGGTTTTGAGG	59.853	20	117	18	134	ACCCTTCCTGGAGCATAACC	60.328	20	AGGAGGAAGATGACTCGCCT	60.358	20	165	18	182	ACCCTTCCTGGAGCATAACC	60.328	20	GCAGGAGCAGGAAGATGACT	59.56	20	200	18	217	ACCCTTCCTGGAGCATAACC	60.328	20	AGGAGCAGGAAGATGACTCG	59.555	20	198
transcript/2123	2	c	(A)41c(A)29	71	1572	1642
transcript/2124	1	p1	(A)202	202	1432	1633
transcript/2126	1	p1	(A)30	30	1614	1643
transcript/2128	1	c	(A)54t(A)30	85	1556	1640
transcript/2129	1	p3	(GCT)5	15	19	33
transcript/2129	2	p1	(A)191	191	1469	1659
transcript/2135	1	p3	(CAC)6	18	50	67	TCCTACCAAGAAGCCTCGAA	59.948	20	TCGTCGAAGAGATCGAAGGT	59.95	20	276	22	297	TCCTACCAAGAAGCCTCGAA	59.948	20	TGGGTTCGTAGCAGAGACCT	59.867	20	131	22	152	TCCTACCAAGAAGCCTCGAA	59.948	20	GGAGTTGCTTGTGTGGAGGT	60.159	20	182	22	203	TCCTACCAAGAAGCCTCGAA	59.948	20	AGGTGGATGATGGGTTCGTA	60.195	20	141	22	162	TCCTACCAAGAAGCCTCGAA	59.948	20	TCGAAGAGATCGAAGGTGGT	59.803	20	273
transcript/2135	2	c	(A)231c(A)29	261	1373	1633
transcript/2138	1	p1	(A)32	32	1608	1639
transcript/2140	1	p1	(A)228	228	1410	1637
transcript/2141	1	p3	(GGA)5	15	20	34
transcript/2141	2	c	(A)57c(A)32	90	1540	1629
transcript/2142	1	p1	(A)475	475	1185	1659
transcript/2144	1	p1	(A)28	28	1618	1645
transcript/2145	1	p1	(A)31	31	1611	1641
transcript/2146	1	p3	(CTC)5	15	218	232	CTCCCCGAAGTCTGGAAGAT	60.586	20	TTCGCTTTTGATTTCCCATC	60.016	20	122	186	307	CTCCCCGAAGTCTGGAAGAT	60.586	20	TGAAGCGCACATAACTTTGC	60.021	20	244	186	429	CTCCCCGAAGTCTGGAAGAT	60.586	20	TGCTTTGAAGCGCACATAAC	60.021	20	249	186	434	CTCCCCGAAGTCTGGAAGAT	60.586	20	TTTCTCGAACCCACCAAAAC	59.948	20	218	186	403	CTCCCCGAAGTCTGGAAGAT	60.586	20	CTTTCTCGAACCCACCAAAA	60.081	20	219
transcript/2146	2	p1	(A)30	30	1610	1639
transcript/2149	1	p1	(A)118	118	1538	1655
transcript/2153	1	p1	(A)271	271	1361	1631
transcript/2154	1	p3	(TAT)9	27	1355	1381	CGCGATGCCCTATCATATCT	60.045	20	GACGTCCTTTTCCTAAGCCA	59.312	20	209	1215	1423	CGCGATGCCCTATCATATCT	60.045	20	TCCTTTTCCTAAGCCAATGC	59.297	20	205	1215	1419	CCAGGGAAAAAGCCATACCT	60.312	20	GACGTCCTTTTCCTAAGCCA	59.312	20	109	1315	1423	CCAGGGAAAAAGCCATACCT	60.312	20	TCCTTTTCCTAAGCCAATGC	59.297	20	105	1315	1419	TTCGGACTTCACCTCAAAGC	60.375	20	GACGTCCTTTTCCTAAGCCA	59.312	20	228
transcript/2154	2	c	(A)17t(A)30	48	1605	1652
transcript/2159	1	p1	(A)98	98	1531	1628
transcript/2161	1	p3	(GGC)5	15	334	348	ACCCCGAGAAGTTCAAGGAT	59.935	20	ATGGGTTACATCCTCTCCCC	60.015	20	227	226	452	AGGTGTTGATCGACCCTGAG	60.112	20	ATGGGTTACATCCTCTCCCC	60.015	20	191	262	452	AGGTGTTGATCGACCCTGAG	60.112	20	TGCACTTGGAACAGAGAACG	60.025	20	276	262	537	GTTGATCGACCCTGAGAAGC	59.81	20	ATGGGTTACATCCTCTCCCC	60.015	20	187	266	452	GTTGATCGACCCTGAGAAGC	59.81	20	TGCACTTGGAACAGAGAACG	60.025	20	272
transcript/2161	2	p1	(A)29	29	1610	1638
transcript/2166	1	p1	(A)30	30	1605	1634
transcript/2167	1	p1	(A)28	28	1607	1634
transcript/2168	1	p1	(A)32	32	1600	1631
transcript/2175	1	p1	(A)106	106	1504	1609
transcript/2180	1	p1	(A)30	30	1602	1631
transcript/2185	1	p2	(CT)10	20	965	984	CGTCCTGAGGGCTTCAAATA	60.206	20	TCCACAAAAGGAACAACCAA	58.995	20	227	849	1075	CGTCCTGAGGGCTTCAAATA	60.206	20	TTCCACAAAAGGAACAACCA	58.995	20	228	849	1076	CGTCCTGAGGGCTTCAAATA	60.206	20	CTTCCACAAAAGGAACAACCA	59.994	21	229	849	1077	CGTCCTGAGGGCTTCAAATA	60.206	20	GGGCACAGCAGAGTGAAGTC	61.021	20	248	849	1096	TGAGCAGCTGTTTACCTCCA	59.591	20	TCCACAAAAGGAACAACCAA	58.995	20	169
transcript/2185	2	p1	(A)494	494	1141	1634
transcript/2188	1	p1	(A)161	161	1465	1625
transcript/2189	1	p1	(A)28	28	1606	1633
transcript/2192	1	p1	(A)327	327	1273	1599
transcript/2198	1	p1	(A)29	29	1600	1628
transcript/2200	1	p3	(TCG)8	24	228	251	CACGGTTTTGGGAAGAAAAA	59.947	20	TCTCCAATCCGTTCACCTTC	60.05	20	261	36	296	CACGGTTTTGGGAAGAAAAA	59.947	20	CATCTCCAATCCGTTCACCT	59.927	20	263	36	298	AGGGGGAGGAGGAATAGGTT	60.144	20	TCTCCAATCCGTTCACCTTC	60.05	20	191	106	296	ATTATCCCCGTCTCCTCCAC	60.154	20	TCTCCAATCCGTTCACCTTC	60.05	20	118	179	296	AGGGGGAGGAGGAATAGGTT	60.144	20	CATCTCCAATCCGTTCACCT	59.927	20	193
transcript/2200	2	p1	(A)31	31	1598	1628
transcript/2202	1	p1	(A)30	30	1563	1592
transcript/2203	1	c	(A)162t(A)24	187	1432	1618
transcript/2205	1	p1	(A)247	247	1373	1619
transcript/2213	1	p1	(A)28	28	1598	1625
transcript/2214	1	p3	(TCC)6	18	524	541	AGGTCCACACTTCTTCCCCT	59.968	20	ACGTCGTTTTGGTCGAAGAG	60.291	20	272	346	617	CCATGGCTCAAAGATCACCT	60.073	20	ACGTCGTTTTGGTCGAAGAG	60.291	20	189	429	617	ATCCATCCACCACACCTCTC	59.774	20	ACGTCGTTTTGGTCGAAGAG	60.291	20	231	387	617	AAGGTCCACACTTCTTCCCC	60.349	20	ACGTCGTTTTGGTCGAAGAG	60.291	20	273	345	617	GCTCCACTCTCCTCACACCT	59.43	20	ACGTCGTTTTGGTCGAAGAG	60.291	20	148
transcript/2214	2	p1	(A)31	31	1598	1628
transcript/2215	1	c	(C)11gccccggg(C)12gccccccccggccccccgg(C)11gg(C)10	73	21	93
transcript/2215	2	p1	(A)151	151	1465	1615
transcript/2221	1	p2	(AT)7	14	1440	1453	CTTCTGATGCTGCCAACTGA	60.136	20	GGGCAAAACTACAGTGGAACA	60.023	21	230	1295	1524	CCCTTGGGGATACGAATCTT	60.145	20	GGGCAAAACTACAGTGGAACA	60.023	21	247	1278	1524	ACGAATCTTCTGATGCTGCC	60.37	20	GGGCAAAACTACAGTGGAACA	60.023	21	236	1289	1524	TGCTGCCAACTGAGGATACA	60.413	20	GGGCAAAACTACAGTGGAACA	60.023	21	223	1302	1524	CCAAGAACCCTTGGGGATAC	60.549	20	GGGCAAAACTACAGTGGAACA	60.023	21	254
transcript/2221	2	c	(A)20g(A)16	37	1581	1617
transcript/2225	1	p3	(GGA)5	15	265	279	AGGGGCAGAGGAAGAAGAAG	59.95	20	CTCGCGCTTAGAGGACTCAT	59.74	20	160	171	330	CGAAGGAGAGGAAGATGACG	59.943	20	CTCGCGCTTAGAGGACTCAT	59.74	20	106	225	330	AGGGGCAGAGGAAGAAGAAG	59.95	20	ACTCGCGCTTAGAGGACTCA	60.299	20	161	171	331	CGAAGGAGAGGAAGATGACG	59.943	20	ACTCGCGCTTAGAGGACTCA	60.299	20	107	225	331	CCACGGAGATAACTCCCAAA	59.926	20	ACTCGCGCTTAGAGGACTCA	60.299	20	222
transcript/2225	2	p1	(A)35	35	1591	1625
transcript/2226	1	p1	(A)287	287	1317	1603
transcript/2228	1	c	(A)344c(A)29	374	1243	1616
transcript/2234	1	c	(GGA)8agaagaagagaagaggaggaggagggg(GGA)8	75	10	84
transcript/2234	2	p2	(GC)6	12	1372	1383	TGCTTGTGGAATGGGATACA	59.924	20	TAACTTTAACCCTCCGCCCT	59.96	20	206	1214	1419	GAAAGCCATGCTTGTGGAAT	60.081	20	TAACTTTAACCCTCCGCCCT	59.96	20	214	1206	1419	TGCTTGTGGAATGGGATACA	59.924	20	AGGTTGCCTTTCCCACTCTT	60.11	20	259	1214	1472	TGCTTGTGGAATGGGATACA	59.924	20	AAGGTTGCCTTTCCCACTCT	60.11	20	260	1214	1473	GAAAGCCATGCTTGTGGAAT	60.081	20	AGGTTGCCTTTCCCACTCTT	60.11	20	267
transcript/2234	3	p1	(A)30	30	1591	1620
transcript/2242	1	c	(A)199c(A)31	231	1388	1618
transcript/2251	1	p1	(A)242	242	1356	1597
transcript/2253	1	c	(A)20g(A)57	78	1542	1619
transcript/2257	1	c	(A)131g(A)31	163	1448	1610
transcript/2262	1	p1	(A)26	26	1584	1609
transcript/2268	1	c	(A)105t(A)29	135	1467	1601
transcript/2269	1	p3	(TCT)5	15	65	79	CACCCAACAAACCAAAGAGC	60.529	20	CACATACTTGGGGCTGAGGT	59.989	20	280	8	287	CACCCAACAAACCAAAGAGC	60.529	20	GAATTGGAGAGATTCGGCAG	59.773	20	115	8	122	GCACCCAACAAACCAAAGAG	60.529	20	GAATTGGAGAGATTCGGCAG	59.773	20	116	7	122	CACCCAACAAACCAAAGAGC	60.529	20	TTGACTGCGTTGTCCAAAGA	60.427	20	152	8	159	GCACCCAACAAACCAAAGAG	60.529	20	TTGACTGCGTTGTCCAAAGA	60.427	20	153
transcript/2269	2	c	(GAA)6(GAC)5	33	1132	1164	TTAGCCTGTGGAGCTTCGAT	59.978	20	TAATAACAGCTGCCCGCTTC	60.364	20	197	1075	1271	TTAGCCTGTGGAGCTTCGAT	59.978	20	CAGCAGTAGTATTGGCGACG	59.512	20	255	1075	1329	ATCGAAACCTTGTTTGGTGG	59.83	20	TAATAACAGCTGCCCGCTTC	60.364	20	255	1017	1271	CCATCGAAACCTTGTTTGGT	59.83	20	TAATAACAGCTGCCCGCTTC	60.364	20	257	1015	1271	ATGACATTCCTACGATGCCC	59.78	20	TAATAACAGCTGCCCGCTTC	60.364	20	179
transcript/2269	3	c	(A)78g(A)58c(A)23	161	1446	1606
transcript/2274	1	p1	(A)456	456	1163	1618
transcript/2277	1	p1	(A)32	32	1574	1605
transcript/2278	1	p1	(A)30	30	1581	1610
transcript/2281	1	p1	(A)50	50	1579	1628
transcript/2283	1	p1	(A)28	28	1588	1615
transcript/2286	1	p1	(A)30	30	1581	1610
transcript/2290	1	p1	(A)162	162	1437	1598
transcript/2293	1	p3	(TCT)8	24	83	106	AATGGCATCTGCACCTTTTC	60.081	20	AGAGTCGTATGGGTTGGTCG	59.989	20	169	47	215	AATGGCATCTGCACCTTTTC	60.081	20	GAGTCGTATGGGTTGGTCGT	59.851	20	168	47	214	AATGGCATCTGCACCTTTTC	60.081	20	GAGTGGTGAGGAGGAAGACG	59.835	20	241	47	287	AATGGCATCTGCACCTTTTC	60.081	20	GTCGAAGAGTGGTGAGGAGG	59.835	20	247	47	293	AATGGCATCTGCACCTTTTC	60.081	20	GGGAGACTCGTGCTATGGAG	59.827	20	194
transcript/2293	2	p1	(A)29	29	1582	1610
transcript/2298	1	p1	(A)29	29	1577	1605
transcript/2303	1	c	(A)195g(A)30	226	1375	1600
transcript/2305	1	p1	(A)124	124	1477	1600
transcript/2306	1	p1	(A)29	29	1591	1619
transcript/2307	1	c	(A)55c(A)30	86	1516	1601
transcript/2308	1	c	(A)320g(A)31	352	1253	1604
transcript/2309	1	p1	(A)29	29	1576	1604
transcript/2314	1	p1	(A)29	29	1587	1615
transcript/2319	1	p1	(A)114	114	1482	1595
transcript/2320	1	c	(TC)36catggagtcgtgatctgaaatctgtgacgatgaacgtgtgatgggtctccatctctttgggacttcaaaatatgcacttcttatatgttaagtat(A)437g(A)30	635	965	1599
transcript/2321	1	p1	(A)335	335	1254	1588
transcript/2322	1	c	(A)432c(A)31	464	1140	1603
transcript/2323	1	p3	(TTC)5	15	138	152	TGTCGACAACGACCACAACT	60.203	20	AAGGGGAGAGGAAAGGAACA	60.045	20	105	97	201	TGTCGACAACGACCACAACT	60.203	20	CATACTTGCCAGGCTTCCTC	59.836	20	237	97	333	TGTCGACAACGACCACAACT	60.203	20	GACATACTTGCCAGGCTTCC	59.7	20	239	97	335	TGTCGACAACGACCACAACT	60.203	20	GGAGAAGGAGAGCGATAGGG	60.306	20	155	97	251	TGTCGACAACGACCACAACT	60.203	20	GGGAGAAGGAGAGCGATAGG	60.306	20	156
transcript/2323	2	p1	(A)29	29	1575	1603
transcript/2325	1	c	(T)10ggtttcgatgtatgggatgctgtggataattctacgtatatccttgg(A)91c(A)205t(A)30	385	1215	1599
transcript/2327	1	p2	(CA)7	14	24	37	GGGGAATCTAAACCCCCTTC	60.845	20	TCTTCGAGTTCGAGTTCGGT	59.989	20	189	0	188	GGGGAATCTAAACCCCCTTC	60.845	20	CATCTTGAAGGTCTTCCCCA	60.042	20	115	0	114	GGGGAATCTAAACCCCCTTC	60.845	20	AGTTGAACGACCTCGCACTT	59.914	20	261	0	260	GGGGAATCTAAACCCCCTTC	60.845	20	AAGTTGAACGACCTCGCACT	59.914	20	262	0	261	GGGGAATCTAAACCCCCTTC	60.845	20	TTCGAGTTCGAGTTCGGTTT	59.853	20	187
transcript/2327	2	c	(A)74g(A)30	105	1495	1599
transcript/2328	1	p3	(CTC)5	15	557	571	GAGCAGCAACAACAGGAACA	60.032	20	GCCGACTTGGATTTCCCTAT	60.286	20	278	461	738	GAAAATCGCGAGAGAGATCG	60.059	20	GCCGACTTGGATTTCCCTAT	60.286	20	239	500	738	GAGCAGCAACAACAGGAACA	60.032	20	CGACTTGGATTTCCCTATGC	59.528	20	276	461	736	GAAAATCGCGAGAGAGATCG	60.059	20	CGACTTGGATTTCCCTATGC	59.528	20	237	500	736	GAGCAGCAACAACAGGAACA	60.032	20	AATCCTTCTACGTCTCCGCC	60.599	20	254
transcript/2328	2	p1	(A)29	29	1577	1605
transcript/2329	1	p3	(GGA)6	18	816	833	CTCGTCGTCACCTATGCCTC	60.823	20	GCTCCCGTATTAACGATGGA	59.923	20	227	669	895	CTCGTCGTCACCTATGCCTC	60.823	20	ATTAACGATGGAGGGGGAAG	60.145	20	219	669	887	CTCGTCGTCACCTATGCCTC	60.823	20	CGAAGCTCCCGTATTAACGA	60.223	20	231	669	899	CTCGTCGTCACCTATGCCTC	60.823	20	ACGAAGAAGCATCACCAAGG	60.255	20	277	669	945	CTCGTCGTCACCTATGCCTC	60.823	20	TGAACGAAGAAGCATCACCA	60.39	20	280
transcript/2329	2	c	(TA)6cggacgaaaaa(AT)7	37	1240	1276	TCAGCAGGTTCAGCTCAATG	60.136	20	CCACACAAGAACTCCCCACT	60.002	20	170	1181	1350	GATGACGCTGGGATGTCTTT	60.081	20	GAACATCGATCCGCTCTCTC	59.917	20	276	1035	1310	TCAGCAGGTTCAGCTCAATG	60.136	20	GAACATCGATCCGCTCTCTC	59.917	20	130	1181	1310	TCAGCAGGTTCAGCTCAATG	60.136	20	ACCACACAAGAACTCCCCAC	59.859	20	171	1181	1351	TCAGCAGGTTCAGCTCAATG	60.136	20	AACAAGGATCCAAAACCACG	59.83	20	221
transcript/2329	3	p1	(A)28	28	1570	1597
transcript/2336	1	p1	(A)182	182	1390	1571
transcript/2338	1	p1	(A)30	30	1567	1596
transcript/2339	1	p1	(A)33	33	1567	1599
transcript/2340	1	c	(A)77tg(A)44	123	1473	1595
transcript/2344	1	c	(A)23taatg(A)30	58	1540	1597
transcript/2345	1	p3	(CTC)6	18	87	104	TAGACTTCGTCGGCACTCCT	60.012	20	ATTGTTGGTGGTGTTTGGGT	59.989	20	121	57	177	GTAGACTTCGTCGGCACTCC	59.874	20	ATTGTTGGTGGTGTTTGGGT	59.989	20	122	56	177	AAAACCGAAGGTCCATTTCC	60.166	20	ATTGTTGGTGGTGTTTGGGT	59.989	20	170	8	177	TAGACTTCGTCGGCACTCCT	60.012	20	TGGGGAGGGACACTTTTATG	59.784	20	102	57	158	TAGACTTCGTCGGCACTCCT	60.012	20	GGTGGTAGGGGAGAGGTGTT	60.23	20	144
transcript/2345	2	c	(A)126g(A)31	158	1425	1582
transcript/2351	1	p1	(A)31	31	1575	1605
transcript/2353	1	p1	(A)330	330	1279	1608
transcript/2355	1	c	(A)130g(A)29	160	1453	1612
transcript/2362	1	p1	(A)31	31	1561	1591
transcript/2367	1	p1	(A)27	27	1568	1594
transcript/2370	1	p1	(A)29	29	1562	1590
transcript/2372	1	p1	(A)30	30	1564	1593
transcript/2382	1	p1	(A)455	455	1112	1566
transcript/2384	1	p1	(A)24	24	1569	1592
transcript/2388	1	p1	(A)30	30	1562	1591
transcript/2390	1	p1	(A)29	29	1575	1603
transcript/2392	1	p1	(A)29	29	1560	1588
transcript/2396	1	p1	(A)236	236	1366	1601
transcript/2413	1	p1	(A)25	25	1566	1590
transcript/2414	1	p1	(A)114	114	1468	1581
transcript/2421	1	p3	(CTC)6	18	687	704	TTTAGCCAAGATCCCCCTCT	60.032	20	AGACTACGTCACCGTGGACC	60.033	20	259	579	837	CTTTAGCCAAGATCCCCCTC	60.032	20	AGACTACGTCACCGTGGACC	60.033	20	260	578	837	TCTTTAGCCAAGATCCCCCT	60.032	20	AGACTACGTCACCGTGGACC	60.033	20	261	577	837	GCCAAGATCCCCCTCTCTAC	60.037	20	AGACTACGTCACCGTGGACC	60.033	20	255	583	837	TTTAGCCAAGATCCCCCTCT	60.032	20	CCATGTCGATGACCTTGTTG	59.96	20	241
transcript/2421	2	p1	(A)30	30	1554	1583
transcript/2423	1	p1	(T)10	10	974	983	CTGTTACAGCTTCATCGGCA	60.011	20	CGAAACAATTATCAAGAGCGA	58.057	21	119	906	1024	GAGTGGAGGATAAGGAGGGC	60.037	20	CGAAACAATTATCAAGAGCGA	58.057	21	237	788	1024	CTGTTACAGCTTCATCGGCA	60.011	20	GAAACAATTATCAAGAGCGATGG	59.983	23	118	906	1023	GGAGTGGAGGATAAGGAGGG	59.89	20	CGAAACAATTATCAAGAGCGA	58.057	21	238	787	1024	GAGTGGAGGATAAGGAGGGC	60.037	20	GAAACAATTATCAAGAGCGATGG	59.983	23	236
transcript/2423	2	c	(A)420c(A)30	451	1134	1584
transcript/2428	1	p1	(A)307	307	1228	1534
transcript/2429	1	p3	(GAG)6	18	323	340	GAAGGATGGGGAGAGGAGAC	60.012	20	CTTCTGGAAACCAGCCTGAG	59.982	20	223	285	507	TTCGTTTCAAGATGGAAGGG	60.044	20	CTTCTGGAAACCAGCCTGAG	59.982	20	275	233	507	GAAGGATGGGGAGAGGAGAC	60.012	20	TTGGCTCCAGCAGAGAAGTT	60.134	20	177	285	461	GAAGGATGGGGAGAGGAGAC	60.012	20	TTTGGCTCCAGCAGAGAAGT	60.134	20	178	285	462	AGAAGGATGGGGAGAGGAGA	60.149	20	CTTCTGGAAACCAGCCTGAG	59.982	20	224
transcript/2429	2	p1	(A)30	30	1552	1581
transcript/2431	1	p1	(A)30	30	1556	1585
transcript/2433	1	p1	(A)136	136	1425	1560
transcript/2434	1	p1	(T)11	11	1178	1188	AGCTCATGGCAGTCGAATCT	59.981	20	CTTGCAGCCAAAAAGAAACC	59.861	20	261	968	1228	TATCAAGCTCATGGCAGTCG	59.972	20	CTTGCAGCCAAAAAGAAACC	59.861	20	266	963	1228	ATGGAGGCATCCTGTTCAAG	60.073	20	CTTGCAGCCAAAAAGAAACC	59.861	20	213	1016	1228	TTCTCAGAAGCAGCCAACCT	60.134	20	CTTGCAGCCAAAAAGAAACC	59.861	20	163	1066	1228	GGACAAATTTTCCCCGTTCT	60.166	20	CTTGCAGCCAAAAAGAAACC	59.861	20	120
transcript/2434	2	p1	(A)263	263	1318	1580
transcript/2435	1	c	(A)23t(A)24	48	1532	1579
transcript/2439	1	p2	(GA)7	14	246	259	ACCATCTTCGGTGAGATTGG	59.927	20	AGGCTCCACAGACGACCTTA	59.867	20	231	75	305	CCACCATCTTCGGTGAGATT	59.927	20	AGGCTCCACAGACGACCTTA	59.867	20	233	73	305	GAGAGAGAGGGAGAGGGGAA	59.883	20	AGGCTCCACAGACGACCTTA	59.867	20	279	27	305	GAGAGGGGAAAGGAGATTCG	60.147	20	AGGCTCCACAGACGACCTTA	59.867	20	269	37	305	TCATGTTCCTCCCTTCAAGC	60.195	20	AGGCTCCACAGACGACCTTA	59.867	20	148
transcript/2439	2	p1	(A)29	29	1550	1578
transcript/2443	1	p1	(G)14	14	1	14
transcript/2443	2	c	(T)10ccatagatttcaatcgagtatacatgtgtattcagtatacctttggtgtttggtaatttgtcaattgagaccaatatatccgtgttagacagaagcttc(A)172	281	1299	1579
transcript/2446	1	p1	(A)191	191	1325	1515
transcript/2447	1	c	(A)362t(A)30	393	1203	1595
transcript/2453	1	p3	(CAG)5	15	328	342	GCTTCCAGAAGACCAGTTCG	59.989	20	AAGAAGAAGCGAGAGATGCG	59.859	20	261	129	389	CTCACCCAAACCAAACCTGT	59.861	20	GAAGGGAAGGAGTGGAGGAC	60.05	20	220	296	515	GCTTCCAGAAGACCAGTTCG	59.989	20	GAGGTGAGAGAGAGCGGAGA	59.817	20	280	129	408	CTCACCCAAACCAAACCTGT	59.861	20	TGGAGTTGGAGTTGGAGGTC	60.088	20	156	296	451	CTTCCAGACGCCATGGTACT	60.134	20	AAGAAGAAGCGAGAGATGCG	59.859	20	236
transcript/2453	2	c	(A)280t(A)29	310	1252	1561
transcript/2456	1	p1	(A)32	32	1541	1572
transcript/2458	1	c	(A)203gg(A)28	233	1334	1566
transcript/2462	1	p1	(A)31	31	1536	1566
transcript/2463	1	p1	(A)28	28	1552	1579
transcript/2468	1	p1	(A)30	30	1527	1556
transcript/2471	1	p1	(A)28	28	1545	1572
transcript/2472	1	p1	(A)29	29	1534	1562
transcript/2473	1	p1	(A)31	31	1529	1559
transcript/2480	1	p1	(A)28	28	1551	1578
transcript/2482	1	p1	(A)41	41	1529	1569
transcript/2484	1	p1	(A)385	385	1156	1540
transcript/2486	1	c	(A)134gt(A)30	166	1401	1566
transcript/2487	1	c	(A)399cc(A)29	430	1148	1577
transcript/2490	1	p1	(A)31	31	1542	1572
transcript/2491	1	p1	(A)412	412	1161	1572
transcript/2499	1	p1	(A)202	202	1364	1565
transcript/2500	1	p3	(GCA)6	18	391	408	CGGAGTGAGAACATGCAGAA	59.984	20	GCCCAGATTCGAGTGATGAT	60.042	20	111	346	456	CGGAGTGAGAACATGCAGAA	59.984	20	GACTAGGCATGGAAGGTGGA	60.073	20	193	346	538	CGGAGTGAGAACATGCAGAA	59.984	20	TGGAACAGGGTTCGGATAAG	59.926	20	177	346	522	CGGAGTGAGAACATGCAGAA	59.984	20	CAGGGTTCGGATAAGGCATA	59.916	20	172	346	517	CGGAGTGAGAACATGCAGAA	59.984	20	CGAGTGATGATTCCCAGGAT	59.886	20	102
transcript/2500	2	p3	(AGG)7	21	847	867	ACCCACATATCAGCAGCCTC	60.104	20	ATGTTGCCCTTGATAATCGC	59.929	20	178	735	912	CATATCAGCAGCCTCCACAA	59.823	20	ATGTTGCCCTTGATAATCGC	59.929	20	173	740	912	TCCAGGGACCAAACCACTAC	59.82	20	ATGTTGCCCTTGATAATCGC	59.929	20	209	704	912	GGGTACAGGGGCAATGTAGA	59.813	20	ATGTTGCCCTTGATAATCGC	59.929	20	105	808	912	ACCCACATATCAGCAGCCTC	60.104	20	ACTGGCAGGTTCTCCTTCAA	59.844	20	243
transcript/2500	3	c	(A)24c(A)307	332	1241	1572
transcript/2503	1	p3	(GCC)5	15	1045	1059	AGAAGGCGCAGATGGTTCTA	59.978	20	GTTGCCTTGACCGAAGAGAG	59.989	20	166	985	1150	AGAAGGCGCAGATGGTTCTA	59.978	20	AGTTGCCTTGACCGAAGAGA	59.989	20	167	985	1151	AGAAGGCGCAGATGGTTCTA	59.978	20	TTGACCGAAGAGAGGAAGGA	59.92	20	160	985	1144	GAAGGCGCAGATGGTTCTAC	59.843	20	GTTGCCTTGACCGAAGAGAG	59.989	20	165	986	1150	GAAGGCGCAGATGGTTCTAC	59.843	20	AGTTGCCTTGACCGAAGAGA	59.989	20	166
transcript/2503	2	c	(T)12gtttaaaaaaat(A)35t(A)29	89	1478	1566
transcript/2506	1	p2	(AT)14	28	1380	1407	GCTCCTTTGAAGTTGCTGCT	59.763	20	GACAAGGGTGTTGTTCCCAC	60.261	20	131	1353	1483	GCTGCTCCTTTGAAGTTGCT	59.763	20	GACAAGGGTGTTGTTCCCAC	60.261	20	134	1350	1483	GGGATGCTGCAAATAAATGG	60.289	20	GACAAGGGTGTTGTTCCCAC	60.261	20	269	1215	1483	GGGGATGCTGCAAATAAATG	60.289	20	GACAAGGGTGTTGTTCCCAC	60.261	20	270	1214	1483	ACAGGGGATGCTGCAAATAA	60.469	20	GACAAGGGTGTTGTTCCCAC	60.261	20	273
transcript/2506	2	p1	(A)32	32	1544	1575
transcript/2509	1	c	(A)29c(A)128gaac(A)12gaaaaaaaag(A)22c(A)14caaaaaaaaat(A)16g(A)93g(A)19c(A)12cc(A)30	407	1150	1556
transcript/2511	1	p3	(GAA)9	27	755	781	AGTGGGAGCCTTGCAAGTAA	59.875	20	CAGCCTTATGCTCTTCGACC	59.978	20	270	729	998	AGCAATATCTGGCATGTCCC	59.923	20	ATTCCAGAAGCAGTTGGTGG	60.111	20	240	622	861	AGTGGGAGCCTTGCAAGTAA	59.875	20	ATTCCAGAAGCAGTTGGTGG	60.111	20	133	729	861	ACAGAGCAGCAATCGAGGAT	59.981	20	CAGGATGAGCTCCCAGACAT	60.223	20	275	543	817	AGTGGGAGCCTTGCAAGTAA	59.875	20	ACACATGCAGCATCTTCGAC	59.87	20	184
transcript/2511	2	c	(A)304gacg(A)29	337	1240	1576
transcript/2532	1	p2	(AG)6	12	17	28
transcript/2532	2	c	(A)12t(A)55c(A)27	96	1465	1560
transcript/2538	1	p3	(CTC)5	15	22	36
transcript/2538	2	p3	(CTG)6	18	418	435	AGGAAGACATCTCCTTCGCA	59.95	20	ATGGTGCCTACAGTTCCCAG	59.989	20	238	249	486	AGGCTCTTCTTCCGCTAAGG	60.11	20	ATGGTGCCTACAGTTCCCAG	59.989	20	255	232	486	AAGATCATCGATGGGTGGAG	59.886	20	ATGGTGCCTACAGTTCCCAG	59.989	20	279	208	486	AGGAAGACATCTCCTTCGCA	59.95	20	GGTGCCTACAGTTCCCAGAA	60.111	20	236	249	484	AGGCTCTTCTTCCGCTAAGG	60.11	20	GGTGCCTACAGTTCCCAGAA	60.111	20	253
transcript/2538	3	p1	(A)29	29	1535	1563
transcript/2540	1	p1	(A)30	30	1534	1563
transcript/2542	1	p3	(AAG)5	15	237	251	GCGGAGAGAAAGATAACCCC	60.039	20	GATTGGCCTGTGGTGAACTC	60.52	20	279	4	282	GGCGGAGAGAAAGATAACCC	60.039	20	GATTGGCCTGTGGTGAACTC	60.52	20	280	3	282	AATTGCATCTTGCGTCATCA	60.228	20	GATTGGCCTGTGGTGAACTC	60.52	20	237	46	282	GGGCCGGAATATGAAAAGTC	60.642	20	GATTGGCCTGTGGTGAACTC	60.52	20	110	173	282	AAAAATTGCATCTTGCGTCA	59.305	20	GATTGGCCTGTGGTGAACTC	60.52	20	240
transcript/2542	2	c	(A)57c(A)27	85	1474	1558
transcript/2546	1	c	(TTC)7ccgttagtaaagtataccacctgttagac(A)27	77	1489	1565
transcript/2548	1	c	(T)10ggtatc(A)296	312	1247	1558
transcript/2552	1	p1	(A)32	32	1530	1561
transcript/2555	1	p3	(CCT)5	15	275	289	ACTCGCCTCATCGTTCATCT	59.834	20	AGGAGTGGAGGAGATCGGAG	60.748	20	134	181	314	ACTCGCCTCATCGTTCATCT	59.834	20	GAGTGGAGGAGATCGGAGG	59.733	19	132	181	312	ACTCGCCTCATCGTTCATCT	59.834	20	GGAGTGGAGGAGATCGGAG	59.733	19	133	181	313	ACTCGCCTCATCGTTCATCT	59.834	20	AGGAGTGGAGGAGATCGGA	59.733	19	134	181	314	ACTCGCCTCATCGTTCATCT	59.834	20	GAGGAGTGGAGGAGATCGG	59.733	19	135
transcript/2555	2	p2	(TA)6	12	1094	1105	ATTTTACTCGGCCCTGAGGT	59.962	20	CCGTGATTTCGGCTTACATT	59.96	20	171	985	1155	CGCCAATGATACTTACCCGT	59.845	20	CCGTGATTTCGGCTTACATT	59.96	20	214	942	1155	ATTTTACTCGGCCCTGAGGT	59.962	20	TTCGGCTTACATTCCAAAGC	60.209	20	164	985	1148	ATTTTACTCGGCCCTGAGGT	59.962	20	ATTCCAAAGCCCATCACATC	59.756	20	154	985	1138	ATTTTACTCGGCCCTGAGGT	59.962	20	TCCATTCCTTCGACCACATT	60.317	20	227
transcript/2555	3	c	(A)158t(A)29	188	1374	1561
transcript/2557	1	p1	(A)30	30	1531	1560
transcript/2558	1	p1	(A)30	30	1531	1560
transcript/2561	1	p1	(A)44	44	1522	1565
transcript/2568	1	p1	(A)30	30	1475	1504
transcript/2571	1	p1	(A)411	411	1155	1565
transcript/2573	1	p3	(CCG)5	15	161	175	CATCAACAACCCTACCCCAC	60.088	20	TCCTTGGTATCTGAGGACGG	60.065	20	137	126	262	CATCAACAACCCTACCCCAC	60.088	20	TAGCATTCGTGACCCTTTCC	60.074	20	154	126	279	CATCAACAACCCTACCCCAC	60.088	20	ATCTGAGGACGGTGACTTGG	60.112	20	129	126	254	TCAACAACCCTACCCCACTC	59.82	20	TCCTTGGTATCTGAGGACGG	60.065	20	135	128	262	GGAGACCAGAGAAGAAGGGG	60.186	20	TCCTTGGTATCTGAGGACGG	60.065	20	259
transcript/2573	2	p1	(A)30	30	1535	1564
transcript/2575	1	p1	(A)237	237	1316	1552
transcript/2578	1	p4	(ATCC)5	20	1169	1188	CAAAGGAGCGATGAAGGAGA	60.474	20	CAAAATGAATGGCACTGCAC	60.119	20	190	1064	1253	GGAGCGATGAAGGAGAAGAA	59.508	20	CAAAATGAATGGCACTGCAC	60.119	20	186	1068	1253	AGGAGCGATGAAGGAGAAGA	59.116	20	CAAAATGAATGGCACTGCAC	60.119	20	187	1067	1253	TTGCATCAGTTTCATGCGAG	60.958	20	CAAAATGAATGGCACTGCAC	60.119	20	280	974	1253	TGCCATGTTTGCATCAGTTT	60.119	20	CACCCCCTTGTGTTATACCC	59.028	20	267
transcript/2578	2	c	(A)200c(A)31	232	1322	1553
transcript/2580	1	p1	(T)11	11	1218	1228	TTGAAGCAGTTGTCCAAACG	59.881	20	TTGAAGCTTCTGTCTAACACGG	59.557	22	275	1055	1329	GCGTCCAGATTCGTACAGGT	60.142	20	TTGAAGCTTCTGTCTAACACGG	59.557	22	247	1083	1329	GCCGTCTGAATGTGTGTTTG	60.16	20	TTGAAGCTTCTGTCTAACACGG	59.557	22	156	1174	1329	TGCCGTCTGAATGTGTGTTT	60.16	20	TTGAAGCTTCTGTCTAACACGG	59.557	22	157	1173	1329	TTGCCGTCTGAATGTGTGTT	60.16	20	TTGAAGCTTCTGTCTAACACGG	59.557	22	158
transcript/2580	2	p1	(A)239	239	1347	1585
transcript/2583	1	c	(A)78c(A)127g(A)33	240	1309	1548
transcript/2586	1	p3	(AAT)5	15	842	856	CCATTTCGCATCGAGATTTT	60.038	20	ACTTCCTCACGTGTTCCCAC	60.009	20	249	700	948	CCATTTCGCATCGAGATTTT	60.038	20	CTCCCACTTCCTCACGTGTT	60.151	20	254	700	953	CCATTTCGCATCGAGATTTT	60.038	20	TGTTCCCACAGGTACACCAA	59.848	20	238	700	937	GATGATGACGGTCGGATTTC	60.289	20	ACTTCCTCACGTGTTCCCAC	60.009	20	223	726	948	CCATTTCGCATCGAGATTTT	60.038	20	TCCCACAGGTACACCAACCT	60.275	20	235
transcript/2586	2	p1	(G)16	16	1129	1144	CATCGACACCGATCACTACG	60.136	20	TGGGATTTACAATTCGCAGA	59.112	20	211	1022	1232	GATCACTACGGCGTGTACGA	59.746	20	TGGGATTTACAATTCGCAGA	59.112	20	201	1032	1232	GTGGGAACACGTGAGGAAGT	60.009	20	GAAACCTGACACAACACCACC	60.314	21	262	929	1190	GTGGGAACACGTGAGGAAGT	60.009	20	CTGAAACCTGACACAACACCA	59.626	21	264	929	1192	CATCGACACCGATCACTACG	60.136	20	GAAACCTGACACAACACCACC	60.314	21	169
transcript/2586	3	p1	(A)252	252	1298	1549
transcript/2590	1	c	(A)260g(A)32	293	1258	1550
transcript/2592	1	p1	(A)305	305	1242	1546
transcript/2593	1	p2	(AG)6	12	10	21
transcript/2593	2	c	(AG)7atatatacagagattt(AG)6	42	144	185	GGAGAGAACGAAGAGGGGAG	60.328	20	GTGATGATTTGATGCGATGG	59.89	20	213	63	275	GGAGAGAACGAAGAGGGGAG	60.328	20	GGTGATGATTTGATGCGATG	59.89	20	214	63	276	GCTGCTCAGCTCTGCAATTA	59.474	20	GTGATGATTTGATGCGATGG	59.89	20	254	22	275	GCTGCTCAGCTCTGCAATTA	59.474	20	GGTGATGATTTGATGCGATG	59.89	20	255	22	276	GAGAGAAACGTCGGGAGAAA	59.405	20	GTGATGATTTGATGCGATGG	59.89	20	164
transcript/2593	3	p2	(TC)10	20	1230	1249	TCTTCTCTTCCCCAAAAGCA	59.926	20	TAAAACAAGGAAACCGCCAC	59.975	20	217	1177	1393	TCTTCTCTTCCCCAAAAGCA	59.926	20	TGCGGGACAATAAGACATGA	60.073	20	167	1177	1343	TCTTCTCTTCCCCAAAAGCA	59.926	20	GCTGCGGGACAATAAGACAT	60.103	20	169	1177	1345	TTTTTGCTTCATTTGCATCG	59.819	20	TAAAACAAGGAAACCGCCAC	59.975	20	190	1204	1393	GAAAGAAGGGATGTGCTCCA	60.195	20	TAAAACAAGGAAACCGCCAC	59.975	20	273
transcript/2593	4	p1	(A)29	29	1536	1564
transcript/2595	1	p1	(A)171	171	1375	1545
transcript/2605	1	p1	(A)168	168	1389	1556
transcript/2608	1	c	(AG)8(GA)10gg(GA)7gcgagggagaaa(AG)6	76	136	211	GATGAGAAGTGTGGGAGGGA	60.048	20	GGGGCTTTATAGGGGAAACA	60.143	20	221	66	286	GATGAGAAGTGTGGGAGGGA	60.048	20	TGGGGCTTTATAGGGGAAAC	60.143	20	222	66	287	GATGAGAAGTGTGGGAGGGA	60.048	20	GTTGGGGCTTTATAGGGGAA	60.143	20	224	66	289	GTATCTGCGGCAAATGGAAT	59.929	20	GGGGCTTTATAGGGGAAACA	60.143	20	280	7	286	AGGAGAAGCAAGGAAGAGGC	60.096	20	GGGGCTTTATAGGGGAAACA	60.143	20	250
transcript/2608	2	c	(A)78c(A)29	108	1438	1545
transcript/2613	1	c	(A)127g(A)45	173	1375	1547
transcript/2616	1	p2	(GT)6	12	155	166	TTTTCCTTCTGGTCCTCCCT	60.045	20	ACGTCGAAGTGGAGGATGTC	60.12	20	262	77	338	TTTTCCTTCTGGTCCTCCCT	60.045	20	GACGTCGAAGTGGAGGATGT	60.12	20	263	77	339	TGCAATTTTCCTTCTGGTCC	60.051	20	ACGTCGAAGTGGAGGATGTC	60.12	20	267	72	338	TGCAATTTTCCTTCTGGTCC	60.051	20	GACGTCGAAGTGGAGGATGT	60.12	20	268	72	339	TGCAATTTTCCTTCTGGTCC	60.051	20	GTGACGTCGAAGTGGAGGAT	60.12	20	270
transcript/2616	2	p1	(A)30	30	1520	1549
transcript/2617	1	p2	(CT)8	16	8	23
transcript/2617	2	p2	(AT)8	16	1063	1078	GTGCTGATGGATCGACAATG	60.08	20	GACAAGGCAGTGCAGTCTCA	60.187	20	248	899	1146	GTGCTGATGGATCGACAATG	60.08	20	GAGGAAGATCGTGAGGGACA	60.199	20	264	899	1162	AGCTGTTGCTGGAGGATGTT	59.874	20	GACAAGGCAGTGCAGTCTCA	60.187	20	157	990	1146	GTGCTGATGGATCGACAATG	60.08	20	GAAGATCGTGAGGGACAAGG	59.655	20	261	899	1159	GTGCTGATGGATCGACAATG	60.08	20	GGAAGATCGTGAGGGACAAG	59.655	20	262
transcript/2617	3	p1	(A)252	252	1278	1529
transcript/2618	1	p1	(A)13	13	27	39	GTCTGGGGTCCAAGAGAGAA	59.228	20	CAAATCCAAATCCAAATCCG	60.124	20	142	4	145	GTCTGGGGTCCAAGAGAGAA	59.228	20	TCGGAGTCCAAATCCAAATC	59.871	20	156	4	159	GTCTGGGGTCCAAGAGAGAA	59.228	20	GGAGTCCAAATCCAAATCCA	59.727	20	154	4	157	GTCTGGGGTCCAAGAGAGAA	59.228	20	TAGGATCGTCTTGCTCCCAT	59.653	20	259	4	262	GTCTGGGGTCCAAGAGAGAA	59.228	20	CTAGGATCGTCTTGCTCCCA	60.353	20	260
transcript/2618	2	p1	(A)30	30	1522	1551
transcript/2623	1	p1	(A)29	29	1510	1538
transcript/2625	1	p1	(T)10	10	9	18
transcript/2625	2	c	(A)273t(A)22c(A)18t(A)26	342	1207	1548
transcript/2631	1	p2	(GA)30	60	5	64
transcript/2631	2	c	(A)342c(A)21gagaaaaaaaac(A)48t(A)31	456	1090	1545
transcript/2640	1	p2	(CT)7	14	978	991	GACACTGACATGCCTTCCCT	60.12	20	TTTTTCACTACACCGAGGGC	60.11	20	222	834	1055	GACACTGACATGCCTTCCCT	60.12	20	AAACCATTCGCACCTCAAAA	60.481	20	185	834	1018	GACACTGACATGCCTTCCCT	60.12	20	AAAACCATTCGCACCTCAAA	60.481	20	186	834	1019	GACACTGACATGCCTTCCCT	60.12	20	AAAAACCATTCGCACCTCAA	60.481	20	187	834	1020	GACACTGACATGCCTTCCCT	60.12	20	TTCACTACACCGAGGGCAAT	60.517	20	219
transcript/2640	2	p1	(A)413	413	1114	1526
transcript/2646	1	p1	(A)28	28	1524	1551
transcript/2647	1	p1	(C)12	12	96	107	GCAAACCCTACAGCCACAAT	60	20	CATACACACCAGTCGGCATC	59.992	20	274	15	288	CACTCAGCTCTCCCAACCTC	59.986	20	CATACACACCAGTCGGCATC	59.992	20	254	35	288	TCACTCAGCTCTCCCAACCT	59.986	20	CATACACACCAGTCGGCATC	59.992	20	255	34	288	GCAAACCCTACAGCCACAAT	60	20	AGTTGCTGGAGAGTGGTCGT	59.907	20	140	15	154	CACTCAGCTCTCCCAACCTC	59.986	20	AGTTGCTGGAGAGTGGTCGT	59.907	20	120
transcript/2647	2	p1	(G)13	13	856	868	TTCGATATTTGGCCTTGGTC	59.901	20	AAAAAGGAACCAGCAGCAAA	59.861	20	280	625	904	ATGCATTGTGTTTTAGGGGG	59.685	20	ACACAACCCATGATGACCCT	60.096	20	138	811	948	ATGCATTGTGTTTTAGGGGG	59.685	20	CCCATGATGACCCTCTCCTA	59.879	20	132	811	942	GGGGGTATGATGCATTGTGT	60.47	20	AGAAAAAGGAACCAGCAGCA	59.993	20	105	802	906	ACATGGCACTGTTGCTCTCA	60.473	20	AGAAAAAGGAACCAGCAGCA	59.993	20	184
transcript/2647	3	c	(A)317t(A)103c(A)32	454	1103	1556
transcript/2649	1	p2	(AG)9	18	20	37
transcript/2649	2	p1	(A)30	30	1514	1543
transcript/2650	1	p1	(A)30	30	1513	1542
transcript/2653	1	p1	(A)326	326	1224	1549
transcript/2655	1	p1	(A)318	318	1210	1527
transcript/2658	1	p3	(CTT)5	15	33	47	GGGGGATTCTTTGGTTGTTT	60.032	20	GGAAAGCTTGGAAGGGAATC	60.017	20	225	1	225	GGGGGATTCTTTGGTTGTTT	60.032	20	ATACCCATCATTGGAGAGCG	59.917	20	200	1	200	GGGGGATTCTTTGGTTGTTT	60.032	20	GAGCGAATCCTAAAAGGCAA	59.433	20	185	1	185	GGGGGATTCTTTGGTTGTTT	60.032	20	CATCATTGGAGAGCGAATCC	60.57	20	195	1	195	GGGGGATTCTTTGGTTGTTT	60.032	20	CCATCATTGGAGAGCGAATC	60.57	20	196
transcript/2658	2	p2	(CT)6	12	241	252	GATTCCCTTCCAAGCTTTCC	60.017	20	ATCGATCTTGGTTCCCTCCT	59.896	20	159	206	364	GATTCCCTTCCAAGCTTTCC	60.017	20	AACTCTTCCAACAGCCGAAA	59.853	20	129	206	334	CGCTCTCCAATGATGGGTAT	59.917	20	ATCGATCTTGGTTCCCTCCT	59.896	20	184	181	364	GATTCCCTTCCAAGCTTTCC	60.017	20	GATGTTGAGGTCGAGGAGGA	60.199	20	179	206	384	CGCTCTCCAATGATGGGTAT	59.917	20	AACTCTTCCAACAGCCGAAA	59.853	20	154
transcript/2658	3	p1	(A)29	29	1513	1541
transcript/2659	1	c	(A)158cc(A)30	190	1328	1517
transcript/2661	1	p1	(A)212	212	1305	1516
transcript/2662	1	p1	(A)101	101	1441	1541
transcript/2663	1	p1	(A)48	48	1487	1534
transcript/2664	1	p1	(A)124	124	1428	1551
transcript/2665	1	p1	(A)98	98	1427	1524
transcript/2666	1	p3	(GAG)7	21	530	550	AGAAAGCCCAAGCTCTCCTC	60.096	20	GAGACTCGCCGAGAACAATC	59.957	20	258	353	610	GAGAAAGCCCAAGCTCTCCT	60.096	20	GAGACTCGCCGAGAACAATC	59.957	20	259	352	610	AGGAGCTCTCCAGAAGGGAA	60.468	20	TCCACTCTCACACGCACTTC	60.03	20	248	446	693	GGAGCTCTCCAGAAGGGAAG	60.468	20	GAGACTCGCCGAGAACAATC	59.957	20	164	447	610	AGGAGCTCTCCAGAAGGGAA	60.468	20	GAGACTCGCCGAGAACAATC	59.957	20	165
transcript/2666	2	p1	(A)30	30	1509	1538
transcript/2668	1	p1	(A)443	443	1096	1538
transcript/2669	1	p1	(A)30	30	1510	1539
transcript/2671	1	p1	(A)469	469	1103	1571
transcript/2673	1	p1	(A)107	107	1434	1540
transcript/2674	1	p1	(G)29	29	8	36
transcript/2674	2	p1	(T)10	10	1321	1330	GCGTCCAGATTCGTACAGGT	60.142	20	ACCCAGAACCACATAACGGA	60.232	20	280	1186	1465	CCTCTGCATAGATTTGCCGT	60.235	20	ACCCAGAACCACATAACGGA	60.232	20	204	1262	1465	GCCGTCTGAATGTGTGTTTG	60.16	20	AGTTGGGCAAGTACCCAGAA	59.592	20	201	1277	1477	TGCCGTCTGAATGTGTGTTT	60.16	20	AGTTGGGCAAGTACCCAGAA	59.592	20	202	1276	1477	TTGCCGTCTGAATGTGTGTT	60.16	20	AGTTGGGCAAGTACCCAGAA	59.592	20	203
transcript/2674	3	p1	(A)29	29	1516	1544
transcript/2676	1	c	(A)415g(A)30	446	1092	1537
transcript/2678	1	c	(A)121t(A)26	148	1406	1553
transcript/2686	1	p1	(A)496	496	1032	1527
transcript/2688	1	p1	(A)436	436	1072	1507
transcript/2689	1	c	(A)252t(A)29	282	1249	1530
transcript/2693	1	p1	(A)28	28	1507	1534
transcript/2694	1	p3	(TCT)16	48	112	159	TCCTTCCTCAAACATGGACC	59.903	20	TAAGGTCTCCGAGGAAGCAG	59.569	20	239	56	294	CCACAACCCATCTCCATCTT	59.779	20	TAAGGTCTCCGAGGAAGCAG	59.569	20	212	83	294	CACACCCACTCTCCAAGACA	59.705	20	TAAGGTCTCCGAGGAAGCAG	59.569	20	271	24	294	AAGCACACCCACTCTCCAAG	60.298	20	TAAGGTCTCCGAGGAAGCAG	59.569	20	274	21	294	AAGACACCAATCCTCCCCTC	60.314	20	TAAGGTCTCCGAGGAAGCAG	59.569	20	257
transcript/2694	2	p1	(A)438	438	1118	1555
transcript/2696	1	p2	(GA)9	18	89	106	CTTCGGATCGAGTCGTCTTC	59.95	20	CTGATACGCCCCCAAGTAGA	60.088	20	192	6	197	TCTTCGGATCGAGTCGTCTT	59.95	20	CTGATACGCCCCCAAGTAGA	60.088	20	193	5	197	TCTTCGGATCGAGTCGTCTT	59.95	20	GTAGAAGTTGTTCCGCAGCC	59.882	20	178	5	182	CTTCGGATCGAGTCGTCTTC	59.95	20	GAGCGATAGACGAGGGTGTC	59.834	20	275	6	280	TCTTCGGATCGAGTCGTCTT	59.95	20	GAGCGATAGACGAGGGTGTC	59.834	20	276
transcript/2696	2	c	(A)269g(A)28	298	1234	1531
transcript/2698	1	p1	(A)28	28	1505	1532
transcript/2705	1	p2	(AT)11	22	1317	1338	AGCAGCTGATGGCAAAGAAT	59.985	20	AAAGGTCACAGGCAACCAAG	60.149	20	153	1209	1361	TCAGGCACCTGTGCAGTTAG	60.049	20	AAAGGTCACAGGCAACCAAG	60.149	20	183	1179	1361	CTCAGGCACCTGTGCAGTTA	60.049	20	AAAGGTCACAGGCAACCAAG	60.149	20	184	1178	1361	CAGCTGATGGCAAAGAATGA	59.948	20	AAAGGTCACAGGCAACCAAG	60.149	20	151	1211	1361	GTGGCGGTTGTTCATCTCTT	60.119	20	AAAGGTCACAGGCAACCAAG	60.149	20	114
transcript/2705	2	p1	(A)32	32	1492	1523
transcript/2708	1	p1	(A)317	317	1219	1535
transcript/2717	1	p1	(A)30	30	1502	1531
transcript/2718	1	c	(A)26c(A)30tg(A)30	89	1465	1553
transcript/2719	1	p1	(A)29	29	1501	1529
transcript/2720	1	c	(AT)6(A)34	46	1480	1525
transcript/2725	1	c	(AT)7aattttgcaatgcagaaaacaatgttgataat(A)80g(A)26	153	1377	1529
transcript/2726	1	p3	(GGC)7	21	997	1017	AAGGGTTCGACTTGGAGCTT	60.247	20	TAGGCACCAATGCACACAAT	59.995	20	206	950	1155	AGGAGAAGCAACGAGACGAG	59.745	20	TAGGCACCAATGCACACAAT	59.995	20	231	925	1155	AGGTGCAGATGGAGGAGTTG	60.261	20	TAGGCACCAATGCACACAAT	59.995	20	182	974	1155	GAAAGGAACCGAGGAGAAGC	60.328	20	TAGGCACCAATGCACACAAT	59.995	20	242	914	1155	AGGAGAAGCAACGAGACGAG	59.745	20	TTCGAAGAAGCTCGAGGAAG	59.83	20	280
transcript/2726	2	p1	(A)163	163	1370	1532
transcript/2727	1	c	(A)11cacgagaaaaagaaagagagagaggtggagactgtggagtgttactttctttgggtaacgaaggattaataaattttttggaacatgttcctccaat(A)202t(A)29	340	1189	1528
transcript/2728	1	p3	(TCC)5	15	60	74	CACATGGCTCCATCTACCCT	59.95	20	GAGGTTGGAGCTGAAGATGC	59.957	20	243	37	279	CACATGGCTCCATCTACCCT	59.95	20	AGCTTGAGGTTGGAGCTGAA	60.134	20	248	37	284	CACATGGCTCCATCTACCCT	59.95	20	GGATGAGCTTGAGGTTGGAG	59.803	20	253	37	289	ACCCACATGGCTCCATCTAC	59.81	20	AGCTTGAGGTTGGAGCTGAA	60.134	20	251	34	284	ACCCACATGGCTCCATCTAC	59.81	20	GGAGATGGAAGAGGGAGGAG	60.149	20	133
transcript/2728	2	c	(A)204gc(A)31	237	1294	1530
transcript/2729	1	p3	(GCG)8	24	355	378	TGGGGAATCTCAGCCACTAC	60.073	20	TCTGTAATCTCCGGTCCGTC	60.073	20	115	318	432	GAGGCTCTTTGGTGTTCGTC	59.851	20	TCTGTAATCTCCGGTCCGTC	60.073	20	165	268	432	TGGGGAATCTCAGCCACTAC	60.073	20	CCCAAGCTTCTGTAGACCCA	60.246	20	239	318	556	GGTGAGGCTCTTTGGTGTTC	59.703	20	TCTGTAATCTCCGGTCCGTC	60.073	20	168	265	432	GGTGTTCGTCTTACCGATGG	60.375	20	TCTGTAATCTCCGGTCCGTC	60.073	20	155
transcript/2729	2	p1	(A)29	29	1495	1523
transcript/2730	1	p1	(A)286	286	1243	1528
transcript/2733	1	p2	(GA)8	16	16	31
transcript/2733	2	p1	(A)29	29	1500	1528
transcript/2738	1	p1	(A)29	29	1498	1526
transcript/2739	1	c	(A)38c(A)29	68	1462	1529
transcript/2748	1	c	(A)103g(A)31	135	1385	1519
transcript/2753	1	c	(GA)14gcgtgtgggtttgtttgggtgaagtgatatggttcggatgcttccaatggcagccgccacttcgtctctccaccttccctcttt(CTC)5(CAC)5	142	65	206	ATTGGAACAGAGGGAGAGGG	60.447	20	TGCCATCGCAAGAGAATGTA	60.366	20	271	35	305	GGAACAGAGGGAGAGGGAGA	60.727	20	TGCCATCGCAAGAGAATGTA	60.366	20	268	38	305	ATTGGAACAGAGGGAGAGGG	60.447	20	TGTACCTGTGGGACAACACC	59.283	20	255	35	289	ACAGAGAGACCGCCGAGATA	59.973	20	GGGACAACACCTCGGAAAC	60.356	19	276	5	280	CAGAGGGAGAGGGAGAAGTG	58.971	20	TGCCATCGCAAGAGAATGTA	60.366	20	264
transcript/2753	2	p1	(A)31	31	1493	1523
transcript/2755	1	p1	(A)30	30	1491	1520
transcript/2759	1	c	(A)143c(A)30	174	1353	1526
transcript/2761	1	p2	(AG)11	22	1341	1362	GGATGTGCTCGATTTCGATT	60.043	20	AACCCCAAGGAGGAAAAAGA	59.912	20	182	1214	1395	GGATGTGCTCGATTTCGATT	60.043	20	AAGGCAAGCAATTACCAACG	60.131	20	272	1214	1485	GGTCGTTCGACGATTTCTGT	60.119	20	AACCCCAAGGAGGAAAAAGA	59.912	20	207	1189	1395	GGATGTGCTCGATTTCGATT	60.043	20	GAAAAGAGAAGGCGAAACCC	60.187	20	233	1214	1446	GGATGTGCTCGATTTCGATT	60.043	20	AAAACCCCAAGGAGGAAAAA	59.787	20	184
transcript/2761	2	p1	(A)31	31	1489	1519
transcript/2763	1	c	(A)244g(A)35	280	1250	1529
transcript/2765	1	p1	(A)200	200	1315	1514
transcript/2766	1	p1	(A)139	139	1363	1501
transcript/2767	1	p3	(ACC)7	21	930	950	GTTTACAAGCGAGGAGGCAG	60.015	20	GGCGTTTTAACGGAAGACAA	60.11	20	271	898	1168	GCAGGTTTACAAGCGAGGAG	60.015	20	GGCGTTTTAACGGAAGACAA	60.11	20	275	894	1168	AGCAGGTTTACAAGCGAGGA	60.015	20	GGCGTTTTAACGGAAGACAA	60.11	20	276	893	1168	GTTTACAAGCGAGGAGGCAG	60.015	20	GGAGACAGCCTTTTCCATCA	60.195	20	160	898	1057	GCAGGTTTACAAGCGAGGAG	60.015	20	GGAGACAGCCTTTTCCATCA	60.195	20	164
transcript/2767	2	c	(A)216gg(A)27	245	1244	1488
transcript/2771	1	p1	(A)30	30	1480	1509
transcript/2772	1	c	(A)287gaaag(A)26	318	1203	1520
transcript/2773	1	p3	(CCT)6	18	30	47
transcript/2773	2	p1	(A)442	442	1060	1501
transcript/2774	1	c	(A)389g(A)47tc(A)30	469	1063	1531
transcript/2775	1	p3	(TTC)7	21	198	218	CCCTTCACTTCTCCCATTCA	60.042	20	CCCCGGAGTCTCCTATAAGC	60.053	20	279	37	315	CAACACAGACGAGCCACCTA	59.897	20	CCCCGGAGTCTCCTATAAGC	60.053	20	261	55	315	ACACAGACGAGCCACCTACC	60.182	20	CCCCGGAGTCTCCTATAAGC	60.053	20	259	57	315	AGGCATAGATACGCGTGAGG	60.257	20	CCCCGGAGTCTCCTATAAGC	60.053	20	141	175	315	AAGGAACAAACGCAGAAACG	60.284	20	CCCCGGAGTCTCCTATAAGC	60.053	20	168
transcript/2775	2	p1	(A)341	341	1176	1516
transcript/2778	1	p1	(A)61	61	1439	1499
transcript/2780	1	c	(TC)7tatttttctctctatttttctctctctggacagagtatac(AT)6aatttcg(A)130	203	1305	1507
transcript/2782	1	c	(A)193c(A)28	222	1280	1501
transcript/2787	1	p1	(A)508	508	1016	1523
transcript/2788	1	c	(A)48c(A)31	80	1436	1515
transcript/2793	1	p2	(GA)10	20	2	21
transcript/2793	2	c	(A)17t(A)10t(A)15caaaaaaaacaaaaaaaat(A)30caaaaaaaac(A)47gaaaaaaac(A)11c(A)18g(A)33g(A)25c(A)27gaaag(A)30	312	1194	1505
transcript/2795	1	p1	(A)30	30	1477	1506
transcript/2801	1	c	(A)83t(A)29	113	1351	1463
transcript/2803	1	p3	(GCA)5	15	1193	1207	GTAACTGCTGCTGATGCCAA	60.019	20	GCTGAACGGTACGGTCATTT	60	20	239	1087	1325	GCCAAAAAGGTTCGCAATTA	60.075	20	GCTGAACGGTACGGTCATTT	60	20	224	1102	1325	GTAACTGCTGCTGATGCCAA	60.019	20	ACTTCCCAAAACAACAAGCG	60.147	20	272	1087	1358	CGATCAAGGATGGAAAGGAA	60.006	20	CCGCACACAAACGTCATAAG	60.172	20	210	1037	1246	CGATCAAGGATGGAAAGGAA	60.006	20	AGAACCCGAACCACAATCAC	59.827	20	234
transcript/2803	2	p1	(A)32	32	1457	1488
transcript/2804	1	p1	(A)10	10	840	849	GTTCGCAATTGAAAGCAACA	59.856	20	AACACGAGAATGCTGGCAC	59.853	19	119	773	891	TGTTCGCAATTGAAAGCAAC	59.856	20	AACACGAGAATGCTGGCAC	59.853	19	120	772	891	GTTCGCAATTGAAAGCAACA	59.856	20	AAACACGAGAATGCTGGCAC	61.248	20	120	773	892	TGTTCGCAATTGAAAGCAAC	59.856	20	AAACACGAGAATGCTGGCAC	61.248	20	121	772	892	ATGAGTTTGGTCTCCCACCA	60.363	20	AACACGAGAATGCTGGCAC	59.853	19	154
transcript/2804	2	p1	(A)499	499	1031	1529
transcript/2806	1	p1	(A)27	27	1484	1510
transcript/2807	1	p1	(A)30	30	1481	1510
transcript/2811	1	p1	(A)29	29	1482	1510
transcript/2815	1	c	(A)418t(A)61	480	1032	1511
transcript/2816	1	p1	(A)30	30	1481	1510
transcript/2828	1	p1	(A)101	101	1413	1513
transcript/2831	1	p3	(CTC)7	21	88	108	GAACTCCCCTCCCTTCTCAC	60.05	20	CGCACCATTCATAACCTCCT	59.955	20	241	12	252	GAACTCCCCTCCCTTCTCAC	60.05	20	AGGTGATGCCCTTAGAAGCA	59.836	20	136	12	147	GAACTCCCCTCCCTTCTCAC	60.05	20	ACCGCACCATTCATAACCTC	59.82	20	243	12	254	GAACTCCCCTCCCTTCTCAC	60.05	20	TTCTGAAGGAGAGCGAGGAA	60.21	20	218	12	229	CCCCTCCCTTCTCACTTTCT	59.671	20	GGCCTCGTGTGAAGAAGAAG	59.989	20	170
transcript/2831	2	p3	(CGG)5	15	258	272	CTCCTCCTCGCTCCTCCTAT	59.935	20	ATCACACCGGTTAGTGCTCC	59.997	20	201	99	299	TTCTCCTCCTCCTCCTCCTC	59.883	20	ATCACACCGGTTAGTGCTCC	59.997	20	215	85	299	TCTTCTCCTCCTCCTCCTCC	59.883	20	ATCACACCGGTTAGTGCTCC	59.997	20	217	83	299	AGGAGGTTATGAATGGTGCG	59.955	20	CGAAGTAAGCAAACATGGCA	59.872	20	237	233	469	AGGAGGTTATGAATGGTGCG	59.955	20	GTCTTGCTAGGGACTGACCG	59.867	20	141
transcript/2831	3	c	(A)202gaaaaaaaag(A)41c(A)15caatc(A)31	305	1205	1509
transcript/2834	1	p1	(A)480	480	1018	1497
transcript/2837	1	p1	(A)102	102	1423	1524
transcript/2838	1	c	(CTC)5(CGA)7ccactatggaataggggatccaag(T)16catctacctcgtcgtgttgaaaactaattttgccgaataaaactacagaaagatctaatttttttgttccac(A)86	234	1268	1501
transcript/2841	1	p1	(C)10	10	52	61	CCTTCTTCCCTCCACACGTT	61.442	20	ATTCGTTTATCCGAGCAAGC	59.324	20	101	29	129	CCTTCTTCCCTCCACACGTT	61.442	20	GGATCTCTGAAGCCATTCGT	59.243	20	115	29	143	CCTTCTTCCCTCCACACGTT	61.442	20	AAGCCATTCGTTTATCCGAG	59.182	20	106	29	134	CACCCTTCTTCCCTCCACAC	61.872	20	CCTAGTGTGCCTGAGACGTG	59.487	20	271	26	296	CCTTCTTCCCTCCACACGTT	61.442	20	CCATTCGTTTATCCGAGCAA	60.961	20	103
transcript/2841	2	p1	(A)30	30	1485	1514
transcript/2845	1	p1	(A)14	14	1180	1193	TTTTCAACGGGGATCAAATC	59.739	20	GAAAAACGTATCGCCGGTTA	59.964	20	191	1060	1250	CTGCAAACGTTTCCGTTTCT	60.284	20	GAAAAACGTATCGCCGGTTA	59.964	20	172	1079	1250	TTGTTGCTGCTTCCGTATCA	60.401	20	GAAAAACGTATCGCCGGTTA	59.964	20	221	1030	1250	CTGCAAACGTTTCCGTTTCT	60.284	20	GAATGAAAGCCGGATCTGAA	60.155	20	256	1079	1334	TCTGCTTCCAACAAAGGTGA	59.415	20	GAAAAACGTATCGCCGGTTA	59.964	20	128
transcript/2845	2	c	(A)123c(A)26	150	1344	1493
transcript/2846	1	p1	(A)29	29	1480	1508
transcript/2850	1	p1	(A)203	203	1293	1495
transcript/2852	1	p2	(CT)7	14	10	23
transcript/2852	2	c	(A)177c(A)12g(A)27	218	1277	1494
transcript/2859	1	p2	(CT)6	12	1252	1263	GGGAATGGGAGCTTAGGTGT	60.328	20	CCGTCAAACCTGTCCTTTTC	59.569	20	267	1166	1432	ACCGTACGATTTGCTCCAAC	60	20	GGAAGGAGTAGCTCCACAGC	59.043	20	270	1073	1342	CTCCAACAGCCACTTGGAAT	60.111	20	GGAAGGAGTAGCTCCACAGC	59.043	20	257	1086	1342	ACCGTACGATTTGCTCCAAC	60	20	GGGAAGGAGTAGCTCCACAG	58.891	20	271	1073	1343	AACAGCCACTTGGAATCGAG	60.255	20	GGAAGGAGTAGCTCCACAGC	59.043	20	253
transcript/2859	2	p1	(A)30	30	1473	1502
transcript/2865	1	p1	(A)32	32	1473	1504
transcript/2869	1	c	(A)80t(A)28	109	1401	1509
transcript/2870	1	p1	(A)166	166	1279	1444
transcript/2871	1	p2	(AC)11	22	1220	1241	ATGTGTTCATCAAGGTGGCA	59.967	20	TAATGGGAATGGTCCTGTCG	60.713	20	132	1137	1268	TCACATATCAGGGACGCAAA	60.073	20	TAATGGGAATGGTCCTGTCG	60.713	20	266	1003	1268	TGTTCATCAAGGTGGCAAAA	60.088	20	TAATGGGAATGGTCCTGTCG	60.713	20	129	1140	1268	TGTTCCAAGCAGTAGAGGCA	59.591	20	TAATGGGAATGGTCCTGTCG	60.713	20	207	1062	1268	AAGAGGTTTCCCATCCAAGC	60.443	20	TAATGGGAATGGTCCTGTCG	60.713	20	181
transcript/2871	2	p1	(A)29	29	1472	1500
transcript/2872	1	c	(A)26c(A)79c(A)30	137	1338	1474
transcript/2877	1	p1	(A)128	128	1326	1453
transcript/2882	1	p2	(CT)7	14	37	50	TCTCTCTTCCTCTCCCTCCC	59.883	20	GCGTAGAACTTGACGAAGGC	60.022	20	238	13	250	TCTCTCTTCCTCTCCCTCCC	59.883	20	GCTTCTCGAAGGTCTCCTCC	60.477	20	198	13	210	TCTCTCTTCCTCTCCCTCCC	59.883	20	AGGGAGCGTAGAACTTGACG	59.496	20	243	13	255	TCTCTCTTCCTCTCCCTCCC	59.883	20	ACCAGGGAGCGTAGAACTTG	59.353	20	246	13	258	TCTCTCTTCCTCTCCCTCCC	59.883	20	CACCAGGGAGCGTAGAACTT	59.353	20	247
transcript/2882	2	p1	(A)30	30	1469	1498
transcript/2883	1	c	(A)58gt(A)27	87	1413	1499
transcript/2885	1	p3	(GAG)5	15	624	638	AACGTGGAGGTTAGAAGGGG	60.353	20	TAGTTGGCGCAAACCCTAAC	60.131	20	220	599	818	GGCTAACGAGCTTCACAAGG	60.015	20	CGTCTCCTCCGACACCATAC	60.533	20	220	505	724	GTGGAACGAAGAACGTGGAG	60.69	20	CACCAAACACGTCACACCTC	60.047	20	273	588	860	GTGGAACGAAGAACGTGGAG	60.69	20	TAGTTGGCGCAAACCCTAAC	60.131	20	231	588	818	GGCTAACGAGCTTCACAAGG	60.015	20	CCATACTCTCGTTCTCCCCC	60.842	20	206
transcript/2885	2	p1	(T)12	12	1019	1030	GAGGTGTGACGTGTTTGGTG	60.047	20	ACAGGAGCGCAATTTTTGTT	59.752	20	261	841	1101	GAGGTGTGACGTGTTTGGTG	60.047	20	GACAGGAGCGCAATTTTTGT	60.257	20	262	841	1102	GTGCCGTAGATCTCGCTCTC	60.127	20	ACAGGAGCGCAATTTTTGTT	59.752	20	217	885	1101	GTGCCGTAGATCTCGCTCTC	60.127	20	GACAGGAGCGCAATTTTTGT	60.257	20	218	885	1102	GTGCCGTAGATCTCGCTCTC	60.127	20	CCAGAAACACGGAGCAAAGT	60.291	20	254
transcript/2885	3	p1	(A)301	301	1199	1499
transcript/2888	1	c	(A)22g(A)26	49	1467	1515
transcript/2890	1	p1	(A)31	31	1471	1501
transcript/2891	1	p1	(A)31	31	1466	1496
transcript/2892	1	p1	(A)28	28	1475	1502
transcript/2895	1	p1	(A)458	458	1084	1541
transcript/2896	1	p1	(A)136	136	1343	1478
transcript/2900	1	p1	(A)27	27	1473	1499
transcript/2903	1	p1	(A)10	10	70	79	TCGCAGATCAAAAGAGGGTT	59.813	20	CCCAATAATGCAGTTCGTCA	59.542	20	131	17	147	TCGCAGATCAAAAGAGGGTT	59.813	20	TTTGAGGATTTCCTTTGGGA	59.476	20	217	17	233	CGCAGATCAAAAGAGGGTTT	59.312	20	CCCAATAATGCAGTTCGTCA	59.542	20	130	18	147	AATCGCAGATCAAAAGAGGG	59.269	20	CCCAATAATGCAGTTCGTCA	59.542	20	133	15	147	CGCAGATCAAAAGAGGGTTT	59.312	20	TTTGAGGATTTCCTTTGGGA	59.476	20	216
transcript/2903	2	p1	(A)29	29	1466	1494
transcript/2908	1	p1	(A)391	391	1104	1494
transcript/2911	1	c	(A)184caaac(A)133g(A)13c(A)133g(A)44	515	982	1496
transcript/2912	1	p1	(A)10	10	78	87	GGAGGGTTTTAGCAAAAGGTC	59.123	21	CAAAGGTGTAGACGGTTGGG	60.401	20	268	13	280	GGGTTTTAGCAAAAGGTCACA	59.121	21	CAAAGGTGTAGACGGTTGGG	60.401	20	265	16	280	GGAGGGTTTTAGCAAAAGGTC	59.123	21	CATTGGGCCTGTAGACATCA	59.522	20	187	13	199	GGGTTTTAGCAAAAGGTCACA	59.121	21	CATTGGGCCTGTAGACATCA	59.522	20	184	16	199	GGAGGGTTTTAGCAAAAGGTC	59.123	21	TTGGGAAAATGTGAGTGCCT	60.495	20	214
transcript/2912	2	p1	(A)10	10	342	351	TGATGGCAAACAAACTGAGG	59.691	20	CACACTCGCTCTGGTCAAAA	60.025	20	197	312	508	CCTGATGGCAAACAAACTGA	59.691	20	CACACTCGCTCTGGTCAAAA	60.025	20	199	310	508	TGATGGCAAACAAACTGAGG	59.691	20	TCAACACACTCGCTCTGGTC	60.03	20	201	312	512	CCTGATGGCAAACAAACTGA	59.691	20	TCAACACACTCGCTCTGGTC	60.03	20	203	310	512	TGATGGCAAACAAACTGAGG	59.691	20	CTTCTGTCGCAAATTCACCA	59.84	20	167
transcript/2912	3	p1	(A)30	30	1437	1466
transcript/2914	1	p3	(ACC)6	18	485	502	ACTGGAACTCCACCCTCAAA	59.549	20	GTTGGAGGAGGAGGAAGGAG	60.186	20	119	448	566	CCGTCAAGAACCACTGGAAC	60.545	20	GTTGGAGGAGGAGGAAGGAG	60.186	20	131	436	566	AGAACCACTGGAACTCCACC	59	20	GTTGGAGGAGGAGGAAGGAG	60.186	20	125	442	566	GTGGTGCAACCAACTGTCC	59.996	19	GTTGGAGGAGGAGGAAGGAG	60.186	20	271	296	566	GGTGGTGCAACCAACTGTC	59.996	19	GTTGGAGGAGGAGGAAGGAG	60.186	20	272
transcript/2914	2	c	(T)11gttttttgttttttcgctttcgttccgtgaaagtttagccaaattcg(A)17t(A)21g(A)63g(A)13c(A)29g(A)36caaat(A)79g(A)14t(A)28	370	1121	1490
transcript/2918	1	p1	(A)24	24	1483	1506
transcript/2925	1	p1	(A)44	44	1467	1510
transcript/2926	1	p1	(A)89	89	1387	1475
transcript/2932	1	p1	(A)502	502	972	1473
transcript/2938	1	c	(A)436c(A)29	466	1044	1509
transcript/2939	1	p1	(A)143	143	1324	1466
transcript/2943	1	p3	(CCT)6	18	405	422	CGCCTTACTACCACCACACA	59.634	20	CACGTCGTTCCTTATCGTCA	59.716	20	194	279	472	CTCCGCCTTACTACCACCAC	59.615	20	CACGTCGTTCCTTATCGTCA	59.716	20	197	276	472	CACACAGGTTACTACCCGCC	60.431	20	CACGTCGTTCCTTATCGTCA	59.716	20	180	293	472	CCACACAGGTTACTACCCGC	60.431	20	CACGTCGTTCCTTATCGTCA	59.716	20	181	292	472	CCGCCTTACTACCACCACAC	60.431	20	CACGTCGTTCCTTATCGTCA	59.716	20	195
transcript/2943	2	p1	(A)27	27	1466	1492
transcript/2947	1	c	(A)317t(A)22	340	1141	1480
transcript/2949	1	c	(A)86taataaaaaataaag(A)216g(A)31	349	1146	1494
transcript/2953	1	c	(A)83g(A)29	113	1384	1496
transcript/2960	1	c	(AT)8tttgtttaaag(A)325	352	1131	1482
transcript/2963	1	p3	(AGA)5	15	439	453	ATCGTGGGCTGTTTGATTTC	59.939	20	TCTCCTTCTTTCTCCCCTCC	59.749	20	280	234	513	ATCGTGGGCTGTTTGATTTC	59.939	20	TTCTTTCTCCCCTCCGTGTA	59.665	20	275	234	508	GATCGTGGGCTGTTTGATTT	59.939	20	TTCTTTCTCCCCTCCGTGTA	59.665	20	276	233	508	GAGGAGGACAAGTGTGGAGG	59.682	20	GCATCTCCTTCTTTCTCCCC	60.154	20	251	266	516	AGGAGGAGGACAAGTGTGGA	59.682	20	GCATCTCCTTCTTTCTCCCC	60.154	20	253
transcript/2963	2	p1	(A)341	341	1142	1482
transcript/2964	1	p1	(A)36	36	1454	1489
transcript/2966	1	c	(A)321cc(A)29	352	1130	1481
transcript/2971	1	p1	(A)29	29	1460	1488
transcript/2973	1	c	(A)132gaaaaaaaac(A)29	171	1317	1487
transcript/2974	1	p2	(CT)16	32	60	91	TCCCTTACCTCCCCATCTCT	59.89	20	GGTCTCTCTCTTCTCGTGCG	60.284	20	152	36	187	CTCCCTTACCTCCCCATCTC	59.89	20	GGTCTCTCTCTTCTCGTGCG	60.284	20	153	35	187	TCCCTTACCTCCCCATCTCT	59.89	20	GGAATCGAGAGTGGAATTGG	59.483	20	266	36	301	CTCCCTTACCTCCCCATCTC	59.89	20	GGAATCGAGAGTGGAATTGG	59.483	20	267	35	301	TCCCTTACCTCCCCATCTCT	59.89	20	TCTCTCTCTTCTCGTGCGTG	59.441	20	150
transcript/2974	2	p1	(G)13	13	364	376	CCCGCAGTCTCTTTATTCCA	60.206	20	CTTGGACCTTCAGGTGCTTC	59.844	20	209	265	473	CCCGCAGTCTCTTTATTCCA	60.206	20	GCTGCACTTCCAAAGAATCC	59.82	20	248	265	512	CCCGCAGTCTCTTTATTCCA	60.206	20	TCCATCGGTACTTCCTGCTC	60.218	20	170	265	434	CCCGCAGTCTCTTTATTCCA	60.206	20	ACACAGCCTTGGACCTTCAG	60.298	20	216	265	480	CCCGCAGTCTCTTTATTCCA	60.206	20	TTCCATCGGTACTTCCTGCT	59.694	20	171
transcript/2974	3	c	(A)198c(A)30	229	1269	1497
transcript/2975	1	c	(A)133gg(A)28	163	1321	1483
transcript/2976	1	p1	(A)28	28	1453	1480
transcript/2979	1	p1	(A)359	359	1113	1471
transcript/2981	1	p1	(A)30	30	1455	1484
transcript/2983	1	p3	(GAA)8	24	194	217	AGGCAAAGAAAGGCAAGTGA	59.993	20	TCGATCCCCTCATCATCTTC	59.971	20	235	35	269	GAGGCAAAGAAAGGCAAGTG	59.993	20	TCGATCCCCTCATCATCTTC	59.971	20	236	34	269	AATCGACTGACATCCCATCC	59.744	20	TCGATCCCCTCATCATCTTC	59.971	20	128	142	269	AGGCAAAGAAAGGCAAGTGA	59.993	20	CATCATCTTCGATCCCCAAC	60.281	20	225	35	259	GAGGCAAAGAAAGGCAAGTG	59.993	20	CATCATCTTCGATCCCCAAC	60.281	20	226
transcript/2983	2	p1	(A)28	28	1450	1477
transcript/2984	1	p1	(A)29	29	1459	1487
transcript/2993	1	p1	(A)145	145	1333	1477
transcript/2994	1	p3	(AGA)12	36	58	93	TTTTGGTTTTTGGTTCCTCG	59.947	20	TGTTGACGTACCCCTTGTGA	60.001	20	235	23	257	GTTCCTCGGGAGGAGAAGAG	60.328	20	TGTTGACGTACCCCTTGTGA	60.001	20	223	35	257	TTTTGGTTTTTGGTTCCTCG	59.947	20	CTCCGCTTATGTATGGCTCC	59.691	20	187	23	209	TTTTGGTTTTTGGTTCCTCG	59.947	20	CCTGTAGCCATCTCCACCTC	59.679	20	107	23	129	TTTTGGTTTTTGGTTCCTCG	59.947	20	CTGGACCTGTAGCCATCTCC	59.679	20	112
transcript/2994	2	c	(A)378g(A)11t(A)48	439	1066	1504
transcript/2995	1	p1	(A)27	27	1457	1483
transcript/2998	1	p1	(A)30	30	1458	1487
transcript/3001	1	p1	(A)418	418	1053	1470
transcript/3002	1	p3	(CTC)5	15	30	44	ATCCCCAAAAGCTCCCTCT	60.022	19	TGTTTTTGTTGGGGATCCAT	60.029	20	248	3	250	ATCCCCAAAAGCTCCCTCT	60.022	19	TAGAGTTGGTGGGAGTTGGG	59.959	20	106	3	108	ATCCCCAAAAGCTCCCTCT	60.022	19	GGAATGTGTTTTTGTTGGGG	60.066	20	254	3	256	ATCCCCAAAAGCTCCCTCT	60.022	19	TTCTCGGGTAGAGTTGGTGG	60.103	20	114	3	116	ATCCCCAAAAGCTCCCTCT	60.022	19	TGGGGATCCATCAAAAGAAG	59.864	20	239
transcript/3002	2	p1	(A)215	215	1276	1490
transcript/3003	1	p1	(A)25	25	1461	1485
transcript/3005	1	p3	(TCC)6	18	77	94	TTTGGTTCGAAGTGGGTCTC	60.088	20	TTTCCATTCTCCAGCATTCC	60.014	20	126	35	160	TTTGGTTCGAAGTGGGTCTC	60.088	20	AGCACCGTTTTGTTCAGCTT	59.92	20	171	35	205	TTTGGTTCGAAGTGGGTCTC	60.088	20	CAGAAGCACCGTTTTGTTCA	59.881	20	175	35	209	TTTGGTTCGAAGTGGGTCTC	60.088	20	CGAAGTTTCCATTCTCCAGC	59.813	20	131	35	165	TTGGTTCGAAGTGGGTCTCT	59.697	20	TTTCCATTCTCCAGCATTCC	60.014	20	125
transcript/3005	2	c	(A)13gagtatggtttttggatttgatg(A)117	153	1326	1478
transcript/3007	1	c	(A)11caaaaaaag(A)11	31	1291	1321	ATGTAACGGGGCTCAAACTG	59.993	20	TTTCTTCGTTCGCTCTGTTTC	59.623	21	217	1130	1346	AGTGCGAATGCTGACATGAG	60.016	20	TTTCTTCGTTCGCTCTGTTTC	59.623	21	104	1243	1346	GAGGGATGCTGGAGGTATCA	60.034	20	TTTCTTCGTTCGCTCTGTTTC	59.623	21	126	1221	1346	GAAGATGTAACGGGGCTCAA	60.074	20	TTTCTTCGTTCGCTCTGTTTC	59.623	21	221	1126	1346	AGATGGTAGGGGAGCGTTCT	60.096	20	TTTCTTCGTTCGCTCTGTTTC	59.623	21	168
transcript/3007	2	p1	(A)26	26	1460	1485
transcript/3013	1	c	(GA)10gcgagggaaaccgaa(GAG)11	68	113	180	GTCTACCGTACCTCCCGCTT	60.517	20	GAGGAGAGGAGGGCTGAGAT	59.913	20	209	66	274	CATGTCTACCGTACCTCCCG	60.388	20	GAGGGAGTGAGGAGAGGAGG	60.336	20	220	63	282	CATGTCTACCGTACCTCCCG	60.388	20	TGAGGGAGTGAGGAGAGGAG	59.503	20	221	63	283	CATGTCTACCGTACCTCCCG	60.388	20	TCTGAAGCAGAAGCAACAGC	59.47	20	247	63	309	CATGTCTACCGTACCTCCCG	60.388	20	ATGGTTCTCTGCTTTCCTCG	59.43	20	141
transcript/3013	2	p1	(A)104	104	1372	1475
transcript/3016	1	p1	(A)10	10	1156	1165	CTCATGCTTTGCTGTTGGAA	59.988	20	CCAAGAAGGCCTAAAAAGGG	60.062	20	165	1034	1198	TCTGCATGATAAGCAGTGGC	59.979	20	CCAAGAAGGCCTAAAAAGGG	60.062	20	137	1062	1198	GGAGAGGGAGCATCACCATA	60.034	20	CCAAGAAGGCCTAAAAAGGG	60.062	20	251	948	1198	CTCATGCTTTGCTGTTGGAA	59.988	20	GGTGGCAGGACAGAGTTAGC	59.874	20	251	1034	1284	TCTGCATGATAAGCAGTGGC	59.979	20	GGTGGCAGGACAGAGTTAGC	59.874	20	223
transcript/3016	2	p1	(A)149	149	1321	1469
transcript/3018	1	p1	(A)30	30	1447	1476
transcript/3027	1	p1	(A)28	28	1459	1486
transcript/3028	1	p3	(GAG)6	18	1177	1194	TGCATCCTGGAAAGGTCTCT	59.803	20	CAATCCAGCCCTCACCTTTA	60.066	20	239	1052	1290	CTGCATCCTGGAAAGGTCTC	59.803	20	CAATCCAGCCCTCACCTTTA	60.066	20	240	1051	1290	TCTGCATCCTGGAAAGGTCT	59.803	20	CAATCCAGCCCTCACCTTTA	60.066	20	241	1050	1290	AGCCGTGGTTGAGACTTGAC	60.307	20	CAATCCAGCCCTCACCTTTA	60.066	20	194	1097	1290	TGCATCCTGGAAAGGTCTCT	59.803	20	CCATTCTACCCCTCCACAAA	59.784	20	214
transcript/3028	2	p1	(A)29	29	1453	1481
transcript/3030	1	p1	(A)29	29	1451	1479
transcript/3036	1	p1	(A)43	43	1446	1488
transcript/3037	1	p1	(A)28	28	1447	1474
transcript/3040	1	p2	(AT)8	16	1292	1307	GGGGAAGGATACGATGACAG	59.361	20	GATGGATAATGGCTGGTGCT	59.923	20	278	1058	1335	TCCAAAGACTTCCCTTTTCG	59.284	20	GATGGATAATGGCTGGTGCT	59.923	20	207	1129	1335	TGGAATCCAAAGACTTCCCTT	59.926	21	GATGGATAATGGCTGGTGCT	59.923	20	212	1124	1335	CCAAAGACTTCCCTTTTCGAC	60.096	21	GATGGATAATGGCTGGTGCT	59.923	20	206	1130	1335	GGGGAAGGATACGATGACAGT	60.205	21	GATGGATAATGGCTGGTGCT	59.923	20	278
transcript/3040	2	p1	(A)34	34	1445	1478
transcript/3042	1	c	(A)429c(A)27	457	1003	1459
transcript/3046	1	c	(A)126g(A)271t(A)29	428	1049	1476
transcript/3049	1	p1	(A)30	30	1449	1478
transcript/3051	1	c	(G)12agggggggagggagggggggggaggggggggcgggagggggggagggggcgggggggggagggggggga(G)12	93	6	98
transcript/3051	2	p2	(GA)12	24	1121	1144	AGAGCTTTAGCTGGAAGGGG	59.976	20	CGCATCCTCGATTTCTTCTC	59.917	20	263	957	1219	AGAGCTTTAGCTGGAAGGGG	59.976	20	TCGCATCCTCGATTTCTTCT	59.917	20	264	957	1220	GCAGCCAAAGATTGGAAGAG	59.955	20	CGCATCCTCGATTTCTTCTC	59.917	20	242	978	1219	GCAGCCAAAGATTGGAAGAG	59.955	20	TCGCATCCTCGATTTCTTCT	59.917	20	243	978	1220	CTCGATTGAGAGCTGGTTCC	59.95	20	CGCATCCTCGATTTCTTCTC	59.917	20	173
transcript/3051	3	p1	(A)30	30	1449	1478
transcript/3052	1	p3	(ACG)5	15	233	247	CCACCACTACCACTGCTCCT	60.174	20	TGAACTCGTACATGCGGAAG	59.864	20	194	128	321	CCACCACTACCACTGCTCCT	60.174	20	CTTGAACTCGTACATGCGGA	59.864	20	196	128	323	CCACCACTACCACTGCTCCT	60.174	20	TCTTGAACTCGTACATGCGG	59.864	20	197	128	324	TCCATCGCTACATCCTCCTC	60.181	20	TGAACTCGTACATGCGGAAG	59.864	20	147	175	321	TCCATCGCTACATCCTCCTC	60.181	20	CTTGAACTCGTACATGCGGA	59.864	20	149
transcript/3052	2	p1	(A)174	174	1273	1446
transcript/3055	1	p1	(A)29	29	1449	1477
transcript/3057	1	p1	(A)245	245	1220	1464
transcript/3063	1	p1	(G)14	14	283	296	CCCGCAGTCTCTTTATTCCA	60.206	20	CTTGGACCTTCAGGTGCTTC	59.844	20	210	184	393	CCCGCAGTCTCTTTATTCCA	60.206	20	GCTGCACTTCCAAAGAATCC	59.82	20	249	184	432	CCCGCAGTCTCTTTATTCCA	60.206	20	TCCATCGGTACTTCCTGCTC	60.218	20	171	184	354	CCCGCAGTCTCTTTATTCCA	60.206	20	ACACAGCCTTGGACCTTCAG	60.298	20	217	184	400	CCCGCAGTCTCTTTATTCCA	60.206	20	TTCCATCGGTACTTCCTGCT	59.694	20	172
transcript/3063	2	p1	(A)354	354	1153	1506
transcript/3064	1	p1	(A)252	252	1209	1460
transcript/3066	1	p3	(AGC)6	18	31	48	CCCCACCAACAGAAGAAGAA	60.081	20	CTGCTCTGACCAAGGAAAGG	59.982	20	168	8	175	CCCCACCAACAGAAGAAGAA	60.081	20	CCTGCTCTGACCAAGGAAAG	59.982	20	169	8	176	CCCCACCAACAGAAGAAGAA	60.081	20	ATTGCGGAGGGGGTTAATAG	60.164	20	193	8	200	CCCCACCAACAGAAGAAGAA	60.081	20	GATCTTGGTGCTTGAAGGGA	60.195	20	217	8	224	CCCCACCAACAGAAGAAGAA	60.081	20	GTCGGGACCATACCACATCT	59.661	20	253
transcript/3066	2	c	(A)397c(A)30	428	1057	1484
transcript/3067	1	p3	(TTC)5	15	954	968	GTGCGAACTTCAGGGTTGAT	60.119	20	CCATACAAACCACGCACAAG	60.027	20	271	728	998	TGGGGATGGATGATGGTAAT	59.831	20	CCATACAAACCACGCACAAG	60.027	20	131	868	998	ATGGGGATGGATGATGGTAA	59.831	20	CCATACAAACCACGCACAAG	60.027	20	132	867	998	GATGCCCAGTCCAAGAAAGA	60.195	20	CCATACAAACCACGCACAAG	60.027	20	254	745	998	CGAGGTTATATGGGGATGGA	59.599	20	CCATACAAACCACGCACAAG	60.027	20	141
transcript/3067	2	p1	(A)174	174	1303	1476
transcript/3068	1	p1	(A)29	29	1446	1474
transcript/3069	1	p1	(A)30	30	1446	1475
transcript/3070	1	p1	(A)341	341	1135	1475
transcript/3075	1	c	(TC)6tatatatacataa(AG)20	65	1116	1180	CAGTTGACACCTTCGCAAAA	59.881	20	TGATCGTTCCACCAATCTCA	60.048	20	279	1079	1357	AGATCCAAATTTCACAGCCG	60.074	20	CAAAATTGAGCAGCACGAGA	60.134	20	260	1027	1286	CAGTTGACACCTTCGCAAAA	59.881	20	CAAAATTGAGCAGCACGAGA	60.134	20	208	1079	1286	AGATCCAAATTTCACAGCCG	60.074	20	GAGATTTTCTCCAACGTCGC	59.82	20	244	1027	1270	CAGTTGACACCTTCGCAAAA	59.881	20	GAGATTTTCTCCAACGTCGC	59.82	20	192
transcript/3075	2	p1	(A)30	30	1447	1476
transcript/3076	1	p1	(A)30	30	1445	1474
transcript/3077	1	c	(A)410c(A)30	441	1025	1465
transcript/3083	1	p1	(A)30	30	1444	1473
transcript/3084	1	c	(AG)8(GA)6	28	28	55	GCTAACGCCGCTTCTAATCA	60.497	20	GGGAGAAGAGAGGTGGGAAC	60.05	20	110	4	113	GCTAACGCCGCTTCTAATCA	60.497	20	AAGAAGACTCGCCTGACTCG	59.745	20	221	4	224	GCTAACGCCGCTTCTAATCA	60.497	20	ATCCACGGGATTCTTCATCA	60.281	20	263	4	266	GCTAACGCCGCTTCTAATCA	60.497	20	CATCCACGGGATTCTTCATC	60.281	20	264	4	267	GCTAACGCCGCTTCTAATCA	60.497	20	GGAGAAGAAGACTCGCCTGA	59.679	20	225
transcript/3084	2	c	(T)10caactcgttgtatataacctcttttccaatattcacgccagacgatcatttatgttattgttg(A)382g(A)27	483	986	1468
transcript/3090	1	p1	(A)86	86	1393	1478
transcript/3091	1	p3	(CAC)5	15	697	711	ACACCAGCATCGATTCTTCC	60.081	20	GGAGGAGCTTGGGAATTAGG	60.032	20	202	536	737	CATCGATTCTTCCTGCAACA	59.799	20	GGAGGAGCTTGGGAATTAGG	60.032	20	195	543	737	ACCAGCATCGATTCTTCCTG	60.218	20	GGAGGAGCTTGGGAATTAGG	60.032	20	200	538	737	CACCAGCATCGATTCTTCCT	60.218	20	GGAGGAGCTTGGGAATTAGG	60.032	20	201	537	737	ACACCAGCATCGATTCTTCC	60.081	20	GAGGAGCTTGGGAATTAGGC	60.173	20	201
transcript/3091	2	p1	(A)107	107	1345	1451
transcript/3096	1	p2	(AG)8	16	60	75	GGAGGAGAGAAAACAACCCC	59.912	20	TGATCCCTGGACGAAGGTAG	60.065	20	249	22	270	GGAGGAGAGAAAACAACCCC	59.912	20	TCCATGGACCTTTCTTCACC	59.903	20	105	22	126	GGAGGAGAGAAAACAACCCC	59.912	20	TCCCTGGACGAAGGTAGTTG	60.103	20	246	22	267	GGAGGAGAGAAAACAACCCC	59.912	20	GTTGCCTCTCTTGATCCCTG	59.803	20	260	22	281	GGAGGAGAGAAAACAACCCC	59.912	20	ATTAGTGGGAACTGCCCTCC	60.328	20	182
transcript/3096	2	p6	(CACGAG)5	30	838	867	CTCAGGTCGAGTCGGCTATC	59.973	20	TCGAAGAGCAACCTCTCGAT	60.096	20	205	721	925	CTCAGGTCGAGTCGGCTATC	59.973	20	ACCACCTCCAGAACAGTTGC	60.159	20	242	721	962	CTCAGGTCGAGTCGGCTATC	59.973	20	TCCTCGAAGAGCAACCTCTC	59.679	20	208	721	928	CTCAGGTCGAGTCGGCTATC	59.973	20	TCTCCTCGAAGAGCAACCTC	59.679	20	210	721	930	CTCAGGTCGAGTCGGCTATC	59.973	20	GAGTTCACCTCCACCACCTC	59.534	20	254
transcript/3096	3	p1	(A)294	294	1193	1486
transcript/3097	1	c	(A)59caaaaaaacaaaaaaaagaaag(A)59c(A)352	493	982	1474
transcript/3099	1	p1	(A)29	29	1447	1475
transcript/3102	1	c	(TTC)5acgtcctctctcgatcgttacccttatttcagtgcaagtgctctt(CTC)8	84	31	114	GAGGGGCATCCCACTTATTT	60.152	20	CCCATCTCCTTTGTCTCCAA	60.042	20	226	5	230	GAGGGGCATCCCACTTATTT	60.152	20	TCCACTTTTGTGGGAAGAGG	60.081	20	202	5	206	AGAGGGGCATCCCACTTATT	59.789	20	CCCATCTCCTTTGTCTCCAA	60.042	20	227	4	230	AGAGGGGCATCCCACTTATT	59.789	20	TCCACTTTTGTGGGAAGAGG	60.081	20	203	4	206	GAGAGGGGCATCCCACTTAT	60.293	20	CCCATCTCCTTTGTCTCCAA	60.042	20	228
transcript/3102	2	p1	(A)31	31	1441	1471
transcript/3105	1	c	(A)11g(A)30	42	1443	1484
transcript/3107	1	p1	(A)310	310	1160	1469
transcript/3108	1	p1	(A)10	10	193	202	CATTGCATTACTTCCCCGAC	60.331	20	CGTCTTCTGTCGCAAATTCA	59.988	20	186	147	332	GTCATTGCATTACTTCCCCG	60.331	20	CGTCTTCTGTCGCAAATTCA	59.988	20	188	145	332	CATTGCATTACTTCCCCGAC	60.331	20	CTTCTGTCGCAAATTCACCA	59.84	20	183	147	329	GTCATTGCATTACTTCCCCG	60.331	20	CTTCTGTCGCAAATTCACCA	59.84	20	185	145	329	CATTGCATTACTTCCCCGAC	60.331	20	CTCACGTCTTCTGTCGCAAA	60.175	20	190
transcript/3108	2	p1	(A)31	31	1434	1464
transcript/3110	1	p3	(TCC)6	18	199	216	CTCTTCTACGTCCGCCTCAC	60.012	20	AGGGGAAGTGGGAGAGAGTG	60.638	20	100	168	267	ACTCTTCTACGTCCGCCTCA	60.012	20	AGGGGAAGTGGGAGAGAGTG	60.638	20	101	167	267	TCTTCTACGTCCGCCTCACT	60.012	20	GGTGGAGACGTAGGTCGGAT	61.311	20	161	169	329	ACTCTTCTACGTCCGCCTCA	60.012	20	GGTGGAGACGTAGGTCGGAT	61.311	20	163	167	329	ACTCTTCTACGTCCGCCTCA	60.012	20	GGGGAAGTGGGAGAGAGTG	59.622	19	100
transcript/3110	2	p1	(A)37	37	1407	1443
transcript/3113	1	p1	(A)29	29	1439	1467
transcript/3114	1	p1	(A)26	26	1443	1468
transcript/3117	1	c	(A)275c(A)30	306	1151	1456
transcript/3120	1	p1	(A)192	192	1277	1468
transcript/3129	1	c	(A)13tataaagaagaaacaaaagaaaagaaaacagc(A)13gaaaagatagaaaaaaagaaaaataaaaggaaaaaaagaggt(A)30	130	1351	1480
transcript/3133	1	p1	(A)244	244	1211	1454
transcript/3134	1	p1	(A)30	30	1433	1462
transcript/3135	1	p1	(A)30	30	1436	1465
transcript/3142	1	p1	(A)30	30	1434	1463
transcript/3152	1	p1	(A)332	332	1129	1460
transcript/3154	1	p1	(A)141	141	1317	1457
transcript/3157	1	p1	(A)30	30	1434	1463
transcript/3158	1	p3	(AGC)6	18	258	275	TAATCGATCCTCGAAGTGGG	60.029	20	TCTTGATCTCCTGCTCCGAT	59.91	20	193	148	340	TAATCGATCCTCGAAGTGGG	60.029	20	TATCAGCAGCAATGGGATCA	60.182	20	262	148	409	TAATCGATCCTCGAAGTGGG	60.029	20	TCCGGATGGTACTTGAGAGC	60.218	20	230	148	377	TAATCGATCCTCGAAGTGGG	60.029	20	CAGCAATGGGATCATTAGCA	59.646	20	256	148	403	TAATCGATCCTCGAAGTGGG	60.029	20	CAGCAGCAATGGGATCATTA	59.646	20	259
transcript/3158	2	p1	(A)29	29	1437	1465
transcript/3170	1	p3	(CAC)6	18	407	424	CTCTTTGCGAGGAAAATTGC	59.96	20	GGTGGTGGTGGTGACTTGTT	60.735	20	262	199	460	TTGCGAGGAAAATTGCTACC	60.209	20	GGTGGTGGTGGTGACTTGTT	60.735	20	258	203	460	CTCTTTGCGAGGAAAATTGC	59.96	20	GTGGTGGTGGTGACTTGTTC	58.834	20	261	199	459	CTCTTTGCGAGGAAAATTGC	59.96	20	TGGTGACTTGTTCCACCAAT	58.827	20	254	199	452	GCCTCCATATTGGTGGAACA	60.723	20	GATGGTGGTGGTGGTGATTT	60.497	20	276
transcript/3170	2	p3	(CAC)5	15	695	709	AACAAGTCACCACCACCACC	60.735	20	GTGACATGTCCCACCAATGT	59.078	20	151	582	732	AACAAGTCACCACCACCACC	60.735	20	GTGACATGTCCCACCAATGT	59.078	20	187	546	732	AACAAGTCACCACCACCACC	60.735	20	GTGACATGTCCCACCAATGT	59.078	20	223	510	732	GAACAAGTCACCACCACCG	59.988	19	GTGACATGTCCCACCAATGT	59.078	20	257	476	732	GAACAAGTCACCACCACCAC	58.834	20	GTGACATGTCCCACCAATGT	59.078	20	152
transcript/3170	3	p3	(CCA)5	15	853	867	ACCTCCACATTGGTGGGAC	60.649	19	TCCATGAGTGTTGTGGTGGT	59.846	20	227	707	933	ACCTCCACATTGGTGGGAC	60.649	19	CAATTAGGTGGGTGAGGTGG	60.224	20	255	707	961	ACCTCCACATTGGTGGGAC	60.649	19	ATTAGGTGGGTGAGGTGGTG	59.697	20	253	707	959	CTCCACATTGGTGGGACAT	59.168	19	TCCATGAGTGTTGTGGTGGT	59.846	20	225	709	933	CTCCACATTGGTGGGACAT	59.168	19	GTCCATGAGTGTTGTGGTGG	59.846	20	226
transcript/3170	4	c	(A)188g(A)30	219	1232	1450
transcript/3173	1	p1	(A)213	213	1243	1455
transcript/3174	1	c	(A)73c(A)29	103	1360	1462
transcript/3178	1	p1	(A)31	31	1427	1457
transcript/3184	1	c	(A)47t(A)30	78	1381	1458
transcript/3190	1	p1	(A)29	29	1435	1463
transcript/3191	1	p1	(A)153	153	1273	1425
transcript/3192	1	c	(A)196gg(A)45	243	1216	1458
transcript/3193	1	p1	(T)10	10	1256	1265	GATTTACTGTGGGTGCCGTT	59.859	20	AGCGTTGGAAAAAGCTTCAA	59.996	20	201	1105	1305	GATTTACTGTGGGTGCCGTT	59.859	20	AAGCGTTGGAAAAAGCTTCA	59.996	20	202	1105	1306	GGTCTGGTTCATGTCCAGGT	59.817	20	AGCGTTGGAAAAAGCTTCAA	59.996	20	274	1032	1305	GGTCTGGTTCATGTCCAGGT	59.817	20	AAGCGTTGGAAAAAGCTTCA	59.996	20	275	1032	1306	GATTTACTGTGGGTGCCGTT	59.859	20	GTGCCGTGCAATAGCAAGTA	59.902	20	239
transcript/3193	2	p1	(A)30	30	1430	1459
transcript/3195	1	p1	(A)425	425	1034	1458
transcript/3196	1	p1	(A)132	132	1312	1443
transcript/3200	1	p3	(CTC)5	15	51	65	GCACACCTCTCCGTTACCAC	60.577	20	CGGTAGAGAGGCCCTTCAAT	60.59	20	253	7	259	GCACACCTCTCCGTTACCAC	60.577	20	AATTCCTCGACGGAACTCTG	59.284	20	224	7	230	AGCACACCTCTCCGTTACCA	60.711	20	CGGTAGAGAGGCCCTTCAAT	60.59	20	254	6	259	GCACACCTCTCCGTTACCAC	60.577	20	AGAGAGGCCCTTCAATACGC	60.733	20	249	7	255	AAGCACACCTCTCCGTTACC	59.212	20	CGGTAGAGAGGCCCTTCAAT	60.59	20	255
transcript/3200	2	p1	(A)212	212	1235	1446
transcript/3201	1	c	(A)23tc(A)31	56	1403	1458
transcript/3202	1	c	(TC)23(TA)25	96	39	134	AGAAAGGAGGGCTCTTGTGG	60.756	20	GTGCAAAGGTTGTGGTGATG	60.008	20	162	4	165	AGAAAGGAGGGCTCTTGTGG	60.756	20	AACTGATGGATGCAGGGAAG	60.073	20	205	4	208	AGAAAGGAGGGCTCTTGTGG	60.756	20	TGGTACAGTGGAGGTGCAAA	60.152	20	175	4	178	AGAAAGGAGGGCTCTTGTGG	60.756	20	TTGGTACAGTGGAGGTGCAA	60.152	20	176	4	179	AGAAAGGAGGGCTCTTGTGG	60.756	20	TGACATCTTTGGAAGGCTCC	60.195	20	271
transcript/3202	2	c	(A)157gaaaaaacaaaaaaaaagaaaaaaaaat(A)61taaaaaagaac(A)79g(A)29c(A)15t(A)22t(A)19taaaaaaacg(A)29	464	999	1462
transcript/3210	1	p1	(A)185	185	1258	1442
transcript/3211	1	c	(CT)6atatatttatatattaggtgtagaaataaggaaattcggaggagatgttgtaatataagagctgtggagctactccttcccgcct(A)92	189	1258	1446
transcript/3212	1	c	(A)210g(A)30	241	1208	1448
transcript/3216	1	p1	(A)31	31	1427	1457
transcript/3221	1	c	(A)59g(A)26	86	1368	1453
transcript/3223	1	c	(A)122t(A)32	155	1295	1449
transcript/3224	1	p3	(GAT)6	18	1164	1181	AGATGTTGTGCATGTGGGAA	59.967	20	AAATCCAGCTAACTCCCCGT	59.962	20	104	1106	1209	AAATTCTGCCAGTTCGGATG	60.074	20	CCACCTTCTTGTCCCACTGT	60.002	20	231	1045	1275	AAATTCTGCCAGTTCGGATG	60.074	20	ACCACCTTCTTGTCCCACTG	60.002	20	232	1045	1276	AAATTCTGCCAGTTCGGATG	60.074	20	CACCACCTTCTTGTCCCACT	60.002	20	233	1045	1277	CAAATTCTGCCAGTTCGGAT	60.074	20	CCACCTTCTTGTCCCACTGT	60.002	20	232
transcript/3224	2	c	(CT)8ccctctacatatattcattcattattttctcctctgtggttggtggaaccagagctgttttctcctgtacatgtataagaaggagaacaagaacgatc(A)29	143	1313	1455
transcript/3225	1	p1	(A)27	27	1427	1453
transcript/3227	1	p1	(T)13	13	1249	1261	TCACCTCGAAGCATCTTCCT	59.95	20	TTCCAAAACTCCCATGCTTC	60.051	20	240	1090	1329	TCACCTCGAAGCATCTTCCT	59.95	20	ACTCCCATGCTTCCAACATC	59.934	20	233	1090	1322	TCACCTCGAAGCATCTTCCT	59.95	20	CTCCACTTCCAAAACTCCCA	60.081	20	246	1090	1335	ATGTTGTGGGCTATTTTCCG	59.823	20	TTCCAAAACTCCCATGCTTC	60.051	20	107	1223	1329	ATGTTGTGGGCTATTTTCCG	59.823	20	ACTCCCATGCTTCCAACATC	59.934	20	100
transcript/3227	2	p1	(A)31	31	1424	1454
transcript/3228	1	p6	(GATAGA)5	30	202	231	TAGGTGGTGGTTTCGCTTTC	60.11	20	AGCACCATCCATTCAACCTC	59.934	20	161	94	254	TAGGTGGTGGTTTCGCTTTC	60.11	20	GCGCCCGATTATACTATCCA	59.913	20	185	94	278	TCGCTTTCTGGCTACGAGTT	60.154	20	AGCACCATCCATTCAACCTC	59.934	20	149	106	254	TTCGCTTTCTGGCTACGAGT	60.154	20	AGCACCATCCATTCAACCTC	59.934	20	150	105	254	TCGCTTTCTGGCTACGAGTT	60.154	20	GCGCCCGATTATACTATCCA	59.913	20	173
transcript/3228	2	c	(A)24t(A)27	52	1404	1455
transcript/3229	1	p1	(A)91	91	1336	1426
transcript/3231	1	p3	(CCG)5	15	126	140	CGTGGGTTCGTTTACGTTCT	60.03	20	GAGAAGGAATGGAAGAGGGG	60.008	20	254	102	355	CGTGGGTTCGTTTACGTTCT	60.03	20	GGAGAAGGAATGGAAGAGGG	60.008	20	255	102	356	CGTGGGTTCGTTTACGTTCT	60.03	20	ATCGAAGGCACCAACAAATC	59.939	20	132	102	233	CGTGGGTTCGTTTACGTTCT	60.03	20	GATCGAAGGCACCAACAAAT	59.939	20	133	102	234	CTTCCATCACCTTCTTTCGC	59.813	20	ATCGAAGGCACCAACAAATC	59.939	20	177
transcript/3231	2	p1	(A)241	241	1208	1448
transcript/3232	1	c	(A)115gaaaaaaaaag(A)14tagc(A)31	175	1271	1445
transcript/3233	1	p1	(A)30	30	1429	1458
transcript/3234	1	c	(A)48c(A)157	206	1232	1437
transcript/3239	1	p3	(GAG)5	15	604	618	ATTGGCAATTCGTCCAAGAC	59.939	20	TGCTGGATCAATTTCTGCAC	59.805	20	271	524	794	GTGCGATGTATGGGTCTCCT	59.957	20	TCCATGTACATCCCCCTCTC	59.737	20	179	469	647	ATTGGCAATTCGTCCAAGAC	59.939	20	TCCATGTACATCCCCCTCTC	59.737	20	124	524	647	AACTTTAAGGCTGTGGCGAA	59.883	20	TCCATGTACATCCCCCTCTC	59.737	20	152	496	647	ATTGGCAATTCGTCCAAGAC	59.939	20	GGATCAATTTCTGCACACCC	60.326	20	267
transcript/3239	2	c	(A)91c(A)16	108	1342	1449
transcript/3243	1	c	(A)54gt(A)30	86	1372	1457
transcript/3244	1	c	(A)59t(A)30	90	1372	1461
transcript/3249	1	p1	(A)273	273	1193	1465
transcript/3251	1	p1	(A)97	97	1357	1453
transcript/3252	1	p3	(TCC)5	15	160	174	CACTCATTCCGAGCTTCCTC	59.95	20	TCGACCTCAACCTTCACCTC	60.238	20	214	91	304	CACTCATTCCGAGCTTCCTC	59.95	20	TCCTCGACCTCAACCTTCAC	60.238	20	217	91	307	TCACTCATTCCGAGCTTCCT	59.95	20	TCGACCTCAACCTTCACCTC	60.238	20	215	90	304	TCACTCATTCCGAGCTTCCT	59.95	20	TCCTCGACCTCAACCTTCAC	60.238	20	218	90	307	CACTCATTCCGAGCTTCCTC	59.95	20	ATCCTCGACCTCAACCTTCA	59.655	20	218
transcript/3252	2	p1	(A)513	513	936	1448
transcript/3255	1	p2	(TC)9	18	92	109	CTCACCCTTTTTCCCTCTCC	60.045	20	TGAGGTAATCGTAGTCCGCC	60.096	20	179	64	242	CCTCACCCTTTTTCCCTCTC	60.045	20	TGAGGTAATCGTAGTCCGCC	60.096	20	180	63	242	CTCACCCTTTTTCCCTCTCC	60.045	20	AAACAACTTTTGCCCACACC	59.875	20	225	64	288	CCTCACCCTTTTTCCCTCTC	60.045	20	AAACAACTTTTGCCCACACC	59.875	20	226	63	288	CCTCACCCTTTTTCCCTCTC	60.045	20	TCTGAGAAACGCAGAAGCAA	59.864	20	244
transcript/3255	2	c	(A)156g(A)27t(A)74c(A)27	287	1149	1435
transcript/3257	1	p1	(A)115	115	1248	1362
transcript/3258	1	c	(TCT)7ctgtaatatgattatgcttgcaattaatataatatctttcggtg(A)499	564	887	1450
transcript/3260	1	p1	(A)209	209	1234	1442
transcript/3261	1	p1	(A)29	29	1403	1431
transcript/3266	1	p1	(A)31	31	1423	1453
transcript/3269	1	c	(A)34c(A)30	65	1391	1455
transcript/3271	1	p1	(A)27	27	1423	1449
transcript/3276	1	c	(A)37c(A)364t(A)29	432	1009	1440
transcript/3278	1	c	(A)53c(A)31	85	1359	1443
transcript/3282	1	p2	(CT)10	20	8	27
transcript/3282	2	p2	(TC)19	38	144	181	GAGGCGTGTTTTGTGGACTT	60.156	20	TGTTGGGTCCTTTAGCCTTG	60.103	20	233	73	305	CGGTCTAATAAGGAGGCGTG	59.724	20	TGTTGGGTCCTTTAGCCTTG	60.103	20	245	61	305	CACGGTCTAATAAGGAGGCG	59.724	20	TGTTGGGTCCTTTAGCCTTG	60.103	20	247	59	305	GAGGCGTGTTTTGTGGACTT	60.156	20	TCTGTAGCACGTTTGTTGGG	59.758	20	246	73	318	TCCTTTCCTTTCCTTCCCTC	59.623	20	TGTTGGGTCCTTTAGCCTTG	60.103	20	201
transcript/3282	3	c	(A)273gg(A)31	306	1141	1446
transcript/3286	1	p3	(CAC)5	15	525	539	AAGTTGAAGCGTCCATCAGG	60.255	20	TATCCACCACCACCAGGATT	60.05	20	242	385	626	AAGTTGAAGCGTCCATCAGG	60.255	20	CGGTGCTCCATAGCCATAAT	59.945	20	267	385	651	AGTTGAAGCGTCCATCAGGT	59.727	20	TATCCACCACCACCAGGATT	60.05	20	241	386	626	AGTTGAAGCGTCCATCAGGT	59.727	20	CGGTGCTCCATAGCCATAAT	59.945	20	266	386	651	GGTGTTCCATATGGCTCCAG	60.34	20	TCGCCATACTGTTGTGGGTA	59.988	20	209
transcript/3286	2	p1	(A)336	336	1117	1452
transcript/3290	1	p3	(GGA)5	15	62	76	CTACTTCTGTGGCATCCGCT	60.419	20	GATTTGTGAGGGCCAGAAGA	60.195	20	213	11	223	CTACTTCTGTGGCATCCGCT	60.419	20	GGTGCATTCAGCCTCTTCAT	60.226	20	144	11	154	CTACTTCTGTGGCATCCGCT	60.419	20	CAATGCTTTGGTGCATTCAG	60.257	20	153	11	163	CTACTTCTGTGGCATCCGCT	60.419	20	CCTAGATTTGTGAGGGCCAG	59.688	20	217	11	227	CTACTTCTGTGGCATCCGCT	60.419	20	CTTTGGTGCATTCAGCCTCT	60.397	20	148
transcript/3290	2	p1	(A)215	215	1225	1439
transcript/3293	1	c	(A)134g(A)26	161	1279	1439
transcript/3298	1	p3	(GCA)5	15	1196	1210	GTAACTGCTGCTGATGCCAA	60.019	20	GCTGAACGGTACGGTCATTT	60	20	239	1090	1328	GCCAAAAAGGTTCGCAATTA	60.075	20	GCTGAACGGTACGGTCATTT	60	20	224	1105	1328	CGATCAAGGATGGAAAGGAA	60.006	20	CCGCACACAAACGTCATAAG	60.172	20	210	1040	1249	CGATCAAGGATGGAAAGGAA	60.006	20	AGAACCCGAACCACAATCAC	59.827	20	234	1040	1273	GTAACTGCTGCTGATGCCAA	60.019	20	CCGCACACAAACGTCATAAG	60.172	20	160
transcript/3298	2	c	(A)74c(A)26	101	1341	1441
transcript/3299	1	p1	(A)29	29	1385	1413
transcript/3300	1	p1	(A)10	10	1241	1250	TGTAAATCCTTCAGGTCGCC	60.074	20	ATTTTCCATGGCAACACCAT	60.059	20	218	1081	1298	GGCGCCATCTGTCTGTAAAT	60.103	20	ATTTTCCATGGCAACACCAT	60.059	20	231	1068	1298	TGTAAATCCTTCAGGTCGCC	60.074	20	TCAAGTGGTTGCATTTTCCA	60.088	20	230	1081	1310	TGCCACATGTTACCGAGAAA	60.111	20	ATTTTCCATGGCAACACCAT	60.059	20	187	1112	1298	GGCGCCATCTGTCTGTAAAT	60.103	20	TCAAGTGGTTGCATTTTCCA	60.088	20	243
transcript/3300	2	p1	(A)30	30	1416	1445
transcript/3304	1	p3	(GGC)5	15	469	483	GGAGGTAAGTGAAGAGGGGG	59.928	20	CATCAACAACCCTACCCCAC	60.088	20	154	365	518	GGAGGTAAGTGAAGAGGGGG	59.928	20	GGAGACCAGAGAAGAAGGGG	60.186	20	276	365	640	GGAGGTAAGTGAAGAGGGGG	59.928	20	CGTCATCAACAACCCTACCC	60.232	20	157	365	521	GCTTTACCTGAGGACGGTGA	60.255	20	CATCAACAACCCTACCCCAC	60.088	20	134	385	518	GGAGGTAAGTGAAGAGGGGG	59.928	20	GAGACCAGAGAAGAAGGGGC	60.336	20	275
transcript/3304	2	c	(A)38c(A)92	131	1310	1440
transcript/3306	1	p2	(CT)7	14	49	62	CAGCGACTCACTCTTGTTCCT	59.655	21	GTGTGGAATGCTTCGGATCT	60.081	20	184	25	208	CAGCGACTCACTCTTGTTCC	58.594	20	GTGTGGAATGCTTCGGATCT	60.081	20	184	25	208	ACAGCGACTCACTCTTGTTCC	59.514	21	GTGTGGAATGCTTCGGATCT	60.081	20	185	24	208	CAGCGACTCACTCTTGTTCCT	59.655	21	TCTATAAACGATCGCCTCGC	60.331	20	167	25	191	CAGCGACTCACTCTTGTTCC	58.594	20	TCTATAAACGATCGCCTCGC	60.331	20	167
transcript/3306	2	c	(A)197c(A)30	228	1211	1438
transcript/3308	1	c	(A)10gaaagaaaaagag(A)13	36	1277	1312
transcript/3308	2	p1	(A)30	30	1415	1444
transcript/3310	1	p3	(TCC)5	15	39	53	GAGCAACATGGCGAAACG	61.396	18	GGATACTCGATGTGATCGGC	60.457	20	162	12	173	GAGCAACATGGCGAAACG	61.396	18	TGGATACTCGATGTGATCGG	59.476	20	163	12	174	GAGCAACATGGCGAAACG	61.396	18	GTTGTGCTCGAGGAGGAACT	59.455	20	274	12	285	CGAGCAACATGGCGAAAC	61.396	18	GTTGTGCTCGAGGAGGAACT	59.455	20	275	11	285	GAGCAACATGGCGAAACG	61.396	18	AACTCTTCGTCGTCCTGGAG	59.45	20	117
transcript/3310	2	p1	(A)259	259	1187	1445
transcript/3311	1	c	(T)11ccctattcccatactcgtttattttcgggtctattctggatcgtatgttttattcttgctggacattaataagaagtgatcatgagtttatttt(A)122	227	1200	1426
transcript/3312	1	p5	(GGGAA)5	25	49	73	GCCTTTTCACAATCCCCTCT	60.443	20	TGGTGAAGGTGGAGTTAGGG	59.959	20	175	14	188	GCCTTTTCACAATCCCCTCT	60.443	20	GTGGTGGTGAAGGTGGAGTT	59.859	20	179	14	192	GCCTTTTCACAATCCCCTCT	60.443	20	GGTGGAGTTAGGGTTAGGGC	59.827	20	168	14	181	GCCTTTTCACAATCCCCTCT	60.443	20	TACGTTTTGGGGGTGTAGGA	60.22	20	148	14	161	CAATCCCCTCTTTTATCGGG	60.625	20	TGGTGAAGGTGGAGTTAGGG	59.959	20	166
transcript/3312	2	p2	(TA)6	12	228	239	AACTCCACCTTCACCACCAC	59.859	20	ATCTTGGCTTTGGGTGACAG	60.111	20	200	173	372	GCCCTAACCCTAACTCCACC	59.827	20	ATCTTGGCTTTGGGTGACAG	60.111	20	211	162	372	CCCTAACTCCACCTTCACCA	59.959	20	GCTTCAGCTCATCTTGGCTT	59.723	20	214	169	382	TCCTACACCCCCAAAACGTA	60.22	20	ATCTTGGCTTTGGGTGACAG	60.111	20	231	142	372	CCAATCTCATCCCCTTCCTT	60.264	20	ATCTTGGCTTTGGGTGACAG	60.111	20	258
transcript/3312	3	p1	(A)27	27	1415	1441
transcript/3313	1	p3	(GCA)8	24	428	451	ATCACAACAGCCACAAGCAG	59.905	20	ACCGTGGTCATCATCCTCTC	59.928	20	220	310	529	GAATCCTCCCCCTTCTCATC	59.835	20	CTGTTGTTCTGGTGTGGTGG	60.039	20	239	374	612	GAATCCTCCCCCTTCTCATC	59.835	20	ATTGTCGTCCTCGTGGAATC	59.934	20	280	374	653	GAATCCTCCCCCTTCTCATC	59.835	20	ACCGTGGTCATCATCCTCTC	59.928	20	156	374	529	GAATCCTCCCCCTTCTCATC	59.835	20	CTGGTGTGGTGGTTGTTGTC	59.89	20	231
transcript/3313	2	p3	(CAG)5	15	611	625	ACAACAACCACCACACCAGA	59.89	20	GGAATGCTCTCTTCTGCCAC	59.957	20	249	586	834	GACAACAACCACCACACCAG	59.89	20	GGAATGCTCTCTTCTGCCAC	59.957	20	250	585	834	ACAACAACCACCACACCAGA	59.89	20	AGGAGGAGGAGAGAACCTCG	59.945	20	279	586	864	GACAACAACCACCACACCAG	59.89	20	AGGAGGAGGAGAGAACCTCG	59.945	20	280	585	864	GAATCCTCCCCCTTCTCATC	59.835	20	ATTGTCGTCCTCGTGGAATC	59.934	20	280
transcript/3313	3	p3	(CAC)5	15	729	743	GATTCCACGAGGACGACAAT	59.934	20	TGATGACGATGGATGGAAGA	60.006	20	262	634	895	CCACCACACCAGAACAACAG	60.039	20	GGAATGCTCTCTTCTGCCAC	59.957	20	242	593	834	CCACCACACCAGAACAACAG	60.039	20	AGGAGGAGGAGAGAACCTCG	59.945	20	272	593	864	GATTCCACGAGGACGACAAT	59.934	20	GGAATGCTCTCTTCTGCCAC	59.957	20	201	634	834	GATTCCACGAGGACGACAAT	59.934	20	AGGAGGAGGAGAGAACCTCG	59.945	20	231
transcript/3313	4	p3	(CTC)8	24	855	878	GTGGCAGAAGAGAGCATTCC	59.957	20	CCACGCATGACCATACAAAG	59.988	20	157	815	971	GTGGCAGAAGAGAGCATTCC	59.957	20	AGGTGCTTGCAGTTGAGCTT	60.201	20	108	815	922	CCTGAGTGGCAGAAGAGAGC	60.284	20	CCACGCATGACCATACAAAG	59.988	20	162	810	971	AACAAGGATGGCCTCTTGAA	59.67	20	CCACGCATGACCATACAAAG	59.988	20	276	696	971	GTGGCAGAAGAGAGCATTCC	59.957	20	GCTTGCAGTTGAGCTTGTGA	60.333	20	104
transcript/3313	5	p1	(A)30	30	1423	1452
transcript/3314	1	p1	(A)199	199	1228	1426
transcript/3318	1	p1	(A)28	28	1408	1435
transcript/3321	1	p1	(A)27	27	1415	1441
transcript/3325	1	p1	(A)197	197	1248	1444
transcript/3329	1	p1	(A)102	102	1249	1350
transcript/3330	1	c	(A)473gt(A)29	504	957	1460
transcript/3333	1	c	(A)298t(A)25	324	1133	1456
transcript/3334	1	p1	(A)31	31	1414	1444
transcript/3335	1	p1	(A)28	28	1401	1428
transcript/3337	1	p1	(A)31	31	1406	1436
transcript/3340	1	p1	(A)45	45	1392	1436
transcript/3341	1	p1	(A)30	30	1404	1433
transcript/3343	1	p1	(A)177	177	1242	1418
transcript/3349	1	p1	(A)30	30	1409	1438
transcript/3350	1	p1	(A)163	163	1266	1428
transcript/3355	1	p3	(AGA)8	24	319	342	CATCTACTCGCCGGAAACAT	60.096	20	AGCTTCGCCCTCTTCTTCTC	60.233	20	261	106	366	TCTCTCCATTTCGATCCGAC	60.158	20	AGCTTCGCCCTCTTCTTCTC	60.233	20	242	125	366	TACTCGCCGGAAACATCTCT	59.836	20	AGCTTCGCCCTCTTCTTCTC	60.233	20	257	110	366	CTACTCGCCGGAAACATCTC	59.836	20	AGCTTCGCCCTCTTCTTCTC	60.233	20	258	109	366	TCTACTCGCCGGAAACATCT	59.836	20	AGCTTCGCCCTCTTCTTCTC	60.233	20	259
transcript/3355	2	c	(A)86gg(A)25	113	1294	1406
transcript/3356	1	p3	(ACC)17	51	31	81	ACCAACCTCCGCCTCCTC	62.589	18	ATGGGTTGTCGAACCAGAAG	59.966	20	264	8	271	GACCAACCTCCGCCTCCT	62.589	18	ATGGGTTGTCGAACCAGAAG	59.966	20	265	7	271	ACCAACCTCCGCCTCCTC	62.589	18	TCGGGTGTGATCTCTCCTTC	60.199	20	178	8	185	GACCAACCTCCGCCTCCT	62.589	18	TCGGGTGTGATCTCTCCTTC	60.199	20	179	7	185	ACCAACCTCCGCCTCCTC	62.589	18	GTTGTCGAACCAGAAGGTCC	59.555	20	260
transcript/3356	2	c	(A)41g(A)325	367	1070	1436
transcript/3357	1	c	(A)193tcaaaaaaaaat(A)22gaaaaaaac(A)13g(A)13gaaag(A)100gagac(A)49g(A)33	456	983	1438
transcript/3366	1	c	(ATGT)5atgcatgcttgtgattgttggtcttcagaagaaacat(A)25	82	1355	1436
transcript/3367	1	p1	(A)178	178	1241	1418
transcript/3368	1	p1	(A)28	28	1411	1438
transcript/3370	1	p1	(G)10	10	10	19
transcript/3370	2	p1	(A)325	325	1085	1409
transcript/3375	1	p1	(A)29	29	1405	1433
transcript/3377	1	c	(A)10g(A)31	42	1406	1447
transcript/3382	1	p1	(A)451	451	978	1428
transcript/3388	1	c	(A)452c(A)30	483	946	1428
transcript/3389	1	p1	(A)34	34	1400	1433
transcript/3399	1	p1	(A)176	176	1238	1413
transcript/3400	1	p1	(A)44	44	1399	1442
transcript/3401	1	p1	(A)518	518	917	1434
transcript/3403	1	p2	(TC)10	20	880	899	AGGTGGAAGGAGGAGCTGTT	60.252	20	AGGATGAACCTTCTCGCCTT	60.212	20	279	776	1054	CTGTTTATGCAACAACCCGA	59.585	20	AGGATGAACCTTCTCGCCTT	60.212	20	264	791	1054	CGGAAAAGATGCATGTGAAG	59.272	20	AGGATGAACCTTCTCGCCTT	60.212	20	220	835	1054	AGGTGGAAGGAGGAGCTGTT	60.252	20	GAACCTTCTCGCCTTATCCA	59.269	20	274	776	1049	AGGTGGAAGGAGGAGCTGTT	60.252	20	TGAACCTTCTCGCCTTATCC	59.269	20	275
transcript/3403	2	p1	(A)305	305	1118	1422
transcript/3404	1	p2	(TC)8	16	749	764	AATGGGTTTATGTTCGCTGC	59.967	20	GGATCCTCGGGATCAAAACT	60.272	20	192	662	853	GAGGAACTGAGGTGGGATGA	60.048	20	GGATCCTCGGGATCAAAACT	60.272	20	272	582	853	GAGAAGGGGGAGAGGAGAGA	59.883	20	GGATCCTCGGGATCAAAACT	60.272	20	244	610	853	ATGATGGTTGTGGAGAAGGG	59.779	20	GGATCCTCGGGATCAAAACT	60.272	20	256	598	853	GAGAAGGGGGAGAGGAGAGA	59.883	20	ATGAGAGCGAACAAAGACGG	60.397	20	262
transcript/3404	2	c	(A)154c(A)37c(A)40c(A)35c(A)15c(A)17g(A)49g(A)38g(A)64t(A)33	491	936	1426
transcript/3405	1	c	(A)66g(A)33	100	1329	1428
transcript/3408	1	p1	(A)31	31	1357	1387
transcript/3411	1	p3	(ACC)5	15	5	19
transcript/3411	2	c	(A)244cg(A)31	277	1149	1425
transcript/3419	1	p1	(A)141	141	1251	1391
transcript/3426	1	p1	(A)30	30	1399	1428
transcript/3430	1	p2	(AT)9	18	86	103	GAGGCCGACTCAGAGGAATC	61.284	20	AGCGAGACAAGAGGGGATCT	60.358	20	176	60	235	GAGGCCGACTCAGAGGAATC	61.284	20	TAGTCCCACCTCACTCGGTT	59.574	20	242	60	301	GAGGCCGACTCAGAGGAATC	61.284	20	CTTCCTTTGCCCCCTGTAGT	60.488	20	258	60	317	GACAACCCTCCAGTCTCGC	60.823	19	GGAGGGGTATGGTGACCTTT	60.052	20	144	6	149	GCGACAACCCTCCAGTCTC	60.823	19	GGAGGGGTATGGTGACCTTT	60.052	20	146
transcript/3430	2	p1	(A)228	228	1178	1405
transcript/3431	1	p2	(TC)6	12	212	223	CAACCCAACGGAGAGAAGAG	59.837	20	GTACCGTAGTCTTACCGGCG	59.654	20	263	22	284	CCATTCCCTCCAATTCCTTC	60.632	20	TGTGCTTCCCTCCCACTATC	60.073	20	257	52	308	TCCATTCCCTCCAATTCCTT	60.632	20	TGTGCTTCCCTCCCACTATC	60.073	20	258	51	308	TTCCATTCCCTCCAATTCCT	60.632	20	TGTGCTTCCCTCCCACTATC	60.073	20	259	50	308	GGCGAAAATGGAAGAGTGTG	60.636	20	TGTGCTTCCCTCCCACTATC	60.073	20	215
transcript/3431	2	p1	(A)30	30	1393	1422
transcript/3433	1	c	(A)23c(A)31	55	1401	1455
transcript/3434	1	p1	(A)139	139	1285	1423
transcript/3435	1	c	(A)13ct(A)30	45	1382	1426
transcript/3437	1	p1	(A)31	31	1399	1429
transcript/3441	1	p3	(TCG)9	27	167	193	CGAGTTTCTTCCGTAGACGC	60.015	20	TCGACCTCAACCTTCACCTC	60.238	20	244	89	332	CGAGTTTCTTCCGTAGACGC	60.015	20	TCCTCGACCTCAACCTTCAC	60.238	20	247	89	335	CGAGTTTCTTCCGTAGACGC	60.015	20	GTCCTCGACCTCAACCTTCA	60.238	20	248	89	336	CGAGTTTCTTCCGTAGACGC	60.015	20	GCAAAGGAGTTCACCTCACC	59.703	20	145	89	233	CGAGTTTCTTCCGTAGACGC	60.015	20	GGCAAAGGAGTTCACCTCAC	59.703	20	146
transcript/3441	2	p1	(T)10	10	948	957	TAGCTTCCTCGTGGTCTCGT	60.012	20	ATTCGAGATGTTCGTGGGAG	60.073	20	145	840	984	AGCTTCCTCGTGGTCTCGTA	60.012	20	TAGATGGACCATTCCCTTGC	59.894	20	208	841	1048	TAGCTTCCTCGTGGTCTCGT	60.012	20	TAGATGGACCATTCCCTTGC	59.894	20	209	840	1048	GTAGCTTCCTCGTGGTCTCG	60.012	20	TAGATGGACCATTCCCTTGC	59.894	20	210	839	1048	TCCAGCCTTTCTCTTTTCCA	59.926	20	TAGATGGACCATTCCCTTGC	59.894	20	125
transcript/3441	3	p1	(A)56	56	1368	1423
transcript/3449	1	p1	(A)28	28	1395	1422
transcript/3452	1	p1	(A)29	29	1401	1429
transcript/3454	1	p3	(TCG)8	24	167	190	CGAGTTTCTTCCGTAGACGC	60.015	20	TCGACCTCAACCTTCACCTC	60.238	20	241	89	329	CGAGTTTCTTCCGTAGACGC	60.015	20	TCCTCGACCTCAACCTTCAC	60.238	20	244	89	332	CGAGTTTCTTCCGTAGACGC	60.015	20	GTCCTCGACCTCAACCTTCA	60.238	20	245	89	333	CGAGTTTCTTCCGTAGACGC	60.015	20	GCAAAGGAGTTCACCTCACC	59.703	20	142	89	230	CGAGTTTCTTCCGTAGACGC	60.015	20	GGCAAAGGAGTTCACCTCAC	59.703	20	143
transcript/3454	2	c	(A)474g(A)32	507	908	1414
transcript/3456	1	p1	(A)29	29	1386	1414
transcript/3457	1	p1	(A)29	29	1351	1379
transcript/3458	1	p1	(A)432	432	984	1415
transcript/3460	1	p2	(CT)8	16	1076	1091	CGTTAAGAAGCCTCCTGGTG	59.869	20	CTGCTGCAATCAACAAGCTC	59.746	20	231	944	1174	CGTTAAGAAGCCTCCTGGTG	59.869	20	CGGCTTCAGTTGACACACAC	60.357	20	185	944	1128	CGGAGAAGTCCCTGAGTACG	59.861	20	CGGCTTCAGTTGACACACAC	60.357	20	279	850	1128	TAAGAAGCCTCCTGGTGGTG	60.246	20	CTGCTGCAATCAACAAGCTC	59.746	20	228	947	1174	TACCTAACGGTCTCCCCCTC	60.319	20	CTGCTGCAATCAACAAGCTC	59.746	20	180
transcript/3460	2	p1	(A)138	138	1293	1430
transcript/3464	1	c	(A)58gg(A)29	89	1334	1422
transcript/3466	1	p2	(CT)7	14	957	970	GAATCTCGAGGCCCTTATCC	60.003	20	GCTTTCAAGTGTTGGTGCAA	59.888	20	278	890	1167	GGAATCTCGAGGCCCTTATC	60.003	20	GCTTTCAAGTGTTGGTGCAA	59.888	20	279	889	1167	GAATCTCGAGGCCCTTATCC	60.003	20	CATATCCGATGGAAACTCCG	60.288	20	222	890	1111	GGAATCTCGAGGCCCTTATC	60.003	20	CATATCCGATGGAAACTCCG	60.288	20	223	889	1111	GAATCTCGAGGCCCTTATCC	60.003	20	GGAAACTCCGCAAATCAAAG	59.685	20	212
transcript/3466	2	p1	(A)170	170	1221	1390
transcript/3470	1	c	(A)251gg(A)33	286	1139	1424
transcript/3471	1	c	(A)108c(A)16c(A)144c(A)30	301	1112	1412
transcript/3478	1	p1	(A)207	207	1211	1417
transcript/3479	1	p1	(A)11	11	889	899	GTCAAGGTGTTTGGGTTCGT	59.867	20	ATAAACCGCACATTCTTCGC	60.103	20	245	679	923	ACGTCAAGGTGTTTGGGTTC	59.867	20	ATAAACCGCACATTCTTCGC	60.103	20	247	677	923	TTGTTGTTGAACTGCACCGT	60.199	20	ATAAACCGCACATTCTTCGC	60.103	20	209	715	923	TGGGACTTGCCGTAGCTAAT	59.73	20	ATAAACCGCACATTCTTCGC	60.103	20	190	734	923	AACGTCGATGCCACTACCAT	60.406	20	ATAAACCGCACATTCTTCGC	60.103	20	278
transcript/3479	2	p1	(A)311	311	1114	1424
transcript/3480	1	p1	(A)338	338	1061	1398
transcript/3481	1	p1	(A)30	30	1400	1429
transcript/3485	1	p1	(A)30	30	1391	1420
transcript/3486	1	p1	(A)381	381	1026	1406
transcript/3488	1	p1	(A)30	30	1391	1420
transcript/3494	1	p1	(A)33	33	1409	1441
transcript/3495	1	c	(A)173gg(A)29	204	1218	1421
transcript/3496	1	p1	(A)29	29	1384	1412
transcript/3500	1	p2	(GA)6	12	237	248	GTTCGACGTCCATTTTCGAT	59.939	20	AGCTTCTTCTCCTGCGTCTG	59.891	20	170	107	276	CCAAACACTTTTTCCTCCGA	60.081	20	AGCTTCTTCTCCTGCGTCTG	59.891	20	259	18	276	GTTCGACGTCCATTTTCGAT	59.939	20	CTTCTCCTGCGTCTGGAGTC	60.135	20	165	107	271	CCAAACACTTTTTCCTCCGA	60.081	20	CTTCTCCTGCGTCTGGAGTC	60.135	20	254	18	271	TGCGGGAGAATAAGAGGATG	60.17	20	CCTTTCATTGCTTCACCCAT	59.933	20	271
transcript/3500	2	p1	(T)15	15	1009	1023	CGCGTACCTTCTCCATCATT	60.096	20	CCCAGAGTTTCCAACGTAGC	59.734	20	267	883	1149	TTTCGCGTACCTTCTCCATC	60.214	20	CCCAGAGTTTCCAACGTAGC	59.734	20	270	880	1149	CGCGTACCTTCTCCATCATT	60.096	20	TTATGAAAGTAGCTCCCGCC	59.32	20	175	883	1057	CGCGTACCTTCTCCATCATT	60.096	20	TATGAAAGTAGCTCCCGCCA	60.732	20	174	883	1056	TCGCGTACCTTCTCCATCAT	60.624	20	CCCAGAGTTTCCAACGTAGC	59.734	20	268
transcript/3500	3	p1	(A)200	200	1183	1382
transcript/3501	1	p1	(A)479	479	932	1410
transcript/3503	1	c	(A)446g(A)29	476	931	1406
transcript/3505	1	c	(AT)11cacgcgtgcaatcgatgggccctatagaacagggtcctacttttccagcatgtaggcaataatggatctgtgtggtagttaaatttcgtct(A)229t(A)31	374	1045	1418
transcript/3506	1	p1	(A)160	160	1262	1421
transcript/3524	1	c	(A)277g(A)108t(A)105gg(A)30	524	900	1423
transcript/3525	1	p3	(CCT)8	24	8	31
transcript/3525	2	c	(A)19t(A)28	48	1359	1406
transcript/3527	1	c	(A)194c(A)29	224	1185	1408
transcript/3536	1	p1	(A)184	184	1220	1403
transcript/3538	1	p1	(A)308	308	1084	1391
transcript/3542	1	c	(A)117c(A)201	319	1081	1399
transcript/3548	1	c	(A)17gt(A)28	47	1369	1415
transcript/3551	1	p1	(A)30	30	1378	1407
transcript/3556	1	p1	(A)29	29	1383	1411
transcript/3557	1	p3	(AGC)5	15	1012	1026	AAGCACACGATGGGAAAAAC	59.978	20	GGAAGTTTGAATGTGGGCTG	60.495	20	240	846	1085	AAGCACACGATGGGAAAAAC	59.978	20	TGGAAGTTTGAATGTGGGCT	60.495	20	241	846	1086	AAGCACACGATGGGAAAAAC	59.978	20	CTGGAAGTTTGAATGTGGGC	60.495	20	242	846	1087	GGAAAAACGGCAATTGAAAA	59.922	20	GGAAGTTTGAATGTGGGCTG	60.495	20	228	858	1085	GGAAAAACGGCAATTGAAAA	59.922	20	TGGAAGTTTGAATGTGGGCT	60.495	20	229
transcript/3557	2	p1	(A)28	28	1385	1412
transcript/3561	1	c	(A)41c(A)32	74	1340	1413
transcript/3565	1	c	(A)20t(A)21	42	1368	1409
transcript/3568	1	p2	(CT)6	12	803	814	TAGCATTTGCTGCTTCATGG	59.976	20	CTGCTCTCCAGGAAAACGAC	59.989	20	114	767	880	TATGGAAGGTTCAGTTGGGC	59.933	20	CTGCTCTCCAGGAAAACGAC	59.989	20	140	741	880	AACAGAATGGCAAGTCAGCC	60.263	20	CTGCTCTCCAGGAAAACGAC	59.989	20	257	624	880	TTGGGCGAAGAATAGCATTT	59.682	20	CTGCTCTCCAGGAAAACGAC	59.989	20	126	755	880	TCAGTTGGGCGAAGAATAGC	60.352	20	CTGCTCTCCAGGAAAACGAC	59.989	20	130
transcript/3568	2	c	(A)395gagatt(A)30	431	989	1419
transcript/3572	1	p1	(A)100	100	1303	1402
transcript/3573	1	c*	(G)11(GA)15*	40	1	40
transcript/3573	2	p1	(A)29	29	1384	1412
transcript/3581	1	p1	(A)32	32	1398	1429
transcript/3582	1	c	(A)387c(A)30	418	988	1405
transcript/3585	1	p3	(GCC)6	18	494	511	CCTCCCTTCAATCCGGTAAT	60.145	20	CTGGACAGTTGGCATGGAAT	60.924	20	270	298	567	CCTCCCTTCAATCCGGTAAT	60.145	20	AATCTGGACAGTTGGCATGG	60.924	20	273	298	570	GGTACCGGTCTCCGTCCTAT	60.212	20	CTGGACAGTTGGCATGGAAT	60.924	20	168	400	567	GGTACCGGTCTCCGTCCTAT	60.212	20	AATCTGGACAGTTGGCATGG	60.924	20	171	400	570	CCTCCCTTCAATCCGGTAAT	60.145	20	GCAATCTGGACAGTTGGCAT	61.078	20	275
transcript/3585	2	p1	(C)14	14	1217	1230	CTTTCTCGACGGAGAGGTTG	59.982	20	ACATATGCAGTCGCCAAAAA	59.186	20	151	1113	1263	AAATCCCGAGAGCCAGAAAT	60.039	20	ACATATGCAGTCGCCAAAAA	59.186	20	218	1046	1263	AAATCCCGAGAGCCAGAAAT	60.039	20	AACATATGCAGTCGCCAAAA	59.186	20	219	1046	1264	AAATCCCGAGAGCCAGAAAT	60.039	20	AAACATATGCAGTCGCCAAA	59.186	20	220	1046	1265	AAATCCCGAGAGCCAGAAAT	60.039	20	AAAACATATGCAGTCGCCAA	59.186	20	221
transcript/3585	3	p1	(A)60	60	1339	1398
transcript/3589	1	c	(A)56g(A)194c(A)30	282	1148	1429
transcript/3592	1	p1	(A)355	355	1030	1384
transcript/3598	1	p1	(A)127	127	1177	1303
transcript/3599	1	c	(A)73c(A)63cacaaacaaaaaaag(A)94gaaaaaaacaaacaaaaaac(A)27g(A)65c(A)26gaat(A)28	418	987	1404
transcript/3600	1	p1	(A)40	40	1367	1406
transcript/3602	1	p1	(A)30	30	1384	1413
transcript/3604	1	c	(A)387c(A)29	417	970	1386
transcript/3606	1	c	(A)173g(A)31	205	1189	1393
transcript/3608	1	p1	(A)30	30	1377	1406
transcript/3609	1	p3	(ACC)5	15	162	176	AAATCCCCTCTTTTCTCCGA	60.011	20	GCTGCAGGTAGATGATGGGT	60.104	20	177	23	199	CAACTCCGACCTTCACCCTA	60.103	20	GCTGAGAAATCGGCAGAAAC	59.962	20	122	128	249	AAATCCCCTCTTTTCTCCGA	60.011	20	GAAATCGGCAGAAACCTGAA	60.192	20	222	23	244	AAATCCCCTCTTTTCTCCGA	60.011	20	AGCTGCAGGTAGATGATGGG	60.24	20	178	23	200	CCCCTCTTTTCTCCGACTTC	60.183	20	GCTGCAGGTAGATGATGGGT	60.104	20	173
transcript/3609	2	p1	(A)31	31	1384	1414
transcript/3611	1	c	(A)298c(A)47c(A)28gataaaaaaaaaggc(A)29	419	996	1414
transcript/3614	1	p1	(A)28	28	1378	1405
transcript/3615	1	c	(A)245t(A)30	276	1122	1397
transcript/3616	1	p1	(A)42	42	1353	1394
transcript/3617	1	c	(A)340t(A)30	371	1045	1415
transcript/3630	1	c	(A)28c(A)200c(A)30	260	1148	1407
transcript/3631	1	p1	(A)30	30	1365	1394
transcript/3633	1	p2	(GA)8	16	74	89	GGTACCACCCAACAAGGACA	60.668	20	CTACCTTTGGATTGCACCGT	59.993	20	151	30	180	GGTACCACCCAACAAGGACA	60.668	20	ACTACCTTTGGATTGCACCG	59.993	20	152	30	181	GGTACCACCCAACAAGGACA	60.668	20	ACTGGTGGGAGGAAAGGTCT	59.968	20	277	30	306	GGTACCACCCAACAAGGACA	60.668	20	AGAAGGGTGTGGGTCTGATG	59.962	20	207	30	236	GGTACCACCCAACAAGGACA	60.668	20	GAAGAAGGGTGTGGGTCTGA	60.088	20	209
transcript/3633	2	c	(A)312c(A)30	343	1053	1395
transcript/3637	1	p1	(A)83	83	1308	1390
transcript/3642	1	p3	(ACG)6	18	649	666	TCTATTGAACCCCGAGATGC	60.036	20	AGGTGGTTGTTTCTTGTGCC	60.012	20	199	512	710	TCTATTGAACCCCGAGATGC	60.036	20	CCCACTCTTCTTCTTGCTCG	60.126	20	223	512	734	ATCCATCCGAAAAGAAGGCT	60.039	20	CCCACTCTTCTTCTTGCTCG	60.126	20	116	619	734	GGAACTTCTTGTCAGCTGGG	59.844	20	AGGTGGTTGTTTCTTGTGCC	60.012	20	248	463	710	TCTATTGAACCCCGAGATGC	60.036	20	CCCAGGTGGTTGTTTCTTGT	59.861	20	202
transcript/3642	2	p1	(A)31	31	1373	1403
transcript/3643	1	p1	(A)30	30	1373	1402
transcript/3644	1	p1	(A)125	125	1267	1391
transcript/3645	1	c	(CA)8(TA)7	30	1022	1051	GATCCCAATGCAAAGGAAGA	60.014	20	CCAATCAAAATCGTGTGCAT	59.4	20	113	973	1085	CACACAGATTTCATGTGGGC	59.967	20	CCAATCAAAATCGTGTGCAT	59.4	20	223	863	1085	CCCAATGCAAAGGAAGAGAG	59.807	20	CCAATCAAAATCGTGTGCAT	59.4	20	110	976	1085	CGCATTCACCTATGCCTTCT	60.235	20	CCAATCAAAATCGTGTGCAT	59.4	20	167	919	1085	TCATTTCGGATTCCACACAG	59.496	20	CCAATCAAAATCGTGTGCAT	59.4	20	236
transcript/3645	2	p1	(A)229	229	1161	1389
transcript/3647	1	c	(A)482g(A)30	513	907	1419
transcript/3650	1	p3	(TTC)5	15	994	1008	TGGATATCTCGGGGAGTACG	59.91	20	GTTGCGGTTTTTAAGCAAGC	59.896	20	196	913	1108	CTCCGATCATCTTGGTGGAT	59.886	20	GTTGCGGTTTTTAAGCAAGC	59.896	20	211	898	1108	TGGATATCTCGGGGAGTACG	59.91	20	TTAAGCAAGCCCGTGAATCT	59.845	20	186	913	1098	CTCCGATCATCTTGGTGGAT	59.886	20	TTAAGCAAGCCCGTGAATCT	59.845	20	201	898	1098	TGGATATCTCGGGGAGTACG	59.91	20	TTTAAGCAAGCCCGTGAATC	60.209	20	187
transcript/3650	2	p2	(CT)9	18	1114	1131	GCTTGCTTAAAAACCGCAAC	59.896	20	TCATTCTTTCCGAATTTGCC	60.016	20	113	1089	1201	GCTTGCTTAAAAACCGCAAC	59.896	20	ATTCTTTCCGAATTTGCCCT	59.909	20	111	1089	1199	GATTCACGGGCTTGCTTAAA	60.209	20	TCATTCTTTCCGAATTTGCC	60.016	20	122	1080	1201	TCACGGGCTTGCTTAAAAAC	60.244	20	TCATTCTTTCCGAATTTGCC	60.016	20	119	1083	1201	ATTCACGGGCTTGCTTAAAA	59.72	20	TCATTCTTTCCGAATTTGCC	60.016	20	121
transcript/3650	3	p1	(A)29	29	1376	1404
transcript/3652	1	p1	(A)86	86	1272	1357
transcript/3653	1	p2	(GA)28	56	36	91	TCTCCGCAGAAGAGTGTGTG	60.178	20	GGCAGAAGTACCTCCCCTTC	60.074	20	123	10	132	TCTCCGCAGAAGAGTGTGTG	60.178	20	GTCCTCTTCCTTGGGAAACC	59.912	20	178	10	187	TCTCCGCAGAAGAGTGTGTG	60.178	20	CTCCATGTCCTCTTCCTTGG	59.649	20	184	10	193	TCTCCGCAGAAGAGTGTGTG	60.178	20	CGATCTCCATGTCCTCTTCC	59.612	20	188	10	197	TCTCCGCAGAAGAGTGTGTG	60.178	20	TACCTCCCCTTCTCCTCCTG	60.577	20	115
transcript/3653	2	c	(A)12caaaaat(A)34gt(A)29	84	1317	1400
transcript/3655	1	p1	(A)35	35	1350	1384
transcript/3658	1	p1	(A)31	31	1363	1393
transcript/3660	1	c	(A)84c(A)28	113	1276	1388
transcript/3664	1	c	(A)41g(A)32	74	1328	1401
transcript/3666	1	c	(A)194c(A)112gat(A)31	341	1085	1425
transcript/3667	1	p3	(CTC)6	18	97	114	TTCTTCCCCTCTCAACTCCC	60.565	20	AGGTACACGCACTGTTCCCT	59.646	20	176	9	184	TATAAAGGGCACCTCGAAGC	59.32	20	AGGTACACGCACTGTTCCCT	59.646	20	143	42	184	TATAAAGGGCACCTCGAAGC	59.32	20	TTGTAGGCCACGGAGAAGAG	60.388	20	272	42	313	TATAAAGGGCACCTCGAAGC	59.32	20	CTTGTAGGCCACGGAGAAGA	60.388	20	273	42	314	TATAAAGGGCACCTCGAAGC	59.32	20	TCTTGTAGGCCACGGAGAAG	60.388	20	274
transcript/3667	2	c	(A)328g(A)30	359	1046	1404
transcript/3668	1	p1	(A)28	28	1388	1415
transcript/3670	1	p1	(A)30	30	1372	1401
transcript/3671	1	p1	(A)159	159	1199	1357
transcript/3677	1	p1	(A)26	26	1384	1409
transcript/3678	1	c	(A)72t(A)26	99	1299	1397
transcript/3680	1	p1	(A)27	27	1370	1396
transcript/3681	1	c	(A)370t(A)17g(A)31	420	970	1389
transcript/3686	1	p3	(CGG)6	18	236	253	CGCCTTCCTTCTTCCCTTAC	60.2	20	AGGAGTTGGGTGGTCATCTG	59.962	20	262	48	309	TTCCTCCTCTCCACTTTCCA	59.773	20	AGGAGTTGGGTGGTCATCTG	59.962	20	153	157	309	CGCCTTCCTTCTTCCCTTAC	60.2	20	GGTGGTCATCTGATCCTGCT	60.08	20	254	48	301	TTCCTCCTCTCCACTTTCCA	59.773	20	GGTGGTCATCTGATCCTGCT	60.08	20	145	157	301	CGCCTTCCTTCTTCCCTTAC	60.2	20	TTGGGTGGTCATCTGATCCT	60.326	20	257
transcript/3686	2	p1	(A)32	32	1317	1348
transcript/3687	1	p1	(A)178	178	1191	1368
transcript/3689	1	p1	(A)114	114	1300	1413
transcript/3690	1	p1	(A)29	29	1370	1398
transcript/3694	1	p2	(GA)6	12	236	247	GTTCGACGTCCATTTTCGAT	59.939	20	AGCTTCTTCTCCTGCGTCTG	59.891	20	170	106	275	CCAAACACTTTTTCCTCCGA	60.081	20	AGCTTCTTCTCCTGCGTCTG	59.891	20	259	17	275	GTTCGACGTCCATTTTCGAT	59.939	20	CTTCTCCTGCGTCTGGAGTC	60.135	20	165	106	270	CCAAACACTTTTTCCTCCGA	60.081	20	CTTCTCCTGCGTCTGGAGTC	60.135	20	254	17	270	TGCGGGAGAATAAGAGGATG	60.17	20	CCTTTCATTGCTTCACCCAT	59.933	20	271
transcript/3694	2	p1	(T)10	10	1007	1016	TATTTCGCGTACCTTCTCCG	60.223	20	CCCAGAGTTTCCAACGTAGC	59.734	20	271	876	1146	TATTTCGCGTACCTTCTCCG	60.223	20	TTATGAAAGTAGCTCCCGCC	59.32	20	179	876	1054	GCGTACCTTCTCCGTCATTG	60.657	20	CCCAGAGTTTCCAACGTAGC	59.734	20	265	882	1146	TATTTCGCGTACCTTCTCCG	60.223	20	TATGAAAGTAGCTCCCGCCA	60.732	20	178	876	1053	CCCTACCCATAGAATGTGCC	59.269	20	CCCAGAGTTTCCAACGTAGC	59.734	20	210
transcript/3694	3	c	(A)14t(A)82	97	1294	1390
transcript/3699	1	c	(A)93t(A)29	123	1266	1388
transcript/3706	1	p1	(A)127	127	1284	1410
transcript/3709	1	p1	(A)30	30	1368	1397
transcript/3711	1	p1	(A)285	285	1080	1364
transcript/3713	1	c	(A)372ct(A)29	403	995	1397
transcript/3714	1	c	(A)156gaaat(A)10caaaaaaaac(A)28	209	1190	1398
transcript/3716	1	p3	(GAA)11	33	988	1020	AGTCTCGGAGCAGCAATCAT	59.981	20	AATGATCCTCGTCATCGTCC	59.893	20	271	824	1094	CGGAGCAGCAATCATCTACA	59.972	20	AATGATCCTCGTCATCGTCC	59.893	20	266	829	1094	GCTTGGAACGAACATTGGAT	59.939	20	AATGATCCTCGTCATCGTCC	59.893	20	235	860	1094	TGCTGCCATATACCACCAGA	60.096	20	AATGATCCTCGTCATCGTCC	59.893	20	182	913	1094	GAAGTCTCGGAGCAGCAATC	60.104	20	AATGATCCTCGTCATCGTCC	59.893	20	273
transcript/3716	2	p1	(A)159	159	1221	1379
transcript/3717	1	p1	(A)93	93	1297	1389
transcript/3723	1	p3	(GGA)6	18	826	843	CAGATGGACTCGAGGAGGAG	59.937	20	GACCTCTCTCAACACGCACA	60.03	20	221	764	984	CAGATGGACTCGAGGAGGAG	59.937	20	TTACACCCAGGAACGACCTC	59.966	20	235	764	998	ATGGACTCGAGGAGGAGGTT	60.073	20	GACCTCTCTCAACACGCACA	60.03	20	218	767	984	CAGATGGACTCGAGGAGGAG	59.937	20	ATCCACCTTCCCCTTACACC	60.052	20	248	764	1011	ATGGACTCGAGGAGGAGGTT	60.073	20	ATCCACCTTCCCCTTACACC	60.052	20	245
transcript/3723	2	p1	(A)28	28	1368	1395
transcript/3727	1	c	(A)81c(A)31	113	1279	1391
transcript/3733	1	p3	(GAG)5	15	266	280	CCGTCAGAGATGGTGTCAGA	59.82	20	CCTCCTCGTCCTCCTCTTCT	59.945	20	250	82	331	CCGTCAGAGATGGTGTCAGA	59.82	20	CTCCTCCTCGTCCTCCTCTT	59.945	20	252	82	333	CCGTCAGAGATGGTGTCAGA	59.82	20	CTCTTCCTCCTCCTCGTCCT	59.945	20	258	82	339	CACTACCACGACATCCGCTA	59.74	20	CCTCCTCGTCCTCCTCTTCT	59.945	20	182	150	331	CACTACCACGACATCCGCTA	59.74	20	CTCCTCCTCGTCCTCCTCTT	59.945	20	184
transcript/3733	2	p1	(A)29	29	1369	1397
transcript/3740	1	c	(G)10ccacaatccgtgcccaccggagatatctccatggggcacagtgtgtatcatggt(GGC)5	79	1	79
transcript/3740	2	p1	(A)32	32	1361	1392
transcript/3742	1	p1	(A)27	27	1366	1392
transcript/3743	1	p1	(A)30	30	1367	1396
transcript/3745	1	p4	(TAGA)5	20	293	312	ATTTGATTTTTCGGGTCGTG	59.801	20	AAAGGATGTTGGATTTCCCC	59.996	20	265	222	486	CATTTGATTTTTCGGGTCGT	59.801	20	AAAGGATGTTGGATTTCCCC	59.996	20	266	221	486	ATTTGATTTTTCGGGTCGTG	59.801	20	GATGTTGGATTTCCCCACAC	60.034	20	261	222	482	CATTTGATTTTTCGGGTCGT	59.801	20	GATGTTGGATTTCCCCACAC	60.034	20	262	221	482	CGTCTCCACTTCTTTCAGGG	59.837	20	TTTCCCCACACCTGAATCTC	59.903	20	273
transcript/3745	2	p1	(A)61	61	1331	1391
transcript/3746	1	c	(A)391c(A)26	418	961	1378
transcript/3749	1	p1	(A)29	29	1345	1373
transcript/3750	1	p1	(T)11	11	956	966	TTATTCCCCGTGTTCTCTGC	60.074	20	CAAGCTGGGAAGCAGGTAAG	60.008	20	213	855	1067	TTGATCCCAAGAACCTGGAC	59.903	20	CAAGCTGGGAAGCAGGTAAG	60.008	20	257	811	1067	GTTGATCCCAAGAACCTGGA	59.903	20	CAAGCTGGGAAGCAGGTAAG	60.008	20	258	810	1067	TTGATCCCAAGAACCTGGAC	59.903	20	ACAAGCTGGGAAGCAGGTAA	59.875	20	258	811	1068	GTTGATCCCAAGAACCTGGA	59.903	20	ACAAGCTGGGAAGCAGGTAA	59.875	20	259
transcript/3750	2	p1	(A)219	219	1162	1380
transcript/3755	1	c	(A)452g(A)33	486	904	1389
transcript/3758	1	p1	(A)239	239	1157	1395
transcript/3764	1	c	(A)124c(A)31	156	1225	1380
transcript/3768	1	p1	(T)10	10	604	613	GATCCTTTCCATCTTCGTCG	59.629	20	AAAACGGATCAAACCACAGC	59.978	20	217	557	773	GATCCTTTCCATCTTCGTCG	59.629	20	GGATCAAACCACAGCAACCT	59.973	20	212	557	768	GAAGCCCGACGTCAAGTCTA	60.397	20	AAAACGGATCAAACCACAGC	59.978	20	260	514	773	GAAGCCCGACGTCAAGTCTA	60.397	20	GGATCAAACCACAGCAACCT	59.973	20	255	514	768	GAAGCCCGACGTCAAGTCTA	60.397	20	GGACAACCGAGTAAAACGGA	59.971	20	272
transcript/3768	2	c	(A)12g(A)19gaaag(A)24	61	1330	1390
transcript/3771	1	p1	(A)29	29	1361	1389
transcript/3772	1	c	(A)145g(A)28	174	1222	1395
transcript/3776	1	p1	(A)51	51	1339	1389
transcript/3778	1	p1	(A)232	232	1137	1368
transcript/3783	1	c	(A)249gc(A)28	279	1110	1388
transcript/3787	1	c	(A)213gt(A)29	244	1142	1385
transcript/3790	1	p1	(A)11	11	1071	1081	CTTCTCATGCCTTCTTTCCG	59.948	20	AAAATCCTCCCCAAATCCAC	59.996	20	197	968	1164	ATGCCTTCTTTCCGTGTTTG	60.11	20	AAAATCCTCCCCAAATCCAC	59.996	20	191	974	1164	CATGCCTTCTTTCCGTGTTT	60.11	20	AAAATCCTCCCCAAATCCAC	59.996	20	192	973	1164	CGTGCAGAGGGTAGCATACA	59.888	20	AAAATCCTCCCCAAATCCAC	59.996	20	251	914	1164	GCCAAAGAAACTCCTGCATC	59.82	20	AAAATCCTCCCCAAATCCAC	59.996	20	216
transcript/3790	2	c	(A)94c(A)32	127	1254	1380
transcript/3793	1	p1	(A)30	30	1354	1383
transcript/3794	1	c	(A)245gc(A)29	276	1111	1386
transcript/3796	1	c	(A)453gc(A)31	486	900	1385
transcript/3798	1	c	(A)31g(A)481	513	885	1397
transcript/3800	1	p1	(A)132	132	1239	1370
transcript/3801	1	p1	(A)183	183	1183	1365
transcript/3807	1	p3	(CTC)9	27	35	61	ATCGAATCCAACTCTCCCCT	59.896	20	TCGAGAGCTCTGTTTGGGTT	59.989	20	242	8	249	GGGTCACATCGAATCCAACT	59.786	20	TCGAGAGCTCTGTTTGGGTT	59.989	20	249	1	249	ATCGAATCCAACTCTCCCCT	59.896	20	TGGAGACGGTGAAGTCTGTG	59.864	20	274	8	281	ATCGAATCCAACTCTCCCCT	59.896	20	GAGCTCTGTTTGGGTTGGAG	59.844	20	238	8	245	ATCGAATCCAACTCTCCCCT	59.896	20	AGAGCTCTGTTTGGGTTGGA	59.844	20	239
transcript/3807	2	c	(A)11cattttttcc(T)11	32	1066	1097	TGGAGAAAGACCCCAATGAC	59.903	20	GCTGCTCTCTTCTTTCCCAA	59.694	20	225	897	1121	GTGGAGAAAGACCCCAATGA	59.903	20	GCTGCTCTCTTCTTTCCCAA	59.694	20	226	896	1121	TCACATACGAGGACGAGCAC	59.862	20	GCTGCTCTCTTCTTTCCCAA	59.694	20	189	933	1121	GTCACATACGAGGACGAGCA	59.862	20	GCTGCTCTCTTCTTTCCCAA	59.694	20	190	932	1121	CCCGGGAATACTTTGACCTT	60.18	20	GCTGCTCTCTTCTTTCCCAA	59.694	20	112
transcript/3807	3	p1	(A)131	131	1246	1376
transcript/3809	1	p3	(AGC)5	15	926	940	AAGCACACGATGGGAAAAAC	59.978	20	GGAAGTTTGAATGTGGGCTG	60.495	20	240	760	999	AAGCACACGATGGGAAAAAC	59.978	20	TGGAAGTTTGAATGTGGGCT	60.495	20	241	760	1000	AAGCACACGATGGGAAAAAC	59.978	20	CTGGAAGTTTGAATGTGGGC	60.495	20	242	760	1001	GGAAAAACGGCAATTGAAAA	59.922	20	GGAAGTTTGAATGTGGGCTG	60.495	20	228	772	999	GGAAAAACGGCAATTGAAAA	59.922	20	TGGAAGTTTGAATGTGGGCT	60.495	20	229
transcript/3809	2	p1	(A)106	106	1277	1382
transcript/3810	1	c	(A)291caatg(A)28	324	1066	1389
transcript/3811	1	c	(T)10ccgctgcttgtgtttgctttgttttctac(T)10catcgatttgtaggggacatcacgatgtaaatttctatcttctcttcggtataagagaatttattatgaatgtatagcgatgaggtaaattgctgagg(A)270	417	951	1367
transcript/3814	1	p1	(A)10	10	56	65	CCGATTCTTTCGGTCTTTCA	60.184	20	AACCCTAGATGCCGATGATG	59.917	20	185	8	192	TTCAGCCGACAAAGGAAATC	60.192	20	AACCCTAGATGCCGATGATG	59.917	20	169	24	192	CCGATTCTTTCGGTCTTTCA	60.184	20	AAAGAGAGGGGACGAGAAGG	59.811	20	146	8	153	TTCAGCCGACAAAGGAAATC	60.192	20	AAAGAGAGGGGACGAGAAGG	59.811	20	130	24	153	TTTCAGCCGACAAAGGAAAT	59.685	20	AACCCTAGATGCCGATGATG	59.917	20	170
transcript/3814	2	p1	(A)136	136	1244	1379
transcript/3818	1	p3	(GAG)6	18	35	52	GGAGTAGCTGGGGATTGGAT	60.293	20	TCTTTAGCCAAGATCCCCCT	60.032	20	149	12	160	GGAGTAGCTGGGGATTGGAT	60.293	20	ATGGTCGTTAAACCCAACCA	60.088	20	270	12	281	GGAGTAGCTGGGGATTGGAT	60.293	20	GGTCACGTCCTCGTTCCTTA	60.111	20	231	12	242	GGAGTAGCTGGGGATTGGAT	60.293	20	TCCTTATCTCCGTTCATGGG	59.887	20	217	12	228	GGAGTAGCTGGGGATTGGAT	60.293	20	GAGCTCGTCCGCTCACTATC	60.127	20	174
transcript/3818	2	p1	(A)26	26	1358	1383
transcript/3825	1	c	(A)146c(A)31	178	1202	1379
transcript/3828	1	c	(A)36t(A)31	68	1313	1380
transcript/3830	1	p1	(A)286	286	1092	1377
transcript/3832	1	c	(A)134c(A)33	168	1228	1395
transcript/3833	1	c	(A)179c(A)29	209	1173	1381
transcript/3834	1	c	(A)245c(A)31	277	1102	1378
transcript/3841	1	c	(A)238c(A)31	270	1106	1375
transcript/3846	1	p1	(A)26	26	1354	1379
transcript/3850	1	p1	(A)220	220	1150	1369
transcript/3852	1	p1	(A)10	10	986	995	CCGCCAATTGAAGTTTAGGA	60.067	20	CTCGTGCGTGAAAAGAAACA	60.027	20	148	952	1099	CCGCCAATTGAAGTTTAGGA	60.067	20	CAACTCGTGCGTGAAAAGAA	60.027	20	151	952	1102	CCGCCAATTGAAGTTTAGGA	60.067	20	TGCACAAAGCGAAACAACTC	60.035	20	165	952	1116	CCGCCAATTGAAGTTTAGGA	60.067	20	GTGCGTGAAAAGAAACACGA	59.888	20	145	952	1096	CCGCCAATTGAAGTTTAGGA	60.067	20	TCGTGCGTGAAAAGAAACAC	59.888	20	147
transcript/3852	2	c	(A)145gaaaaacaaaaaacaat(A)30	192	1189	1380
transcript/3855	1	p3	(TCC)5	15	161	175	AGAAATTGGCATTCAGCAGC	60.361	20	GCACAGGCAAAGGAGTTCAT	60.263	20	195	18	212	AGAAATTGGCATTCAGCAGC	60.361	20	GCAAAGGAGTTCATATCGCC	59.674	20	189	18	206	AGAAATTGGCATTCAGCAGC	60.361	20	GGCAAAGGAGTTCATATCGC	59.674	20	190	18	207	AGAAATTGGCATTCAGCAGC	60.361	20	GGGAGATCAGCCTTGATGAC	59.617	20	252	18	269	CGACAGAGAGAAATTCGCGT	60.538	20	TCGACCTCAACCTTCACCTC	60.238	20	260
transcript/3855	2	c	(A)375t(A)21c(A)13c(A)24gaaaaaac(A)62cg(A)29	537	859	1395
transcript/3856	1	p1	(A)29	29	1351	1379
transcript/3857	1	p1	(A)185	185	1199	1383
transcript/3859	1	c	(A)191g(A)31	223	1133	1355
transcript/3863	1	c	(A)131c(A)30	162	1212	1373
transcript/3864	1	c	(A)462g(A)33	496	856	1351
transcript/3868	1	c	(TCT)5g(CTT)10	46	11	56
transcript/3868	2	p1	(A)30	30	1345	1374
transcript/3870	1	p1	(A)377	377	1009	1385
transcript/3875	1	p1	(A)164	164	1168	1331
transcript/3876	1	c	(A)67g(A)26	94	1278	1371
transcript/3877	1	p1	(A)289	289	1085	1373
transcript/3880	1	p1	(A)162	162	1208	1369
transcript/3883	1	c	(A)258g(A)20	279	1098	1376
transcript/3885	1	c	(A)30gc(A)30	62	1312	1373
transcript/3887	1	c	(A)48t(A)30	79	1299	1377
transcript/3889	1	c	(A)11ttaaac(A)26caaaaaaac(A)225g(A)32	310	1065	1374
transcript/3892	1	c	(A)273gaaaac(A)233c(A)33gaacaaaaaaac(A)27	585	777	1361
transcript/3896	1	c	(A)21g(A)30	52	1343	1394
transcript/3897	1	p1	(A)29	29	1342	1370
transcript/3904	1	p2	(AT)18	36	162	197	CTTCCAAACAGTGGAAAGGG	59.563	20	GGCGTCGACATCTCTTCTCT	59.56	20	179	97	275	TTCCAAACAGTGGAAAGGGA	60.465	20	GGCGTCGACATCTCTTCTCT	59.56	20	178	98	275	CAAACAGTGGAAAGGGAACG	60.52	20	GGCGTCGACATCTCTTCTCT	59.56	20	175	101	275	TCCTCTCCTTCCCTTCAACC	60.565	20	GGCGTCGACATCTCTTCTCT	59.56	20	257	19	275	GGTTCCTCTCCTTCCCTTCA	60.565	20	GGCGTCGACATCTCTTCTCT	59.56	20	260
transcript/3904	2	p1	(A)389	389	991	1379
transcript/3906	1	c	(TCT)5g(CTT)11	49	10	58
transcript/3906	2	p1	(A)181	181	1172	1352
transcript/3908	1	p1	(A)344	344	1024	1367
transcript/3910	1	c	(A)451g(A)29	481	888	1368
transcript/3911	1	p3	(TCC)5	15	131	145	TCTTCTACTCGCAACCGAGC	60.678	20	CCTTCTTCCCCTTTTTCCTG	60.04	20	196	28	223	TCTTCTACTCGCAACCGAGC	60.678	20	CCCTTTTTCCTGTTCTTCCC	59.912	20	188	28	215	TCTTCTACTCGCAACCGAGC	60.678	20	CCCCTTTTTCCTGTTCTTCC	59.912	20	189	28	216	TCTTCTACTCGCAACCGAGC	60.678	20	TGCTCCTTCTTCCCCTTTTT	60.18	20	200	28	227	TCTTCTACTCGCAACCGAGC	60.678	20	TTGCTCCTTCTTCCCCTTTT	60.18	20	201
transcript/3911	2	c	(A)49g(A)30	80	1293	1372
transcript/3912	1	p1	(A)31	31	1352	1382
transcript/3916	1	p1	(A)233	233	1129	1361
transcript/3918	1	p1	(A)279	279	1088	1366
transcript/3920	1	c	(A)131c(A)30	162	1201	1362
transcript/3940	1	p1	(A)45	45	1328	1372
transcript/3942	1	p3	(TCG)8	24	167	190	CGAGTTTCTTCCGTAGACGC	60.015	20	TCGACCTCAACCTTCACCTC	60.238	20	241	89	329	CGAGTTTCTTCCGTAGACGC	60.015	20	TCCTCGACCTCAACCTTCAC	60.238	20	244	89	332	CGAGTTTCTTCCGTAGACGC	60.015	20	GTCCTCGACCTCAACCTTCA	60.238	20	245	89	333	CGAGTTTCTTCCGTAGACGC	60.015	20	GCAAAGGAGTTCACCTCACC	59.703	20	142	89	230	CGAGTTTCTTCCGTAGACGC	60.015	20	GGCAAAGGAGTTCACCTCAC	59.703	20	143
transcript/3942	2	c	(A)101gt(A)29	132	1235	1366
transcript/3943	1	p1	(A)296	296	1061	1356
transcript/3944	1	p1	(A)26	26	1348	1373
transcript/3947	1	p1	(A)268	268	1034	1301
transcript/3954	1	p1	(A)336	336	1035	1370
transcript/3958	1	p1	(A)491	491	881	1371
transcript/3966	1	p1	(A)28	28	1342	1369
[truncated: 4,975 more rows]
[truncated: 2 more columns]
