# Supplementary material for: Single-molecule real-time sequencing of the full-length transcriptome of Halophila beccarii
Source: Sci Rep. 2022 Sep 30;12:16444. doi: 10.1038/s41598-022-20988-w (PMC9525579; doi:10.1038/s41598-022-20988-w)
Supplement: Supplementary file 6 — Supplementary Information 6. [file 41598_2022_20988_MOESM6_ESM.xlsx]

## Sheet: Tabelle1
Sample	Alignment ratio
Rhizomes-1	0.6002
Rhizomes-2	0.6713
Rhizomes-3	0.6868
Leaves-1	0.5839
Leaves-2	0.5386
Leaves-3	0.5834
