# Supplementary material for: Single-molecule real-time sequencing of the full-length transcriptome of Halophila beccarii
Source: Sci Rep. 2022 Sep 30;12:16444. doi: 10.1038/s41598-022-20988-w (PMC9525579; doi:10.1038/s41598-022-20988-w)
Supplement: Supplementary file 7 — Supplementary Information 7. [file 41598_2022_20988_MOESM7_ESM.xlsx]

## Sheet: Rhizomes_vs_Leaves.filter
gene_ID	baseMean	FC	log2FoldChange	lfcSE	stat	pvalue	padj	swiss_prot_annottation	Nckap1	GO_BP	GO_CC	GO_MF	KO_ID	KO_name	ko_ID:ko_name	nr_annotation	TrEMBL_annotation	KOG_ID	KOG_description	KOG_cluster_code	KOG_cluster_description
m64212_210919_105054/10094403/ccs	1782.44	0.418435	-1.25693	0.195023	-6.44501	1.16e-10	3.78e-08	Ferredoxin-dependent glutamate synthase, chloroplastic OS=Spinacia oleracea OX=3562 GN=FdGOGAT PE=1 SV=3	Glu_synthase	glutamate biosynthetic process(GO:0006537)| oxidation-reduction process(GO:0055114)		oxidoreductase activity(GO:0016491)| glutamate synthase activity(GO:0015930)| oxidoreductase activity, acting on the CH-NH2 group of donors(GO:0016638)	K00284	glutamate synthase (ferredoxin)	ko00630:Glyoxylate and dicarboxylate metabolism|ko00910:Nitrogen metabolism	PREDICTED: ferredoxin-dependent glutamate synthase, chloroplastic [Musa acuminata subsp. malaccensis]	Uncharacterized protein OS=Musa acuminata subsp. malaccensis OX=214687 PE=4 SV=1	KOG0399	Glutamate synthase	[E]	Amino acid transport and metabolism
m64212_210919_105054/10094403/ccs	1782.44	0.418435	-1.25693	0.195023	-6.44501	1.16e-10	3.78e-08	Ferredoxin-dependent glutamate synthase, chloroplastic OS=Spinacia oleracea OX=3562 GN=FdGOGAT PE=1 SV=3	GXGXG	glutamate biosynthetic process(GO:0006537)| oxidation-reduction process(GO:0055114)		oxidoreductase activity(GO:0016491)| glutamate synthase activity(GO:0015930)| oxidoreductase activity, acting on the CH-NH2 group of donors(GO:0016638)	K00284	glutamate synthase (ferredoxin)	ko00630:Glyoxylate and dicarboxylate metabolism|ko00910:Nitrogen metabolism	PREDICTED: ferredoxin-dependent glutamate synthase, chloroplastic [Musa acuminata subsp. malaccensis]	Uncharacterized protein OS=Musa acuminata subsp. malaccensis OX=214687 PE=4 SV=1	KOG0399	Glutamate synthase	[E]	Amino acid transport and metabolism
m64212_210919_105054/10355747/ccs	132.306	2.34623	1.23034	0.394398	3.11954	0.00181132	0.0239741	Phenylalanine ammonia-lyase 1 OS=Pisum sativum OX=3888 GN=PAL1 PE=2 SV=1	Lyase_aromatic	NA	NA	NA	K10775	phenylalanine ammonia-lyase	ko00360:Phenylalanine metabolism|ko00940:Phenylpropanoid biosynthesis	phenylalanine ammonia-lyase [Pogostemon cablin]	Phenylalanine ammonia-lyase OS=Pogostemon cablin OX=28511 GN=PAL3 PE=2 SV=1	KOG0222	Phenylalanine and histidine ammonia-lyase	[Q]	Secondary metabolites biosynthesis, transport and catabolism
m64212_210919_105054/10357433/ccs	1713.45	0.488241	-1.03433	0.323969	-3.19269	0.00140952	0.0200141	Tubulin beta chain OS=Candida albicans OX=5476 GN=TUB2 PE=3 SV=1	Tubulin_C			GTPase activity(GO:0003924)	K07375	tubulin beta	ko04145:Phagosome|ko04540:Gap junction	beta tubulin, partial [Rhabdammina cornuta]	Tubulin beta chain (Fragment) OS=Rhabdammina cornuta OX=159866 PE=3 SV=1	KOG1375	Beta tubulin	[Z]	Cytoskeleton
m64212_210919_105054/10357433/ccs	1713.45	0.488241	-1.03433	0.323969	-3.19269	0.00140952	0.0200141	Tubulin beta chain OS=Candida albicans OX=5476 GN=TUB2 PE=3 SV=1	Tubulin			GTPase activity(GO:0003924)	K07375	tubulin beta	ko04145:Phagosome|ko04540:Gap junction	beta tubulin, partial [Rhabdammina cornuta]	Tubulin beta chain (Fragment) OS=Rhabdammina cornuta OX=159866 PE=3 SV=1	KOG1375	Beta tubulin	[Z]	Cytoskeleton
m64212_210919_105054/10618713/ccs	2397.05	2.18513	1.12772	0.256113	4.40321	1.07e-05	0.00051559	Tetraketide alpha-pyrone reductase 1 OS=Arabidopsis thaliana OX=3702 GN=TKPR1 PE=1 SV=1	Epimerase			coenzyme binding(GO:0050662)| catalytic activity(GO:0003824)	NA	NA	NA	PREDICTED: tetraketide alpha-pyrone reductase 1 isoform X1 [Nelumbo nucifera]	Bifunctional dihydroflavonol 4-reductase/flavanone 4-reductase OS=Anthurium amnicola OX=1678845 GN=DFR_20 PE=4 SV=1	KOG1502	Flavonol reductase/cinnamoyl-CoA reductase	[V]	Defense mechanisms
m64212_210919_105054/10618904/ccs	116.668	0.424683	-1.23554	0.421852	-2.92885	0.00340219	0.0379394	Homeobox-leucine zipper protein HAT4 OS=Arabidopsis thaliana OX=3702 GN=HAT4 PE=1 SV=1	HALZ	regulation of transcription, DNA-templated(GO:0006355)		DNA binding(GO:0003677)| DNA-binding transcription factor activity(GO:0003700)| sequence-specific DNA binding(GO:0043565)	K09338	homeobox-leucine zipper protein	NA:NA	homeobox-leucine zipper protein HAT4-like [Phoenix dactylifera]	homeobox-leucine zipper protein HAT4-like OS=Phoenix dactylifera OX=42345 GN=LOC103711670 PE=4 SV=1	KOG0483	Transcription factor HEX, contains HOX and HALZ domains	[K]	Transcription
m64212_210919_105054/10618904/ccs	116.668	0.424683	-1.23554	0.421852	-2.92885	0.00340219	0.0379394	Homeobox-leucine zipper protein HAT4 OS=Arabidopsis thaliana OX=3702 GN=HAT4 PE=1 SV=1	Homeobox	regulation of transcription, DNA-templated(GO:0006355)		DNA binding(GO:0003677)| DNA-binding transcription factor activity(GO:0003700)| sequence-specific DNA binding(GO:0043565)	K09338	homeobox-leucine zipper protein	NA:NA	homeobox-leucine zipper protein HAT4-like [Phoenix dactylifera]	homeobox-leucine zipper protein HAT4-like OS=Phoenix dactylifera OX=42345 GN=LOC103711670 PE=4 SV=1	KOG0483	Transcription factor HEX, contains HOX and HALZ domains	[K]	Transcription
m64212_210919_105054/10619303/ccs	69.3592	0.460114	-1.11994	0.300038	-3.73265	0.000189472	0.00473912		SBP_bac_6	NA	NA	NA	NA	NA	NA	Bacterial periplasmic spermidine/putrescine-binding protein [Macleaya cordata]	Bacterial periplasmic spermidine/putrescine-binding protein OS=Macleaya cordata OX=56857 GN=BVC80_1833g61 PE=4 SV=1	NA	NA	NA	NA
m64212_210919_105054/10749407/ccs	189.504	0.244286	-2.03336	0.443871	-4.58097	4.63e-06	0.000273711	Nuclear transcription factor Y subunit B-8 OS=Oryza sativa subsp. japonica OX=39947 GN=NFYB8 PE=1 SV=1	CBFD_NFYB_HMF	NA	NA	NA	K08065	nuclear transcription Y subunit beta	ko04612:Antigen processing and presentation	nuclear transcription factor Y subunit B-3-like protein [Allium sativum]	Nuclear transcription factor Y subunit B-3-like protein OS=Allium sativum OX=4682 PE=2 SV=1	KOG0869	CCAAT-binding factor, subunit A (HAP3)	[K]	Transcription
m64212_210919_105054/11077204/ccs	212.066	0.42397	-1.23797	0.323566	-3.82601	0.000130238	0.00357527	Protein LOW PSII ACCUMULATION 3, chloroplastic OS=Arabidopsis thaliana OX=3702 GN=LPA3 PE=1 SV=1	DUF1995	NA	NA	NA	NA	NA	NA	PREDICTED: protein LOW PSII ACCUMULATION 3, chloroplastic isoform X1 [Ipomoea nil]	DUF1995 domain-containing protein OS=Cephalotus follicularis OX=3775 GN=CFOL_v3_14935 PE=4 SV=1	NA	NA	NA	NA
m64212_210919_105054/11141845/ccs.2	46.2441	5.20909	2.38103	0.619283	3.84482	0.000120639	0.00337851		NA	NA	NA	NA	NA	NA	NA			NA	NA	NA	NA
m64212_210919_105054/11142814/ccs	670.527	0.464016	-1.10775	0.228037	-4.85778	1.19e-06	9.36e-05		Acetyltransf_1	NA	NA	NA	NA	NA	NA	uncharacterized protein LOC103718251 [Phoenix dactylifera]	uncharacterized protein LOC103718251 OS=Phoenix dactylifera OX=42345 GN=LOC103718251 PE=4 SV=1	NA	NA	NA	NA
m64212_210919_105054/11207968/ccs	149.338	0.378086	-1.40321	0.377714	-3.71501	0.000203193	0.00494395		NA	NA	NA	NA	NA	NA	NA	uncharacterized protein LOC17885845 [Capsella rubella]	Uncharacterized protein OS=Capsella rubella OX=81985 GN=CARUB_v10019268mg PE=4 SV=1	NA	NA	NA	NA
m64212_210919_105054/11405239/ccs	877.639	0.386623	-1.371	0.281113	-4.87705	1.08e-06	8.74e-05	ABC transporter G family member 11 OS=Arabidopsis thaliana OX=3702 GN=ABCG11 PE=1 SV=1	ABC2_membrane		membrane(GO:0016020)		NA	NA	NA	ABC transporter G family member 11 [Ananas comosus]	ABC transporter G family member 11 OS=Ananas comosus OX=4615 GN=ACMD2_03425 PE=4 SV=1	KOG0061	Transporter, ABC superfamily (Breast cancer resistance protein)	[Q]	Secondary metabolites biosynthesis, transport and catabolism
m64212_210919_105054/11535080/ccs	3408.95	0.340142	-1.55579	0.422931	-3.67859	0.000234527	0.00554781	Photosystem I reaction center subunit VI-1, chloroplastic OS=Arabidopsis thaliana OX=3702 GN=PSAH1 PE=2 SV=1	PSI_PsaH	photosynthesis(GO:0015979)	photosystem I(GO:0009522)| photosystem I reaction center(GO:0009538)		K02695	photosystem I subunit VI	ko00195:Photosynthesis	PREDICTED: photosystem I reaction center subunit VI-1, chloroplastic-like [Nicotiana attenuata]	Photosystem i reaction center subunit vi, chloroplastic OS=Nicotiana attenuata OX=49451 GN=PSAH_3 PE=4 SV=1	NA	NA	NA	NA
m64212_210919_105054/11535704/ccs	1040	0.377386	-1.40589	0.342808	-4.10109	4.11e-05	0.0014748	Calcium sensing receptor, chloroplastic OS=Zea mays OX=4577 PE=1 SV=1	NA	NA	NA	NA	NA	NA	NA	calcium sensing receptor, chloroplastic [Phalaenopsis equestris]	Calcium sensing receptor, chloroplastic (Fragment) OS=Anthurium amnicola OX=1678845 GN=CAS_13 PE=4 SV=1	NA	NA	NA	NA
m64212_210919_105054/11601506/ccs	1419.31	2.02361	1.01693	0.14662	6.93585	4.04e-12	2.04e-09	Probable apyrase 1 OS=Oryza sativa subsp. japonica OX=39947 GN=APY1 PE=3 SV=1	GDA1_CD39			hydrolase activity(GO:0016787)	K14641	apyrase	ko00230:Purine metabolism|ko00240:Pyrimidine metabolism	PREDICTED: probable apyrase 2 [Musa acuminata subsp. malaccensis]	Uncharacterized protein OS=Musa acuminata subsp. malaccensis OX=214687 GN=103989659 PE=3 SV=1	KOG1385	Nucleoside phosphatase	[F]	Nucleotide transport and metabolism
m64212_210919_105054/11602700/ccs	7987.13	2.04145	1.02959	0.198821	5.17849	2.24e-07	2.73e-05	Putative lipoxygenase 5 OS=Oryza sativa subsp. japonica OX=39947 GN=Os04g0447100 PE=3 SV=2	Lipoxygenase	oxidation-reduction process(GO:0055114)		metal ion binding(GO:0046872)| oxidoreductase activity, acting on single donors with incorporation of molecular oxygen, incorporation of two atoms of oxygen(GO:0016702)	K00454	lipoxygenase	ko00591:Linoleic acid metabolism|ko00592:alpha-Linolenic acid metabolism	Lipoxygenase (potentially 13-LOX) [Zostera marina]	Lipoxygenase OS=Zostera marina OX=29655 GN=ZOSMA_20G00750 PE=3 SV=1	NA	NA	NA	NA
m64212_210919_105054/11796480/ccs	1091.96	0.305806	-1.70931	0.414006	-4.12871	3.65e-05	0.00132982		NA	NA	NA	NA	NA	NA	NA		Chlorophyll a-b binding protein, chloroplastic OS=Aegilops tauschii OX=37682 GN=F775_26158 PE=3 SV=1	NA	NA	NA	NA
m64212_210919_105054/11797053/ccs.1	258.303	0.425086	-1.23417	0.349659	-3.52965	0.000416113	0.0082761		NA	NA	NA	NA	NA	NA	NA			NA	NA	NA	NA
m64212_210919_105054/1180353/ccs	1016.32	0.373804	-1.41965	0.334347	-4.24603	2.18e-05	0.000909463	Protein MAINTENANCE OF PSII UNDER HIGH LIGHT 1 OS=Arabidopsis thaliana OX=3702 GN=MPH1 PE=1 SV=1	NA	NA	NA	NA	NA	NA	NA	PREDICTED: uncharacterized protein LOC105051717 [Elaeis guineensis]	Uncharacterized protein OS=Anthurium amnicola OX=1678845 GN=g.117901 PE=4 SV=1	NA	NA	NA	NA
m64212_210919_105054/1180469/ccs	2975.42	0.302063	-1.72708	0.407989	-4.23315	2.3e-05	0.000947863	Plastocyanin major isoform, chloroplastic OS=Arabidopsis thaliana OX=3702 GN=DRT112 PE=1 SV=2	Copper-bind			electron transfer activity(GO:0009055)| copper ion binding(GO:0005507)	K02638	plastocyanin	ko00195:Photosynthesis	plastocyanin [Brassica napus]	Plastocyanin OS=Brassica rapa subsp. pekinensis OX=51351 PE=3 SV=1	NA	NA	NA	NA
m64212_210919_105054/11863152/ccs	39.1572	372.041	8.53932	2.52516	3.3817	0.000720391	0.0123145		NA	NA	NA	NA	NA	NA	NA			NA	NA	NA	NA
m64212_210919_105054/1194/ccs	502.031	0.22239	-2.16884	0.768985	-2.82039	0.00479656	0.0493779	Chlorophyll a-b binding protein 16, chloroplastic OS=Nicotiana tabacum OX=4097 GN=CAB16 PE=2 SV=1	Chloroa_b-bind	NA	NA	NA	K08912	light-harvesting complex II chlorophyll a/b binding protein 1	ko00196:Photosynthesis - antenna proteins	PREDICTED: chlorophyll a-b binding protein 40, chloroplastic-like [Nicotiana tomentosiformis]	Chlorophyll a-b binding protein, chloroplastic OS=Panicum hallii var. hallii OX=1504633 GN=GQ55_5G255000 PE=3 SV=1	NA	NA	NA	NA
m64212_210919_105054/12257064/ccs	94.244	3.1069	1.63548	0.452265	3.61619	0.000298971	0.00662144	60S ribosomal protein L10 OS=Vitis riparia OX=96939 GN=RPL10 PE=2 SV=1	Ribosomal_L16	translation(GO:0006412)	ribosome(GO:0005840)	structural constituent of ribosome(GO:0003735)	K02866	large subunit ribosomal protein L10e	ko03010:Ribosome	PREDICTED: 60S ribosomal protein L10 [Gossypium raimondii]	60S ribosomal L10 OS=Gossypium arboreum OX=29729 GN=F383_00174 PE=4 SV=1	KOG0857	60s ribosomal protein L10	[J]	Translation, ribosomal structure and biogenesis
m64212_210919_105054/12323120/ccs	682.587	0.384829	-1.37771	0.299299	-4.60312	4.16e-06	0.000255654		Rhodanese	NA	NA	NA	NA	NA	NA	uncharacterized protein LOC103706051 isoform X1 [Phoenix dactylifera]	uncharacterized protein LOC103706051 OS=Phoenix dactylifera OX=42345 GN=LOC103706051 PE=4 SV=1	NA	NA	NA	NA
m64212_210919_105054/12388103/ccs	146.834	2.58907	1.37244	0.415759	3.30104	0.000963279	0.0150629	SH3 domain-containing protein 2 OS=Arabidopsis thaliana OX=3702 GN=SH3P2 PE=1 SV=1	NA	NA	NA	NA	NA	NA	NA	SH3 domain-containing protein 2-like [Asparagus officinalis]	Uncharacterized protein OS=Arundo donax OX=35708 PE=4 SV=1	NA	NA	NA	NA
m64212_210919_105054/12453709/ccs	1084.41	0.448964	-1.15533	0.235964	-4.8962	9.77e-07	8.17e-05	Probable sucrose-phosphate synthase 2 OS=Craterostigma plantagineum OX=4153 GN=SPS2 PE=2 SV=1	Glycos_transf_1	NA	NA	NA	K00696	sucrose-phosphate synthase	ko00500:Starch and sucrose metabolism	PREDICTED: probable sucrose-phosphate synthase 2 [Elaeis guineensis]	Putative sucrose-phosphate synthase 2 OS=Anthurium amnicola OX=1678845 GN=SPS2_9 PE=3 SV=1	KOG0853	Glycosyltransferase	[M]	Cell wall/membrane/envelope biogenesis
m64212_210919_105054/12453709/ccs	1084.41	0.448964	-1.15533	0.235964	-4.8962	9.77e-07	8.17e-05	Probable sucrose-phosphate synthase 2 OS=Craterostigma plantagineum OX=4153 GN=SPS2 PE=2 SV=1	S6PP	NA	NA	NA	K00696	sucrose-phosphate synthase	ko00500:Starch and sucrose metabolism	PREDICTED: probable sucrose-phosphate synthase 2 [Elaeis guineensis]	Putative sucrose-phosphate synthase 2 OS=Anthurium amnicola OX=1678845 GN=SPS2_9 PE=3 SV=1	KOG0853	Glycosyltransferase	[M]	Cell wall/membrane/envelope biogenesis
m64212_210919_105054/12518890/ccs	353.598	2.17307	1.11974	0.385422	2.90522	0.00366994	0.0403585		NA	NA	NA	NA	NA	NA	NA			NA	NA	NA	NA
m64212_210919_105054/12585086/ccs	455.388	2.25123	1.17071	0.255403	4.58378	4.57e-06	0.000271499	Transketolase, chloroplastic OS=Zea mays OX=4577 PE=1 SV=1	Transketolase_N	NA	NA	NA	K00615	transketolase	ko00030:Pentose phosphate pathway|ko00710:Carbon fixation in photosynthetic organisms|ko01051:Biosynthesis of ansamycins|ko01200:Carbon metabolism|ko01230:Biosynthesis of amino acids	PREDICTED: transketolase, chloroplastic [Cucumis sativus]	Uncharacterized protein OS=Cucumis sativus OX=3659 GN=Csa_6G077460 PE=4 SV=1	KOG0523	Transketolase	[G]	Carbohydrate transport and metabolism
m64212_210919_105054/12585086/ccs	455.388	2.25123	1.17071	0.255403	4.58378	4.57e-06	0.000271499	Transketolase, chloroplastic OS=Zea mays OX=4577 PE=1 SV=1	Transketolase_C	NA	NA	NA	K00615	transketolase	ko00030:Pentose phosphate pathway|ko00710:Carbon fixation in photosynthetic organisms|ko01051:Biosynthesis of ansamycins|ko01200:Carbon metabolism|ko01230:Biosynthesis of amino acids	PREDICTED: transketolase, chloroplastic [Cucumis sativus]	Uncharacterized protein OS=Cucumis sativus OX=3659 GN=Csa_6G077460 PE=4 SV=1	KOG0523	Transketolase	[G]	Carbohydrate transport and metabolism
m64212_210919_105054/12585086/ccs	455.388	2.25123	1.17071	0.255403	4.58378	4.57e-06	0.000271499	Transketolase, chloroplastic OS=Zea mays OX=4577 PE=1 SV=1	Transket_pyr	NA	NA	NA	K00615	transketolase	ko00030:Pentose phosphate pathway|ko00710:Carbon fixation in photosynthetic organisms|ko01051:Biosynthesis of ansamycins|ko01200:Carbon metabolism|ko01230:Biosynthesis of amino acids	PREDICTED: transketolase, chloroplastic [Cucumis sativus]	Uncharacterized protein OS=Cucumis sativus OX=3659 GN=Csa_6G077460 PE=4 SV=1	KOG0523	Transketolase	[G]	Carbohydrate transport and metabolism
m64212_210919_105054/12649099/ccs	2128.95	2.23279	1.15885	0.171136	6.77151	1.27e-11	5.67e-09	Cytochrome b5 OS=Nicotiana tabacum OX=4097 PE=2 SV=1	Cyt-b5	NA	NA	NA	NA	NA	NA	PREDICTED: cytochrome b5 isoform B-like [Cucumis sativus]	Uncharacterized protein OS=Manihot esculenta OX=3983 GN=MANES_03G152300 PE=3 SV=1	KOG0537	Cytochrome b5	[C]	Energy production and conversion
m64212_210919_105054/12716420/ccs	142.445	2.55191	1.35158	0.276618	4.88608	1.03e-06	8.53e-05		FAF	NA	NA	NA	NA	NA	NA	hypothetical protein ZOSMA_139G00270 [Zostera marina]	Uncharacterized protein OS=Zostera marina OX=29655 GN=ZOSMA_139G00270 PE=4 SV=1	NA	NA	NA	NA
m64212_210919_105054/12845700/ccs	1009.38	0.408139	-1.29287	0.372344	-3.47224	0.00051613	0.00971284	Thioredoxin F2, chloroplastic OS=Arabidopsis thaliana OX=3702 GN=At5g16400 PE=2 SV=1	Thioredoxin	cell redox homeostasis(GO:0045454)			K03671	thioredoxin 1	NA:NA	hypothetical protein TanjilG_21809 [Lupinus angustifolius]	Thioredoxin f2, chloroplastic OS=Quercus suber OX=58331 GN=CFP56_07093 PE=4 SV=1	KOG0907	Thioredoxin	[O]	Posttranslational modification, protein turnover, chaperones
m64212_210919_105054/12847683/ccs	436.212	0.319008	-1.64833	0.436327	-3.77775	0.000158252	0.00420921	Photosystem II reaction center W protein, chloroplastic OS=Arabidopsis thaliana OX=3702 GN=PSBW PE=1 SV=2	PsbW	photosynthesis(GO:0015979)	photosystem II(GO:0009523)| chloroplast(GO:0009507)		K02721	photosystem II PsbW protein	ko00195:Photosynthesis	Photosystem II reaction center, W protein [Zostera marina]	Photosystem II reaction center, W protein OS=Zostera marina OX=29655 GN=ZOSMA_13G00760 PE=4 SV=1	NA	NA	NA	NA
m64212_210919_105054/12910748/ccs	5.39701	51.1274	5.67602	2.00933	2.82484	0.00473048	0.0491527		NA	NA	NA	NA	NA	NA	NA	PREDICTED: uncharacterized protein LOC105056669 [Elaeis guineensis]	Uncharacterized protein OS=Ananas comosus OX=4615 GN=ACMD2_05627 PE=4 SV=1	NA	NA	NA	NA
m64212_210919_105054/13041746/ccs	38.4624	0.242959	-2.04122	0.605922	-3.36878	0.00075501	0.012747	Protein STAY-GREEN LIKE, chloroplastic OS=Arabidopsis thaliana OX=3702 GN=SGRL PE=2 SV=1	Staygreen	NA	NA	NA	NA	NA	NA	Senescence-inducible chloroplast stay-green protein 1 [Zostera marina]	Senescence-inducible chloroplast stay-green protein 1 OS=Zostera marina OX=29655 GN=ZOSMA_78G00520 PE=4 SV=1	NA	NA	NA	NA
m64212_210919_105054/1312237/ccs	274.609	0.494586	-1.01571	0.292237	-3.47564	0.000509644	0.00966932	Probable glutathione S-transferase DHAR2, chloroplastic OS=Oryza sativa subsp. japonica OX=39947 GN=DHAR2 PE=2 SV=1	GST_N_3			protein binding(GO:0005515)	NA	NA	NA	PREDICTED: glutathione S-transferase DHAR3, chloroplastic [Musa acuminata subsp. malaccensis]	Uncharacterized protein OS=Musa acuminata subsp. malaccensis OX=214687 PE=3 SV=1	KOG1422	Intracellular Cl- channel CLIC, contains GST domain	[P]	Inorganic ion transport and metabolism
m64212_210919_105054/1312263/ccs	565.175	0.41909	-1.25467	0.318506	-3.93923	8.17e-05	0.00247637	Peptidyl-prolyl cis-trans isomerase FKBP16-4, chloroplastic OS=Arabidopsis thaliana OX=3702 GN=FKBP16-4 PE=1 SV=1	FKBP_C	NA	NA	NA	NA	NA	NA	Peptidyl-prolyl cis-trans isomerase, FKBP-type [Parasponia andersonii]	Peptidylprolyl isomerase OS=Parasponia andersonii OX=3476 GN=PanWU01x14_183500 PE=4 SV=1	KOG0552	FKBP-type peptidyl-prolyl cis-trans isomerase	[O]	Posttranslational modification, protein turnover, chaperones
m64212_210919_105054/13175643/ccs	2822.61	0.331191	-1.59426	0.394418	-4.04206	5.3e-05	0.0017428		NA	NA	NA	NA	NA	NA	NA			NA	NA	NA	NA
m64212_210919_105054/13238952/ccs.1	688.322	2.8393	1.50553	0.317351	4.74407	2.09e-06	0.000149284	RNA replication polyprotein OS=Apple stem pitting virus (isolate PA66) OX=651356 GN=ORF1 PE=3 SV=1	Viral_helicase1	transcription, DNA-templated(GO:0006351)		RNA-directed 5'-3' RNA polymerase activity(GO:0003968)| ATP binding(GO:0005524)| RNA binding(GO:0003723)	NA	NA	NA	RNA-dependant RNA polymerase [Banana mild mosaic virus]	RNA-dependant RNA polymerase OS=Banana mild mosaic virus OX=148879 PE=4 SV=1	NA	NA	NA	NA
m64212_210919_105054/13238952/ccs.1	688.322	2.8393	1.50553	0.317351	4.74407	2.09e-06	0.000149284	RNA replication polyprotein OS=Apple stem pitting virus (isolate PA66) OX=651356 GN=ORF1 PE=3 SV=1	RdRP_2	transcription, DNA-templated(GO:0006351)		RNA-directed 5'-3' RNA polymerase activity(GO:0003968)| ATP binding(GO:0005524)| RNA binding(GO:0003723)	NA	NA	NA	RNA-dependant RNA polymerase [Banana mild mosaic virus]	RNA-dependant RNA polymerase OS=Banana mild mosaic virus OX=148879 PE=4 SV=1	NA	NA	NA	NA
m64212_210919_105054/13502271/ccs	652.639	0.482799	-1.0505	0.373015	-2.81625	0.00485879	0.0498799		SWIB			protein binding(GO:0005515)	NA	NA	NA	PREDICTED: upstream activation factor subunit UAF30 [Juglans regia]	upstream activation factor subunit UAF30 OS=Juglans regia OX=51240 GN=LOC108994028 PE=4 SV=1	KOG1946	RNA polymerase I transcription factor UAF	[K]	Transcription
m64212_210919_105054/13764946/ccs	26.8382	0.381929	-1.38862	0.484083	-2.86856	0.00412339	0.0441659		NA	NA	NA	NA	NA	NA	NA			NA	NA	NA	NA
m64212_210919_105054/1378122/ccs	14.9166	0.00530607	-7.55814	2.66014	-2.84126	0.00449354	0.0473099	Transcription initiation factor IIA subunit 2 OS=Oryza sativa subsp. indica OX=39946 GN=TFIIAy PE=3 SV=2	TFIIA_gamma_N	transcription initiation from RNA polymerase II promoter(GO:0006367)	transcription factor TFIIA complex(GO:0005672)		K03123	transcription initiation factor TFIIA small subunit	ko03022:Basal transcription factors	transcription initiation factor IIA subunit 2-like [Papaver somniferum]	Transcription initiation factor IIA subunit 2 OS=Amborella trichopoda OX=13333 GN=AMTR_s00006p00259390 PE=3 SV=1	KOG3463	Transcription initiation factor IIA, gamma subunit	[K]	Transcription
m64212_210919_105054/1378122/ccs	14.9166	0.00530607	-7.55814	2.66014	-2.84126	0.00449354	0.0473099	Transcription initiation factor IIA subunit 2 OS=Oryza sativa subsp. indica OX=39946 GN=TFIIAy PE=3 SV=2	TFIIA_gamma_C	transcription initiation from RNA polymerase II promoter(GO:0006367)	transcription factor TFIIA complex(GO:0005672)		K03123	transcription initiation factor TFIIA small subunit	ko03022:Basal transcription factors	transcription initiation factor IIA subunit 2-like [Papaver somniferum]	Transcription initiation factor IIA subunit 2 OS=Amborella trichopoda OX=13333 GN=AMTR_s00006p00259390 PE=3 SV=1	KOG3463	Transcription initiation factor IIA, gamma subunit	[K]	Transcription
m64212_210919_105054/13829004/ccs	930.427	0.4	-1.32193	0.275213	-4.8033	1.56e-06	0.000118043		NA	NA	NA	NA	NA	NA	NA	Conserved Green Lineage Protein of Unknown Function [Zostera marina]	Uncharacterized protein OS=Zostera marina OX=29655 GN=ZOSMA_215G00170 PE=4 SV=1	NA	NA	NA	NA
m64212_210919_105054/13896359/ccs	186.868	3.09978	1.63216	0.364477	4.4781	7.53e-06	0.000402539	NAC transcription factor 47 OS=Arabidopsis thaliana OX=3702 GN=NAC047 PE=2 SV=1	NAM	regulation of transcription, DNA-templated(GO:0006355)		DNA binding(GO:0003677)	NA	NA	NA	PREDICTED: NAC transcription factor 47-like [Elaeis guineensis]	NAC transcription factor 25-like OS=Phoenix dactylifera OX=42345 GN=LOC103702204 PE=4 SV=1	NA	NA	NA	NA
m64212_210919_105054/14091220/ccs	1689.68	0.279693	-1.83808	0.400134	-4.59367	4.36e-06	0.000264597	Photosystem I reaction center subunit N, chloroplastic OS=Arabidopsis thaliana OX=3702 GN=PSAN PE=1 SV=2	PsaN	photosynthesis(GO:0015979)	photosystem I(GO:0009522)		K02701	photosystem I subunit PsaN	ko00195:Photosynthesis	photosystem I reaction center subunit N, chloroplastic [Phoenix dactylifera]	photosystem I reaction center subunit N, chloroplastic isoform X1 OS=Phoenix dactylifera OX=42345 GN=LOC103720518 PE=4 SV=1	NA	NA	NA	NA
m64212_210919_105054/14092124/ccs	345.98	0.25122	-1.99298	0.5392	-3.69617	0.000218875	0.00526721	Photosystem II 22 kDa protein, chloroplastic OS=Solanum sogarandinum OX=52705 GN=PSBS PE=2 SV=1	Chloroa_b-bind	NA	NA	NA	K03542	photosystem II 22kDa protein	ko00195:Photosynthesis	PREDICTED: photosystem II 22 kDa protein, chloroplastic [Elaeis guineensis]	photosystem II 22 kDa protein, chloroplastic OS=Phoenix dactylifera OX=42345 GN=LOC103702676 PE=4 SV=1	NA	NA	NA	NA
m64212_210919_105054/14222045/ccs	952.391	2.38795	1.25577	0.378305	3.31947	0.000901894	0.014617	Plasma membrane-associated cation-binding protein 1 OS=Arabidopsis thaliana OX=3702 GN=PCAP1 PE=1 SV=1	DREPP		anchored component of plasma membrane(GO:0046658)		NA	NA	NA	PREDICTED: plasma membrane-associated cation-binding protein 1 [Nelumbo nucifera]	plasma membrane-associated cation-binding protein 1 OS=Nelumbo nucifera OX=4432 GN=LOC104599805 PE=4 SV=1	NA	NA	NA	NA
m64212_210919_105054/14223501/ccs	34.3884	5.32795	2.41358	0.755567	3.1944	0.00140124	0.0199731		NA	NA	NA	NA	NA	NA	NA	RNA-dependant RNA polymerase [Banana mild mosaic virus]	RNA-dependant RNA polymerase OS=Banana mild mosaic virus OX=148879 PE=4 SV=1	NA	NA	NA	NA
m64212_210919_105054/14353617/ccs	629.408	0.34994	-1.51482	0.452222	-3.34973	0.000808916	0.0134928	Glutamyl-tRNA reductase 1, chloroplastic OS=Hordeum vulgare OX=4513 GN=HEMA1 PE=1 SV=1	GlutR_dimer	oxidation-reduction process(GO:0055114)| tetrapyrrole biosynthetic process(GO:0033014)		NADP binding(GO:0050661)| glutamyl-tRNA reductase activity(GO:0008883)	K02492	glutamyl-tRNA reductase	ko00860:Porphyrin and chlorophyll metabolism	glutamyl-tRNA reductase 2-like [Phoenix dactylifera]	Glutamyl-tRNA reductase OS=Phoenix dactylifera OX=42345 GN=LOC103708390 PE=3 SV=1	NA	NA	NA	NA
m64212_210919_105054/1441934/ccs	113.901	3.89287	1.96083	0.482611	4.06296	4.85e-05	0.00163244	Agamous-like MADS-box protein AGL8 OS=Arabidopsis thaliana OX=3702 GN=AGL8 PE=1 SV=1	SRF-TF	regulation of transcription, DNA-templated(GO:0006355)	nucleus(GO:0005634)	DNA binding(GO:0003677)| protein dimerization activity(GO:0046983)| DNA-binding transcription factor activity(GO:0003700)	K09264	MADS-box transcription factor, plant	NA:NA	SRF-TF domain-containing protein/K-box domain-containing protein, partial [Cephalotus follicularis]	SRF-TF domain-containing protein/K-box domain-containing protein (Fragment) OS=Cephalotus follicularis OX=3775 GN=CFOL_v3_00044 PE=4 SV=1	KOG0014	MADS box transcription factor	[K]	Transcription
m64212_210919_105054/1441934/ccs	113.901	3.89287	1.96083	0.482611	4.06296	4.85e-05	0.00163244	Agamous-like MADS-box protein AGL8 OS=Arabidopsis thaliana OX=3702 GN=AGL8 PE=1 SV=1	K-box	regulation of transcription, DNA-templated(GO:0006355)	nucleus(GO:0005634)	DNA binding(GO:0003677)| protein dimerization activity(GO:0046983)| DNA-binding transcription factor activity(GO:0003700)	K09264	MADS-box transcription factor, plant	NA:NA	SRF-TF domain-containing protein/K-box domain-containing protein, partial [Cephalotus follicularis]	SRF-TF domain-containing protein/K-box domain-containing protein (Fragment) OS=Cephalotus follicularis OX=3775 GN=CFOL_v3_00044 PE=4 SV=1	KOG0014	MADS box transcription factor	[K]	Transcription
m64212_210919_105054/14484928/ccs	17103	2.46185	1.29974	0.109295	11.8921	1.3e-32	1.45e-28	Alcohol dehydrogenase 2 OS=Zea mays OX=4577 GN=ADH2 PE=2 SV=1	ADH_N	oxidation-reduction process(GO:0055114)			K18857	alcohol dehydrogenase class-P	ko00010:Glycolysis / Gluconeogenesis|ko00071:Fatty acid degradation|ko00350:Tyrosine metabolism|ko00592:alpha-Linolenic acid metabolism	alcohol dehydrogenase 1-like [Ziziphus jujuba]	Uncharacterized protein OS=Cucumis sativus OX=3659 GN=Csa_7G320050 PE=3 SV=1	KOG0022	Alcohol dehydrogenase, class III	[Q]	Secondary metabolites biosynthesis, transport and catabolism
m64212_210919_105054/14484928/ccs	17103	2.46185	1.29974	0.109295	11.8921	1.3e-32	1.45e-28	Alcohol dehydrogenase 2 OS=Zea mays OX=4577 GN=ADH2 PE=2 SV=1	ADH_zinc_N	oxidation-reduction process(GO:0055114)			K18857	alcohol dehydrogenase class-P	ko00010:Glycolysis / Gluconeogenesis|ko00071:Fatty acid degradation|ko00350:Tyrosine metabolism|ko00592:alpha-Linolenic acid metabolism	alcohol dehydrogenase 1-like [Ziziphus jujuba]	Uncharacterized protein OS=Cucumis sativus OX=3659 GN=Csa_7G320050 PE=3 SV=1	KOG0022	Alcohol dehydrogenase, class III	[Q]	Secondary metabolites biosynthesis, transport and catabolism
m64212_210919_105054/14485345/ccs	2622.73	0.374006	-1.41887	0.377931	-3.7543	0.000173827	0.0045227	Fructose-bisphosphate aldolase, chloroplastic OS=Oryza sativa subsp. japonica OX=39947 GN=ALDP PE=1 SV=2	Glycolytic	glycolytic process(GO:0006096)		fructose-bisphosphate aldolase activity(GO:0004332)	K01623	fructose-bisphosphate aldolase, class I	ko00010:Glycolysis / Gluconeogenesis|ko00030:Pentose phosphate pathway|ko00051:Fructose and mannose metabolism|ko00680:Methane metabolism|ko00710:Carbon fixation in photosynthetic organisms|ko01200:Carbon metabolism|ko01230:Biosynthesis of amino acids	fructose-bisphosphate aldolase 1, chloroplastic-like [Chenopodium quinoa]	Fructose-bisphosphate aldolase OS=Phoenix dactylifera OX=42345 GN=LOC103703210 PE=3 SV=1	KOG1557	Fructose-biphosphate aldolase	[G]	Carbohydrate transport and metabolism
m64212_210919_105054/14616462/ccs	1449.21	0.494368	-1.01634	0.337881	-3.00798	0.00262987	0.031305		NA	NA	NA	NA	NA	NA	NA	hypothetical protein RFI_32787, partial [Reticulomyxa filosa]	Uncharacterized protein (Fragment) OS=Reticulomyxa filosa OX=46433 GN=RFI_32787 PE=4 SV=1	NA	NA	NA	NA
m64212_210919_105054/14745748/ccs	616.32	2.88429	1.52821	0.197616	7.73324	1.05e-14	1.17e-11	L-type lectin-domain containing receptor kinase IV.1 OS=Arabidopsis thaliana OX=3702 GN=LECRK41 PE=2 SV=1	Lectin_legB	protein phosphorylation(GO:0006468)		carbohydrate binding(GO:0030246)| protein kinase activity(GO:0004672)	NA	NA	NA	PREDICTED: LOW QUALITY PROTEIN: L-type lectin-domain containing receptor kinase IV.1-like [Cucumis melo]	LOW QUALITY PROTEIN: L-type lectin-domain containing receptor kinase IV.1-like OS=Cucumis melo OX=3656 GN=LOC103486370 PE=4 SV=1	NA	NA	NA	NA
m64212_210919_105054/14745748/ccs	616.32	2.88429	1.52821	0.197616	7.73324	1.05e-14	1.17e-11	L-type lectin-domain containing receptor kinase IV.1 OS=Arabidopsis thaliana OX=3702 GN=LECRK41 PE=2 SV=1	Pkinase_Tyr	protein phosphorylation(GO:0006468)		carbohydrate binding(GO:0030246)| protein kinase activity(GO:0004672)	NA	NA	NA	PREDICTED: LOW QUALITY PROTEIN: L-type lectin-domain containing receptor kinase IV.1-like [Cucumis melo]	LOW QUALITY PROTEIN: L-type lectin-domain containing receptor kinase IV.1-like OS=Cucumis melo OX=3656 GN=LOC103486370 PE=4 SV=1	NA	NA	NA	NA
m64212_210919_105054/14812706/ccs	310.778	0.468865	-1.09275	0.372682	-2.93213	0.00336641	0.0376965	Protochlorophyllide reductase, chloroplastic OS=Pisum sativum OX=3888 GN=3PCR PE=1 SV=1	adh_short	NA	NA	NA	K00218	protochlorophyllide reductase	ko00860:Porphyrin and chlorophyll metabolism	protochlorophyllide reductase, chloroplastic [Arachis duranensis]	NADPH-protochlorophyllide oxidoreductase OS=Nelumbo nucifera OX=4432 GN=LOC104586453 PE=3 SV=1	KOG1208	Dehydrogenases with different specificities (related to short-chain alcohol dehydrogenases)	[Q]	Secondary metabolites biosynthesis, transport and catabolism
m64212_210919_105054/15008223/ccs	415.145	0.443562	-1.17279	0.370481	-3.1656	0.00154766	0.0213485	Ferredoxin-thioredoxin reductase catalytic chain, chloroplastic OS=Glycine max OX=3847 GN=FTRC PE=2 SV=1	FeThRed_B	oxidation-reduction process(GO:0055114)		oxidoreductase activity, acting on iron-sulfur proteins as donors(GO:0016730)	K17892	ferredoxin-thioredoxin reductase catalytic chain	NA:NA	PREDICTED: ferredoxin-thioredoxin reductase catalytic chain, chloroplastic-like [Gossypium arboreum]	Ferredoxin-thioredoxin reductase, catalytic chain OS=Gossypium arboreum OX=29729 GN=F383_08575 PE=3 SV=1	NA	NA	NA	NA
m64212_210919_105054/15009751/ccs	276.324	0.452477	-1.14408	0.270492	-4.22965	2.34e-05	0.000956712	RNA polymerase sigma factor sigF, chloroplastic OS=Arabidopsis thaliana OX=3702 GN=SIGF PE=1 SV=1	Sigma70_r2	DNA-templated transcription, initiation(GO:0006352)| regulation of transcription, DNA-templated(GO:0006355)		DNA-binding transcription factor activity(GO:0003700)	NA	NA	NA	RNA polymerase sigma factor sigF, chloroplastic [Asparagus officinalis]	RNA polymerase sigma factor rpoD OS=Anthurium amnicola OX=1678845 GN=rpoD_12 PE=4 SV=1	NA	NA	NA	NA
m64212_210919_105054/15009751/ccs	276.324	0.452477	-1.14408	0.270492	-4.22965	2.34e-05	0.000956712	RNA polymerase sigma factor sigF, chloroplastic OS=Arabidopsis thaliana OX=3702 GN=SIGF PE=1 SV=1	Sigma70_r3	DNA-templated transcription, initiation(GO:0006352)| regulation of transcription, DNA-templated(GO:0006355)		DNA-binding transcription factor activity(GO:0003700)	NA	NA	NA	RNA polymerase sigma factor sigF, chloroplastic [Asparagus officinalis]	RNA polymerase sigma factor rpoD OS=Anthurium amnicola OX=1678845 GN=rpoD_12 PE=4 SV=1	NA	NA	NA	NA
m64212_210919_105054/15009751/ccs	276.324	0.452477	-1.14408	0.270492	-4.22965	2.34e-05	0.000956712	RNA polymerase sigma factor sigF, chloroplastic OS=Arabidopsis thaliana OX=3702 GN=SIGF PE=1 SV=1	Sigma70_r4	DNA-templated transcription, initiation(GO:0006352)| regulation of transcription, DNA-templated(GO:0006355)		DNA-binding transcription factor activity(GO:0003700)	NA	NA	NA	RNA polymerase sigma factor sigF, chloroplastic [Asparagus officinalis]	RNA polymerase sigma factor rpoD OS=Anthurium amnicola OX=1678845 GN=rpoD_12 PE=4 SV=1	NA	NA	NA	NA
m64212_210919_105054/15073866/ccs	1409.83	0.456692	-1.13071	0.329245	-3.43424	0.000594221	0.0106215	Calreticulin OS=Chlorocebus aethiops OX=9534 GN=CALR PE=2 SV=1	Calreticulin	protein folding(GO:0006457)	endoplasmic reticulum(GO:0005783)	unfolded protein binding(GO:0051082)| calcium ion binding(GO:0005509)	K08057	calreticulin	ko04141:Protein processing in endoplasmic reticulum|ko04145:Phagosome|ko04612:Antigen processing and presentation	hypothetical protein RFI_08906 [Reticulomyxa filosa]	Uncharacterized protein OS=Reticulomyxa filosa OX=46433 GN=RFI_08906 PE=3 SV=1	KOG0674	Calreticulin	[O]	Posttranslational modification, protein turnover, chaperones
m64212_210919_105054/15073866/ccs	1409.83	0.456692	-1.13071	0.329245	-3.43424	0.000594221	0.0106215	Calreticulin OS=Chlorocebus aethiops OX=9534 GN=CALR PE=2 SV=1	Calreticulin	protein folding(GO:0006457)	endoplasmic reticulum(GO:0005783)	unfolded protein binding(GO:0051082)| calcium ion binding(GO:0005509)	K08057	calreticulin	ko04141:Protein processing in endoplasmic reticulum|ko04145:Phagosome|ko04612:Antigen processing and presentation	hypothetical protein RFI_08906 [Reticulomyxa filosa]	Uncharacterized protein OS=Reticulomyxa filosa OX=46433 GN=RFI_08906 PE=3 SV=1	KOG0674	Calreticulin	[O]	Posttranslational modification, protein turnover, chaperones
m64212_210919_105054/15075640/ccs	2442.56	0.315519	-1.6642	0.376808	-4.41657	1e-05	0.000495509	Triose phosphate/phosphate translocator, chloroplastic OS=Zea mays OX=4577 GN=TPT PE=1 SV=1	TPT	NA	NA	NA	K15283	solute carrier family 35, member E1	NA:NA	triose phosphate/phosphate translocator, chloroplastic isoform X1 [Arachis duranensis]	Uncharacterized protein OS=Punica granatum OX=22663 GN=CDL15_Pgr000138 PE=4 SV=1	KOG1441	Glucose-6-phosphate/phosphate and phosphoenolpyruvate/phosphate antiporter	[E]	Amino acid transport and metabolism
m64212_210919_105054/15335485/ccs	303.43	0.422081	-1.24441	0.289055	-4.30509	1.67e-05	0.000742305		DUF1279	NA	NA	NA	NA	NA	NA	PREDICTED: uncharacterized protein LOC103996785 [Musa acuminata subsp. malaccensis]	Uncharacterized protein OS=Musa acuminata subsp. malaccensis OX=214687 PE=4 SV=1	KOG4526	Predicted membrane protein	[S]	Function unknown
m64212_210919_105054/15403526/ccs	1607.86	0.395045	-1.33991	0.368359	-3.6375	0.000275292	0.00620831	Ethylene-responsive transcription factor ERF071 OS=Arabidopsis thaliana OX=3702 GN=ERF071 PE=2 SV=1	AP2	regulation of transcription, DNA-templated(GO:0006355)		DNA-binding transcription factor activity(GO:0003700)	NA	NA	NA	ethylene-responsive transcription factor ERF071 [Capsella rubella]	Uncharacterized protein OS=Capsella rubella OX=81985 GN=CARUB_v10025530mg PE=4 SV=1	NA	NA	NA	NA
m64212_210919_105054/15532992/ccs	407.983	0.449117	-1.15484	0.321959	-3.58691	0.000334618	0.00719591	Uncharacterized protein At4g15545 OS=Arabidopsis thaliana OX=3702 GN=At4g15545 PE=1 SV=1	NA	NA	NA	NA	NA	NA	NA	PREDICTED: uncharacterized protein At4g15545 isoform X2 [Elaeis guineensis]	uncharacterized protein At4g15545 isoform X1 OS=Phoenix dactylifera OX=42345 GN=LOC103721034 PE=4 SV=1	NA	NA	NA	NA
m64212_210919_105054/15598275/ccs.1	122.703	0.439435	-1.18628	0.418567	-2.83415	0.00459482	0.0480576		DUF218	NA	NA	NA	NA	NA	NA	predicted protein [Ostreococcus lucimarinus CCE9901]	Uncharacterized protein OS=Ostreococcus lucimarinus (strain CCE9901) OX=436017 GN=OSTLU_31803 PE=4 SV=1	NA	NA	NA	NA
m64212_210919_105054/15991279/ccs	125.279	0.498899	-1.00318	0.305914	-3.27928	0.00104071	0.0158285	Pyruvate kinase isozyme G, chloroplastic OS=Nicotiana tabacum OX=4097 PE=2 SV=1	PK_C	NA	NA	NA	NA	NA	NA	PREDICTED: pyruvate kinase isozyme G, chloroplastic [Theobroma cacao]	Pyruvate kinase OS=Anthurium amnicola OX=1678845 GN=KPYG_0 PE=3 SV=1	KOG2323	Pyruvate kinase	[G]	Carbohydrate transport and metabolism
m64212_210919_105054/16056401/ccs	1043.05	0.493169	-1.01985	0.333747	-3.05575	0.00224499	0.0280541	Adenosylhomocysteinase OS=Petroselinum crispum OX=4043 GN=SAHH PE=2 SV=2	AdoHcyase	NA	NA	NA	K01251	adenosylhomocysteinase	ko00270:Cysteine and methionine metabolism	hypothetical protein RFI_32734 [Reticulomyxa filosa]	Uncharacterized protein OS=Reticulomyxa filosa OX=46433 GN=RFI_32734 PE=4 SV=1	KOG1370	S-adenosylhomocysteine hydrolase	[H]	Coenzyme transport and metabolism
m64212_210919_105054/16056401/ccs	1043.05	0.493169	-1.01985	0.333747	-3.05575	0.00224499	0.0280541	Adenosylhomocysteinase OS=Petroselinum crispum OX=4043 GN=SAHH PE=2 SV=2	AdoHcyase_NAD	NA	NA	NA	K01251	adenosylhomocysteinase	ko00270:Cysteine and methionine metabolism	hypothetical protein RFI_32734 [Reticulomyxa filosa]	Uncharacterized protein OS=Reticulomyxa filosa OX=46433 GN=RFI_32734 PE=4 SV=1	KOG1370	S-adenosylhomocysteine hydrolase	[H]	Coenzyme transport and metabolism
m64212_210919_105054/16189707/ccs.1	39.7675	5.59605	2.48441	0.623252	3.9862	6.71e-05	0.00209092		Peptidase_C23			RNA-directed 5'-3' RNA polymerase activity(GO:0003968)| hydrolase activity, acting on acid anhydrides(GO:0016817)	NA	NA	NA	RNA-dependant RNA polymerase [Banana mild mosaic virus]	RNA-dependant RNA polymerase OS=Banana mild mosaic virus OX=148879 PE=4 SV=1	NA	NA	NA	NA
m64212_210919_105054/16254214/ccs	113.69	0.466545	-1.09991	0.30988	-3.54948	0.000385996	0.00781694	Cytochrome c1 2, heme protein, mitochondrial OS=Arabidopsis thaliana OX=3702 GN=CYC12 PE=1 SV=1	Cytochrom_C1			electron transfer activity(GO:0009055)| heme binding(GO:0020037)	NA	NA	NA	Cytochrome c [Parasponia andersonii]	Cytochrome c OS=Trema orientalis OX=63057 GN=TorRG33x02_320890 PE=4 SV=1	KOG3052	Cytochrome c1	[C]	Energy production and conversion
m64212_210919_105054/16319399/ccs	1402.5	0.43416	-1.2037	0.344564	-3.49341	0.000476895	0.00917322	CASP-like protein 2C1 OS=Oryza sativa subsp. japonica OX=39947 GN=Os06g0656300 PE=2 SV=1	DUF588	NA	NA	NA	NA	NA	NA	PREDICTED: CASP-like protein 2C1 [Musa acuminata subsp. malaccensis]	CASP-like protein (Fragment) OS=Anthurium amnicola OX=1678845 GN=CSPL3_2 PE=3 SV=1	NA	NA	NA	NA
m64212_210919_105054/16451219/ccs	307.819	0.388704	-1.36326	0.408239	-3.33936	0.000839708	0.0138927	Oxygen-evolving enhancer protein 3-2, chloroplastic OS=Arabidopsis thaliana OX=3702 GN=PSBQ2 PE=1 SV=2	PsbQ	photosynthesis(GO:0015979)	extrinsic component of membrane(GO:0019898)| photosystem II oxygen evolving complex(GO:0009654)| photosystem II(GO:0009523)	calcium ion binding(GO:0005509)	K08901	photosystem II oxygen-evolving enhancer protein 3	ko00195:Photosynthesis	PREDICTED: oxygen-evolving enhancer protein 3-2, chloroplastic-like [Vigna angularis]	Photosystem II subunit Q-2 OS=Monsonia emarginata OX=28966 GN=PSBQ2 PE=2 SV=1	NA	NA	NA	NA
m64212_210919_105054/16451378/ccs	2658.28	0.450235	-1.15125	0.321732	-3.57829	0.000345852	0.00733814	Flavonoid 3&apos;-monooxygenase OS=Petunia hybrida OX=4102 GN=CYP75B2 PE=2 SV=1	p450	oxidation-reduction process(GO:0055114)		heme binding(GO:0020037)| iron ion binding(GO:0005506)| oxidoreductase activity, acting on paired donors, with incorporation or reduction of molecular oxygen(GO:0016705)	NA	NA	NA	PREDICTED: flavonoid 3&apos;-monooxygenase [Vitis vinifera]	Uncharacterized protein OS=Vitis vinifera OX=29760 GN=VIT_00s0555g00020 PE=3 SV=1	KOG0156	Cytochrome P450 CYP2 subfamily	[Q]	Secondary metabolites biosynthesis, transport and catabolism
m64212_210919_105054/16647256/ccs	1391.57	0.478688	-1.06284	0.278362	-3.8182	0.000134429	0.00368124	Cysteine proteinase inhibitor 1 OS=Oryza sativa subsp. japonica OX=39947 GN=Os01g0803200 PE=1 SV=2	SQAPI			cysteine-type endopeptidase inhibitor activity(GO:0004869)	NA	NA	NA	PREDICTED: cysteine proteinase inhibitor 1 [Oryza brachyantha]	Cysteine proteinase inhibitor OS=Oryza brachyantha OX=4533 GN=102713959 PE=3 SV=1	NA	NA	NA	NA
m64212_210919_105054/16648744/ccs	2465.13	0.378017	-1.40348	0.360662	-3.89139	9.97e-05	0.00293185	Geranylgeranyl diphosphate reductase, chloroplastic OS=Nicotiana tabacum OX=4097 GN=CHLP PE=2 SV=1	Pyr_redox_2	oxidation-reduction process(GO:0055114)		oxidoreductase activity(GO:0016491)	K10960	geranylgeranyl diphosphate/geranylgeranyl-bacteriochlorophyllide a reductase	ko00860:Porphyrin and chlorophyll metabolism|ko00900:Terpenoid backbone biosynthesis	geranyl geranyl reductase [Posidonia oceanica]	Geranyl geranyl reductase OS=Posidonia oceanica OX=55489 GN=CHLP PE=4 SV=1	NA	NA	NA	NA
m64212_210919_105054/16777269/ccs	3504.75	0.359543	-1.47576	0.375282	-3.93241	8.41e-05	0.00253387	ATP synthase gamma chain, chloroplastic OS=Spinacia oleracea OX=3562 GN=ATPC PE=1 SV=2	ATP-synt	ATP synthesis coupled proton transport(GO:0015986)	proton-transporting ATP synthase complex, catalytic core F(1)(GO:0045261)	proton-transporting ATP synthase activity, rotational mechanism(GO:0046933)	K02115	F-type H+-transporting ATPase subunit gamma	ko00190:Oxidative phosphorylation|ko00195:Photosynthesis	PREDICTED: ATP synthase gamma chain 1, chloroplastic [Elaeis guineensis]	Uncharacterized protein OS=Glycine max OX=3847 PE=2 SV=1	KOG1531	F0F1-type ATP synthase, gamma subunit	[C]	Energy production and conversion
m64212_210919_105054/17236388/ccs	1515.08	2.05699	1.04053	0.304109	3.42158	0.000622581	0.011075	3-hydroxyisobutyryl-CoA hydrolase-like protein 5 OS=Arabidopsis thaliana OX=3702 GN=At1g06550 PE=1 SV=2	ECH_2			3-hydroxyisobutyryl-CoA hydrolase activity(GO:0003860)	K05605	3-hydroxyisobutyryl-CoA hydrolase	ko00280:Valine, leucine and isoleucine degradation|ko00410:beta-Alanine metabolism|ko00640:Propanoate metabolism|ko01200:Carbon metabolism	3-hydroxyisobutyryl-CoA hydrolase-like protein 5 [Asparagus officinalis]	3-hydroxyisobutyryl-CoA hydrolase-like protein 5 OS=Phoenix dactylifera OX=42345 GN=LOC103713223 PE=3 SV=1	NA	NA	NA	NA
m64212_210919_105054/17237650/ccs	474.989	0.497316	-1.00777	0.291242	-3.46024	0.000539695	0.0100508		NA	NA	NA	NA	NA	NA	NA			NA	NA	NA	NA
m64212_210919_105054/17434205/ccs	771.356	0.496311	-1.01068	0.270786	-3.73241	0.000189658	0.00473912	Probable anion transporter 4, chloroplastic OS=Oryza sativa subsp. japonica OX=39947 GN=PHT4;4 PE=2 SV=1	MFS_1	transmembrane transport(GO:0055085)	integral component of membrane(GO:0016021)		NA	NA	NA	PREDICTED: probable anion transporter 4, chloroplastic isoform X1 [Elaeis guineensis]	Uncharacterized protein OS=Musa acuminata subsp. malaccensis OX=214687 GN=103980056 PE=4 SV=1	KOG2532	Permease of the major facilitator superfamily	[G]	Carbohydrate transport and metabolism
m64212_210919_105054/17499668/ccs	110.397	0.249071	-2.00537	0.450137	-4.45502	8.39e-06	0.000435804		NA	NA	NA	NA	NA	NA	NA			NA	NA	NA	NA
m64212_210919_105054/17500521/ccs	421.956	3.37539	1.75506	0.509431	3.44513	0.00057079	0.0103524	AP2-like ethylene-responsive transcription factor AIL1 OS=Arabidopsis thaliana OX=3702 GN=AIL1 PE=2 SV=1	AP2	regulation of transcription, DNA-templated(GO:0006355)		DNA-binding transcription factor activity(GO:0003700)	K09285	AP2-like factor, ANT lineage	NA:NA	PREDICTED: AP2-like ethylene-responsive transcription factor AIL1 [Juglans regia]	AP2-like ethylene-responsive transcription factor AIL1 OS=Juglans regia OX=51240 GN=LOC108999572 PE=4 SV=1	NA	NA	NA	NA
m64212_210919_105054/17893122/ccs	1325.67	2.12163	1.08517	0.152404	7.12036	1.08e-12	6.65e-10	Cellulose synthase-like protein E1 OS=Oryza sativa subsp. japonica OX=39947 GN=CSLE1 PE=2 SV=2	Cellulose_synt	cellulose biosynthetic process(GO:0030244)	membrane(GO:0016020)	cellulose synthase (UDP-forming) activity(GO:0016760)	NA	NA	NA	PREDICTED: cellulose synthase-like protein E6 [Vitis vinifera]	Uncharacterized protein OS=Vitis vinifera OX=29760 GN=VIT_00s0469g00020 PE=3 SV=1	NA	NA	NA	NA
m64212_210919_105054/17893122/ccs	1325.67	2.12163	1.08517	0.152404	7.12036	1.08e-12	6.65e-10	Cellulose synthase-like protein E1 OS=Oryza sativa subsp. japonica OX=39947 GN=CSLE1 PE=2 SV=2	Cellulose_synt	cellulose biosynthetic process(GO:0030244)	membrane(GO:0016020)	cellulose synthase (UDP-forming) activity(GO:0016760)	NA	NA	NA	PREDICTED: cellulose synthase-like protein E6 [Vitis vinifera]	Uncharacterized protein OS=Vitis vinifera OX=29760 GN=VIT_00s0469g00020 PE=3 SV=1	NA	NA	NA	NA
m64212_210919_105054/17956953/ccs	1287.5	0.310547	-1.68712	0.371436	-4.54215	5.57e-06	0.000317485		NA	NA	NA	NA	NA	NA	NA			NA	NA	NA	NA
m64212_210919_105054/18024993/ccs	1597.16	0.489849	-1.02959	0.355807	-2.89367	0.00380767	0.0413819		NA	NA	NA	NA	NA	NA	NA			NA	NA	NA	NA
m64212_210919_105054/18285733/ccs	1664.62	2.44755	1.29134	0.384329	3.35998	0.000779478	0.013091		NA	NA	NA	NA	NA	NA	NA			NA	NA	NA	NA
m64212_210919_105054/18350427/ccs	3504.32	0.335698	-1.57477	0.363113	-4.33685	1.45e-05	0.00066132	Phosphoglycerate kinase, chloroplastic OS=Nicotiana tabacum OX=4097 PE=2 SV=1	PGK	glycolytic process(GO:0006096)		phosphoglycerate kinase activity(GO:0004618)	K00927	phosphoglycerate kinase	ko00010:Glycolysis / Gluconeogenesis|ko00710:Carbon fixation in photosynthetic organisms|ko01200:Carbon metabolism|ko01230:Biosynthesis of amino acids	PREDICTED: phosphoglycerate kinase, chloroplastic [Musa acuminata subsp. malaccensis]	Phosphoglycerate kinase OS=Musa acuminata OX=4641 GN=MA4_112I10.62 PE=3 SV=1	KOG1367	3-phosphoglycerate kinase	[G]	Carbohydrate transport and metabolism
m64212_210919_105054/18548924/ccs	331.743	2.23296	1.15896	0.358455	3.23321	0.00122409	0.0181217	Ras-related protein RABH1e OS=Arabidopsis thaliana OX=3702 GN=RABH1E PE=2 SV=1	Ras			GTP binding(GO:0005525)| GTPase activity(GO:0003924)	K07893	Ras-related protein Rab-6A	NA:NA	ras-related protein RABH1e [Solanum lycopersicum]	Uncharacterized protein OS=Solanum lycopersicum OX=4081 GN=101255401 PE=4 SV=1	KOG0094	GTPase Rab6/YPT6/Ryh1, small G protein superfamily	[U]	Intracellular trafficking, secretion, and vesicular transport
m64212_210919_105054/18549147/ccs	616.517	0.373687	-1.4201	0.278156	-5.10539	3.3e-07	3.75e-05	Dicarboxylate transporter 1, chloroplastic OS=Arabidopsis thaliana OX=3702 GN=DIT1 PE=1 SV=1	Na_sulph_symp	transmembrane transport(GO:0055085)| sodium ion transport(GO:0006814)	membrane(GO:0016020)	transporter activity(GO:0005215)	NA	NA	NA	dicarboxylate transporter 1, chloroplastic [Jatropha curcas]	Uncharacterized protein OS=Jatropha curcas OX=180498 GN=JCGZ_25921 PE=4 SV=1	NA	NA	NA	NA
m64212_210919_105054/18613426/ccs	778.57	0.433368	-1.20633	0.29044	-4.15347	3.27e-05	0.00122588		NA	NA	NA	NA	NA	NA	NA	PREDICTED: uncharacterized protein LOC105122436 [Populus euphratica]	Uncharacterized protein OS=Populus trichocarpa OX=3694 GN=POPTR_006G087700v3 PE=4 SV=1	NA	NA	NA	NA
m64212_210919_105054/18744357/ccs	12964.2	0.302613	-1.72445	0.404454	-4.26366	2.01e-05	0.000850159	Chlorophyll a-b binding protein CP26, chloroplastic OS=Arabidopsis thaliana OX=3702 GN=LHCB5 PE=1 SV=1	Chloroa_b-bind	NA	NA	NA	K08916	light-harvesting complex II chlorophyll a/b binding protein 5	ko00196:Photosynthesis - antenna proteins	hypothetical protein CRG98_013189 [Punica granatum]	Chlorophyll a-b binding protein, chloroplastic OS=Punica granatum OX=22663 GN=CRG98_013189 PE=3 SV=1	NA	NA	NA	NA
m64212_210919_105054/18746143/ccs	456.793	0.418946	-1.25516	0.280043	-4.48204	7.39e-06	0.000399017	PsbP domain-containing protein 4, chloroplastic OS=Arabidopsis thaliana OX=3702 GN=PPD4 PE=1 SV=2	NA	NA	NA	NA	NA	NA	NA	hypothetical protein PAHAL_3G053400 [Panicum hallii]	Uncharacterized protein OS=Arundo donax OX=35708 PE=4 SV=1	NA	NA	NA	NA
m64212_210919_105054/18940657/ccs	375.333	2.13005	1.09088	0.342024	3.1895	0.00142519	0.0201851	Protein LURP-one-related 15 OS=Arabidopsis thaliana OX=3702 GN=At5g01750 PE=1 SV=1	LOR	NA	NA	NA	NA	NA	NA	hypothetical protein PHAVU_008G089000g [Phaseolus vulgaris]	Uncharacterized protein OS=Phaseolus vulgaris OX=3885 GN=PHAVU_008G089000g PE=4 SV=1	NA	NA	NA	NA
m64212_210919_105054/18941015/ccs	7882.34	0.345919	-1.53149	0.303708	-5.04266	4.59e-07	4.77e-05	14-3-3-like protein C OS=Nicotiana tabacum OX=4097 PE=1 SV=1	2014-03-03	NA	NA	NA	K06630	14-3-3 protein epsilon	ko04011:MAPK signaling pathway - yeast|ko04110:Cell cycle|ko04114:Oocyte meiosis|ko04151:PI3K-Akt signaling pathway|ko04390:Hippo signaling pathway|ko04391:Hippo signaling pathway - fly|ko04722:Neurotrophin signaling pathway|ko05169:Epstein-Barr virus infection	14-3-3-like protein 16R [Olea europaea var. sylvestris]	14-3-3 c-1 protein OS=Nicotiana tabacum OX=4097 GN=14-3-3 c-1 PE=2 SV=1	KOG0841	Multifunctional chaperone (14-3-3 family)	[O]	Posttranslational modification, protein turnover, chaperones
m64212_210919_105054/19007117/ccs	319.715	0.497389	-1.00755	0.264167	-3.81407	0.000136696	0.00372496		TPR_10	NA	NA	NA	NA	NA	NA	kinesin light chain 3 isoform X3 [Amborella trichopoda]	uncharacterized protein LOC104607409 isoform X2 OS=Nelumbo nucifera OX=4432 GN=LOC104607409 PE=4 SV=1	NA	NA	NA	NA
m64212_210919_105054/19007117/ccs	319.715	0.497389	-1.00755	0.264167	-3.81407	0.000136696	0.00372496		TPR_10	NA	NA	NA	NA	NA	NA	kinesin light chain 3 isoform X3 [Amborella trichopoda]	uncharacterized protein LOC104607409 isoform X2 OS=Nelumbo nucifera OX=4432 GN=LOC104607409 PE=4 SV=1	NA	NA	NA	NA
m64212_210919_105054/19007117/ccs	319.715	0.497389	-1.00755	0.264167	-3.81407	0.000136696	0.00372496		TPR_12	NA	NA	NA	NA	NA	NA	kinesin light chain 3 isoform X3 [Amborella trichopoda]	uncharacterized protein LOC104607409 isoform X2 OS=Nelumbo nucifera OX=4432 GN=LOC104607409 PE=4 SV=1	NA	NA	NA	NA
m64212_210919_105054/1902913/ccs	53.6471	0.282704	-1.82264	0.334589	-5.44739	5.11e-08	8.3e-06		NA	NA	NA	NA	NA	NA	NA			NA	NA	NA	NA
m64212_210919_105054/1903363/ccs	915.142	0.448036	-1.15831	0.343448	-3.37261	0.00074459	0.0126039		DUF4079	NA	NA	NA	NA	NA	NA	PREDICTED: uncharacterized protein LOC103978214 [Musa acuminata subsp. malaccensis]	Uncharacterized protein OS=Musa acuminata subsp. malaccensis OX=214687 GN=103978214 PE=4 SV=1	NA	NA	NA	NA
m64212_210919_105054/19137314/ccs	133.283	0.272088	-1.87785	0.355161	-5.28733	1.24e-07	1.59e-05		NA	NA	NA	NA	NA	NA	NA	Os10g0534801, partial [Oryza sativa Japonica Group]	Uncharacterized protein OS=Arundo donax OX=35708 PE=4 SV=1	NA	NA	NA	NA
m64212_210919_105054/19138910/ccs.1	80.1746	4.54568	2.1845	0.710408	3.07499	0.00210512	0.0267789	NA	NA	NA	NA	NA	NA	NA	NA	NA	NA	NA	NA	NA	NA
m64212_210919_105054/19202732/ccs	501.329	0.332358	-1.58919	0.364603	-4.35868	1.31e-05	0.000606907	Protein TIC 62, chloroplastic OS=Pisum sativum OX=3888 GN=TIC62 PE=1 SV=2	NAD_binding_10	NA	NA	NA	NA	NA	NA	protein TIC 62, chloroplastic isoform X1 [Ananas comosus]	Uncharacterized protein OS=Phaseolus vulgaris OX=3885 GN=PHAVU_011G048000g PE=4 SV=1	KOG1203	Predicted dehydrogenase	[G]	Carbohydrate transport and metabolism
m64212_210919_105054/19333982/ccs.1	160.291	3.41771	1.77303	0.304772	5.81756	5.97e-09	1.41e-06	ABC transporter A family member 2 OS=Arabidopsis thaliana OX=3702 GN=ABCA2 PE=2 SV=1	ABC_tran			ATP binding(GO:0005524)| ATPase activity(GO:0016887)	NA	NA	NA	PREDICTED: ABC transporter A family member 2-like isoform X1 [Nelumbo nucifera]	ABC transporter A family member 2-like isoform X1 OS=Nelumbo nucifera OX=4432 GN=LOC104597019 PE=4 SV=1	KOG0059	Lipid exporter ABCA1 and related proteins, ABC superfamily	[R]	General function prediction only
m64212_210919_105054/19333982/ccs.2	71.4331	3.45957	1.79059	0.487094	3.67607	0.000236851	0.00556725	ABC transporter A family member 2 OS=Arabidopsis thaliana OX=3702 GN=ABCA2 PE=2 SV=1	NA	NA	NA	NA	NA	NA	NA	PREDICTED: ABC transporter A family member 2 [Oryza brachyantha]	ABC transporter A family member 2 (Fragment) OS=Anthurium amnicola OX=1678845 GN=ABCA2_0 PE=4 SV=1	KOG0059	Lipid exporter ABCA1 and related proteins, ABC superfamily	[R]	General function prediction only
m64212_210919_105054/19466972/ccs	1410.72	0.435464	-1.19938	0.332298	-3.60934	0.000306982	0.00675848	Rhodanese-like domain-containing protein 4, chloroplastic OS=Arabidopsis thaliana OX=3702 GN=STR4 PE=1 SV=2	NA	NA	NA	NA	NA	NA	NA	PREDICTED: rhodanese-like domain-containing protein 4, chloroplastic [Musa acuminata subsp. malaccensis]	Uncharacterized protein OS=Musa acuminata subsp. malaccensis OX=214687 GN=104000835 PE=4 SV=1	NA	NA	NA	NA
m64212_210919_105054/19529879/ccs.1	447.591	2.17755	1.12271	0.205335	5.46767	4.56e-08	8.05e-06	AT-hook motif nuclear-localized protein 20 OS=Arabidopsis thaliana OX=3702 GN=AHL20 PE=2 SV=1	DUF296	NA	NA	NA	NA	NA	NA	hypothetical protein AQUCO_03400402v1 [Aquilegia coerulea]	AT-hook motif nuclear-localized protein OS=Aquilegia coerulea OX=218851 GN=AQUCO_03400402v1 PE=4 SV=1	NA	NA	NA	NA
m64212_210919_105054/19531636/ccs	681.794	0.399363	-1.32423	0.337775	-3.92044	8.84e-05	0.00264163	NADH dehydrogenase [ubiquinone] 1 beta subcomplex subunit 3-B OS=Arabidopsis thaliana OX=3702 GN=At1g14450 PE=3 SV=1	NDUF_B12	electron transport chain(GO:0022900)	mitochondrion(GO:0005739)| mitochondrial respiratory chain complex I(GO:0005747)		NA	NA	NA	PREDICTED: NADH dehydrogenase [ubiquinone] 1 beta subcomplex subunit 3-B [Theobroma cacao]	NADH dehydrogenase [ubiquinone] 1 beta subcomplex subunit 3-B like OS=Actinidia chinensis var. chinensis OX=1590841 GN=CEY00_Acc10721 PE=4 SV=1	NA	NA	NA	NA
m64212_210919_105054/19661247/ccs	583.45	0.458102	-1.12626	0.273317	-4.12071	3.78e-05	0.00137232		C2	NA	NA	NA	NA	NA	NA	protein SRC2-like [Dendrobium catenatum]	C2 domain-containing protein OS=Dendrobium catenatum OX=906689 GN=MA16_Dca013094 PE=4 SV=1	NA	NA	NA	NA
m64212_210919_105054/19726349/ccs	2325.68	2.16931	1.11724	0.360705	3.09737	0.00195245	0.0253591	Auxin-responsive protein SAUR32 OS=Arabidopsis thaliana OX=3702 GN=SAUR32 PE=2 SV=1	Auxin_inducible	response to auxin(GO:0009733)			NA	NA	NA	auxin-responsive protein SAUR32 [Durio zibethinus]	Uncharacterized protein OS=Populus trichocarpa OX=3694 GN=POPTR_014G103300v3 PE=4 SV=1	NA	NA	NA	NA
m64212_210919_105054/19793392/ccs.1	52.8823	0.269991	-1.88902	0.655472	-2.88192	0.00395256	0.0425819		NA	NA	NA	NA	NA	NA	NA			NA	NA	NA	NA
m64212_210919_105054/198332/ccs	4633.93	0.359593	-1.47556	0.302792	-4.87318	1.1e-06	8.85e-05	Glycine dehydrogenase (decarboxylating), mitochondrial OS=Solanum tuberosum OX=4113 GN=GDCSP PE=2 SV=1	GDC-P	glycine catabolic process(GO:0006546)| oxidation-reduction process(GO:0055114)		glycine dehydrogenase (decarboxylating) activity(GO:0004375)	K00281	glycine dehydrogenase	ko00260:Glycine, serine and threonine metabolism|ko00630:Glyoxylate and dicarboxylate metabolism|ko01200:Carbon metabolism	PREDICTED: glycine dehydrogenase (decarboxylating), mitochondrial [Gossypium arboreum]	Glycine cleavage system P protein OS=Gossypium arboreum OX=29729 GN=F383_20209 PE=3 SV=1	KOG2040	Glycine dehydrogenase (decarboxylating)	[E]	Amino acid transport and metabolism
m64212_210919_105054/19857410/ccs	276.929	0.409857	-1.28681	0.297569	-4.3244	1.53e-05	0.000696916		NA	NA	NA	NA	NA	NA	NA			NA	NA	NA	NA
m64212_210919_105054/19860109/ccs	32.2415	2.79436	1.48252	0.491056	3.01905	0.00253571	0.0305277		NA	NA	NA	NA	NA	NA	NA	PREDICTED: uncharacterized protein LOC105036940 [Elaeis guineensis]	Uncharacterized protein OS=Punica granatum OX=22663 GN=CRG98_047048 PE=4 SV=1	NA	NA	NA	NA
m64212_210919_105054/20054466/ccs	310.233	0.380498	-1.39404	0.368427	-3.78376	0.000154479	0.0041187	Protein RETICULATA-RELATED 4, chloroplastic OS=Arabidopsis thaliana OX=3702 GN=RER4 PE=2 SV=1	RETICULATA-like	NA	NA	NA	NA	NA	NA	PREDICTED: protein RETICULATA-RELATED 4, chloroplastic-like [Nelumbo nucifera]	protein RETICULATA-RELATED 4, chloroplastic-like OS=Nelumbo nucifera OX=4432 GN=LOC104606329 PE=4 SV=1	NA	NA	NA	NA
m64212_210919_105054/20119863/ccs.1	157.495	0.464996	-1.10471	0.38557	-2.86513	0.00416835	0.0445613	Kinesin-related protein 5 OS=Dictyostelium discoideum OX=44689 GN=kif5 PE=1 SV=1	Kinesin	microtubule-based movement(GO:0007018)		ATP binding(GO:0005524)| microtubule motor activity(GO:0003777)| microtubule binding(GO:0008017)	K10396	kinesin family member 5	ko04144:Endocytosis|ko04728:Dopaminergic synapse	kinesin heavy chain [Reticulomyxa filosa]	Kinesin heavy chain OS=Reticulomyxa filosa OX=46433 GN=RFI_13870 PE=3 SV=1	KOG4280	Kinesin-like protein	[Z]	Cytoskeleton
m64212_210919_105054/20317121/ccs	145.794	2.35259	1.23425	0.329827	3.74211	0.000182483	0.004664		RVT_3			RNA-DNA hybrid ribonuclease activity(GO:0004523)| nucleic acid binding(GO:0003676)	NA	NA	NA	uncharacterized protein LOC104645071 [Solanum lycopersicum]		NA	NA	NA	NA
m64212_210919_105054/20382096/ccs	786.174	2.42363	1.27717	0.262636	4.86289	1.16e-06	9.19e-05	Cysteine synthase, chloroplastic/chromoplastic OS=Arabidopsis thaliana OX=3702 GN=OASB PE=1 SV=2	PALP	NA	NA	NA	K01738	cysteine synthase	ko00270:Cysteine and methionine metabolism|ko00920:Sulfur metabolism|ko01200:Carbon metabolism|ko01230:Biosynthesis of amino acids	cysteine synthase-like [Ananas comosus]	Uncharacterized protein OS=Oryza punctata OX=4537 PE=4 SV=1	KOG1252	Cystathionine beta-synthase and related enzymes	[E]	Amino acid transport and metabolism
m64212_210919_105054/20447306/ccs	531.869	0.446815	-1.16225	0.246888	-4.7076	2.51e-06	0.000168889	Palmitoyl-monogalactosyldiacylglycerol delta-7 desaturase, chloroplastic OS=Arabidopsis thaliana OX=3702 GN=ADS3 PE=1 SV=2	FA_desaturase	lipid metabolic process(GO:0006629)			K20416	palmitoyl-[glycerolipid] 7-desaturase	NA:NA	palmitoyl-monogalactosyldiacylglycerol delta-7 desaturase, chloroplastic [Sesamum indicum]	palmitoyl-monogalactosyldiacylglycerol delta-7 desaturase, chloroplastic-like OS=Juglans regia OX=51240 GN=LOC108998330 PE=3 SV=1	KOG1600	Fatty acid desaturase	[I]	Lipid transport and metabolism
m64212_210919_105054/20449148/ccs	70.7319	0.311784	-1.68138	0.591591	-2.84213	0.00448128	0.0472703		NA	NA	NA	NA	NA	NA	NA			NA	NA	NA	NA
m64212_210919_105054/20579747/ccs.1	305.8	0.378488	-1.40168	0.238581	-5.87507	4.23e-09	1.05e-06		NA	NA	NA	NA	NA	NA	NA	PREDICTED: uncharacterized protein LOC104604520 [Nelumbo nucifera]	uncharacterized protein LOC104604520 OS=Nelumbo nucifera OX=4432 GN=LOC104604520 PE=4 SV=1	NA	NA	NA	NA
m64212_210919_105054/20972887/ccs	144.12	0.417171	-1.26129	0.364501	-3.46032	0.000539533	0.0100508		NA	NA	NA	NA	NA	NA	NA	uncharacterized protein LOC109840799 [Asparagus officinalis]	Uncharacterized protein OS=Cajanus cajan OX=3821 GN=KK1_005956 PE=4 SV=1	NA	NA	NA	NA
m64212_210919_105054/2099851/ccs	256.077	2.74247	1.45548	0.465788	3.12476	0.00177947	0.0235807	NA	NA	NA	NA	NA	NA	NA	NA	NA	NA	NA	NA	NA	NA
m64212_210919_105054/21037766/ccs	3978.72	0.346153	-1.53052	0.367505	-4.16461	3.12e-05	0.00117942	Phosphoribulokinase, chloroplastic OS=Triticum aestivum OX=4565 PE=2 SV=1	PRK			kinase activity(GO:0016301)| ATP binding(GO:0005524)	K00855	phosphoribulokinase	ko00710:Carbon fixation in photosynthetic organisms|ko01200:Carbon metabolism	Phosphoribulokinase [Corchorus capsularis]	Phosphoribulokinase OS=Corchorus capsularis OX=210143 GN=CCACVL1_08747 PE=3 SV=1	KOG4203	Armadillo/beta-Catenin/plakoglobin	[Z]	Cytoskeleton
m64212_210919_105054/2426526/ccs	3340.38	0.311411	-1.68311	0.389651	-4.31953	1.56e-05	0.000709558	Glyceraldehyde-3-phosphate dehydrogenase B, chloroplastic OS=Pisum sativum OX=3888 GN=GAPB PE=1 SV=2	Gp_dh_C	oxidation-reduction process(GO:0055114)		oxidoreductase activity, acting on the aldehyde or oxo group of donors, NAD or NADP as acceptor(GO:0016620)	K05298	glyceraldehyde-3-phosphate dehydrogenase (NADP+) (phosphorylating)	ko00710:Carbon fixation in photosynthetic organisms|ko01200:Carbon metabolism	PREDICTED: glyceraldehyde-3-phosphate dehydrogenase B, chloroplastic [Gossypium raimondii]	Glyceraldehyde-3-phosphate dehydrogenase OS=Gossypium hirsutum OX=3635 GN=LOC107922459 PE=3 SV=1	KOG0657	Glyceraldehyde 3-phosphate dehydrogenase	[G]	Carbohydrate transport and metabolism
m64212_210919_105054/2426526/ccs	3340.38	0.311411	-1.68311	0.389651	-4.31953	1.56e-05	0.000709558	Glyceraldehyde-3-phosphate dehydrogenase B, chloroplastic OS=Pisum sativum OX=3888 GN=GAPB PE=1 SV=2	Gp_dh_N	oxidation-reduction process(GO:0055114)		oxidoreductase activity, acting on the aldehyde or oxo group of donors, NAD or NADP as acceptor(GO:0016620)	K05298	glyceraldehyde-3-phosphate dehydrogenase (NADP+) (phosphorylating)	ko00710:Carbon fixation in photosynthetic organisms|ko01200:Carbon metabolism	PREDICTED: glyceraldehyde-3-phosphate dehydrogenase B, chloroplastic [Gossypium raimondii]	Glyceraldehyde-3-phosphate dehydrogenase OS=Gossypium hirsutum OX=3635 GN=LOC107922459 PE=3 SV=1	KOG0657	Glyceraldehyde 3-phosphate dehydrogenase	[G]	Carbohydrate transport and metabolism
m64212_210919_105054/2426526/ccs	3340.38	0.311411	-1.68311	0.389651	-4.31953	1.56e-05	0.000709558	Glyceraldehyde-3-phosphate dehydrogenase B, chloroplastic OS=Pisum sativum OX=3888 GN=GAPB PE=1 SV=2	CP12	oxidation-reduction process(GO:0055114)		oxidoreductase activity, acting on the aldehyde or oxo group of donors, NAD or NADP as acceptor(GO:0016620)	K05298	glyceraldehyde-3-phosphate dehydrogenase (NADP+) (phosphorylating)	ko00710:Carbon fixation in photosynthetic organisms|ko01200:Carbon metabolism	PREDICTED: glyceraldehyde-3-phosphate dehydrogenase B, chloroplastic [Gossypium raimondii]	Glyceraldehyde-3-phosphate dehydrogenase OS=Gossypium hirsutum OX=3635 GN=LOC107922459 PE=3 SV=1	KOG0657	Glyceraldehyde 3-phosphate dehydrogenase	[G]	Carbohydrate transport and metabolism
m64212_210919_105054/2622034/ccs	15738.3	2.16446	1.114	0.298919	3.72678	0.000193939	0.00478097	Flavonoid 3&apos;-monooxygenase OS=Petunia hybrida OX=4102 GN=CYP75B2 PE=2 SV=1	p450	oxidation-reduction process(GO:0055114)		heme binding(GO:0020037)| oxidoreductase activity, acting on paired donors, with incorporation or reduction of molecular oxygen(GO:0016705)| iron ion binding(GO:0005506)	K05280	flavonoid 3'-monooxygenase	ko00941:Flavonoid biosynthesis|ko00944:Flavone and flavonol biosynthesis	flavonoid 3&apos; hydroxylase [Vitis amurensis]	Flavonoid 3&apos; hydroxylase OS=Vitis amurensis OX=103351 GN=F3&apos;H PE=2 SV=1	KOG0156	Cytochrome P450 CYP2 subfamily	[Q]	Secondary metabolites biosynthesis, transport and catabolism
m64212_210919_105054/2624332/ccs	2239.91	0.399721	-1.32294	0.312468	-4.23383	2.3e-05	0.000947863	Photosystem I reaction center subunit XI, chloroplastic OS=Cucumis sativus OX=3659 GN=PSAL PE=2 SV=1	PsaL	photosynthesis(GO:0015979)	photosystem I reaction center(GO:0009538)| photosystem I(GO:0009522)		K02699	photosystem I subunit XI	ko00195:Photosynthesis	PREDICTED: photosystem I reaction center subunit XI, chloroplastic-like [Elaeis guineensis]	photosystem I reaction center subunit XI, chloroplastic OS=Phoenix dactylifera OX=42345 GN=LOC103724125 PE=4 SV=1	NA	NA	NA	NA
m64212_210919_105054/2884471/ccs	331.455	2.00778	1.0056	0.331731	3.03137	0.0024345	0.0296135	Uncharacterized acetyltransferase At3g50280 OS=Arabidopsis thaliana OX=3702 GN=At3g50280 PE=3 SV=1	Transferase			transferase activity, transferring acyl groups other than amino-acyl groups(GO:0016747)	NA	NA	NA	PREDICTED: uncharacterized acetyltransferase At3g50280-like [Elaeis guineensis]	Uncharacterized protein OS=Musa acuminata subsp. malaccensis OX=214687 PE=4 SV=1	NA	NA	NA	NA
m64212_210919_105054/2950314/ccs	3807.58	2.01051	1.00756	0.186146	5.41272	6.21e-08	9.86e-06	Pyruvate decarboxylase 4 OS=Arabidopsis thaliana OX=3702 GN=PDC4 PE=2 SV=1	TPP_enzyme_C			thiamine pyrophosphate binding(GO:0030976)| catalytic activity(GO:0003824)| magnesium ion binding(GO:0000287)	K01568	pyruvate decarboxylase	ko00010:Glycolysis / Gluconeogenesis	PREDICTED: pyruvate decarboxylase 2-like [Elaeis guineensis]	pyruvate decarboxylase 1-like OS=Phoenix dactylifera OX=42345 GN=LOC103718173 PE=3 SV=1	KOG1184	Thiamine pyrophosphate-requiring enzyme	[H]	Coenzyme transport and metabolism
m64212_210919_105054/2950314/ccs	3807.58	2.01051	1.00756	0.186146	5.41272	6.21e-08	9.86e-06	Pyruvate decarboxylase 4 OS=Arabidopsis thaliana OX=3702 GN=PDC4 PE=2 SV=1	TPP_enzyme_M			thiamine pyrophosphate binding(GO:0030976)| catalytic activity(GO:0003824)| magnesium ion binding(GO:0000287)	K01568	pyruvate decarboxylase	ko00010:Glycolysis / Gluconeogenesis	PREDICTED: pyruvate decarboxylase 2-like [Elaeis guineensis]	pyruvate decarboxylase 1-like OS=Phoenix dactylifera OX=42345 GN=LOC103718173 PE=3 SV=1	KOG1184	Thiamine pyrophosphate-requiring enzyme	[H]	Coenzyme transport and metabolism
m64212_210919_105054/2950314/ccs	3807.58	2.01051	1.00756	0.186146	5.41272	6.21e-08	9.86e-06	Pyruvate decarboxylase 4 OS=Arabidopsis thaliana OX=3702 GN=PDC4 PE=2 SV=1	TPP_enzyme_N			thiamine pyrophosphate binding(GO:0030976)| catalytic activity(GO:0003824)| magnesium ion binding(GO:0000287)	K01568	pyruvate decarboxylase	ko00010:Glycolysis / Gluconeogenesis	PREDICTED: pyruvate decarboxylase 2-like [Elaeis guineensis]	pyruvate decarboxylase 1-like OS=Phoenix dactylifera OX=42345 GN=LOC103718173 PE=3 SV=1	KOG1184	Thiamine pyrophosphate-requiring enzyme	[H]	Coenzyme transport and metabolism
m64212_210919_105054/3214054/ccs	1514.18	4.68458	2.22792	0.69373	3.21151	0.00132041	0.0190821	RNA replication polyprotein OS=Blueberry scorch virus OX=31722 GN=ORF1 PE=1 SV=1	Viral_helicase1			ATP binding(GO:0005524)	NA	NA	NA	RNA-dependant RNA polymerase [Banana mild mosaic virus]	RNA-dependant RNA polymerase OS=Banana mild mosaic virus OX=148879 PE=4 SV=1	NA	NA	NA	NA
m64212_210919_105054/3408273/ccs	411.609	3.3249	1.73331	0.265167	6.53667	6.29e-11	2.12e-08	RNA replication polyprotein OS=Apple stem pitting virus (isolate PA66) OX=651356 GN=ORF1 PE=3 SV=1	RdRP_2	transcription, DNA-templated(GO:0006351)		RNA-directed 5'-3' RNA polymerase activity(GO:0003968)| RNA binding(GO:0003723)	NA	NA	NA	RNA-dependant RNA polymerase [Banana mild mosaic virus]	RNA-dependant RNA polymerase OS=Banana mild mosaic virus OX=148879 PE=4 SV=1	NA	NA	NA	NA
m64212_210919_105054/3474762/ccs.1	39.6436	2.71928	1.44322	0.387898	3.72063	0.000198724	0.0048773	ATP-citrate synthase beta chain protein 1 OS=Oryza sativa subsp. japonica OX=39947 GN=ACLB-1 PE=2 SV=1	Ligase_CoA			catalytic activity(GO:0003824)	K01648	ATP citrate (pro-S)-lyase	ko00020:Citrate cycle (TCA cycle)|ko00720:Carbon fixation pathways in prokaryotes	ATP-citrate synthase beta chain protein 2 [Zea mays]	ATP-citrate synthase beta chain protein 2 OS=Zea mays OX=4577 GN=ZEAMMB73_Zm00001d040603 PE=4 SV=1	KOG1254	ATP-citrate lyase	[C]	Energy production and conversion
m64212_210919_105054/3476211/ccs	12464	0.227904	-2.1335	0.445574	-4.78821	1.68e-06	0.000125561	Chlorophyll a-b binding protein 36, chloroplastic OS=Nicotiana tabacum OX=4097 GN=CAB36 PE=3 SV=1	Chloroa_b-bind	NA	NA	NA	K08913	light-harvesting complex II chlorophyll a/b binding protein 2	ko00196:Photosynthesis - antenna proteins	PREDICTED: chlorophyll a-b binding protein 151, chloroplastic [Musa acuminata subsp. malaccensis]	Chlorophyll a-b binding protein, chloroplastic OS=Musa acuminata OX=4641 GN=MA4_112I10.40 PE=3 SV=1	NA	NA	NA	NA
m64212_210919_105054/4064505/ccs.1	14.2287	134.881	7.07554	1.65555	4.27382	1.92e-05	0.000824833	RNA replication polyprotein OS=Blueberry scorch virus OX=31722 GN=ORF1 PE=1 SV=1	Viral_helicase1			ATP binding(GO:0005524)	NA	NA	NA	RNA-dependant RNA polymerase [Banana mild mosaic virus]	RNA-dependant RNA polymerase OS=Banana mild mosaic virus OX=148879 PE=4 SV=1	NA	NA	NA	NA
m64212_210919_105054/4259939/ccs	423.263	0.395875	-1.33688	0.349177	-3.82866	0.000128842	0.00355469	1-deoxy-D-xylulose-5-phosphate synthase 1, chloroplastic OS=Oryza sativa subsp. japonica OX=39947 GN=CLA1 PE=2 SV=2	DXP_synthase_N	terpenoid biosynthetic process(GO:0016114)		1-deoxy-D-xylulose-5-phosphate synthase activity(GO:0008661)	K01662	1-deoxy-D-xylulose-5-phosphate synthase	ko00730:Thiamine metabolism|ko00900:Terpenoid backbone biosynthesis	probable 1-deoxy-D-xylulose-5-phosphate synthase, chloroplastic [Ananas comosus]	Putative 1-deoxy-D-xylulose-5-phosphate synthase, chloroplastic (Fragment) OS=Anthurium amnicola OX=1678845 GN=CLA1_11 PE=3 SV=1	KOG0523	Transketolase	[G]	Carbohydrate transport and metabolism
m64212_210919_105054/4391672/ccs.1	2184.1	0.4925	-1.02181	0.336931	-3.03268	0.00242389	0.0295491	Coronin-1C OS=Homo sapiens OX=9606 GN=CORO1C PE=1 SV=1	WD40_4	NA	NA	NA	K13886	coronin-1B/1C/6	NA:NA	hypothetical protein RFI_21593 [Reticulomyxa filosa]	Coronin OS=Reticulomyxa filosa OX=46433 GN=RFI_21593 PE=3 SV=1	KOG0303	Actin-binding protein Coronin, contains WD40 repeats	[Z]	Cytoskeleton
m64212_210919_105054/4458270/ccs.2	61.873	4.27707	2.09662	0.53919	3.88847	0.000100878	0.00293185		NA	NA	NA	NA	NA	NA	NA	RNA-dependant RNA polymerase [Banana mild mosaic virus]	RNA-dependant RNA polymerase OS=Banana mild mosaic virus OX=148879 PE=4 SV=1	NA	NA	NA	NA
m64212_210919_105054/4589194/ccs	1016.41	0.450793	-1.14946	0.245195	-4.68795	2.76e-06	0.000183718	Endo-1,3;1,4-beta-D-glucanase OS=Zea mays OX=4577 PE=1 SV=1	DLH			hydrolase activity(GO:0016787)	NA	NA	NA	endo-1,3;1,4-beta-D-glucanase-like isoform X1 [Phoenix dactylifera]	Uncharacterized protein OS=Arundo donax OX=35708 PE=4 SV=1	KOG3043	Predicted hydrolase related to dienelactone hydrolase	[R]	General function prediction only
m64212_210919_105054/4589929/ccs	750.361	0.497137	-1.00828	0.33073	-3.04866	0.00229863	0.0284281	40S ribosomal protein S15-B OS=Schizosaccharomyces pombe (strain 972 / ATCC 24843) OX=284812 GN=rps1502 PE=1 SV=1	Ribosomal_S19	translation(GO:0006412)	ribosome(GO:0005840)	structural constituent of ribosome(GO:0003735)	K02958	small subunit ribosomal protein S15e	ko03010:Ribosome	40S ribosomal protein S15 [Reticulomyxa filosa]	40S ribosomal protein S15 OS=Reticulomyxa filosa OX=46433 GN=RFI_34085 PE=3 SV=1	KOG0898	40S ribosomal protein S15	[J]	Translation, ribosomal structure and biogenesis
m64212_210919_105054/459206/ccs	2645.8	3.30088	1.72285	0.296114	5.81821	5.95e-09	1.41e-06	Probable alpha-amylase 2 OS=Arabidopsis thaliana OX=3702 GN=AMY2 PE=2 SV=1	Alpha-amyl_C2	carbohydrate metabolic process(GO:0005975)		calcium ion binding(GO:0005509)| catalytic activity(GO:0003824)| alpha-amylase activity(GO:0004556)	K01176	alpha-amylase	ko00500:Starch and sucrose metabolism|ko04973:Carbohydrate digestion and absorption	PREDICTED: probable alpha-amylase 2 isoform X1 [Elaeis guineensis]	Alpha-amylase OS=Citrus sinensis OX=2711 GN=CISIN_1g014892mg PE=3 SV=1	KOG0471	Alpha-amylase	[G]	Carbohydrate transport and metabolism
m64212_210919_105054/459206/ccs	2645.8	3.30088	1.72285	0.296114	5.81821	5.95e-09	1.41e-06	Probable alpha-amylase 2 OS=Arabidopsis thaliana OX=3702 GN=AMY2 PE=2 SV=1	Alpha-amylase	carbohydrate metabolic process(GO:0005975)		calcium ion binding(GO:0005509)| catalytic activity(GO:0003824)| alpha-amylase activity(GO:0004556)	K01176	alpha-amylase	ko00500:Starch and sucrose metabolism|ko04973:Carbohydrate digestion and absorption	PREDICTED: probable alpha-amylase 2 isoform X1 [Elaeis guineensis]	Alpha-amylase OS=Citrus sinensis OX=2711 GN=CISIN_1g014892mg PE=3 SV=1	KOG0471	Alpha-amylase	[G]	Carbohydrate transport and metabolism
m64212_210919_105054/4654375/ccs	190.426	0.43089	-1.21461	0.339909	-3.57333	0.000352467	0.00739825	Pre-mRNA-splicing factor 18 OS=Bos taurus OX=9913 GN=PRPF18 PE=2 SV=1	Prp18	RNA splicing(GO:0008380)	spliceosomal complex(GO:0005681)		K12817	pre-mRNA-splicing factor 18	ko03040:Spliceosome	PREDICTED: pre-mRNA-splicing factor 18 [Elaeis guineensis]	Pre-mRNA-splicing factor 18 OS=Zostera marina OX=29655 GN=ZOSMA_52G00650 PE=4 SV=1	KOG2808	U5 snRNP-associated RNA splicing factor	[A]	RNA processing and modification
m64212_210919_105054/4720357/ccs	5927.34	2.46587	1.3021	0.238653	5.45602	4.87e-08	8.24e-06		NA	NA	NA	NA	NA	NA	NA			NA	NA	NA	NA
m64212_210919_105054/4851975/ccs	377.981	0.262957	-1.9271	0.554904	-3.47286	0.000514946	0.00971284	Photosystem I reaction center subunit VI-1, chloroplastic OS=Arabidopsis thaliana OX=3702 GN=PSAH1 PE=2 SV=1	PSI_PsaH	photosynthesis(GO:0015979)	photosystem I(GO:0009522)| photosystem I reaction center(GO:0009538)		K02695	photosystem I subunit VI	ko00195:Photosynthesis	PREDICTED: photosystem I reaction center subunit VI-1, chloroplastic-like [Nicotiana attenuata]	Photosystem i reaction center subunit vi, chloroplastic OS=Nicotiana attenuata OX=49451 GN=PSAH_3 PE=4 SV=1	NA	NA	NA	NA
m64212_210919_105054/4983524/ccs	14.7024	139.419	7.12328	1.41427	5.03671	4.74e-07	4.83e-05		NA	NA	NA	NA	NA	NA	NA	PREDICTED: uncharacterized protein LOC105041401 isoform X2 [Elaeis guineensis]	Uncharacterized protein OS=Musa acuminata subsp. malaccensis OX=214687 GN=103992225 PE=4 SV=1	NA	NA	NA	NA
m64212_210919_105054/5048756/ccs	265.863	0.458849	-1.12391	0.206127	-5.45251	4.97e-08	8.24e-06	Cytochrome b561 and DOMON domain-containing protein At3g07570 OS=Arabidopsis thaliana OX=3702 GN=At3g07570 PE=2 SV=1	Cytochrom_B561	NA	NA	NA	NA	NA	NA	PREDICTED: cytochrome b561 and DOMON domain-containing protein At3g07570 [Elaeis guineensis]	Uncharacterized protein OS=Musa acuminata subsp. malaccensis OX=214687 PE=4 SV=1	KOG4293	Predicted membrane protein, contains DoH and Cytochrome b-561/ferric reductase transmembrane domains	[T]	Signal transduction mechanisms
m64212_210919_105054/5505563/ccs	69.6444	6.10335	2.6096	0.844565	3.08988	0.00200241	0.0258279	NA	NA	NA	NA	NA	NA	NA	NA	NA	NA	NA	NA	NA	NA
m64212_210919_105054/5507253/ccs	303.535	2.37368	1.24713	0.371823	3.35409	0.000796266	0.0133528		NA	NA	NA	NA	NA	NA	NA			NA	NA	NA	NA
m64212_210919_105054/5834084/ccs	235.975	3.38533	1.75929	0.471193	3.7337	0.000188687	0.00473912	RNA replication polyprotein OS=Apple stem pitting virus (isolate PA66) OX=651356 GN=ORF1 PE=3 SV=1	Vmethyltransf	mRNA methylation(GO:0080009)| RNA processing(GO:0006396)		RNA binding(GO:0003723)| mRNA methyltransferase activity(GO:0008174)	NA	NA	NA	RNA-dependant RNA polymerase [Banana mild mosaic virus]	RNA-dependant RNA polymerase OS=Banana mild mosaic virus OX=148879 PE=4 SV=1	NA	NA	NA	NA
m64212_210919_105054/5899182/ccs	325.345	0.227781	-2.13428	0.514643	-4.14711	3.37e-05	0.00125199	Cytochrome b-c1 complex subunit 8 OS=Solanum tuberosum OX=4113 PE=1 SV=2	Cyt_b-c1_8	electron transport chain(GO:0022900)	mitochondrial inner membrane(GO:0005743)| respiratory chain(GO:0070469)		NA	NA	NA	Cytochrome b-c1 complex subunit 8 [Zostera marina]	Cytochrome b-c1 complex subunit 8 OS=Zostera marina OX=29655 GN=ZOSMA_182G00460 PE=4 SV=1	NA	NA	NA	NA
m64212_210919_105054/5899922/ccs	49.4992	0.198341	-2.33394	0.351704	-6.6361	3.22e-11	1.23e-08	NifU-like protein 3, chloroplastic OS=Arabidopsis thaliana OX=3702 GN=NIFU3 PE=2 SV=1	NifU	iron-sulfur cluster assembly(GO:0016226)		iron-sulfur cluster binding(GO:0051536)| iron ion binding(GO:0005506)	NA	NA	NA	PREDICTED: nifU-like protein 3, chloroplastic [Nelumbo nucifera]	nifU-like protein 3, chloroplastic OS=Nelumbo nucifera OX=4432 GN=LOC104601075 PE=4 SV=1	KOG2358	NifU-like domain-containing proteins	[O]	Posttranslational modification, protein turnover, chaperones
m64212_210919_105054/5899922/ccs	49.4992	0.198341	-2.33394	0.351704	-6.6361	3.22e-11	1.23e-08	NifU-like protein 3, chloroplastic OS=Arabidopsis thaliana OX=3702 GN=NIFU3 PE=2 SV=1	NifU	iron-sulfur cluster assembly(GO:0016226)		iron-sulfur cluster binding(GO:0051536)| iron ion binding(GO:0005506)	NA	NA	NA	PREDICTED: nifU-like protein 3, chloroplastic [Nelumbo nucifera]	nifU-like protein 3, chloroplastic OS=Nelumbo nucifera OX=4432 GN=LOC104601075 PE=4 SV=1	KOG2358	NifU-like domain-containing proteins	[O]	Posttranslational modification, protein turnover, chaperones
m64212_210919_105054/6227970/ccs	3224.32	0.292061	-1.77566	0.471457	-3.76633	0.000165666	0.0043738	Photosystem I reaction center subunit psaK, chloroplastic OS=Hordeum vulgare OX=4513 GN=PSAK PE=1 SV=1	PSI_PSAK	photosynthesis(GO:0015979)	photosystem I(GO:0009522)| membrane(GO:0016020)		K02698	photosystem I subunit X	ko00195:Photosynthesis	chloroplast photosystem I reaction center subunit X psaK, partial [Wolffia australiana]	Chloroplast photosystem I reaction center subunit X psaK (Fragment) OS=Wolffia australiana OX=161112 PE=2 SV=1	NA	NA	NA	NA
m64212_210919_105054/6357115/ccs	509.405	0.497742	-1.00653	0.309116	-3.25616	0.0011293	0.0169441	50S ribosomal protein L27, chloroplastic OS=Oryza sativa subsp. japonica OX=39947 GN=RPL27 PE=2 SV=1	Ribosomal_L27	translation(GO:0006412)	ribosome(GO:0005840)| intracellular(GO:0005622)	structural constituent of ribosome(GO:0003735)	K02899	large subunit ribosomal protein L27	ko03010:Ribosome	PREDICTED: 50S ribosomal protein L27, chloroplastic [Nelumbo nucifera]	50S ribosomal protein L27, chloroplastic OS=Nelumbo nucifera OX=4432 GN=LOC104592876 PE=3 SV=1	KOG4600	Mitochondrial ribosomal protein MRP7 (L2)	[J]	Translation, ribosomal structure and biogenesis
m64212_210919_105054/6357462/ccs	123.622	0.421964	-1.24481	0.346324	-3.59435	0.000325201	0.00705743		NA	NA	NA	NA	NA	NA	NA	MAR-binding filament-like protein 1-1 isoform X1 [Durio zibethinus]	MAR-binding filament-like protein 1-1 OS=Anthurium amnicola OX=1678845 GN=MFP1-1_3 PE=4 SV=1	NA	NA	NA	NA
m64212_210919_105054/6358422/ccs.1	100.534	0.442361	-1.1767	0.341334	-3.44736	0.000566091	0.0103008		NA	NA	NA	NA	NA	NA	NA			NA	NA	NA	NA
m64212_210919_105054/6686218/ccs	2008.57	0.425597	-1.23244	0.275286	-4.47695	7.57e-06	0.000402784	Serine--glyoxylate aminotransferase OS=Arabidopsis thaliana OX=3702 GN=AGT1 PE=1 SV=2	Aminotran_5	NA	NA	NA	K00830	alanine-glyoxylate transaminase / serine-glyoxylate transaminase / serine-pyruvate transaminase	ko00250:Alanine, aspartate and glutamate metabolism|ko00260:Glycine, serine and threonine metabolism|ko00630:Glyoxylate and dicarboxylate metabolism|ko00680:Methane metabolism|ko01200:Carbon metabolism|ko04146:Peroxisome	Serine--glyoxylate aminotransferase [Actinidia chinensis var. chinensis]	Serine--glyoxylate aminotransferase OS=Anthurium amnicola OX=1678845 GN=AGT1_1 PE=3 SV=1	KOG2862	Alanine-glyoxylate aminotransferase AGT1	[R]	General function prediction only
m64212_210919_105054/6687223/ccs	123.128	0.361119	-1.46946	0.39798	-3.69229	0.000222247	0.00530246		PsbX	photosynthesis(GO:0015979)	membrane(GO:0016020)| photosystem II(GO:0009523)		NA	NA	NA			NA	NA	NA	NA
m64212_210919_105054/6750688/ccs	1822.72	0.364006	-1.45797	0.259496	-5.61845	1.93e-08	3.89e-06	Aquaporin PIP1-1 OS=Arabidopsis thaliana OX=3702 GN=PIP1-1 PE=1 SV=1	MIP	transmembrane transport(GO:0055085)	membrane(GO:0016020)	channel activity(GO:0015267)	K09872	aquaporin PIP	NA:NA	PREDICTED: probable aquaporin PIP1-2 [Musa acuminata subsp. malaccensis]	Uncharacterized protein OS=Citrus sinensis OX=2711 GN=CISIN_1g023107mg PE=3 SV=1	KOG0223	Aquaporin (major intrinsic protein family)	[G]	Carbohydrate transport and metabolism
m64212_210919_105054/6750887/ccs.1	72.1198	7.75572	2.95526	0.982074	3.0092	0.00261935	0.0312458	RNA replication polyprotein OS=Apple stem pitting virus (isolate PA66) OX=651356 GN=ORF1 PE=3 SV=1	RdRP_2	transcription, DNA-templated(GO:0006351)		RNA-directed 5'-3' RNA polymerase activity(GO:0003968)| RNA binding(GO:0003723)	NA	NA	NA	RNA-dependant RNA polymerase [Banana mild mosaic virus]	RNA-dependant RNA polymerase OS=Banana mild mosaic virus OX=148879 PE=4 SV=1	NA	NA	NA	NA
m64212_210919_105054/6816091/ccs	330.915	0.37982	-1.39661	0.348381	-4.00886	6.1e-05	0.00193808	Chlorophyllide a oxygenase, chloroplastic OS=Oryza sativa subsp. japonica OX=39947 GN=CAO PE=2 SV=1	NA	NA	NA	NA	NA	NA	NA	chlorophyllide a oxygenase, chloroplastic-like [Durio zibethinus]	Uncharacterized protein OS=Populus trichocarpa OX=3694 GN=POPTR_002G083200v3 PE=4 SV=2	NA	NA	NA	NA
m64212_210919_105054/6948869/ccs	240.823	0.43463	-1.20214	0.383175	-3.13731	0.00170505	0.0227845		NA	NA	NA	NA	NA	NA	NA			NA	NA	NA	NA
m64212_210919_105054/7014879/ccs	149.53	4.01601	2.00576	0.56128	3.57355	0.000352171	0.00739825	RNA replication polyprotein OS=Blueberry scorch virus OX=31722 GN=ORF1 PE=1 SV=1	Viral_helicase1			ATP binding(GO:0005524)	NA	NA	NA	RNA-dependant RNA polymerase [Banana mild mosaic virus]	RNA-dependant RNA polymerase OS=Banana mild mosaic virus OX=148879 PE=4 SV=1	NA	NA	NA	NA
m64212_210919_105054/7079687/ccs	484.859	0.487457	-1.03665	0.326282	-3.17717	0.0014872	0.0207006	50S ribosomal protein L31, chloroplastic OS=Spinacia oleracea OX=3562 GN=RPL31 PE=1 SV=2	Ribosomal_L31	translation(GO:0006412)	ribosome(GO:0005840)	structural constituent of ribosome(GO:0003735)	K02909	large subunit ribosomal protein L31	ko03010:Ribosome	50S ribosomal protein L31, chloroplastic-like [Helianthus annuus]	50S ribosomal protein L31 OS=Helianthus annuus OX=4232 GN=HannXRQ_Chr09g0268981 PE=3 SV=1	NA	NA	NA	NA
m64212_210919_105054/7079708/ccs	577.359	0.414301	-1.27125	0.320043	-3.97212	7.12e-05	0.00218782		GATA-N	positive regulation of transcription, DNA-templated(GO:0045893)	nucleus(GO:0005634)	DNA binding(GO:0003677)| zinc ion binding(GO:0008270)	NA	NA	NA	uncharacterized protein A4U43_C02F3620 [Asparagus officinalis]	Uncharacterized protein OS=Handroanthus impetiginosus OX=429701 GN=CDL12_24932 PE=4 SV=1	NA	NA	NA	NA
m64212_210919_105054/7144558/ccs	51.8724	0.212237	-2.23625	0.505375	-4.42493	9.65e-06	0.000485346	Plastocyanin major isoform, chloroplastic OS=Arabidopsis thaliana OX=3702 GN=DRT112 PE=1 SV=2	Copper-bind			copper ion binding(GO:0005507)| electron transfer activity(GO:0009055)	K02638	plastocyanin	ko00195:Photosynthesis	plastocyanin [Brassica napus]	Plastocyanin OS=Brassica rapa subsp. pekinensis OX=51351 PE=3 SV=1	NA	NA	NA	NA
m64212_210919_105054/7210942/ccs	294.598	0.247557	-2.01417	0.688088	-2.9272	0.0034203	0.0380333	Chlorophyll a-b binding protein 21, chloroplastic OS=Nicotiana tabacum OX=4097 GN=CAB21 PE=2 SV=1	Chloroa_b-bind	NA	NA	NA	K08912	light-harvesting complex II chlorophyll a/b binding protein 1	ko00196:Photosynthesis - antenna proteins	PREDICTED: chlorophyll a-b binding protein 16, chloroplastic-like [Nicotiana sylvestris]	Chlorophyll a-b binding protein, chloroplastic OS=Nicotiana tabacum OX=4097 GN=LOC107775016 PE=3 SV=1	NA	NA	NA	NA
m64212_210919_105054/7211726/ccs	130.437	3.01168	1.59057	0.380653	4.17852	2.93e-05	0.00113268		NA	NA	NA	NA	NA	NA	NA	uncharacterized protein LOC110631583 [Hevea brasiliensis]	Uncharacterized protein OS=Aquilegia coerulea OX=218851 GN=AQUCO_00300170v1 PE=4 SV=1	NA	NA	NA	NA
m64212_210919_105054/7341281/ccs	54.3703	0.354507	-1.49611	0.428153	-3.49434	0.000475228	0.00916516	Protein STAY-GREEN LIKE, chloroplastic OS=Arabidopsis thaliana OX=3702 GN=SGRL PE=2 SV=1	Staygreen	NA	NA	NA	NA	NA	NA	Senescence-inducible chloroplast stay-green protein 1 [Zostera marina]	Senescence-inducible chloroplast stay-green protein 1 OS=Zostera marina OX=29655 GN=ZOSMA_78G00520 PE=4 SV=1	NA	NA	NA	NA
m64212_210919_105054/7668511/ccs	359.958	0.38914	-1.36164	0.428874	-3.17492	0.0014988	0.0207409		NA	NA	NA	NA	NA	NA	NA			NA	NA	NA	NA
m64212_210919_105054/7734530/ccs	3796.98	0.451764	-1.14636	0.279763	-4.09761	4.17e-05	0.00148227	Transketolase, chloroplastic OS=Solanum tuberosum OX=4113 PE=2 SV=1	Transketolase_C	NA	NA	NA	K00615	transketolase	ko00030:Pentose phosphate pathway|ko00710:Carbon fixation in photosynthetic organisms|ko01051:Biosynthesis of ansamycins|ko01200:Carbon metabolism|ko01230:Biosynthesis of amino acids	PREDICTED: transketolase, chloroplastic-like [Musa acuminata subsp. malaccensis]	Transketolase, chloroplastic OS=Anthurium amnicola OX=1678845 GN=TKTC_1 PE=4 SV=1	KOG0523	Transketolase	[G]	Carbohydrate transport and metabolism
m64212_210919_105054/7734530/ccs	3796.98	0.451764	-1.14636	0.279763	-4.09761	4.17e-05	0.00148227	Transketolase, chloroplastic OS=Solanum tuberosum OX=4113 PE=2 SV=1	Transketolase_N	NA	NA	NA	K00615	transketolase	ko00030:Pentose phosphate pathway|ko00710:Carbon fixation in photosynthetic organisms|ko01051:Biosynthesis of ansamycins|ko01200:Carbon metabolism|ko01230:Biosynthesis of amino acids	PREDICTED: transketolase, chloroplastic-like [Musa acuminata subsp. malaccensis]	Transketolase, chloroplastic OS=Anthurium amnicola OX=1678845 GN=TKTC_1 PE=4 SV=1	KOG0523	Transketolase	[G]	Carbohydrate transport and metabolism
m64212_210919_105054/7734530/ccs	3796.98	0.451764	-1.14636	0.279763	-4.09761	4.17e-05	0.00148227	Transketolase, chloroplastic OS=Solanum tuberosum OX=4113 PE=2 SV=1	Transket_pyr	NA	NA	NA	K00615	transketolase	ko00030:Pentose phosphate pathway|ko00710:Carbon fixation in photosynthetic organisms|ko01051:Biosynthesis of ansamycins|ko01200:Carbon metabolism|ko01230:Biosynthesis of amino acids	PREDICTED: transketolase, chloroplastic-like [Musa acuminata subsp. malaccensis]	Transketolase, chloroplastic OS=Anthurium amnicola OX=1678845 GN=TKTC_1 PE=4 SV=1	KOG0523	Transketolase	[G]	Carbohydrate transport and metabolism
m64212_210919_105054/7799203/ccs	78.6869	2.58909	1.37244	0.326772	4.20001	2.67e-05	0.00104442		Bet_v_1	defense response(GO:0006952)			NA	NA	NA	S-norcoclaurine synthase 2-like [Ananas comosus]	S-norcoclaurine synthase 2 OS=Ananas comosus OX=4615 GN=ACMD2_11851 PE=4 SV=1	NA	NA	NA	NA
m64212_210919_105054/7799299/ccs	266.009	0.461379	-1.11598	0.280132	-3.98375	6.78e-05	0.00209849		NA	NA	NA	NA	NA	NA	NA			NA	NA	NA	NA
m64212_210919_105054/7995749/ccs	351.429	3.01558	1.59244	0.562045	2.83329	0.00460718	0.0481415	Pyruvate decarboxylase 2 OS=Oryza sativa subsp. indica OX=39946 GN=PDC2 PE=2 SV=2	TPP_enzyme_C			thiamine pyrophosphate binding(GO:0030976)| catalytic activity(GO:0003824)| magnesium ion binding(GO:0000287)	K01568	pyruvate decarboxylase	ko00010:Glycolysis / Gluconeogenesis	PREDICTED: pyruvate decarboxylase 1 [Elaeis guineensis]	pyruvate decarboxylase 1 OS=Phoenix dactylifera OX=42345 GN=LOC103695777 PE=3 SV=1	KOG1184	Thiamine pyrophosphate-requiring enzyme	[H]	Coenzyme transport and metabolism
m64212_210919_105054/7995749/ccs	351.429	3.01558	1.59244	0.562045	2.83329	0.00460718	0.0481415	Pyruvate decarboxylase 2 OS=Oryza sativa subsp. indica OX=39946 GN=PDC2 PE=2 SV=2	TPP_enzyme_M			thiamine pyrophosphate binding(GO:0030976)| catalytic activity(GO:0003824)| magnesium ion binding(GO:0000287)	K01568	pyruvate decarboxylase	ko00010:Glycolysis / Gluconeogenesis	PREDICTED: pyruvate decarboxylase 1 [Elaeis guineensis]	pyruvate decarboxylase 1 OS=Phoenix dactylifera OX=42345 GN=LOC103695777 PE=3 SV=1	KOG1184	Thiamine pyrophosphate-requiring enzyme	[H]	Coenzyme transport and metabolism
m64212_210919_105054/7997080/ccs	1911.17	0.246858	-2.01825	0.508568	-3.96849	7.23e-05	0.00220922	Chlorophyll a-b binding protein 7, chloroplastic OS=Solanum lycopersicum OX=4081 GN=CAB7 PE=3 SV=1	Chloroa_b-bind	NA	NA	NA	K08908	light-harvesting complex I chlorophyll a/b binding protein 2	ko00196:Photosynthesis - antenna proteins	PREDICTED: chlorophyll a-b binding protein, chloroplastic [Nelumbo nucifera]	Chlorophyll a-b binding protein, chloroplastic OS=Nelumbo nucifera OX=4432 GN=LOC104592885 PE=3 SV=1	NA	NA	NA	NA
m64212_210919_105054/7997539/ccs	1202.99	0.284975	-1.81109	0.60869	-2.9754	0.0029261	0.0338526	Chlorophyll a-b binding protein 21, chloroplastic OS=Nicotiana tabacum OX=4097 GN=CAB21 PE=2 SV=1	Chloroa_b-bind	NA	NA	NA	K08912	light-harvesting complex II chlorophyll a/b binding protein 1	ko00196:Photosynthesis - antenna proteins	chlorophyll a-b binding protein of LHCII type 1-like [Panicum hallii]	Chlorophyll a-b binding protein, chloroplastic OS=Leersia perrieri OX=77586 PE=3 SV=1	NA	NA	NA	NA
m64212_210919_105054/8454533/ccs	485.909	0.456561	-1.13112	0.287762	-3.93076	8.47e-05	0.00254448	Nucleoside diphosphate kinase III, chloroplastic/mitochondrial OS=Arabidopsis thaliana OX=3702 GN=NDPK3 PE=1 SV=1	NDK	NA	NA	NA	K00940	nucleoside-diphosphate kinase	ko00230:Purine metabolism|ko00240:Pyrimidine metabolism	nucleoside diphosphate kinase III, chloroplastic/mitochondrial-like [Carica papaya]	Nucleoside diphosphate kinase OS=Manihot esculenta OX=3983 GN=MANES_02G009500 PE=3 SV=1	KOG0888	Nucleoside diphosphate kinase	[F]	Nucleotide transport and metabolism
m64212_210919_105054/8520782/ccs	17866.7	0.392904	-1.34775	0.346684	-3.88755	0.000101262	0.00293185	Ribulose bisphosphate carboxylase/oxygenase activase, chloroplastic OS=Oryza sativa subsp. japonica OX=39947 GN=RCA PE=1 SV=2	AAA			ATP binding(GO:0005524)	NA	NA	NA	PREDICTED: ribulose bisphosphate carboxylase/oxygenase activase, chloroplastic isoform X2 [Elaeis guineensis]	Rubisco activase OS=Phalaenopsis hybrid cultivar OX=200642 GN=RCAa PE=2 SV=1	KOG0651	26S proteasome regulatory complex, ATPase RPT4	[O]	Posttranslational modification, protein turnover, chaperones
m64212_210919_105054/8521628/ccs.1	1083.71	0.493893	-1.01773	0.334706	-3.04066	0.00236058	0.0289764		NA	NA	NA	NA	NA	NA	NA			NA	NA	NA	NA
m64212_210919_105054/8522281/ccs	1135.31	0.454909	-1.13635	0.382171	-2.97341	0.0029451	0.034037		NA	NA	NA	NA	NA	NA	NA			NA	NA	NA	NA
m64212_210919_105054/8847807/ccs	134.4	0.37726	-1.40637	0.490269	-2.86856	0.00412343	0.0441659	Peptidyl-prolyl cis-trans isomerase FKBP16-1, chloroplastic OS=Arabidopsis thaliana OX=3702 GN=FKBP16-1 PE=2 SV=1	FKBP_C	NA	NA	NA	NA	NA	NA	uncharacterized protein A4U43_C01F35240 [Asparagus officinalis]	Peptidylprolyl isomerase OS=Phoenix dactylifera OX=42345 GN=LOC103702368 PE=4 SV=1	KOG0552	FKBP-type peptidyl-prolyl cis-trans isomerase	[O]	Posttranslational modification, protein turnover, chaperones
m64212_210919_105054/8914764/ccs	870.722	0.442437	-1.17646	0.212415	-5.53847	3.05e-08	5.75e-06	Rhodanese-like domain-containing protein 14, chloroplastic OS=Arabidopsis thaliana OX=3702 GN=At4g27700 PE=2 SV=1	Rhodanese	NA	NA	NA	NA	NA	NA	PREDICTED: rhodanese-like domain-containing protein 14, chloroplastic [Pyrus x bretschneideri]	Rhodanese-like domain containing protein OS=Trema orientalis OX=63057 GN=TorRG33x02_229590 PE=4 SV=1	NA	NA	NA	NA
m64212_210919_105054/8979050/ccs	100.041	2.09916	1.06981	0.305978	3.49636	0.000471649	0.00913553	Homeobox-leucine zipper protein HAT14 OS=Arabidopsis thaliana OX=3702 GN=HAT14 PE=2 SV=3	NA	NA	NA	NA	NA	NA	NA	PREDICTED: homeobox-leucine zipper protein HAT4 isoform X3 [Elaeis guineensis]	homeobox-leucine zipper protein HAT4-like OS=Phoenix dactylifera OX=42345 GN=LOC103713032 PE=4 SV=1	KOG0483	Transcription factor HEX, contains HOX and HALZ domains	[K]	Transcription
m64212_210919_105054/9045994/ccs	1165.91	0.430572	-1.21567	0.364666	-3.33366	0.000857112	0.0140967	Protein CURVATURE THYLAKOID 1B, chloroplastic OS=Arabidopsis thaliana OX=3702 GN=CURT1B PE=1 SV=2	CAAD	NA	NA	NA	NA	NA	NA	protein CURVATURE THYLAKOID 1B, chloroplastic [Helianthus annuus]	Putative photosystem I P subunit OS=Helianthus annuus OX=4232 GN=PTAC8 PE=4 SV=1	NA	NA	NA	NA
m64212_210919_105054/9111850/ccs.1	425.559	0.410625	-1.28411	0.372032	-3.4516	0.000557276	0.0102072		NA	NA	NA	NA	NA	NA	NA			NA	NA	NA	NA
m64212_210919_105054/9111850/ccs.2	152.686	0.353333	-1.5009	0.359737	-4.17221	3.02e-05	0.00115106		NA	NA	NA	NA	NA	NA	NA			NA	NA	NA	NA
m64212_210919_105054/9112364/ccs	99.818	0.333111	-1.58593	0.508835	-3.11678	0.00182836	0.0241633		DUF2062	NA	NA	NA	NA	NA	NA	uncharacterized protein LOC103704795 [Phoenix dactylifera]	uncharacterized protein LOC103704795 OS=Phoenix dactylifera OX=42345 GN=LOC103704795 PE=4 SV=1	NA	NA	NA	NA
m64212_210919_105054/919256/ccs	568.403	0.460098	-1.11999	0.347859	-3.21966	0.00128345	0.0187508	TVP38/TMEM64 family membrane protein slr0305 OS=Synechocystis sp. (strain PCC 6803 / Kazusa) OX=1111708 GN=slr0305 PE=3 SV=1	SNARE_assoc	NA	NA	NA	NA	NA	NA	putative membrane protein [Handroanthus impetiginosus]	Putative membrane protein OS=Handroanthus impetiginosus OX=429701 GN=CDL12_04956 PE=4 SV=1	KOG3140	Predicted membrane protein	[S]	Function unknown
m64212_210919_105054/919976/ccs	131.145	0.467516	-1.09691	0.367929	-2.98132	0.00287013	0.0333788		NA	NA	NA	NA	NA	NA	NA			NA	NA	NA	NA
m64212_210919_105054/9372101/ccs	419.483	0.47656	-1.06927	0.27156	-3.9375	8.23e-05	0.00248749	FCS-Like Zinc finger 14 OS=Arabidopsis thaliana OX=3702 GN=FLZ14 PE=1 SV=1	zf-FLZ	NA	NA	NA	NA	NA	NA	uncharacterized protein LOC18791458 [Prunus persica]	Uncharacterized protein OS=Prunus persica OX=3760 GN=PRUPE_1G064600 PE=4 SV=1	NA	NA	NA	NA
m64212_210919_105054/9437976/ccs	281.638	0.330131	-1.59889	0.491943	-3.25015	0.00115344	0.0172187		UPF0114	NA	NA	NA	NA	NA	NA	uncharacterized protein LOC110421037 [Herrania umbratica]	UPF0114 protein in repA1-repA2 intergenic region OS=Anthurium amnicola OX=1678845 GN=BUpL02_1 PE=4 SV=1	NA	NA	NA	NA
m64212_210919_105054/9439753/ccs	2283.97	0.341666	-1.54934	0.378757	-4.09059	4.3e-05	0.00150512	Chloroplast stem-loop binding protein of 41 kDa b, chloroplastic OS=Arabidopsis thaliana OX=3702 GN=CSP41B PE=1 SV=1	Epimerase			catalytic activity(GO:0003824)| coenzyme binding(GO:0050662)	NA	NA	NA	PREDICTED: chloroplast stem-loop binding protein of 41 kDa b, chloroplastic isoform X2 [Nelumbo nucifera]	chloroplast stem-loop binding protein of 41 kDa b, chloroplastic isoform X2 OS=Nelumbo nucifera OX=4432 GN=LOC104607071 PE=4 SV=1	NA	NA	NA	NA
m64212_210919_105054/9636693/ccs	6136.69	0.4106	-1.2842	0.349397	-3.67546	0.000237417	0.00556879	Glyceraldehyde-3-phosphate dehydrogenase GAPA1, chloroplastic OS=Arabidopsis thaliana OX=3702 GN=GAPA1 PE=1 SV=3	Gp_dh_N	oxidation-reduction process(GO:0055114)		oxidoreductase activity, acting on the aldehyde or oxo group of donors, NAD or NADP as acceptor(GO:0016620)	K05298	glyceraldehyde-3-phosphate dehydrogenase (NADP+) (phosphorylating)	ko00710:Carbon fixation in photosynthetic organisms|ko01200:Carbon metabolism	glyceraldehyde-3-phosphate dehydrogenase [Mangifera indica]	Glyceraldehyde-3-phosphate dehydrogenase OS=Mangifera indica OX=29780 GN=GAPDH PE=2 SV=1	KOG0657	Glyceraldehyde 3-phosphate dehydrogenase	[G]	Carbohydrate transport and metabolism
m64212_210919_105054/9636693/ccs	6136.69	0.4106	-1.2842	0.349397	-3.67546	0.000237417	0.00556879	Glyceraldehyde-3-phosphate dehydrogenase GAPA1, chloroplastic OS=Arabidopsis thaliana OX=3702 GN=GAPA1 PE=1 SV=3	Gp_dh_C	oxidation-reduction process(GO:0055114)		oxidoreductase activity, acting on the aldehyde or oxo group of donors, NAD or NADP as acceptor(GO:0016620)	K05298	glyceraldehyde-3-phosphate dehydrogenase (NADP+) (phosphorylating)	ko00710:Carbon fixation in photosynthetic organisms|ko01200:Carbon metabolism	glyceraldehyde-3-phosphate dehydrogenase [Mangifera indica]	Glyceraldehyde-3-phosphate dehydrogenase OS=Mangifera indica OX=29780 GN=GAPDH PE=2 SV=1	KOG0657	Glyceraldehyde 3-phosphate dehydrogenase	[G]	Carbohydrate transport and metabolism
m64212_210919_105054/9699796/ccs.1	6.70903	63.8419	5.99643	1.71767	3.49103	0.000481164	0.00923934		NA	NA	NA	NA	NA	NA	NA	uncharacterized protein At1g01500-like [Phoenix dactylifera]	uncharacterized protein At1g01500-like isoform X2 OS=Phoenix dactylifera OX=42345 GN=LOC103702717 PE=4 SV=1	NA	NA	NA	NA
m64212_210919_105054/9700245/ccs	177.915	0.483576	-1.04819	0.347921	-3.01272	0.0025892	0.0309534		NA	NA	NA	NA	NA	NA	NA			NA	NA	NA	NA
transcript/10051	1927.12	0.266815	-1.90609	0.591506	-3.22243	0.00127107	0.0186435	Chlorophyll a-b binding protein 16, chloroplastic OS=Nicotiana tabacum OX=4097 GN=CAB16 PE=2 SV=1	Chloroa_b-bind	NA	NA	NA	K08912	light-harvesting complex II chlorophyll a/b binding protein 1	ko00196:Photosynthesis - antenna proteins	chlorophyll a-b binding protein of LHCII type 1 [Oryza sativa Japonica Group]	Chlorophyll a-b binding protein, chloroplastic OS=Oryza meridionalis OX=40149 PE=3 SV=1	NA	NA	NA	NA
transcript/10098	817.995	0.335352	-1.57625	0.496187	-3.17673	0.00148945	0.0207006	Photosystem II reaction center W protein, chloroplastic OS=Arabidopsis thaliana OX=3702 GN=PSBW PE=1 SV=2	PsbW	photosynthesis(GO:0015979)	photosystem II(GO:0009523)| chloroplast(GO:0009507)		K02721	photosystem II PsbW protein	ko00195:Photosynthesis	Photosystem II reaction center, W protein [Zostera marina]	Photosystem II reaction center, W protein OS=Zostera marina OX=29655 GN=ZOSMA_13G00760 PE=4 SV=1	NA	NA	NA	NA
transcript/10290	4716.98	0.354272	-1.49707	0.313106	-4.78135	1.74e-06	0.000128202	Photosystem I reaction center subunit II, chloroplastic OS=Cucumis sativus OX=3659 GN=psaD PE=1 SV=1	PsaD	photosynthesis(GO:0015979)	photosystem I(GO:0009522)| photosystem I reaction center(GO:0009538)		K02692	photosystem I subunit II	ko00195:Photosynthesis	PREDICTED: photosystem I reaction center subunit II, chloroplastic [Cucumis melo]	Uncharacterized protein OS=Lactuca sativa OX=4236 GN=LSAT_3X11160 PE=4 SV=1	NA	NA	NA	NA
transcript/10298	26.471	0.135353	-2.8852	0.878371	-3.28471	0.00102087	0.015622	Photosystem II 10 kDa polypeptide, chloroplastic OS=Spinacia oleracea OX=3562 GN=PSBR PE=2 SV=1	PsbR	photosynthesis(GO:0015979)	photosystem II oxygen evolving complex(GO:0009654)| photosystem II(GO:0009523)| thylakoid membrane(GO:0042651)		K03541	photosystem II 10kDa protein	ko00195:Photosynthesis	photosystem II 10 kDa protein [Xerophyta humilis]	Photosystem II 10 kDa protein OS=Xerophyta humilis OX=211604 GN=PsbR PE=2 SV=1	NA	NA	NA	NA
transcript/10389	749.505	3.50321	1.80868	0.406377	4.45073	8.56e-06	0.000442534	Pyruvate decarboxylase 2 OS=Oryza sativa subsp. indica OX=39946 GN=PDC2 PE=2 SV=2	TPP_enzyme_C			thiamine pyrophosphate binding(GO:0030976)| catalytic activity(GO:0003824)	K01568	pyruvate decarboxylase	ko00010:Glycolysis / Gluconeogenesis	pyruvate decarboxylase 1-like [Ananas comosus]	pyruvate decarboxylase 1 OS=Phoenix dactylifera OX=42345 GN=LOC103695777 PE=3 SV=1	KOG1184	Thiamine pyrophosphate-requiring enzyme	[H]	Coenzyme transport and metabolism
transcript/1039	2726.54	0.430942	-1.21443	0.245645	-4.94387	7.66e-07	6.6e-05	(S)-2-hydroxy-acid oxidase GLO1 OS=Arabidopsis thaliana OX=3702 GN=GLO1 PE=1 SV=1	FMN_dh			oxidoreductase activity(GO:0016491)	K11517	(S)-2-hydroxy-acid oxidase	ko00630:Glyoxylate and dicarboxylate metabolism|ko01200:Carbon metabolism|ko04146:Peroxisome	peroxisomal (S)-2-hydroxy-acid oxidase GLO1-like [Helianthus annuus]	TSA: Wollemia nobilis Ref_Wollemi_Transcript_13114_1279 transcribed RNA sequence OS=Wollemia nobilis OX=56998 PE=3 SV=1	KOG0538	Glycolate oxidase	[C]	Energy production and conversion
transcript/10439	6273.92	0.317307	-1.65605	0.344524	-4.80677	1.53e-06	0.000116805		Tryp_alpha_amyl	NA	NA	NA	NA	NA	NA	PREDICTED: non-specific lipid-transfer protein-like [Ipomoea nil]	Non-specific lipid-transfer protein OS=Apostasia shenzhenica OX=1088818 GN=AXF42_Ash016674 PE=3 SV=1	NA	NA	NA	NA
transcript/10465	4795.29	0.336127	-1.57292	0.455035	-3.4567	0.000546829	0.0101327	Photosystem I reaction center subunit V, chloroplastic OS=Arabidopsis thaliana OX=3702 GN=PSAG PE=1 SV=1	PSI_PSAK	photosynthesis(GO:0015979)	photosystem I(GO:0009522)| membrane(GO:0016020)		K08905	photosystem I subunit V	ko00195:Photosynthesis	PREDICTED: photosystem I reaction center subunit V, chloroplastic [Cucumis melo]	photosystem I reaction center subunit V, chloroplastic OS=Cucumis melo OX=3656 GN=LOC103491045 PE=4 SV=1	NA	NA	NA	NA
transcript/10471	418.318	0.464756	-1.10546	0.234635	-4.71139	2.46e-06	0.000167817	Heme-binding-like protein At3g10130, chloroplastic OS=Arabidopsis thaliana OX=3702 GN=At3g10130 PE=1 SV=1	SOUL	NA	NA	NA	NA	NA	NA	hypothetical protein COLO4_14636 [Corchorus olitorius]	Uncharacterized protein OS=Corchorus olitorius OX=93759 GN=COLO4_14636 PE=4 SV=1	NA	NA	NA	NA
transcript/10548	34.0519	0.293501	-1.76856	0.499256	-3.5424	0.00039651	0.00792877	40S ribosomal protein S23 OS=Fragaria ananassa OX=3747 GN=RPS23 PE=2 SV=1	Ribosom_S12_S23	translation(GO:0006412)	ribosome(GO:0005840)	structural constituent of ribosome(GO:0003735)	K02973	small subunit ribosomal protein S23e	ko03010:Ribosome	Ribosomal protein S23, eukaryotic/archaeal [Corchorus olitorius]	Ribosomal protein S23, eukaryotic/archaeal OS=Corchorus olitorius OX=93759 GN=COLO4_27078 PE=4 SV=1	KOG1749	40S ribosomal protein S23	[J]	Translation, ribosomal structure and biogenesis
transcript/10692	2467.09	0.254673	-1.97328	0.644908	-3.05978	0.00221497	0.027826	Chlorophyll a-b binding protein 21, chloroplastic OS=Nicotiana tabacum OX=4097 GN=CAB21 PE=2 SV=1	Chloroa_b-bind	NA	NA	NA	K08912	light-harvesting complex II chlorophyll a/b binding protein 1	ko00196:Photosynthesis - antenna proteins	chlorophyll a-b binding protein of LHCII type 1-like [Panicum hallii]	Chlorophyll a-b binding protein, chloroplastic OS=Leersia perrieri OX=77586 PE=3 SV=1	NA	NA	NA	NA
transcript/10699	2522.83	0.331316	-1.59372	0.31548	-5.05173	4.38e-07	4.59e-05	Photosystem II reaction center W protein, chloroplastic OS=Arabidopsis thaliana OX=3702 GN=PSBW PE=1 SV=2	PsbW	photosynthesis(GO:0015979)	photosystem II(GO:0009523)| chloroplast(GO:0009507)		NA	NA	NA	Photosystem II reaction center, W protein [Zostera marina]	Photosystem II reaction center, W protein OS=Zostera marina OX=29655 GN=ZOSMA_13G00760 PE=4 SV=1	NA	NA	NA	NA
transcript/10723	2032.61	0.372111	-1.4262	0.432665	-3.2963	0.000979658	0.0151739	Oxygen-evolving enhancer protein 3-2, chloroplastic OS=Arabidopsis thaliana OX=3702 GN=PSBQ2 PE=1 SV=2	PsbQ	photosynthesis(GO:0015979)	extrinsic component of membrane(GO:0019898)| photosystem II(GO:0009523)| photosystem II oxygen evolving complex(GO:0009654)	calcium ion binding(GO:0005509)	K08901	photosystem II oxygen-evolving enhancer protein 3	ko00195:Photosynthesis	PREDICTED: oxygen-evolving enhancer protein 3-2, chloroplastic-like [Vigna angularis]	Photosystem II subunit Q-2 OS=Monsonia emarginata OX=28966 GN=PSBQ2 PE=2 SV=1	NA	NA	NA	NA
transcript/1093	32.5653	9.93941	3.31316	1.05309	3.14612	0.0016545	0.0223343		7kD_coat	NA	NA	NA	NA	NA	NA			NA	NA	NA	NA
transcript/11097	4082.95	0.320692	-1.64074	0.336262	-4.87935	1.06e-06	8.74e-05		PsbX	photosynthesis(GO:0015979)	membrane(GO:0016020)| photosystem II(GO:0009523)		NA	NA	NA			NA	NA	NA	NA
transcript/11153	733.093	0.394477	-1.34199	0.33003	-4.06626	4.78e-05	0.00161933		DUF1118	NA	NA	NA	NA	NA	NA	Protein of unknown function DUF1118 [Macleaya cordata]	Uncharacterized protein OS=Macleaya cordata OX=56857 GN=BVC80_8799g16 PE=4 SV=1	NA	NA	NA	NA
transcript/11163	46.9742	0.326156	-1.61637	0.439538	-3.67742	0.000235601	0.0055539	Ferredoxin, chloroplastic OS=Capsicum annuum OX=4072 GN=AP1 PE=1 SV=1	Fer2			electron transfer activity(GO:0009055)| iron-sulfur cluster binding(GO:0051536)	K02639	ferredoxin	ko00195:Photosynthesis	ferredoxin [Arachis duranensis]	Ferredoxin OS=Capsicum annuum OX=4072 GN=T459_32413 PE=2 SV=1	NA	NA	NA	NA
transcript/1125	5.88876	55.8543	5.8036	1.83592	3.16114	0.00157155	0.021571	Alcohol dehydrogenase 1 OS=Zea mays OX=4577 GN=ADH1 PE=2 SV=1	ADH_N	oxidation-reduction process(GO:0055114)			K18857	alcohol dehydrogenase class-P	ko00010:Glycolysis / Gluconeogenesis|ko00071:Fatty acid degradation|ko00350:Tyrosine metabolism|ko00592:alpha-Linolenic acid metabolism	PREDICTED: alcohol dehydrogenase 1 [Elaeis guineensis]	Alcohol dehydrogenase superfamily, zinc-type OS=Trema orientalis OX=63057 GN=TorRG33x02_044590 PE=3 SV=1	KOG0022	Alcohol dehydrogenase, class III	[Q]	Secondary metabolites biosynthesis, transport and catabolism
transcript/1125	5.88876	55.8543	5.8036	1.83592	3.16114	0.00157155	0.021571	Alcohol dehydrogenase 1 OS=Zea mays OX=4577 GN=ADH1 PE=2 SV=1	ADH_zinc_N	oxidation-reduction process(GO:0055114)			K18857	alcohol dehydrogenase class-P	ko00010:Glycolysis / Gluconeogenesis|ko00071:Fatty acid degradation|ko00350:Tyrosine metabolism|ko00592:alpha-Linolenic acid metabolism	PREDICTED: alcohol dehydrogenase 1 [Elaeis guineensis]	Alcohol dehydrogenase superfamily, zinc-type OS=Trema orientalis OX=63057 GN=TorRG33x02_044590 PE=3 SV=1	KOG0022	Alcohol dehydrogenase, class III	[Q]	Secondary metabolites biosynthesis, transport and catabolism
transcript/11287	1094.3	2.41775	1.27367	0.175305	7.26542	3.72e-13	2.43e-10	Transcription factor MYB4 OS=Oryza sativa subsp. japonica OX=39947 GN=MYB4 PE=2 SV=2	Myb_DNA-binding	NA	NA	NA	K09422	transcription factor MYB, plant	NA:NA	PREDICTED: myb-related protein Myb4-like [Daucus carota subsp. sativus]	Transcription factor DcMYB1 OS=Daucus carota OX=4039 GN=DcMYB1 PE=2 SV=1	KOG0048	Transcription factor, Myb superfamily	[K]	Transcription
transcript/11287	1094.3	2.41775	1.27367	0.175305	7.26542	3.72e-13	2.43e-10	Transcription factor MYB4 OS=Oryza sativa subsp. japonica OX=39947 GN=MYB4 PE=2 SV=2	Myb_DNA-binding	NA	NA	NA	K09422	transcription factor MYB, plant	NA:NA	PREDICTED: myb-related protein Myb4-like [Daucus carota subsp. sativus]	Transcription factor DcMYB1 OS=Daucus carota OX=4039 GN=DcMYB1 PE=2 SV=1	KOG0048	Transcription factor, Myb superfamily	[K]	Transcription
transcript/11318	3642.38	2.12656	1.08852	0.134835	8.07295	6.86e-16	1.09e-12		DUF4228	NA	NA	NA	NA	NA	NA	uncharacterized protein LOC103701423 [Phoenix dactylifera]	uncharacterized protein LOC103701423 OS=Phoenix dactylifera OX=42345 GN=LOC103701423 PE=4 SV=1	NA	NA	NA	NA
transcript/1142	6571.62	2.73122	1.44954	0.265786	5.4538	4.93e-08	8.24e-06	Cytochrome P450 CYP73A100 OS=Panax ginseng OX=4054 PE=2 SV=1	p450	oxidation-reduction process(GO:0055114)		oxidoreductase activity, acting on paired donors, with incorporation or reduction of molecular oxygen(GO:0016705)| heme binding(GO:0020037)| iron ion binding(GO:0005506)	K00487	trans-cinnamate 4-monooxygenase	ko00130:Ubiquinone and other terpenoid-quinone biosynthesis|ko00360:Phenylalanine metabolism|ko00940:Phenylpropanoid biosynthesis|ko00941:Flavonoid biosynthesis|ko00945:Stilbenoid, diarylheptanoid and gingerol biosynthesis|ko01220:Degradation of aromatic compounds	cytochrome P450 CYP73A100-like [Cucurbita pepo subsp. pepo]	cytochrome P450 CYP73A100-like OS=Cucumis melo OX=3656 GN=LOC103492214 PE=3 SV=1	KOG0156	Cytochrome P450 CYP2 subfamily	[Q]	Secondary metabolites biosynthesis, transport and catabolism
transcript/11476	353.949	0.433098	-1.20723	0.347796	-3.4711	0.000518335	0.00971812	Peptidyl-prolyl cis-trans isomerase FKBP16-3, chloroplastic OS=Arabidopsis thaliana OX=3702 GN=FKBP16-3 PE=1 SV=2	FKBP_C	NA	NA	NA	K01802	peptidylprolyl isomerase	NA:NA	peptidyl-prolyl cis-trans isomerase FKBP16-3, chloroplastic [Ananas comosus]	Peptidylprolyl isomerase OS=Citrus clementina OX=85681 GN=CICLE_v10021893mg PE=4 SV=1	KOG0552	FKBP-type peptidyl-prolyl cis-trans isomerase	[O]	Posttranslational modification, protein turnover, chaperones
transcript/11506	827.853	0.45661	-1.13097	0.306265	-3.69277	0.000221824	0.00530246	Glycine cleavage system H protein 3, mitochondrial OS=Arabidopsis thaliana OX=3702 GN=GDH3 PE=1 SV=1	GCV_H	NA	NA	NA	K02437	glycine cleavage system H protein	ko00260:Glycine, serine and threonine metabolism|ko00630:Glyoxylate and dicarboxylate metabolism	PREDICTED: glycine cleavage system H protein, mitochondrial [Nelumbo nucifera]	Glycine cleavage system H protein OS=Nelumbo nucifera OX=4432 GN=LOC104610395 PE=3 SV=1	KOG3373	Glycine cleavage system H protein (lipoate-binding)	[E]	Amino acid transport and metabolism
transcript/1163	1449.91	0.446601	-1.16294	0.186217	-6.24508	4.24e-10	1.27e-07	Inositol-3-phosphate synthase OS=Sesamum indicum OX=4182 PE=2 SV=1	NAD_binding_5	phospholipid biosynthetic process(GO:0008654)| inositol biosynthetic process(GO:0006021)		inositol-3-phosphate synthase activity(GO:0004512)	K01858	myo-inositol-1-phosphate synthase	ko00521:Streptomycin biosynthesis|ko00562:Inositol phosphate metabolism	Myo-inositol-1-phosphate synthase [Trema orientale]	Myo-inositol-1-phosphate synthase OS=Trema orientalis OX=63057 GN=TorRG33x02_322160 PE=4 SV=1	KOG0693	Myo-inositol-1-phosphate synthase	[I]	Lipid transport and metabolism
transcript/11630	7.48512	19.7414	4.30316	1.36239	3.15853	0.00158565	0.0216842		NA	NA	NA	NA	NA	NA	NA			NA	NA	NA	NA
transcript/11805	38.0475	18.0153	4.17115	0.805496	5.17837	2.24e-07	2.73e-05	Cytochrome b5 OS=Nicotiana tabacum OX=4097 PE=2 SV=1	Cyt-b5	NA	NA	NA	NA	NA	NA	cytochrome b5 [Manihot esculenta]	Uncharacterized protein OS=Manihot esculenta OX=3983 GN=MANES_03G152300 PE=3 SV=1	KOG0537	Cytochrome b5	[C]	Energy production and conversion
transcript/11825	2236.56	0.409313	-1.28872	0.414414	-3.10975	0.00187247	0.0246369	Protein CURVATURE THYLAKOID 1A, chloroplastic OS=Arabidopsis thaliana OX=3702 GN=CURT1A PE=1 SV=1	CAAD	NA	NA	NA	NA	NA	NA	protein CURVATURE THYLAKOID 1A, chloroplastic-like [Phoenix dactylifera]	protein CURVATURE THYLAKOID 1A, chloroplastic-like OS=Phoenix dactylifera OX=42345 GN=LOC103715336 PE=4 SV=1	NA	NA	NA	NA
transcript/1186	1223.09	2.3697	1.24471	0.386695	3.21883	0.00128714	0.0187801	Phosphoribulokinase, chloroplastic OS=Arabidopsis thaliana OX=3702 GN=At1g32060 PE=2 SV=1	PRK			kinase activity(GO:0016301)| ATP binding(GO:0005524)	K00855	phosphoribulokinase	ko00710:Carbon fixation in photosynthetic organisms|ko01200:Carbon metabolism	PREDICTED: phosphoribulokinase, chloroplastic [Nelumbo nucifera]	Phosphoribulokinase OS=Nelumbo nucifera OX=4432 GN=LOC104600397 PE=3 SV=1	KOG4203	Armadillo/beta-Catenin/plakoglobin	[Z]	Cytoskeleton
transcript/12035	35.398	3.72268	1.89634	0.51888	3.65469	0.000257497	0.00595188		NA	NA	NA	NA	NA	NA	NA			NA	NA	NA	NA
transcript/12074	420.981	0.367578	-1.44388	0.419555	-3.44144	0.000578616	0.0104095	Photosystem I reaction center subunit psaK, chloroplastic OS=Hordeum vulgare OX=4513 GN=PSAK PE=1 SV=1	PSI_PSAK	photosynthesis(GO:0015979)	photosystem I(GO:0009522)| membrane(GO:0016020)		K02698	photosystem I subunit X	ko00195:Photosynthesis	chloroplast photosystem I reaction center subunit X psaK, partial [Wolffia australiana]	Chloroplast photosystem I reaction center subunit X psaK (Fragment) OS=Wolffia australiana OX=161112 PE=2 SV=1	NA	NA	NA	NA
transcript/12149	963.225	3.11116	1.63745	0.474349	3.452	0.000556441	0.0102072		NA	NA	NA	NA	NA	NA	NA			NA	NA	NA	NA
transcript/12167	90.1352	0.206514	-2.27569	0.413503	-5.50343	3.72e-08	6.79e-06	Chlorophyll a-b binding protein 151, chloroplastic OS=Gossypium hirsutum OX=3635 GN=CAB-151 PE=2 SV=2	Chloroa_b-bind	NA	NA	NA	K08913	light-harvesting complex II chlorophyll a/b binding protein 2	ko00196:Photosynthesis - antenna proteins	chlorophyll a-b binding protein 5, chloroplastic [Asparagus officinalis]	Chlorophyll a-b binding protein, chloroplastic OS=Amborella trichopoda OX=13333 GN=AMTR_s00088p00153020 PE=3 SV=1	NA	NA	NA	NA
transcript/1227	116.392	5.31931	2.41124	0.565139	4.26663	1.98e-05	0.000845347		NA	NA	NA	NA	NA	NA	NA	dehydration responsive protein [Sporocytophaga myxococcoides]	Uncharacterized protein OS=Daphnia magna OX=35525 PE=4 SV=1	NA	NA	NA	NA
transcript/12335	111.74	0.000708535	-10.4629	1.22939	-8.51061	1.73e-17	5.86e-14		NA	NA	NA	NA	NA	NA	NA			NA	NA	NA	NA
transcript/12383	586.935	0.464029	-1.10771	0.276549	-4.0055	6.19e-05	0.00195474		DUF1138	NA	NA	NA	NA	NA	NA	uncharacterized protein LOC100305508 [Glycine max]	Uncharacterized protein OS=Glycine max OX=3847 GN=100305508 PE=2 SV=1	NA	NA	NA	NA
transcript/124	417.564	4.11118	2.03955	0.703013	2.90116	0.00371784	0.040644	Long-chain-alcohol oxidase FAO2 OS=Lotus japonicus OX=34305 GN=FAO2 PE=2 SV=1	GMC_oxred_C	oxidation-reduction process(GO:0055114)		flavin adenine dinucleotide binding(GO:0050660)| oxidoreductase activity, acting on CH-OH group of donors(GO:0016614)	K17756	long-chain-alcohol oxidase	NA:NA	long-chain-alcohol oxidase FAO2-like [Phoenix dactylifera]	Long-chain-alcohol oxidase OS=Phoenix dactylifera OX=42345 GN=LOC103703919 PE=3 SV=1	NA	NA	NA	NA
transcript/124	417.564	4.11118	2.03955	0.703013	2.90116	0.00371784	0.040644	Long-chain-alcohol oxidase FAO2 OS=Lotus japonicus OX=34305 GN=FAO2 PE=2 SV=1	GMC_oxred_N	oxidation-reduction process(GO:0055114)		flavin adenine dinucleotide binding(GO:0050660)| oxidoreductase activity, acting on CH-OH group of donors(GO:0016614)	K17756	long-chain-alcohol oxidase	NA:NA	long-chain-alcohol oxidase FAO2-like [Phoenix dactylifera]	Long-chain-alcohol oxidase OS=Phoenix dactylifera OX=42345 GN=LOC103703919 PE=3 SV=1	NA	NA	NA	NA
transcript/12433	159.326	2.44742	1.29126	0.315675	4.09047	4.3e-05	0.00150512	Probable 4-coumarate--CoA ligase 2 OS=Oryza sativa subsp. japonica OX=39947 GN=4CL2 PE=2 SV=2	AMP-binding			catalytic activity(GO:0003824)	K01904	4-coumarate--CoA ligase	ko00130:Ubiquinone and other terpenoid-quinone biosynthesis|ko00360:Phenylalanine metabolism|ko00940:Phenylpropanoid biosynthesis	unnamed protein product, partial [Vitis vinifera]	Uncharacterized protein OS=Vitis vinifera OX=29760 GN=VIT_16s0039g02040 PE=4 SV=1	KOG1176	Acyl-CoA synthetase	[I]	Lipid transport and metabolism
transcript/12433	159.326	2.44742	1.29126	0.315675	4.09047	4.3e-05	0.00150512	Probable 4-coumarate--CoA ligase 2 OS=Oryza sativa subsp. japonica OX=39947 GN=4CL2 PE=2 SV=2	AMP-binding_C			catalytic activity(GO:0003824)	K01904	4-coumarate--CoA ligase	ko00130:Ubiquinone and other terpenoid-quinone biosynthesis|ko00360:Phenylalanine metabolism|ko00940:Phenylpropanoid biosynthesis	unnamed protein product, partial [Vitis vinifera]	Uncharacterized protein OS=Vitis vinifera OX=29760 GN=VIT_16s0039g02040 PE=4 SV=1	KOG1176	Acyl-CoA synthetase	[I]	Lipid transport and metabolism
transcript/12434	6.22935	59.3833	5.89199	1.71912	3.42732	0.000609577	0.0108784		DUF1685	NA	NA	NA	NA	NA	NA	PREDICTED: uncharacterized protein LOC103324979 [Prunus mume]	Uncharacterized protein OS=Cajanus cajan OX=3821 GN=KK1_039809 PE=4 SV=1	NA	NA	NA	NA
transcript/12439	32.9869	3.46078	1.7911	0.583372	3.07025	0.0021388	0.0270147	Ethylene-responsive transcription factor 1 OS=Oryza sativa subsp. japonica OX=39947 GN=EREBP1 PE=1 SV=1	AP2	regulation of transcription, DNA-templated(GO:0006355)		DNA-binding transcription factor activity(GO:0003700)	NA	NA	NA	PREDICTED: ethylene-responsive transcription factor ERF071-like [Elaeis guineensis]	LOW QUALITY PROTEIN: ethylene-responsive transcription factor ERF071-like OS=Phoenix dactylifera OX=42345 GN=LOC103703634 PE=4 SV=1	NA	NA	NA	NA
transcript/12522	15.9678	2.80327e-07	-21.7664	3.90997	-5.56689	2.59e-08	5.06e-06	Lactoylglutathione lyase OS=Neisseria meningitidis serogroup A / serotype 4A (strain Z2491) OX=122587 GN=gloA PE=3 SV=1	Glyoxalase	NA	NA	NA	K08234	glyoxylase I family protein	NA:NA	uncharacterized protein LOC106769076 [Vigna radiata var. radiata]	uncharacterized protein LOC106769076 OS=Vigna radiata var. radiata OX=3916 GN=LOC106769076 PE=4 SV=1	NA	NA	NA	NA
transcript/12535	205.761	0.355636	-1.49153	0.353896	-4.21459	2.5e-05	0.00100075	Light-regulated protein, chloroplastic OS=Oryza sativa subsp. japonica OX=39947 GN=LIR1 PE=1 SV=1	Lir1		chloroplast(GO:0009507)		NA	NA	NA	PREDICTED: light-regulated protein [Elaeis guineensis]	light-regulated protein-like OS=Phoenix dactylifera OX=42345 GN=LOC103707811 PE=4 SV=1	NA	NA	NA	NA
transcript/12716	2950.12	2.51831	1.33246	0.296541	4.49333	7.01e-06	0.000385934	Protein LURP-one-related 15 OS=Arabidopsis thaliana OX=3702 GN=At5g01750 PE=1 SV=1	LOR	NA	NA	NA	NA	NA	NA	LURP1-related protein domain containing protein [Trema orientale]	LURP1-related protein domain containing protein OS=Trema orientalis OX=63057 GN=TorRG33x02_098570 PE=4 SV=1	NA	NA	NA	NA
transcript/12756	15.2634	0.0656977	-3.92801	1.17886	-3.33204	0.000862122	0.0141354		NA	NA	NA	NA	NA	NA	NA			NA	NA	NA	NA
transcript/12789	2275.83	2.30661	1.20577	0.300358	4.01445	5.96e-05	0.00189816	MLP-like protein 423 OS=Arabidopsis thaliana OX=3702 GN=MLP423 PE=2 SV=1	Bet_v_1	defense response(GO:0006952)			NA	NA	NA	MLP-like protein 423 [Phalaenopsis equestris]	Mlp-like protein 423 OS=Nicotiana attenuata OX=49451 GN=MLP423 PE=4 SV=1	NA	NA	NA	NA
transcript/12859	56.9042	3.91501	1.96901	0.675739	2.91387	0.00356982	0.0394918		Stig1	NA	NA	NA	NA	NA	NA	stigma-specific STIG1-like protein 1 [Hevea brasiliensis]	Uncharacterized protein OS=Populus trichocarpa OX=3694 GN=POPTR_011G009100v3 PE=4 SV=1	NA	NA	NA	NA
transcript/12954	5289.33	0.322325	-1.63341	0.370183	-4.41244	1.02e-05	0.000500469	Photosystem I reaction center subunit XI, chloroplastic OS=Cucumis sativus OX=3659 GN=PSAL PE=2 SV=1	PsaL	photosynthesis(GO:0015979)	photosystem I(GO:0009522)| photosystem I reaction center(GO:0009538)		K02699	photosystem I subunit XI	ko00195:Photosynthesis	PREDICTED: photosystem I reaction center subunit XI, chloroplastic-like [Elaeis guineensis]	photosystem I reaction center subunit XI, chloroplastic OS=Phoenix dactylifera OX=42345 GN=LOC103724125 PE=4 SV=1	NA	NA	NA	NA
transcript/12968	1429.78	0.327412	-1.61082	0.42923	-3.75281	0.00017486	0.00453169	Photosystem I reaction center subunit IV, chloroplastic OS=Hordeum vulgare OX=4513 GN=PSAE PE=1 SV=2	PSI_PsaE	photosynthesis(GO:0015979)	photosystem I(GO:0009522)| photosystem I reaction center(GO:0009538)		K02693	photosystem I subunit IV	ko00195:Photosynthesis	PREDICTED: photosystem I reaction center subunit IV B, chloroplastic-like [Fragaria vesca subsp. vesca]	Uncharacterized protein OS=Picea sitchensis OX=3332 PE=2 SV=1	NA	NA	NA	NA
transcript/1297	212.441	2.08862	1.06255	0.184106	5.77139	7.86e-09	1.82e-06	Glyceraldehyde-3-phosphate dehydrogenase 1, cytosolic OS=Hordeum vulgare OX=4513 GN=GAPC PE=2 SV=1	Gp_dh_N	oxidation-reduction process(GO:0055114)		oxidoreductase activity, acting on the aldehyde or oxo group of donors, NAD or NADP as acceptor(GO:0016620)	K00134	glyceraldehyde 3-phosphate dehydrogenase	ko00010:Glycolysis / Gluconeogenesis|ko00710:Carbon fixation in photosynthetic organisms|ko01200:Carbon metabolism|ko01230:Biosynthesis of amino acids|ko04066:HIF-1 signaling pathway	glyceraldehyde-3-phosphate dehydrogenase C [Leymus chinensis]	Glyceraldehyde-3-phosphate dehydrogenase OS=Hordeum vulgare subsp. vulgare OX=112509 PE=2 SV=1	KOG0657	Glyceraldehyde 3-phosphate dehydrogenase	[G]	Carbohydrate transport and metabolism
transcript/1297	212.441	2.08862	1.06255	0.184106	5.77139	7.86e-09	1.82e-06	Glyceraldehyde-3-phosphate dehydrogenase 1, cytosolic OS=Hordeum vulgare OX=4513 GN=GAPC PE=2 SV=1	Gp_dh_C	oxidation-reduction process(GO:0055114)		oxidoreductase activity, acting on the aldehyde or oxo group of donors, NAD or NADP as acceptor(GO:0016620)	K00134	glyceraldehyde 3-phosphate dehydrogenase	ko00010:Glycolysis / Gluconeogenesis|ko00710:Carbon fixation in photosynthetic organisms|ko01200:Carbon metabolism|ko01230:Biosynthesis of amino acids|ko04066:HIF-1 signaling pathway	glyceraldehyde-3-phosphate dehydrogenase C [Leymus chinensis]	Glyceraldehyde-3-phosphate dehydrogenase OS=Hordeum vulgare subsp. vulgare OX=112509 PE=2 SV=1	KOG0657	Glyceraldehyde 3-phosphate dehydrogenase	[G]	Carbohydrate transport and metabolism
transcript/1300	58.6201	25.9383	4.69701	1.24058	3.78613	0.000153011	0.00409922	Capsid protein OS=Lolium latent virus (isolate Lolium/USA/US1/-) OX=686945 GN=ORF5 PE=1 SV=1	Flexi_CP		viral capsid(GO:0019028)	structural molecule activity(GO:0005198)	NA	NA	NA	coat protein [Banana mild mosaic virus]	Coat protein OS=Banana mild mosaic virus OX=148879 PE=4 SV=1	NA	NA	NA	NA
transcript/13072	109.713	2.07094	1.05028	0.354616	2.96175	0.00305895	0.0349698	Linoleate 9S-lipoxygenase 1 OS=Solanum tuberosum OX=4113 GN=LOX1.1 PE=2 SV=1	Lipoxygenase	oxidation-reduction process(GO:0055114)		oxidoreductase activity, acting on single donors with incorporation of molecular oxygen, incorporation of two atoms of oxygen(GO:0016702)| metal ion binding(GO:0046872)	K15718	linoleate 9S-lipoxygenase	ko00591:Linoleic acid metabolism	probable linoleate 9S-lipoxygenase 5 [Asparagus officinalis]	Lipoxygenase OS=Ananas comosus OX=4615 GN=ACMD2_24264 PE=3 SV=1	NA	NA	NA	NA
transcript/13102	98.0001	2.41612	1.27269	0.421577	3.01888	0.00253711	0.0305277		ENTH	NA	NA	NA	K12471	epsin	ko04144:Endocytosis	PREDICTED: epsin-2-like isoform X1 [Nicotiana attenuata]	Clathrin interactor epsin 3 OS=Nicotiana attenuata OX=49451 GN=EPSIN3 PE=4 SV=1	KOG2056	Equilibrative nucleoside transporter protein	[F]	Nucleotide transport and metabolism
transcript/13191	1541.4	0.154857	-2.691	0.397982	-6.7616	1.36e-11	5.84e-09		NA	NA	NA	NA	NA	NA	NA	hypothetical protein CTZ27_38885 [Streptomyces griseocarneus]	Uncharacterized protein OS=Pseudoalteromonas luteoviolacea B = ATCC 29581 OX=1268239 GN=PALB_33800 PE=4 SV=1	NA	NA	NA	NA
transcript/13259	70.0655	2.96946	1.5702	0.524172	2.99558	0.00273923	0.0321932		NA	NA	NA	NA	NA	NA	NA		Uncharacterized protein OS=Parastrongyloides trichosuri OX=131310 PE=4 SV=1	NA	NA	NA	NA
transcript/13337	12.3171	117.106	6.87167	1.3832	4.96795	6.77e-07	6.03e-05	Histone H3.3 OS=Arabidopsis thaliana OX=3702 GN=HTR4 PE=1 SV=2	Histone		nucleosome(GO:0000786)	DNA binding(GO:0003677)	NA	NA	NA	Histone superfamily protein [Arabidopsis thaliana]	Histone superfamily protein OS=Arabidopsis thaliana OX=3702 GN=H3.3 PE=3 SV=1	KOG1745	Histones H3 and H4	[B]	Chromatin structure and dynamics
transcript/13348	664.365	0.431639	-1.2121	0.300881	-4.02852	5.61e-05	0.00183545	Cytochrome b6-f complex subunit 7 (Fragment) OS=Spinacia oleracea OX=3562 GN=petM PE=1 SV=1	PetM		cytochrome b6f complex(GO:0009512)		NA	NA	NA	PREDICTED: uncharacterized protein LOC104595834 [Nelumbo nucifera]	uncharacterized protein LOC104595834 OS=Nelumbo nucifera OX=4432 GN=LOC104595834 PE=3 SV=1	NA	NA	NA	NA
transcript/13379	1442.02	0.42378	-1.23861	0.347758	-3.56172	0.000368437	0.00758116	Uncharacterized protein C167.05 OS=Schizosaccharomyces pombe (strain 972 / ATCC 24843) OX=284812 GN=SPAC167.05 PE=1 SV=2	Usp	NA	NA	NA	NA	NA	NA	universal stress protein PHOS34-like [Durio zibethinus]	Uncharacterized protein C167.05 (Fragment) OS=Anthurium amnicola OX=1678845 GN=SPAC167.05_6 PE=4 SV=1	NA	NA	NA	NA
transcript/13560	4309.95	0.422308	-1.24363	0.314466	-3.95474	7.66e-05	0.00233376	Light-regulated protein, chloroplastic OS=Oryza sativa subsp. japonica OX=39947 GN=LIR1 PE=1 SV=1	Lir1		chloroplast(GO:0009507)		NA	NA	NA	PREDICTED: light-regulated protein [Elaeis guineensis]	light-regulated protein-like OS=Phoenix dactylifera OX=42345 GN=LOC103707811 PE=4 SV=1	NA	NA	NA	NA
transcript/13677	603.408	0.431696	-1.21191	0.311974	-3.88466	0.000102472	0.00295919	Elongation factor Tu, chloroplastic OS=Glycine max OX=3847 GN=TUFA PE=3 SV=1	GTP_EFTU_D3			GTP binding(GO:0005525)	K02358	elongation factor Tu	NA:NA	hypothetical protein CDL15_Pgr008993 [Punica granatum]	Uncharacterized protein OS=Punica granatum OX=22663 GN=CRG98_040971 PE=4 SV=1	KOG0460	Mitochondrial translation elongation factor Tu	[J]	Translation, ribosomal structure and biogenesis
transcript/13677	603.408	0.431696	-1.21191	0.311974	-3.88466	0.000102472	0.00295919	Elongation factor Tu, chloroplastic OS=Glycine max OX=3847 GN=TUFA PE=3 SV=1	GTP_EFTU_D2			GTP binding(GO:0005525)	K02358	elongation factor Tu	NA:NA	hypothetical protein CDL15_Pgr008993 [Punica granatum]	Uncharacterized protein OS=Punica granatum OX=22663 GN=CRG98_040971 PE=4 SV=1	KOG0460	Mitochondrial translation elongation factor Tu	[J]	Translation, ribosomal structure and biogenesis
transcript/13767	1404.62	0.287517	-1.79828	0.5019	-3.58295	0.000339735	0.00723952	Photosystem II 5 kDa protein, chloroplastic OS=Gossypium hirsutum OX=3635 GN=PSBT PE=4 SV=1	NA	NA	NA	NA	NA	NA	NA	hypothetical protein CDL15_Pgr026605 [Punica granatum]	Uncharacterized protein OS=Punica granatum OX=22663 GN=CDL15_Pgr026605 PE=4 SV=1	NA	NA	NA	NA
transcript/13823	222.405	2.193	1.1329	0.338899	3.34289	0.000829094	0.0137786		NA	NA	NA	NA	NA	NA	NA			NA	NA	NA	NA
transcript/13986	135.827	4.17216	2.06079	0.586298	3.51493	0.000439878	0.00865586		NA	NA	NA	NA	NA	NA	NA			NA	NA	NA	NA
transcript/14023	924.729	0.205598	-2.2821	0.551369	-4.13897	3.49e-05	0.00128436	Cytochrome b6-f complex subunit 7 (Fragment) OS=Spinacia oleracea OX=3562 GN=petM PE=1 SV=1	PetM		cytochrome b6f complex(GO:0009512)		NA	NA	NA	PREDICTED: uncharacterized protein LOC104595834 [Nelumbo nucifera]	uncharacterized protein LOC104595834 OS=Nelumbo nucifera OX=4432 GN=LOC104595834 PE=3 SV=1	NA	NA	NA	NA
transcript/14074	293.936	2.0154	1.01106	0.159862	6.32461	2.54e-10	7.84e-08	Nudix hydrolase 1 OS=Arabidopsis thaliana OX=3702 GN=NUDT1 PE=1 SV=1	NUDIX			hydrolase activity(GO:0016787)	K03574	8-oxo-dGTP diphosphatase	NA:NA	nudix hydrolase 1 [Asparagus officinalis]	Nudix hydrolase 1 (Fragment) OS=Anthurium amnicola OX=1678845 GN=NUDT1_1 PE=3 SV=1	NA	NA	NA	NA
transcript/14194	99.5763	2.46613	1.30225	0.313998	4.14731	3.36e-05	0.00125199	Thioredoxin-like protein CXXS1 OS=Arabidopsis thaliana OX=3702 GN=CXXS1 PE=2 SV=2	Thioredoxin	cell redox homeostasis(GO:0045454)			K03671	thioredoxin 1	NA:NA	PREDICTED: thioredoxin-like protein CXXS1 [Camelina sativa]	Uncharacterized protein OS=Eutrema salsugineum OX=72664 GN=EUTSA_v10009112mg PE=4 SV=1	KOG0907	Thioredoxin	[O]	Posttranslational modification, protein turnover, chaperones
transcript/14227	248.471	3.6253	1.8581	0.417712	4.44828	8.66e-06	0.000445543		NA	NA	NA	NA	NA	NA	NA			NA	NA	NA	NA
transcript/14240	1324.84	0.432496	-1.20924	0.312285	-3.87223	0.000107844	0.00309024	Uncharacterized protein C167.05 OS=Schizosaccharomyces pombe (strain 972 / ATCC 24843) OX=284812 GN=SPAC167.05 PE=1 SV=2	Usp	NA	NA	NA	NA	NA	NA	universal stress protein PHOS34-like [Durio zibethinus]	Uncharacterized protein C167.05 (Fragment) OS=Anthurium amnicola OX=1678845 GN=SPAC167.05_6 PE=4 SV=1	NA	NA	NA	NA
transcript/14304	6356.01	0.307288	-1.70234	0.357786	-4.75797	1.96e-06	0.000140795	Ferredoxin, chloroplastic OS=Capsicum annuum OX=4072 GN=AP1 PE=1 SV=1	Fer2			electron transfer activity(GO:0009055)| iron-sulfur cluster binding(GO:0051536)	K02639	ferredoxin	ko00195:Photosynthesis	ferredoxin [Arachis duranensis]	Ferredoxin OS=Capsicum annuum OX=4072 GN=T459_32413 PE=2 SV=1	NA	NA	NA	NA
transcript/14361	2898.43	0.430488	-1.21595	0.313835	-3.8745	0.000106842	0.00306942		GATA-N	positive regulation of transcription, DNA-templated(GO:0045893)	nucleus(GO:0005634)	zinc ion binding(GO:0008270)| DNA binding(GO:0003677)	NA	NA	NA	Potassium transporter 2 [Gossypium arboreum]	Potassium transporter OS=Gossypium arboreum OX=29729 GN=F383_11745 PE=3 SV=1	NA	NA	NA	NA
transcript/14401	12196.1	0.395984	-1.33649	0.330557	-4.04313	5.27e-05	0.00174001	Photosystem II 10 kDa polypeptide, chloroplastic OS=Spinacia oleracea OX=3562 GN=PSBR PE=2 SV=1	PsbR	photosynthesis(GO:0015979)	thylakoid membrane(GO:0042651)| photosystem II(GO:0009523)| photosystem II oxygen evolving complex(GO:0009654)		K03541	photosystem II 10kDa protein	ko00195:Photosynthesis	photosystem II 10 kDa protein [Xerophyta humilis]	Photosystem II 10 kDa protein OS=Xerophyta humilis OX=211604 GN=PsbR PE=2 SV=1	NA	NA	NA	NA
transcript/14531	168.841	2.35262	1.23427	0.370821	3.32847	0.00087325	0.0142567		GRP	NA	NA	NA	NA	NA	NA			NA	NA	NA	NA
transcript/1455	1751.87	0.412689	-1.27687	0.359951	-3.54735	0.000389133	0.00785188	Glycerate dehydrogenase HPR, peroxisomal OS=Arabidopsis thaliana OX=3702 GN=HPR PE=1 SV=1	2-Hacid_dh	oxidation-reduction process(GO:0055114)		oxidoreductase activity, acting on the CH-OH group of donors, NAD or NADP as acceptor(GO:0016616)| NAD binding(GO:0051287)	K15893	glycerate dehydrogenase	ko00260:Glycine, serine and threonine metabolism|ko00630:Glyoxylate and dicarboxylate metabolism|ko01200:Carbon metabolism	glycerate dehydrogenase [Asparagus officinalis]	glycerate dehydrogenase OS=Phoenix dactylifera OX=42345 GN=LOC103721138 PE=3 SV=1	KOG0069	Glyoxylate/hydroxypyruvate reductase (D-isomer-specific 2-hydroxy acid dehydrogenase superfamily)	[C]	Energy production and conversion
transcript/1455	1751.87	0.412689	-1.27687	0.359951	-3.54735	0.000389133	0.00785188	Glycerate dehydrogenase HPR, peroxisomal OS=Arabidopsis thaliana OX=3702 GN=HPR PE=1 SV=1	2-Hacid_dh_C	oxidation-reduction process(GO:0055114)		oxidoreductase activity, acting on the CH-OH group of donors, NAD or NADP as acceptor(GO:0016616)| NAD binding(GO:0051287)	K15893	glycerate dehydrogenase	ko00260:Glycine, serine and threonine metabolism|ko00630:Glyoxylate and dicarboxylate metabolism|ko01200:Carbon metabolism	glycerate dehydrogenase [Asparagus officinalis]	glycerate dehydrogenase OS=Phoenix dactylifera OX=42345 GN=LOC103721138 PE=3 SV=1	KOG0069	Glyoxylate/hydroxypyruvate reductase (D-isomer-specific 2-hydroxy acid dehydrogenase superfamily)	[C]	Energy production and conversion
transcript/14663	837.305	0.313462	-1.67364	0.401262	-4.17094	3.03e-05	0.00115106	Photosystem I reaction center subunit N, chloroplastic OS=Arabidopsis thaliana OX=3702 GN=PSAN PE=1 SV=2	PsaN	photosynthesis(GO:0015979)	photosystem I(GO:0009522)		K02701	photosystem I subunit PsaN	ko00195:Photosynthesis	photosystem I reaction center subunit N, chloroplastic [Phoenix dactylifera]	photosystem I reaction center subunit N, chloroplastic isoform X1 OS=Phoenix dactylifera OX=42345 GN=LOC103720518 PE=4 SV=1	NA	NA	NA	NA
transcript/14710	3823.39	0.269781	-1.89014	0.486197	-3.8876	0.00010124	0.00293185		NA	NA	NA	NA	NA	NA	NA			NA	NA	NA	NA
transcript/14724	669.22	2.2192	1.15004	0.212939	5.40079	6.63e-08	1.04e-05	Cytochrome b5 OS=Nicotiana tabacum OX=4097 PE=2 SV=1	Cyt-b5	NA	NA	NA	NA	NA	NA	cytochrome b5 [Manihot esculenta]	Uncharacterized protein OS=Manihot esculenta OX=3983 GN=MANES_03G152300 PE=3 SV=1	KOG0537	Cytochrome b5	[C]	Energy production and conversion
transcript/14735	261.5	0.365595	-1.45168	0.373114	-3.89072	9.99e-05	0.00293185		DUF1118	NA	NA	NA	NA	NA	NA	uncharacterized protein LOC18018297 [Eutrema salsugineum]	Endopolygalacturonase AN8327 (Fragment) OS=Anthurium amnicola OX=1678845 GN=AN8327_0 PE=4 SV=1	NA	NA	NA	NA
transcript/14782	701.748	0.409612	-1.28767	0.332744	-3.86986	0.0001089	0.00311247	CDGSH iron-sulfur domain-containing protein NEET OS=Arabidopsis thaliana OX=3702 GN=NEET PE=1 SV=1	zf-CDGSH		intracellular membrane-bounded organelle(GO:0043231)	2 iron, 2 sulfur cluster binding(GO:0051537)	NA	NA	NA	CDGSH iron-sulfur domain-containing protein NEET [Ricinus communis]	Uncharacterized protein OS=Ricinus communis OX=3988 GN=RCOM_1498630 PE=4 SV=1	KOG3461	CDGSH-type Zn-finger containing protein	[R]	General function prediction only
transcript/1487	62.7171	0.234814	-2.09041	0.652117	-3.20557	0.00134796	0.0193126	GDSL esterase/lipase APG OS=Arabidopsis thaliana OX=3702 GN=APG PE=2 SV=1	Lipase_GDSL			hydrolase activity, acting on ester bonds(GO:0016788)	NA	NA	NA	PREDICTED: GDSL esterase/lipase APG-like [Lupinus angustifolius]	GDSL esterase/lipase OS=Actinidia chinensis var. chinensis OX=1590841 GN=CEY00_Acc22284 PE=3 SV=1	NA	NA	NA	NA
transcript/1492	202.705	2.6084	1.38317	0.488943	2.82889	0.00467101	0.0487169	Elongation factor 1-alpha OS=Manihot esculenta OX=3983 GN=EF1 PE=3 SV=1	GTP_EFTU_D3			GTP binding(GO:0005525)| GTPase activity(GO:0003924)	K03231	elongation factor 1-alpha	ko03013:RNA transport	PREDICTED: elongation factor 1-alpha [Ipomoea nil]	Elongation factor 1-alpha OS=Phoenix dactylifera OX=42345 GN=LOC103702872 PE=3 SV=1	KOG0052	Translation elongation factor EF-1 alpha/Tu	[J]	Translation, ribosomal structure and biogenesis
transcript/1492	202.705	2.6084	1.38317	0.488943	2.82889	0.00467101	0.0487169	Elongation factor 1-alpha OS=Manihot esculenta OX=3983 GN=EF1 PE=3 SV=1	GTP_EFTU			GTP binding(GO:0005525)| GTPase activity(GO:0003924)	K03231	elongation factor 1-alpha	ko03013:RNA transport	PREDICTED: elongation factor 1-alpha [Ipomoea nil]	Elongation factor 1-alpha OS=Phoenix dactylifera OX=42345 GN=LOC103702872 PE=3 SV=1	KOG0052	Translation elongation factor EF-1 alpha/Tu	[J]	Translation, ribosomal structure and biogenesis
transcript/1492	202.705	2.6084	1.38317	0.488943	2.82889	0.00467101	0.0487169	Elongation factor 1-alpha OS=Manihot esculenta OX=3983 GN=EF1 PE=3 SV=1	GTP_EFTU_D2			GTP binding(GO:0005525)| GTPase activity(GO:0003924)	K03231	elongation factor 1-alpha	ko03013:RNA transport	PREDICTED: elongation factor 1-alpha [Ipomoea nil]	Elongation factor 1-alpha OS=Phoenix dactylifera OX=42345 GN=LOC103702872 PE=3 SV=1	KOG0052	Translation elongation factor EF-1 alpha/Tu	[J]	Translation, ribosomal structure and biogenesis
transcript/15075	1426.14	0.432811	-1.20819	0.323713	-3.7323	0.000189741	0.00473912	Calvin cycle protein CP12-1, chloroplastic OS=Arabidopsis thaliana OX=3702 GN=CP12-1 PE=1 SV=1	CP12	NA	NA	NA	NA	NA	NA	PREDICTED: calvin cycle protein CP12-1, chloroplastic [Juglans regia]	calvin cycle protein CP12-1, chloroplastic OS=Juglans regia OX=51240 GN=LOC108985369 PE=4 SV=1	NA	NA	NA	NA
transcript/15243	22.1959	210.532	7.71789	1.55386	4.96693	6.8e-07	6.03e-05	Calmodulin-2 OS=Petunia hybrida OX=4102 GN=CAM72 PE=2 SV=2	EF-hand_7			calcium ion binding(GO:0005509)	K02183	calmodulin	ko04014:Ras signaling pathway|ko04015:Rap1 signaling pathway|ko04020:Calcium signaling pathway|ko04022:cGMP-PKG signaling pathway|ko04024:cAMP signaling pathway|ko04070:Phosphatidylinositol signaling system|ko04114:Oocyte meiosis|ko04261:Adrenergic signaling in cardiomyocytes|ko04270:Vascular smooth muscle contraction|ko04626:Plant-pathogen interaction|ko04713:Circadian entrainment|ko04720:Long-t…	calmodulin 2 [Codonopsis lanceolata]	Calmodulin 2 OS=Codonopsis lanceolata OX=103999 GN=CAM2 PE=2 SV=1	KOG0027	Calmodulin and related proteins (EF-Hand superfamily)	[T]	Signal transduction mechanisms
transcript/15243	22.1959	210.532	7.71789	1.55386	4.96693	6.8e-07	6.03e-05	Calmodulin-2 OS=Petunia hybrida OX=4102 GN=CAM72 PE=2 SV=2	EF-hand_7			calcium ion binding(GO:0005509)	K02183	calmodulin	ko04014:Ras signaling pathway|ko04015:Rap1 signaling pathway|ko04020:Calcium signaling pathway|ko04022:cGMP-PKG signaling pathway|ko04024:cAMP signaling pathway|ko04070:Phosphatidylinositol signaling system|ko04114:Oocyte meiosis|ko04261:Adrenergic signaling in cardiomyocytes|ko04270:Vascular smooth muscle contraction|ko04626:Plant-pathogen interaction|ko04713:Circadian entrainment|ko04720:Long-t…	calmodulin 2 [Codonopsis lanceolata]	Calmodulin 2 OS=Codonopsis lanceolata OX=103999 GN=CAM2 PE=2 SV=1	KOG0027	Calmodulin and related proteins (EF-Hand superfamily)	[T]	Signal transduction mechanisms
transcript/15300	106.733	2.68293	1.42381	0.320501	4.44245	8.89e-06	0.000455693		NA	NA	NA	NA	NA	NA	NA			NA	NA	NA	NA
transcript/15392	95.8679	2.25711	1.17447	0.248731	4.72186	2.34e-06	0.000162999		NA	NA	NA	NA	NA	NA	NA			NA	NA	NA	NA
transcript/154	10457.8	2.10944	1.07686	0.291408	3.69536	0.000219574	0.00527261	Phenylalanine ammonia-lyase OS=Bromheadia finlaysoniana OX=41205 GN=PAL PE=2 SV=1	Lyase_aromatic	NA	NA	NA	K10775	phenylalanine ammonia-lyase	ko00360:Phenylalanine metabolism|ko00940:Phenylpropanoid biosynthesis	PREDICTED: phenylalanine ammonia-lyase-like [Musa acuminata subsp. malaccensis]	Phenylalanine ammonia-lyase OS=Musa balbisiana OX=52838 GN=pal PE=3 SV=1	KOG0222	Phenylalanine and histidine ammonia-lyase	[Q]	Secondary metabolites biosynthesis, transport and catabolism
transcript/15408	124.701	6.93266	2.79341	0.342436	8.15746	3.42e-16	6.34e-13		NA	NA	NA	NA	NA	NA	NA	uncharacterized protein LOC109716079 [Ananas comosus]	Uncharacterized protein OS=Ananas comosus OX=4615 GN=ACMD2_08375 PE=4 SV=1	NA	NA	NA	NA
transcript/15649	48.5663	0.298481	-1.74429	0.518443	-3.36447	0.000766909	0.0129189	NA	NA	NA	NA	NA	NA	NA	NA	NA	NA	NA	NA	NA	NA
transcript/15728	189.576	2.97345	1.57214	0.445646	3.52777	0.000419069	0.00832003	NA	NA	NA	NA	NA	NA	NA	NA	NA	NA	NA	NA	NA	NA
transcript/15903	258.388	0.302182	-1.72651	0.52571	-3.28415	0.00102292	0.015622	Photosystem I subunit O OS=Arabidopsis thaliana OX=3702 GN=PSAO PE=1 SV=1	NA	NA	NA	NA	K14332	photosystem I subunit PsaO	ko00195:Photosynthesis	chloroplast photosystem I subunit O [Wolffia arrhiza]	Chloroplast photosystem I subunit O OS=Wolffia arrhiza OX=161111 GN=PSAO PE=2 SV=1	NA	NA	NA	NA
transcript/16071	410.154	2.06831	1.04845	0.278458	3.76521	0.000166407	0.0043738		NA	NA	NA	NA	NA	NA	NA			NA	NA	NA	NA
transcript/16142	644.687	2.69113	1.42821	0.432251	3.30413	0.000952718	0.0149188		DUF3774	NA	NA	NA	NA	NA	NA	hypothetical protein CRG98_044561 [Punica granatum]	Uncharacterized protein OS=Punica granatum OX=22663 GN=CRG98_044561 PE=4 SV=1	NA	NA	NA	NA
transcript/16152	45.1874	0.359488	-1.47598	0.447417	-3.2989	0.000970649	0.0150722	Photosystem I reaction center subunit VI-1, chloroplastic OS=Arabidopsis thaliana OX=3702 GN=PSAH1 PE=2 SV=1	PSI_PsaH	photosynthesis(GO:0015979)	photosystem I reaction center(GO:0009538)| photosystem I(GO:0009522)		K02695	photosystem I subunit VI	ko00195:Photosynthesis	PREDICTED: photosystem I reaction center subunit VI-1, chloroplastic [Nicotiana tomentosiformis]	photosystem I reaction center subunit VI-2, chloroplastic-like OS=Nicotiana tabacum OX=4097 GN=LOC107820834 PE=4 SV=1	NA	NA	NA	NA
transcript/16492	592.075	0.314608	-1.66837	0.489341	-3.40943	0.000650991	0.0115067		NA	NA	NA	NA	NA	NA	NA			NA	NA	NA	NA
transcript/16611	1410.34	0.30223	-1.72628	0.496948	-3.47377	0.000513195	0.00970358	Photosystem I reaction center subunit IV, chloroplastic OS=Hordeum vulgare OX=4513 GN=PSAE PE=1 SV=2	PSI_PsaE	photosynthesis(GO:0015979)	photosystem I reaction center(GO:0009538)| photosystem I(GO:0009522)		K02693	photosystem I subunit IV	ko00195:Photosynthesis	PREDICTED: photosystem I reaction center subunit IV B, chloroplastic-like [Fragaria vesca subsp. vesca]	Uncharacterized protein OS=Picea sitchensis OX=3332 PE=2 SV=1	NA	NA	NA	NA
transcript/16737	1105.35	2.67101	1.41739	0.191088	7.41745	1.19e-13	8.85e-11		Stig1	NA	NA	NA	NA	NA	NA	stigma-specific STIG1-like protein 1 [Hevea brasiliensis]	Uncharacterized protein OS=Populus trichocarpa OX=3694 GN=POPTR_011G009100v3 PE=4 SV=1	NA	NA	NA	NA
transcript/16750	502.218	2.17901	1.12368	0.174891	6.42501	1.32e-10	4.19e-08		NA	NA	NA	NA	NA	NA	NA			NA	NA	NA	NA
transcript/16770	460.123	0.389311	-1.361	0.27325	-4.9808	6.33e-07	5.82e-05	Thylakoid lumenal 16.5 kDa protein, chloroplastic OS=Arabidopsis thaliana OX=3702 GN=At4g02530 PE=1 SV=3	NA	NA	NA	NA	NA	NA	NA	hypothetical protein MtrunA17_Chr4g0063951 [Medicago truncatula]	Thylakoid lumenal 16.5 kDa protein OS=Medicago truncatula OX=3880 GN=25480916 PE=4 SV=1	NA	NA	NA	NA
transcript/16797	70.5022	2.00918	1.00661	0.275514	3.65357	0.000258623	0.00596455		NA	NA	NA	NA	NA	NA	NA			NA	NA	NA	NA
transcript/16827	3911.37	2.65984	1.41134	0.301884	4.6751	2.94e-06	0.000193286		NA	NA	NA	NA	NA	NA	NA	uncharacterized protein LOC110631583 [Hevea brasiliensis]	Uncharacterized protein OS=Aquilegia coerulea OX=218851 GN=AQUCO_00300170v1 PE=4 SV=1	NA	NA	NA	NA
transcript/16880	2522.06	2.49688	1.32013	0.178867	7.38049	1.58e-13	1.1e-10		NA	NA	NA	NA	NA	NA	NA			NA	NA	NA	NA
transcript/17132	346.378	0.379456	-1.39799	0.281603	-4.96441	6.89e-07	6.03e-05		NA	NA	NA	NA	NA	NA	NA	Aminomethyltransferase [Zea mays]	Aminomethyltransferase OS=Zea mays OX=4577 GN=100279332 PE=4 SV=1	NA	NA	NA	NA
transcript/17147	2229.85	0.301435	-1.73008	0.434526	-3.98154	6.85e-05	0.00210877	Photosystem I subunit O OS=Arabidopsis thaliana OX=3702 GN=PSAO PE=1 SV=1	NA	NA	NA	NA	K14332	photosystem I subunit PsaO	ko00195:Photosynthesis	chloroplast photosystem I subunit O [Wolffia arrhiza]	Chloroplast photosystem I subunit O OS=Wolffia arrhiza OX=161111 GN=PSAO PE=2 SV=1	NA	NA	NA	NA
transcript/17187	109.75	2.80433	1.48766	0.521205	2.85426	0.00431371	0.0458507		NA	NA	NA	NA	NA	NA	NA			NA	NA	NA	NA
transcript/17257	120.578	0.460678	-1.11817	0.273011	-4.0957	4.21e-05	0.00148557		NA	NA	NA	NA	NA	NA	NA			NA	NA	NA	NA
transcript/17374	93.9474	2.74753	1.45813	0.457951	3.18404	0.00145237	0.020414		NA	NA	NA	NA	NA	NA	NA			NA	NA	NA	NA
transcript/17487	25.4479	0.346055	-1.53093	0.487023	-3.14344	0.00166975	0.0224478		NA	NA	NA	NA	NA	NA	NA			NA	NA	NA	NA
transcript/17551	796.605	2.12612	1.08822	0.189215	5.75124	8.86e-09	2.01e-06		NA	NA	NA	NA	NA	NA	NA	hypothetical protein DCAR_017045 [Daucus carota subsp. sativus]	Uncharacterized protein OS=Daucus carota subsp. sativus OX=79200 GN=DCAR_017045 PE=4 SV=1	NA	NA	NA	NA
transcript/1759	2147.81	2.38583	1.25449	0.223408	5.61524	1.96e-08	3.9e-06	Uncharacterized acetyltransferase At3g50280 OS=Arabidopsis thaliana OX=3702 GN=At3g50280 PE=3 SV=1	Transferase			transferase activity, transferring acyl groups other than amino-acyl groups(GO:0016747)	NA	NA	NA	uncharacterized acetyltransferase At3g50280-like [Asparagus officinalis]	uncharacterized acetyltransferase At3g50280-like OS=Phoenix dactylifera OX=42345 GN=LOC103715961 PE=4 SV=1	NA	NA	NA	NA
transcript/17596	179.988	2.16441	1.11397	0.313277	3.55587	0.000376737	0.00767136	Uncharacterized protein At1g66480 OS=Arabidopsis thaliana OX=3702 GN=At1g66480 PE=2 SV=1	DUF4228	NA	NA	NA	NA	NA	NA	PREDICTED: uncharacterized protein At1g66480-like [Nelumbo nucifera]	uncharacterized protein At1g66480-like OS=Nelumbo nucifera OX=4432 GN=LOC104609912 PE=4 SV=1	NA	NA	NA	NA
transcript/17823	182.682	0.335556	-1.57538	0.498213	-3.16205	0.00156661	0.0215298		NA	NA	NA	NA	NA	NA	NA			NA	NA	NA	NA
transcript/17833	220.155	0.411043	-1.28264	0.454439	-2.82247	0.00476553	0.0492004	Long-chain-alcohol oxidase FAO2 OS=Lotus japonicus OX=34305 GN=FAO2 PE=2 SV=1	GMC_oxred_C	oxidation-reduction process(GO:0055114)		oxidoreductase activity, acting on CH-OH group of donors(GO:0016614)	K17756	long-chain-alcohol oxidase	NA:NA	PREDICTED: long-chain-alcohol oxidase FAO2 [Cicer arietinum]	Long-chain-alcohol oxidase OS=Cicer arietinum OX=3827 GN=LOC101495423 PE=3 SV=1	NA	NA	NA	NA
transcript/17912	212.06	2.71961	1.4434	0.287521	5.02014	5.16e-07	5.17e-05	Naringenin,2-oxoglutarate 3-dioxygenase OS=Dianthus caryophyllus OX=3570 GN=FHT PE=2 SV=1	NA	NA	NA	NA	K00475	naringenin 3-dioxygenase	ko00941:Flavonoid biosynthesis	Oxoglutarate/iron-dependent dioxygenase [Corchorus capsularis]	Oxoglutarate/iron-dependent dioxygenase OS=Corchorus capsularis OX=210143 GN=CCACVL1_26031 PE=3 SV=1	KOG0143	Iron/ascorbate family oxidoreductases	[R]	General function prediction only
transcript/1813	846.979	2.50668	1.32578	0.287338	4.61401	3.95e-06	0.000243959	Probable alpha-amylase 2 OS=Arabidopsis thaliana OX=3702 GN=AMY2 PE=2 SV=1	Alpha-amylase	carbohydrate metabolic process(GO:0005975)		calcium ion binding(GO:0005509)| catalytic activity(GO:0003824)| alpha-amylase activity(GO:0004556)	K01176	alpha-amylase	ko00500:Starch and sucrose metabolism|ko04973:Carbohydrate digestion and absorption	PREDICTED: probable alpha-amylase 2 isoform X1 [Elaeis guineensis]	Alpha-amylase OS=Citrus sinensis OX=2711 GN=CISIN_1g014892mg PE=3 SV=1	KOG0471	Alpha-amylase	[G]	Carbohydrate transport and metabolism
transcript/1813	846.979	2.50668	1.32578	0.287338	4.61401	3.95e-06	0.000243959	Probable alpha-amylase 2 OS=Arabidopsis thaliana OX=3702 GN=AMY2 PE=2 SV=1	Alpha-amyl_C2	carbohydrate metabolic process(GO:0005975)		calcium ion binding(GO:0005509)| catalytic activity(GO:0003824)| alpha-amylase activity(GO:0004556)	K01176	alpha-amylase	ko00500:Starch and sucrose metabolism|ko04973:Carbohydrate digestion and absorption	PREDICTED: probable alpha-amylase 2 isoform X1 [Elaeis guineensis]	Alpha-amylase OS=Citrus sinensis OX=2711 GN=CISIN_1g014892mg PE=3 SV=1	KOG0471	Alpha-amylase	[G]	Carbohydrate transport and metabolism
transcript/18234	201.855	2.92432	1.5481	0.44122	3.50868	0.000450335	0.00883038		NA	NA	NA	NA	NA	NA	NA			NA	NA	NA	NA
transcript/18519	410.292	2.12462	1.08721	0.366198	2.96891	0.0029886	0.0344681		NA	NA	NA	NA	NA	NA	NA			NA	NA	NA	NA
transcript/18528	310.586	2.15732	1.10924	0.302496	3.66696	0.000245455	0.00574519	Defensin-like protein 1 OS=Arabidopsis thaliana OX=3702 GN=PDF2.3 PE=2 SV=1	Gamma-thionin	NA	NA	NA	NA	NA	NA	PREDICTED: defensin J1-2-like [Cucumis sativus]	Uncharacterized protein OS=Cucumis sativus OX=3659 GN=Csa_5G114570 PE=3 SV=1	NA	NA	NA	NA
transcript/18560	607.05	2.34016	1.22661	0.359945	3.40776	0.000654976	0.0115222		NA	NA	NA	NA	NA	NA	NA			NA	NA	NA	NA
transcript/1867	5276.55	2.09857	1.06941	0.233237	4.58506	4.54e-06	0.000271292	ATP-citrate synthase alpha chain protein 2 OS=Oryza sativa subsp. japonica OX=39947 GN=ACLA-2 PE=2 SV=2	ATP-grasp_2	NA	NA	NA	K01648	ATP citrate (pro-S)-lyase	ko00020:Citrate cycle (TCA cycle)|ko00720:Carbon fixation pathways in prokaryotes	ATP-citrate synthase alpha chain protein 2 [Populus trichocarpa]	Uncharacterized protein OS=Populus trichocarpa OX=3694 GN=POPTR_005G004900v3 PE=4 SV=1	KOG1254	ATP-citrate lyase	[C]	Energy production and conversion
transcript/1867	5276.55	2.09857	1.06941	0.233237	4.58506	4.54e-06	0.000271292	ATP-citrate synthase alpha chain protein 2 OS=Oryza sativa subsp. japonica OX=39947 GN=ACLA-2 PE=2 SV=2	Citrate_bind	NA	NA	NA	K01648	ATP citrate (pro-S)-lyase	ko00020:Citrate cycle (TCA cycle)|ko00720:Carbon fixation pathways in prokaryotes	ATP-citrate synthase alpha chain protein 2 [Populus trichocarpa]	Uncharacterized protein OS=Populus trichocarpa OX=3694 GN=POPTR_005G004900v3 PE=4 SV=1	KOG1254	ATP-citrate lyase	[C]	Energy production and conversion
transcript/1876	100.869	3.996	1.99856	0.661277	3.02227	0.00250888	0.0303193	Chalcone synthase OS=Casuarina glauca OX=3522 GN=CHS1 PE=2 SV=1	Chal_sti_synt_C	NA	NA	NA	NA	NA	NA	PREDICTED: chalcone synthase 1 [Juglans regia]	chalcone synthase 1 OS=Juglans regia OX=51240 GN=LOC108988452 PE=3 SV=1	NA	NA	NA	NA
transcript/1876	100.869	3.996	1.99856	0.661277	3.02227	0.00250888	0.0303193	Chalcone synthase OS=Casuarina glauca OX=3522 GN=CHS1 PE=2 SV=1	Chal_sti_synt_N	NA	NA	NA	NA	NA	NA	PREDICTED: chalcone synthase 1 [Juglans regia]	chalcone synthase 1 OS=Juglans regia OX=51240 GN=LOC108988452 PE=3 SV=1	NA	NA	NA	NA
transcript/18844	316.981	0.309678	-1.69116	0.310534	-5.44597	5.15e-08	8.3e-06		NA	NA	NA	NA	NA	NA	NA			NA	NA	NA	NA
transcript/18861	3451.56	0.387239	-1.3687	0.230485	-5.93835	2.88e-09	7.62e-07		NA	NA	NA	NA	NA	NA	NA			NA	NA	NA	NA
transcript/18881	6.89621	16.2548	4.02279	1.41208	2.84885	0.00438778	0.0465046	Pyruvate decarboxylase 2 OS=Oryza sativa subsp. indica OX=39946 GN=PDC2 PE=2 SV=2	NA	NA	NA	NA	NA	NA	NA	hypothetical protein DCAR_018682 [Daucus carota subsp. sativus]	Uncharacterized protein OS=Daucus carota subsp. sativus OX=79200 GN=DCAR_018682 PE=4 SV=1	KOG1184	Thiamine pyrophosphate-requiring enzyme	[H]	Coenzyme transport and metabolism
transcript/18918	22.9639	0.00673728	-7.21362	2.30235	-3.13316	0.00172936	0.0230264		zf-met	NA	NA	NA	NA	NA	NA	hypothetical protein CICLE_v10003066mg [Citrus clementina]	Uncharacterized protein OS=Citrus clementina OX=85681 GN=CICLE_v10003066mg PE=4 SV=1	NA	NA	NA	NA
transcript/19066	148.763	4.29217	2.10171	0.463697	4.5325	5.83e-06	0.000328965		NA	NA	NA	NA	NA	NA	NA			NA	NA	NA	NA
transcript/19148	90.2019	0.273691	-1.86938	0.485699	-3.84884	0.000118679	0.00334043		NA	NA	NA	NA	NA	NA	NA			NA	NA	NA	NA
transcript/19162	22.0172	0.22187	-2.17222	0.655165	-3.31552	0.000914715	0.0147602		NA	NA	NA	NA	NA	NA	NA			NA	NA	NA	NA
transcript/19210	2392.9	2.21219	1.14547	0.165623	6.91616	4.64e-12	2.24e-09	Heavy metal-associated isoprenylated plant protein 39 OS=Arabidopsis thaliana OX=3702 GN=HIPP39 PE=2 SV=1	HMA	metal ion transport(GO:0030001)		metal ion binding(GO:0046872)	NA	NA	NA	PREDICTED: uncharacterized protein LOC103982739 isoform X3 [Musa acuminata subsp. malaccensis]	Putative heavy metal-associated domain, HMA OS=Helianthus annuus OX=4232 GN=HannXRQ_Chr15g0495531 PE=4 SV=1	KOG1603	Copper chaperone	[P]	Inorganic ion transport and metabolism
transcript/19275	70.9593	2.18905	1.1303	0.26885	4.20421	2.62e-05	0.0010345		NA	NA	NA	NA	NA	NA	NA			NA	NA	NA	NA
transcript/19410	306.743	0.490168	-1.02865	0.292512	-3.51662	0.000437085	0.00861616		GST_N_3			protein binding(GO:0005515)	NA	NA	NA	uncharacterized protein LOC103696853 [Phoenix dactylifera]	uncharacterized protein LOC103696853 OS=Phoenix dactylifera OX=42345 GN=LOC103696853 PE=4 SV=1	NA	NA	NA	NA
transcript/19442	137.618	0.367142	-1.44559	0.284879	-5.0744	3.89e-07	4.24e-05		NA	NA	NA	NA	NA	NA	NA	PGR5-like protein 1A, chloroplastic [Sesamum indicum]	PGRL1A transmembrane protein OS=Erodium texanum OX=28960 GN=PGRL1A PE=2 SV=1	NA	NA	NA	NA
transcript/19495	47.5489	7.34755	2.87726	0.995579	2.89004	0.00385194	0.0417406		DUF3774	NA	NA	NA	NA	NA	NA	uncharacterized protein LOC109832120 [Asparagus officinalis]	uncharacterized protein LOC104585807 OS=Nelumbo nucifera OX=4432 GN=LOC104585807 PE=4 SV=1	NA	NA	NA	NA
transcript/19510	3885.81	2.57796	1.36623	0.231344	5.90562	3.51e-09	9.08e-07		NA	NA	NA	NA	NA	NA	NA			NA	NA	NA	NA
transcript/19660	15.0045	0.0103623	-6.59251	2.30267	-2.86299	0.00419662	0.0448204	RNA replication polyprotein OS=Apple stem pitting virus (isolate PA66) OX=651356 GN=ORF1 PE=3 SV=1	Vmethyltransf	RNA processing(GO:0006396)| mRNA methylation(GO:0080009)		mRNA methyltransferase activity(GO:0008174)| RNA binding(GO:0003723)	NA	NA	NA	RNA-dependant RNA polymerase [Banana mild mosaic virus]	RNA-dependant RNA polymerase OS=Banana mild mosaic virus OX=148879 PE=4 SV=1	NA	NA	NA	NA
transcript/19674	19.5446	0.23358	-2.09801	0.629718	-3.33166	0.000863281	0.0141354	NA	NA	NA	NA	NA	NA	NA	NA	NA	NA	NA	NA	NA	NA
transcript/19891	76.238	2.06622	1.04699	0.320995	3.26171	0.00110741	0.0166606		NA	NA	NA	NA	NA	NA	NA			NA	NA	NA	NA
transcript/20095	276.679	2.37034	1.24509	0.428493	2.90575	0.0036638	0.0403308		NA	NA	NA	NA	NA	NA	NA			NA	NA	NA	NA
transcript/20222	41.2782	2.44592	1.29038	0.389049	3.31675	0.000910712	0.014717	NA	NA	NA	NA	NA	NA	NA	NA	NA	NA	NA	NA	NA	NA
transcript/20385	2068.79	0.181315	-2.46343	0.689488	-3.57284	0.000353127	0.00739825		NA	NA	NA	NA	NA	NA	NA			NA	NA	NA	NA
transcript/2046	2012.03	0.381394	-1.39064	0.425324	-3.26961	0.00107697	0.016313	GDSL esterase/lipase APG OS=Arabidopsis thaliana OX=3702 GN=APG PE=2 SV=1	Lipase_GDSL			hydrolase activity, acting on ester bonds(GO:0016788)	NA	NA	NA	PREDICTED: GDSL esterase/lipase APG-like [Lupinus angustifolius]	GDSL esterase/lipase OS=Actinidia chinensis var. chinensis OX=1590841 GN=CEY00_Acc22284 PE=3 SV=1	NA	NA	NA	NA
transcript/2108	4384.53	0.340851	-1.55279	0.353347	-4.39451	1.11e-05	0.000525253	Malate dehydrogenase [NADP], chloroplastic OS=Pisum sativum OX=3888 PE=1 SV=2	Ldh_1_C	oxidation-reduction process(GO:0055114)		oxidoreductase activity, acting on the CH-OH group of donors, NAD or NADP as acceptor(GO:0016616)| oxidoreductase activity(GO:0016491)	K00051	malate dehydrogenase (NADP+)	ko00620:Pyruvate metabolism|ko00710:Carbon fixation in photosynthetic organisms|ko01200:Carbon metabolism	malate dehydrogenase [Handroanthus impetiginosus]	Malate dehydrogenase OS=Handroanthus impetiginosus OX=429701 GN=CDL12_02825 PE=4 SV=1	KOG1496	Malate dehydrogenase	[C]	Energy production and conversion
transcript/2108	4384.53	0.340851	-1.55279	0.353347	-4.39451	1.11e-05	0.000525253	Malate dehydrogenase [NADP], chloroplastic OS=Pisum sativum OX=3888 PE=1 SV=2	Ldh_1_N	oxidation-reduction process(GO:0055114)		oxidoreductase activity, acting on the CH-OH group of donors, NAD or NADP as acceptor(GO:0016616)| oxidoreductase activity(GO:0016491)	K00051	malate dehydrogenase (NADP+)	ko00620:Pyruvate metabolism|ko00710:Carbon fixation in photosynthetic organisms|ko01200:Carbon metabolism	malate dehydrogenase [Handroanthus impetiginosus]	Malate dehydrogenase OS=Handroanthus impetiginosus OX=429701 GN=CDL12_02825 PE=4 SV=1	KOG1496	Malate dehydrogenase	[C]	Energy production and conversion
transcript/2180	3069.06	0.432014	-1.21085	0.374962	-3.22926	0.00124112	0.0183494		DUF642	NA	NA	NA	NA	NA	NA	uncharacterized LOC8278573 precursor [Ricinus communis]	Uncharacterized protein OS=Ricinus communis OX=3988 GN=RCOM_0925040 PE=2 SV=1	NA	NA	NA	NA
transcript/2180	3069.06	0.432014	-1.21085	0.374962	-3.22926	0.00124112	0.0183494		DUF642	NA	NA	NA	NA	NA	NA	uncharacterized LOC8278573 precursor [Ricinus communis]	Uncharacterized protein OS=Ricinus communis OX=3988 GN=RCOM_0925040 PE=2 SV=1	NA	NA	NA	NA
transcript/221	3004.56	2.23289	1.15891	0.362174	3.19988	0.00137485	0.0196726	Phenylalanine ammonia-lyase OS=Bromheadia finlaysoniana OX=41205 GN=PAL PE=2 SV=1	Lyase_aromatic	NA	NA	NA	K10775	phenylalanine ammonia-lyase	ko00360:Phenylalanine metabolism|ko00940:Phenylpropanoid biosynthesis	PREDICTED: phenylalanine ammonia-lyase-like [Musa acuminata subsp. malaccensis]	Phenylalanine ammonia-lyase OS=Musa balbisiana OX=52838 GN=pal PE=3 SV=1	KOG0222	Phenylalanine and histidine ammonia-lyase	[Q]	Secondary metabolites biosynthesis, transport and catabolism
transcript/2242	4035.49	3.37819	1.75625	0.250005	7.02486	2.14e-12	1.25e-09	Probable cinnamyl alcohol dehydrogenase 1 OS=Aralia cordata OX=29746 GN=CAD1 PE=2 SV=1	ADH_N	oxidation-reduction process(GO:0055114)			NA	NA	NA	cinnamyl alcohol dehydrogenase 2 [Phalaenopsis equestris]	Putative cinnamyl alcohol dehydrogenase 1 OS=Anthurium amnicola OX=1678845 GN=CAD1_9 PE=3 SV=1	KOG0023	Alcohol dehydrogenase, class V	[Q]	Secondary metabolites biosynthesis, transport and catabolism
transcript/2242	4035.49	3.37819	1.75625	0.250005	7.02486	2.14e-12	1.25e-09	Probable cinnamyl alcohol dehydrogenase 1 OS=Aralia cordata OX=29746 GN=CAD1 PE=2 SV=1	ADH_zinc_N	oxidation-reduction process(GO:0055114)			NA	NA	NA	cinnamyl alcohol dehydrogenase 2 [Phalaenopsis equestris]	Putative cinnamyl alcohol dehydrogenase 1 OS=Anthurium amnicola OX=1678845 GN=CAD1_9 PE=3 SV=1	KOG0023	Alcohol dehydrogenase, class V	[Q]	Secondary metabolites biosynthesis, transport and catabolism
transcript/2262	91.8812	2.56507	1.359	0.335321	4.05283	5.06e-05	0.0016888	DnaJ homolog subfamily B member 4 OS=Pongo abelii OX=9601 GN=DNAJB4 PE=2 SV=1	DnaJ	NA	NA	NA	K09510	DnaJ homolog subfamily B member 4	NA:NA	PREDICTED: dnaJ homolog subfamily B member 13-like [Gossypium raimondii]	dnaJ homolog subfamily B member 13-like OS=Gossypium hirsutum OX=3635 GN=LOC107918117 PE=4 SV=1	KOG0714	Molecular chaperone (DnaJ superfamily)	[O]	Posttranslational modification, protein turnover, chaperones
transcript/2262	91.8812	2.56507	1.359	0.335321	4.05283	5.06e-05	0.0016888	DnaJ homolog subfamily B member 4 OS=Pongo abelii OX=9601 GN=DNAJB4 PE=2 SV=1	DnaJ_C	NA	NA	NA	K09510	DnaJ homolog subfamily B member 4	NA:NA	PREDICTED: dnaJ homolog subfamily B member 13-like [Gossypium raimondii]	dnaJ homolog subfamily B member 13-like OS=Gossypium hirsutum OX=3635 GN=LOC107918117 PE=4 SV=1	KOG0714	Molecular chaperone (DnaJ superfamily)	[O]	Posttranslational modification, protein turnover, chaperones
transcript/2281	356.495	2.53401	1.34142	0.401651	3.33978	0.000838462	0.0138927	3-hydroxyisobutyryl-CoA hydrolase-like protein 5 OS=Arabidopsis thaliana OX=3702 GN=At1g06550 PE=1 SV=2	ECH_2			3-hydroxyisobutyryl-CoA hydrolase activity(GO:0003860)	K05605	3-hydroxyisobutyryl-CoA hydrolase	ko00280:Valine, leucine and isoleucine degradation|ko00410:beta-Alanine metabolism|ko00640:Propanoate metabolism|ko01200:Carbon metabolism	3-hydroxyisobutyryl-CoA hydrolase-like protein 5 [Asparagus officinalis]	3-hydroxyisobutyryl-CoA hydrolase-like protein 5 OS=Phoenix dactylifera OX=42345 GN=LOC103713223 PE=3 SV=1	NA	NA	NA	NA
transcript/2322	5811.14	0.294216	-1.76505	0.348698	-5.06185	4.15e-07	4.48e-05	Chlorophyll a-b binding protein CP29.1, chloroplastic OS=Arabidopsis thaliana OX=3702 GN=LHCB4.1 PE=1 SV=1	Chloroa_b-bind	NA	NA	NA	K08915	light-harvesting complex II chlorophyll a/b binding protein 4	ko00196:Photosynthesis - antenna proteins	hypothetical protein LSAT_9X34120 [Lactuca sativa]	Chlorophyll a-b binding protein, chloroplastic OS=Lactuca sativa OX=4236 GN=LSAT_9X34120 PE=3 SV=1	NA	NA	NA	NA
transcript/2363	130.459	2.56623	1.35965	0.341154	3.98545	6.74e-05	0.00209166	Flavonoid 3&apos;-monooxygenase OS=Petunia hybrida OX=4102 GN=CYP75B2 PE=2 SV=1	p450	oxidation-reduction process(GO:0055114)		heme binding(GO:0020037)| oxidoreductase activity, acting on paired donors, with incorporation or reduction of molecular oxygen(GO:0016705)| iron ion binding(GO:0005506)	K05280	flavonoid 3'-monooxygenase	ko00941:Flavonoid biosynthesis|ko00944:Flavone and flavonol biosynthesis	PREDICTED: flavonoid 3&apos;-monooxygenase [Theobroma cacao]	Flavonoid 3&apos;-hydroxylase isoform 2 OS=Theobroma cacao OX=3641 GN=TCM_014241 PE=3 SV=1	KOG0156	Cytochrome P450 CYP2 subfamily	[Q]	Secondary metabolites biosynthesis, transport and catabolism
transcript/2520	12845.5	2.34873	1.23188	0.342786	3.59374	0.000325968	0.00705743	Chalcone synthase 2 OS=Daucus carota OX=4039 GN=CHS2 PE=2 SV=1	Chal_sti_synt_C	NA	NA	NA	K00660	chalcone synthase	ko00941:Flavonoid biosynthesis|ko04712:Circadian rhythm - plant	chalcone synthase 1 [Phoenix dactylifera]	chalcone synthase 1 OS=Phoenix dactylifera OX=42345 GN=LOC103712379 PE=3 SV=1	NA	NA	NA	NA
transcript/2520	12845.5	2.34873	1.23188	0.342786	3.59374	0.000325968	0.00705743	Chalcone synthase 2 OS=Daucus carota OX=4039 GN=CHS2 PE=2 SV=1	Chal_sti_synt_N	NA	NA	NA	K00660	chalcone synthase	ko00941:Flavonoid biosynthesis|ko04712:Circadian rhythm - plant	chalcone synthase 1 [Phoenix dactylifera]	chalcone synthase 1 OS=Phoenix dactylifera OX=42345 GN=LOC103712379 PE=3 SV=1	NA	NA	NA	NA
transcript/2540	2854.31	2.25463	1.17289	0.217405	5.39494	6.85e-08	1.06e-05	Flavanone 3-dioxygenase OS=Petroselinum crispum OX=4043 GN=FHT PE=1 SV=1	DIOX_N	oxidation-reduction process(GO:0055114)		oxidoreductase activity(GO:0016491)	K00475	naringenin 3-dioxygenase	ko00941:Flavonoid biosynthesis	flavanone 3-beta-hydroxylase [Zea mays]	Flavanone 3-beta-hydroxylase OS=Zea mays OX=4577 GN=fht PE=2 SV=1	KOG0143	Iron/ascorbate family oxidoreductases	[R]	General function prediction only
transcript/2540	2854.31	2.25463	1.17289	0.217405	5.39494	6.85e-08	1.06e-05	Flavanone 3-dioxygenase OS=Petroselinum crispum OX=4043 GN=FHT PE=1 SV=1	2OG-FeII_Oxy	oxidation-reduction process(GO:0055114)		oxidoreductase activity(GO:0016491)	K00475	naringenin 3-dioxygenase	ko00941:Flavonoid biosynthesis	flavanone 3-beta-hydroxylase [Zea mays]	Flavanone 3-beta-hydroxylase OS=Zea mays OX=4577 GN=fht PE=2 SV=1	KOG0143	Iron/ascorbate family oxidoreductases	[R]	General function prediction only
transcript/2688	203.203	0.254616	-1.97361	0.347691	-5.67631	1.38e-08	2.89e-06	Chlorophyll a-b binding protein CP24 10B, chloroplastic OS=Solanum lycopersicum OX=4081 GN=CAP10B PE=3 SV=1	Chloroa_b-bind	NA	NA	NA	K08917	light-harvesting complex II chlorophyll a/b binding protein 6	ko00196:Photosynthesis - antenna proteins	hypothetical protein AQUCO_00800078v1 [Aquilegia coerulea]	Chlorophyll a-b binding protein, chloroplastic OS=Aquilegia coerulea OX=218851 GN=AQUCO_00800078v1 PE=3 SV=1	NA	NA	NA	NA
transcript/2698	1584.27	0.405216	-1.30324	0.282227	-4.61768	3.88e-06	0.000242381	L-ascorbate peroxidase T, chloroplastic OS=Arabidopsis thaliana OX=3702 GN=APXT PE=2 SV=2	peroxidase	oxidation-reduction process(GO:0055114)| response to oxidative stress(GO:0006979)		heme binding(GO:0020037)| peroxidase activity(GO:0004601)	NA	NA	NA	heme peroxidase [Macleaya cordata]	Heme peroxidase OS=Macleaya cordata OX=56857 GN=BVC80_8735g3 PE=3 SV=1	NA	NA	NA	NA
transcript/2726	19.8505	188.384	7.55753	1.471	5.13767	2.78e-07	3.29e-05	Protein trichome birefringence-like 20 OS=Arabidopsis thaliana OX=3702 GN=TBL20 PE=2 SV=2	PMR5N	NA	NA	NA	NA	NA	NA	PREDICTED: protein trichome birefringence-like 19 [Elaeis guineensis]	3-isopropylmalate dehydratase small subunit (Fragment) OS=Anthurium amnicola OX=1678845 GN=leuD_10 PE=4 SV=1	NA	NA	NA	NA
transcript/2726	19.8505	188.384	7.55753	1.471	5.13767	2.78e-07	3.29e-05	Protein trichome birefringence-like 20 OS=Arabidopsis thaliana OX=3702 GN=TBL20 PE=2 SV=2	PC-Esterase	NA	NA	NA	NA	NA	NA	PREDICTED: protein trichome birefringence-like 19 [Elaeis guineensis]	3-isopropylmalate dehydratase small subunit (Fragment) OS=Anthurium amnicola OX=1678845 GN=leuD_10 PE=4 SV=1	NA	NA	NA	NA
transcript/2736	5279.36	2.18245	1.12595	0.231309	4.86774	1.13e-06	9.03e-05	Flavanone 3-dioxygenase OS=Petroselinum crispum OX=4043 GN=FHT PE=1 SV=1	2OG-FeII_Oxy	oxidation-reduction process(GO:0055114)		oxidoreductase activity(GO:0016491)	K00475	naringenin 3-dioxygenase	ko00941:Flavonoid biosynthesis	flavanone 3-beta-hydroxylase [Zea mays]	Flavanone 3-beta-hydroxylase OS=Zea mays OX=4577 GN=fht PE=2 SV=1	KOG0143	Iron/ascorbate family oxidoreductases	[R]	General function prediction only
transcript/2736	5279.36	2.18245	1.12595	0.231309	4.86774	1.13e-06	9.03e-05	Flavanone 3-dioxygenase OS=Petroselinum crispum OX=4043 GN=FHT PE=1 SV=1	DIOX_N	oxidation-reduction process(GO:0055114)		oxidoreductase activity(GO:0016491)	K00475	naringenin 3-dioxygenase	ko00941:Flavonoid biosynthesis	flavanone 3-beta-hydroxylase [Zea mays]	Flavanone 3-beta-hydroxylase OS=Zea mays OX=4577 GN=fht PE=2 SV=1	KOG0143	Iron/ascorbate family oxidoreductases	[R]	General function prediction only
transcript/2772	79.2005	2.41184	1.27014	0.383663	3.31055	0.000931139	0.0148081	Tetraspanin-8 OS=Arabidopsis thaliana OX=3702 GN=TET8 PE=2 SV=1	Tetraspannin		integral component of membrane(GO:0016021)		NA	NA	NA	tetraspanin-7 [Phoenix dactylifera]	Tetraspanin-31 OS=Anthurium amnicola OX=1678845 GN=Tspan31_0 PE=3 SV=1	NA	NA	NA	NA
transcript/2780	3125.79	0.366341	-1.44874	0.310217	-4.67009	3.01e-06	0.000196902	Oxygen-evolving enhancer protein 1, chloroplastic OS=Nicotiana tabacum OX=4097 GN=PSBO PE=2 SV=1	MSP	photosystem II stabilization(GO:0042549)| photosystem II assembly(GO:0010207)	photosystem II oxygen evolving complex(GO:0009654)	oxygen evolving activity(GO:0010242)	K02716	photosystem II oxygen-evolving enhancer protein 1	ko00195:Photosynthesis	Photosystem II PsbO [Macleaya cordata]	Photosystem II PsbO OS=Macleaya cordata OX=56857 GN=BVC80_8893g32 PE=4 SV=1	NA	NA	NA	NA
transcript/2816	2726.81	0.456702	-1.13068	0.246999	-4.57765	4.7e-06	0.000275156	Photosystem II stability/assembly factor HCF136, chloroplastic OS=Arabidopsis thaliana OX=3702 GN=HCF136 PE=1 SV=1	PSII_BNR	NA	NA	NA	NA	NA	NA	photosystem II stability/assembly factor HCF136, chloroplastic-like isoform X1 [Carica papaya]	Photosystem II stability/assembly factor HCF136, chloroplastic OS=Anthurium amnicola OX=1678845 GN=HCF136_1 PE=4 SV=1	KOG3511	Sortilin and related receptors	[R]	General function prediction only
transcript/2838	834.132	0.420368	-1.25027	0.334841	-3.73393	0.000188515	0.00473912	Protochlorophyllide reductase, chloroplastic OS=Pisum sativum OX=3888 GN=3PCR PE=1 SV=1	adh_short	NA	NA	NA	K00218	protochlorophyllide reductase	ko00860:Porphyrin and chlorophyll metabolism	protochlorophyllide reductase, chloroplastic [Arachis duranensis]	NADPH-protochlorophyllide oxidoreductase (Fragment) OS=Trifolium repens OX=3899 GN=POR PE=2 SV=1	KOG1208	Dehydrogenases with different specificities (related to short-chain alcohol dehydrogenases)	[Q]	Secondary metabolites biosynthesis, transport and catabolism
transcript/2841	451.769	0.338663	-1.56208	0.224517	-6.95751	3.46e-12	1.83e-09	PGR5-like protein 1A, chloroplastic OS=Arabidopsis thaliana OX=3702 GN=PGRL1A PE=1 SV=1	NA	NA	NA	NA	NA	NA	NA	PGR5-like protein 1B, chloroplastic [Cucurbita moschata]	PGRL1A transmembrane protein OS=Hypseocharis bilobata OX=253189 GN=PGRL1A PE=2 SV=1	NA	NA	NA	NA
transcript/2850	1244.52	2.87089	1.5215	0.171264	8.8839	6.46e-19	3.59e-15	Protein DMR6-LIKE OXYGENASE 2 OS=Arabidopsis thaliana OX=3702 GN=DLO2 PE=2 SV=1	2OG-FeII_Oxy	oxidation-reduction process(GO:0055114)		oxidoreductase activity(GO:0016491)	NA	NA	NA	protein DMR6-LIKE OXYGENASE 1 [Jatropha curcas]	Uncharacterized protein OS=Jatropha curcas OX=180498 GN=JCGZ_14174 PE=3 SV=1	KOG0143	Iron/ascorbate family oxidoreductases	[R]	General function prediction only
transcript/2850	1244.52	2.87089	1.5215	0.171264	8.8839	6.46e-19	3.59e-15	Protein DMR6-LIKE OXYGENASE 2 OS=Arabidopsis thaliana OX=3702 GN=DLO2 PE=2 SV=1	DIOX_N	oxidation-reduction process(GO:0055114)		oxidoreductase activity(GO:0016491)	NA	NA	NA	protein DMR6-LIKE OXYGENASE 1 [Jatropha curcas]	Uncharacterized protein OS=Jatropha curcas OX=180498 GN=JCGZ_14174 PE=3 SV=1	KOG0143	Iron/ascorbate family oxidoreductases	[R]	General function prediction only
transcript/2925	2551.81	0.369914	-1.43474	0.398276	-3.60237	0.000315324	0.00687407	Magnesium-protoporphyrin IX monomethyl ester [oxidative] cyclase, chloroplastic OS=Euphorbia esula OX=3993 GN=CRD1 PE=3 SV=1	Rubrerythrin	oxidation-reduction process(GO:0055114)		oxidoreductase activity(GO:0016491)| metal ion binding(GO:0046872)	K04035	magnesium-protoporphyrin IX monomethyl ester (oxidative) cyclase	ko00860:Porphyrin and chlorophyll metabolism	hypothetical protein CDL15_Pgr001231 [Punica granatum]	Uncharacterized protein OS=Punica granatum OX=22663 GN=CDL15_Pgr001231 PE=3 SV=1	NA	NA	NA	NA
transcript/3036	7906.73	0.370627	-1.43196	0.382229	-3.74634	0.000179434	0.00462864	Ferredoxin--NADP reductase, chloroplastic OS=Vicia faba OX=3906 GN=PETH PE=2 SV=1	NAD_binding_1	oxidation-reduction process(GO:0055114)		oxidoreductase activity(GO:0016491)	K02641	ferredoxin--NADP+ reductase	ko00195:Photosynthesis	Ferredoxin--NADP reductase, chloroplastic [Zostera marina]	Ferredoxin--NADP reductase, chloroplastic OS=Zostera marina OX=29655 GN=ZOSMA_1G03230 PE=3 SV=1	KOG1158	NADP/FAD dependent oxidoreductase	[C]	Energy production and conversion
transcript/3036	7906.73	0.370627	-1.43196	0.382229	-3.74634	0.000179434	0.00462864	Ferredoxin--NADP reductase, chloroplastic OS=Vicia faba OX=3906 GN=PETH PE=2 SV=1	FAD_binding_6	oxidation-reduction process(GO:0055114)		oxidoreductase activity(GO:0016491)	K02641	ferredoxin--NADP+ reductase	ko00195:Photosynthesis	Ferredoxin--NADP reductase, chloroplastic [Zostera marina]	Ferredoxin--NADP reductase, chloroplastic OS=Zostera marina OX=29655 GN=ZOSMA_1G03230 PE=3 SV=1	KOG1158	NADP/FAD dependent oxidoreductase	[C]	Energy production and conversion
transcript/3066	1830.59	0.266519	-1.90769	0.441976	-4.31626	1.59e-05	0.000714307	Chlorophyll a-b binding protein 13, chloroplastic OS=Solanum lycopersicum OX=4081 GN=CAB13 PE=1 SV=1	Chloroa_b-bind	NA	NA	NA	K08914	light-harvesting complex II chlorophyll a/b binding protein 3	ko00196:Photosynthesis - antenna proteins	Double-strand break repair protein MRE11, partial [Mucuna pruriens]	Double-strand break repair protein MRE11 (Fragment) OS=Mucuna pruriens OX=157652 GN=MRE11 PE=4 SV=1	NA	NA	NA	NA
transcript/3083	1529.77	2.17368	1.12014	0.171017	6.54987	5.76e-11	2e-08	Serine/threonine-protein kinase SAPK6 OS=Oryza sativa subsp. japonica OX=39947 GN=SAPK6 PE=1 SV=1	Pkinase	protein phosphorylation(GO:0006468)		ATP binding(GO:0005524)| protein kinase activity(GO:0004672)	K14498	serine/threonine-protein kinase SRK2	ko04075:Plant hormone signal transduction	serine/threonine-protein kinase SRK2A [Rosa chinensis]	SAPK6 OS=Brachypodium distachyon OX=15368 GN=100831269 PE=2 SV=1	KOG0583	Serine/threonine protein kinase	[T]	Signal transduction mechanisms
transcript/3092	14.4855	4.4096	2.14065	0.646684	3.31019	0.000932333	0.0148081	Chalcone synthase OS=Petroselinum crispum OX=4043 GN=CHS PE=3 SV=1	Chal_sti_synt_C	NA	NA	NA	K00660	chalcone synthase	ko00941:Flavonoid biosynthesis|ko04712:Circadian rhythm - plant	PREDICTED: chalcone synthase [Nelumbo nucifera]	chalcone synthase OS=Nelumbo nucifera OX=4432 GN=LOC104591893 PE=3 SV=1	NA	NA	NA	NA
transcript/3092	14.4855	4.4096	2.14065	0.646684	3.31019	0.000932333	0.0148081	Chalcone synthase OS=Petroselinum crispum OX=4043 GN=CHS PE=3 SV=1	Chal_sti_synt_N	NA	NA	NA	K00660	chalcone synthase	ko00941:Flavonoid biosynthesis|ko04712:Circadian rhythm - plant	PREDICTED: chalcone synthase [Nelumbo nucifera]	chalcone synthase OS=Nelumbo nucifera OX=4432 GN=LOC104591893 PE=3 SV=1	NA	NA	NA	NA
transcript/3099	2642.31	0.321649	-1.63644	0.460403	-3.55436	0.000378897	0.00770123	Sedoheptulose-1,7-bisphosphatase, chloroplastic OS=Triticum aestivum OX=4565 PE=2 SV=1	FBPase	NA	NA	NA	K01100	sedoheptulose-bisphosphatase	ko00710:Carbon fixation in photosynthetic organisms|ko01200:Carbon metabolism	sedoheptulose-1,7-bisphosphatase, chloroplastic-like [Asparagus officinalis]	Sedoheptulose-1,7-bisphosphatase, chloroplastic OS=Ananas comosus OX=4615 GN=ACMD2_14547 PE=3 SV=1	KOG1458	Fructose-1,6-bisphosphatase	[G]	Carbohydrate transport and metabolism
transcript/31	6520.96	2.34309	1.22841	0.314608	3.90458	9.44e-05	0.00279847	Alpha-amylase 3, chloroplastic OS=Arabidopsis thaliana OX=3702 GN=AMY3 PE=1 SV=1	Alpha-amyl_C2	carbohydrate metabolic process(GO:0005975)		calcium ion binding(GO:0005509)| alpha-amylase activity(GO:0004556)| catalytic activity(GO:0003824)	K01176	alpha-amylase	ko00500:Starch and sucrose metabolism|ko04973:Carbohydrate digestion and absorption	alpha-amylase 3, chloroplastic isoform X1 [Phoenix dactylifera]	alpha-amylase 3, chloroplastic isoform X1 OS=Phoenix dactylifera OX=42345 GN=LOC103720447 PE=4 SV=1	KOG0471	Alpha-amylase	[G]	Carbohydrate transport and metabolism
transcript/31	6520.96	2.34309	1.22841	0.314608	3.90458	9.44e-05	0.00279847	Alpha-amylase 3, chloroplastic OS=Arabidopsis thaliana OX=3702 GN=AMY3 PE=1 SV=1	Alpha-amylase	carbohydrate metabolic process(GO:0005975)		calcium ion binding(GO:0005509)| alpha-amylase activity(GO:0004556)| catalytic activity(GO:0003824)	K01176	alpha-amylase	ko00500:Starch and sucrose metabolism|ko04973:Carbohydrate digestion and absorption	alpha-amylase 3, chloroplastic isoform X1 [Phoenix dactylifera]	alpha-amylase 3, chloroplastic isoform X1 OS=Phoenix dactylifera OX=42345 GN=LOC103720447 PE=4 SV=1	KOG0471	Alpha-amylase	[G]	Carbohydrate transport and metabolism
transcript/3183	5752.53	2.48862	1.31535	0.220695	5.96002	2.52e-09	7.19e-07	Fructose-bisphosphate aldolase 1, cytoplasmic OS=Oryza sativa subsp. japonica OX=39947 GN=FBA1 PE=1 SV=2	Glycolytic	glycolytic process(GO:0006096)		fructose-bisphosphate aldolase activity(GO:0004332)	K01623	fructose-bisphosphate aldolase, class I	ko00010:Glycolysis / Gluconeogenesis|ko00030:Pentose phosphate pathway|ko00051:Fructose and mannose metabolism|ko00680:Methane metabolism|ko00710:Carbon fixation in photosynthetic organisms|ko01200:Carbon metabolism|ko01230:Biosynthesis of amino acids	PREDICTED: fructose-bisphosphate aldolase 1, cytoplasmic [Elaeis guineensis]	Fructose-bisphosphate aldolase OS=Phoenix dactylifera OX=42345 GN=LOC103695602 PE=3 SV=1	KOG1557	Fructose-biphosphate aldolase	[G]	Carbohydrate transport and metabolism
transcript/3258	38.6945	0.186402	-2.42351	0.526741	-4.60096	4.21e-06	0.000256909	Chlorophyll a-b binding protein 6, chloroplastic OS=Arabidopsis thaliana OX=3702 GN=LHCA1 PE=1 SV=1	Chloroa_b-bind	NA	NA	NA	K08907	light-harvesting complex I chlorophyll a/b binding protein 1	ko00196:Photosynthesis - antenna proteins	PREDICTED: chlorophyll a-b binding protein 6A, chloroplastic-like [Musa acuminata subsp. malaccensis]	Chlorophyll a-b binding protein, chloroplastic OS=Musa acuminata subsp. malaccensis OX=214687 GN=103989623 PE=3 SV=1	NA	NA	NA	NA
transcript/3271	5585.29	0.477995	-1.06493	0.283074	-3.76203	0.00016854	0.00440901	Fructose-bisphosphate aldolase 1, chloroplastic OS=Arabidopsis thaliana OX=3702 GN=FBA1 PE=1 SV=2	Glycolytic	glycolytic process(GO:0006096)		fructose-bisphosphate aldolase activity(GO:0004332)	K01623	fructose-bisphosphate aldolase, class I	ko00010:Glycolysis / Gluconeogenesis|ko00030:Pentose phosphate pathway|ko00051:Fructose and mannose metabolism|ko00680:Methane metabolism|ko00710:Carbon fixation in photosynthetic organisms|ko01200:Carbon metabolism|ko01230:Biosynthesis of amino acids	PREDICTED: fructose-bisphosphate aldolase 1, chloroplastic [Elaeis guineensis]	Fructose-bisphosphate aldolase OS=Carica papaya OX=3649 PE=2 SV=1	KOG1557	Fructose-biphosphate aldolase	[G]	Carbohydrate transport and metabolism
transcript/3350	12.64	120.274	6.91018	1.60355	4.30931	1.64e-05	0.000731213	F-box/kelch-repeat protein At1g80440 OS=Arabidopsis thaliana OX=3702 GN=At1g80440 PE=2 SV=1	Kelch_6			protein binding(GO:0005515)	NA	NA	NA	F-box/kelch-repeat protein At1g80440-like [Phoenix dactylifera]	F-box/kelch-repeat protein At1g80440-like OS=Phoenix dactylifera OX=42345 GN=LOC103720857 PE=4 SV=1	KOG1072	FOG: Kelch repeat	[R]	General function prediction only
transcript/3350	12.64	120.274	6.91018	1.60355	4.30931	1.64e-05	0.000731213	F-box/kelch-repeat protein At1g80440 OS=Arabidopsis thaliana OX=3702 GN=At1g80440 PE=2 SV=1	Kelch_1			protein binding(GO:0005515)	NA	NA	NA	F-box/kelch-repeat protein At1g80440-like [Phoenix dactylifera]	F-box/kelch-repeat protein At1g80440-like OS=Phoenix dactylifera OX=42345 GN=LOC103720857 PE=4 SV=1	KOG1072	FOG: Kelch repeat	[R]	General function prediction only
transcript/3589	467.727	0.358939	-1.47819	0.413608	-3.57388	0.000351724	0.00739825	Oxygen-evolving enhancer protein 2-2, chloroplastic OS=Nicotiana tabacum OX=4097 GN=PSBP2 PE=1 SV=2	PsbP	photosynthesis(GO:0015979)	photosystem II(GO:0009523)| photosystem II oxygen evolving complex(GO:0009654)| extrinsic component of membrane(GO:0019898)	calcium ion binding(GO:0005509)	K02717	photosystem II oxygen-evolving enhancer protein 2	ko00195:Photosynthesis	oxygen-evolving enhancer protein 2, chloroplastic-like [Ananas comosus]	Uncharacterized protein OS=Phaseolus vulgaris OX=3885 GN=PHAVU_008G196500g PE=4 SV=1	NA	NA	NA	NA
transcript/3592	100.445	0.439068	-1.18748	0.282036	-4.21039	2.55e-05	0.00101587	Inositol monophosphatase 3 OS=Solanum lycopersicum OX=4081 GN=IMP3 PE=1 SV=1	Inositol_P	phosphatidylinositol phosphorylation(GO:0046854)			K10047	inositol-phosphate phosphatase / L-galactose 1-phosphate phosphatase	ko00053:Ascorbate and aldarate metabolism|ko00562:Inositol phosphate metabolism|ko04070:Phosphatidylinositol signaling system	inositol-phosphate phosphatase-like [Asparagus officinalis]	Inositol-1-monophosphatase (Fragment) OS=Anthurium amnicola OX=1678845 GN=IMP3_1 PE=3 SV=1	KOG2951	Inositol monophosphatase	[G]	Carbohydrate transport and metabolism
transcript/3614	114.818	0.393493	-1.34559	0.258381	-5.20779	1.91e-07	2.39e-05	Cadmium/zinc-transporting ATPase HMA2 OS=Arabidopsis thaliana OX=3702 GN=HMA2 PE=2 SV=1	Hydrolase	NA	NA	NA	K01534	Cd2+/Zn2+-exporting ATPase	NA:NA	Cadmium/zinc-transporting ATPase HMA2, partial [Ananas comosus]	Cadmium/zinc-transporting ATPase HMA2 (Fragment) OS=Ananas comosus OX=4615 GN=ACMD2_11115 PE=3 SV=1	KOG0207	Cation transport ATPase	[P]	Inorganic ion transport and metabolism
transcript/3618	3923.94	2.13914	1.09703	0.232846	4.71141	2.46e-06	0.000167817	Phenylalanine ammonia-lyase OS=Pinus taeda OX=3352 GN=PAL PE=3 SV=1	Lyase_aromatic	NA	NA	NA	K10775	phenylalanine ammonia-lyase	ko00360:Phenylalanine metabolism|ko00940:Phenylpropanoid biosynthesis	Phenylalanine ammonia-lyase [Zostera marina]	Phenylalanine ammonia-lyase OS=Zostera marina OX=29655 GN=ZOSMA_115G00180 PE=3 SV=1	KOG0222	Phenylalanine and histidine ammonia-lyase	[Q]	Secondary metabolites biosynthesis, transport and catabolism
transcript/3630	401.775	2.14383	1.10019	0.32468	3.38854	0.000702668	0.0121053	Polyubiquitin OS=Nicotiana sylvestris OX=4096 GN=UBI11 PE=2 SV=1	ubiquitin			protein binding(GO:0005515)	K08770	ubiquitin C	ko03320:PPAR signaling pathway	AT4g05320/C17L7_240 [Arabidopsis thaliana]	Uncharacterized protein OS=Aureobasidium pullulans OX=5580 GN=AUREO_063740 PE=4 SV=1	KOG0001	Ubiquitin and ubiquitin-like proteins	[R]	General function prediction only
transcript/3630	401.775	2.14383	1.10019	0.32468	3.38854	0.000702668	0.0121053	Polyubiquitin OS=Nicotiana sylvestris OX=4096 GN=UBI11 PE=2 SV=1	ubiquitin			protein binding(GO:0005515)	K08770	ubiquitin C	ko03320:PPAR signaling pathway	AT4g05320/C17L7_240 [Arabidopsis thaliana]	Uncharacterized protein OS=Aureobasidium pullulans OX=5580 GN=AUREO_063740 PE=4 SV=1	KOG0001	Ubiquitin and ubiquitin-like proteins	[R]	General function prediction only
transcript/3633	1158.32	0.355691	-1.4913	0.421636	-3.53694	0.000404794	0.00807989	Photosystem II 22 kDa protein, chloroplastic OS=Spinacia oleracea OX=3562 GN=PSBS PE=1 SV=1	NA	NA	NA	NA	K03542	photosystem II 22kDa protein	ko00195:Photosynthesis	photosystem II 22 kDa protein, chloroplastic [Lactuca sativa]	Uncharacterized protein OS=Lactuca sativa OX=4236 GN=LSAT_6X35480 PE=4 SV=1	NA	NA	NA	NA
transcript/3673	17305.1	2.09104	1.06422	0.209051	5.09074	3.57e-07	4.01e-05	Fructose-bisphosphate aldolase 1, cytoplasmic OS=Oryza sativa subsp. japonica OX=39947 GN=FBA1 PE=1 SV=2	Glycolytic	glycolytic process(GO:0006096)		fructose-bisphosphate aldolase activity(GO:0004332)	K01623	fructose-bisphosphate aldolase, class I	ko00010:Glycolysis / Gluconeogenesis|ko00030:Pentose phosphate pathway|ko00051:Fructose and mannose metabolism|ko00680:Methane metabolism|ko00710:Carbon fixation in photosynthetic organisms|ko01200:Carbon metabolism|ko01230:Biosynthesis of amino acids	PREDICTED: fructose-bisphosphate aldolase 1, cytoplasmic [Elaeis guineensis]	Fructose-bisphosphate aldolase OS=Phoenix dactylifera OX=42345 GN=LOC103695602 PE=3 SV=1	KOG1557	Fructose-biphosphate aldolase	[G]	Carbohydrate transport and metabolism
transcript/3690	413.715	2.90074	1.53642	0.54327	2.82809	0.00468261	0.0487922	Alpha-amylase 3, chloroplastic OS=Arabidopsis thaliana OX=3702 GN=AMY3 PE=1 SV=1	Alpha-amylase	carbohydrate metabolic process(GO:0005975)		catalytic activity(GO:0003824)| alpha-amylase activity(GO:0004556)| calcium ion binding(GO:0005509)	K01176	alpha-amylase	ko00500:Starch and sucrose metabolism|ko04973:Carbohydrate digestion and absorption	alpha-amylase 3, chloroplastic isoform X1 [Phoenix dactylifera]	alpha-amylase 3, chloroplastic isoform X1 OS=Phoenix dactylifera OX=42345 GN=LOC103720447 PE=4 SV=1	KOG0471	Alpha-amylase	[G]	Carbohydrate transport and metabolism
transcript/3690	413.715	2.90074	1.53642	0.54327	2.82809	0.00468261	0.0487922	Alpha-amylase 3, chloroplastic OS=Arabidopsis thaliana OX=3702 GN=AMY3 PE=1 SV=1	Alpha-amyl_C2	carbohydrate metabolic process(GO:0005975)		catalytic activity(GO:0003824)| alpha-amylase activity(GO:0004556)| calcium ion binding(GO:0005509)	K01176	alpha-amylase	ko00500:Starch and sucrose metabolism|ko04973:Carbohydrate digestion and absorption	alpha-amylase 3, chloroplastic isoform X1 [Phoenix dactylifera]	alpha-amylase 3, chloroplastic isoform X1 OS=Phoenix dactylifera OX=42345 GN=LOC103720447 PE=4 SV=1	KOG0471	Alpha-amylase	[G]	Carbohydrate transport and metabolism
transcript/3712	5828.79	2.21479	1.14717	0.192993	5.94411	2.78e-09	7.54e-07	Alcohol dehydrogenase 2 OS=Zea mays OX=4577 GN=ADH2 PE=2 SV=1	ADH_N	oxidation-reduction process(GO:0055114)			K18857	alcohol dehydrogenase class-P	ko00010:Glycolysis / Gluconeogenesis|ko00071:Fatty acid degradation|ko00350:Tyrosine metabolism|ko00592:alpha-Linolenic acid metabolism	alcohol dehydrogenase 1-like [Ziziphus jujuba]	Uncharacterized protein OS=Cucumis sativus OX=3659 GN=Csa_7G320050 PE=3 SV=1	KOG0022	Alcohol dehydrogenase, class III	[Q]	Secondary metabolites biosynthesis, transport and catabolism
transcript/3712	5828.79	2.21479	1.14717	0.192993	5.94411	2.78e-09	7.54e-07	Alcohol dehydrogenase 2 OS=Zea mays OX=4577 GN=ADH2 PE=2 SV=1	ADH_zinc_N	oxidation-reduction process(GO:0055114)			K18857	alcohol dehydrogenase class-P	ko00010:Glycolysis / Gluconeogenesis|ko00071:Fatty acid degradation|ko00350:Tyrosine metabolism|ko00592:alpha-Linolenic acid metabolism	alcohol dehydrogenase 1-like [Ziziphus jujuba]	Uncharacterized protein OS=Cucumis sativus OX=3659 GN=Csa_7G320050 PE=3 SV=1	KOG0022	Alcohol dehydrogenase, class III	[Q]	Secondary metabolites biosynthesis, transport and catabolism
transcript/3887	1045.7	0.468281	-1.09455	0.33985	-3.22069	0.0012788	0.0187075	Protein THYLAKOID FORMATION1, chloroplastic OS=Oryza sativa subsp. japonica OX=39947 GN=THF1 PE=2 SV=1	ThylakoidFormat	photosystem II assembly(GO:0010207)| photosynthesis(GO:0015979)			NA	NA	NA	PREDICTED: protein THYLAKOID FORMATION1, chloroplastic [Gossypium arboreum]	Uncharacterized protein OS=Gossypium barbadense OX=3634 GN=GOBAR_AA07374 PE=3 SV=1	NA	NA	NA	NA
transcript/3905	10068.3	0.315073	-1.66624	0.407485	-4.08908	4.33e-05	0.00150939	Chlorophyll a-b binding protein CP26, chloroplastic OS=Arabidopsis thaliana OX=3702 GN=LHCB5 PE=1 SV=1	Chloroa_b-bind	NA	NA	NA	K08916	light-harvesting complex II chlorophyll a/b binding protein 5	ko00196:Photosynthesis - antenna proteins	hypothetical protein CRG98_013189 [Punica granatum]	Chlorophyll a-b binding protein, chloroplastic OS=Punica granatum OX=22663 GN=CRG98_013189 PE=3 SV=1	NA	NA	NA	NA
transcript/3974	7.92901	75.585	6.24003	1.67771	3.71937	0.000199719	0.00489091		Dehydrin	response to water(GO:0009415)			NA	NA	NA	SK3-type dehydrin [Musa ABB Group]	SK3-type dehydrin OS=Musa ABB Group OX=214693 GN=DHN-1 PE=2 SV=1	NA	NA	NA	NA
transcript/3974	7.92901	75.585	6.24003	1.67771	3.71937	0.000199719	0.00489091		Dehydrin	response to water(GO:0009415)			NA	NA	NA	SK3-type dehydrin [Musa ABB Group]	SK3-type dehydrin OS=Musa ABB Group OX=214693 GN=DHN-1 PE=2 SV=1	NA	NA	NA	NA
transcript/3985	202.71	2.76276	1.46611	0.475944	3.08043	0.00206704	0.0264615	Alcohol dehydrogenase 2 OS=Oryza sativa subsp. indica OX=39946 GN=ADH2 PE=2 SV=1	ADH_N	oxidation-reduction process(GO:0055114)			K18857	alcohol dehydrogenase class-P	ko00010:Glycolysis / Gluconeogenesis|ko00071:Fatty acid degradation|ko00350:Tyrosine metabolism|ko00592:alpha-Linolenic acid metabolism	alcohol dehydrogenase 1-like [Ziziphus jujuba]	Alcohol dehydrogenase superfamily, zinc-type OS=Trema orientalis OX=63057 GN=TorRG33x02_044590 PE=3 SV=1	KOG0022	Alcohol dehydrogenase, class III	[Q]	Secondary metabolites biosynthesis, transport and catabolism
transcript/4007	2762.05	0.442223	-1.17716	0.354667	-3.31904	0.000903268	0.014618	Triosephosphate isomerase, chloroplastic OS=Spinacia oleracea OX=3562 GN=TPIP1 PE=1 SV=1	TIM			triose-phosphate isomerase activity(GO:0004807)	K01803	triosephosphate isomerase (TIM)	ko00010:Glycolysis / Gluconeogenesis|ko00051:Fructose and mannose metabolism|ko00562:Inositol phosphate metabolism|ko00710:Carbon fixation in photosynthetic organisms|ko01200:Carbon metabolism|ko01230:Biosynthesis of amino acids	triosephosphate isomerase, chloroplastic [Sesamum indicum]	Triosephosphate isomerase, chloroplastic OS=Nicotiana attenuata OX=49451 GN=TPIP1_0 PE=3 SV=1	KOG1643	Triosephosphate isomerase	[G]	Carbohydrate transport and metabolism
transcript/4014	1971.69	0.411469	-1.28114	0.256592	-4.99292	5.95e-07	5.66e-05	PGR5-like protein 1A, chloroplastic OS=Arabidopsis thaliana OX=3702 GN=PGRL1A PE=1 SV=1	NA	NA	NA	NA	NA	NA	NA	PGR5-like protein 1B, chloroplastic [Cucurbita moschata]	PGRL1A transmembrane protein OS=Hypseocharis bilobata OX=253189 GN=PGRL1A PE=2 SV=1	NA	NA	NA	NA
transcript/4028	40184.6	2.01662	1.01194	0.119225	8.48766	2.11e-17	5.86e-14	Naringenin,2-oxoglutarate 3-dioxygenase (Fragment) OS=Petunia hybrida OX=4102 GN=AN3 PE=1 SV=1	DIOX_N	oxidation-reduction process(GO:0055114)		oxidoreductase activity(GO:0016491)	K00475	naringenin 3-dioxygenase	ko00941:Flavonoid biosynthesis	flavanone 3-beta-hydroxylase [Zea mays]	Flavanone 3-beta-hydroxylase OS=Zea mays OX=4577 GN=fht PE=2 SV=1	KOG0143	Iron/ascorbate family oxidoreductases	[R]	General function prediction only
transcript/4028	40184.6	2.01662	1.01194	0.119225	8.48766	2.11e-17	5.86e-14	Naringenin,2-oxoglutarate 3-dioxygenase (Fragment) OS=Petunia hybrida OX=4102 GN=AN3 PE=1 SV=1	2OG-FeII_Oxy	oxidation-reduction process(GO:0055114)		oxidoreductase activity(GO:0016491)	K00475	naringenin 3-dioxygenase	ko00941:Flavonoid biosynthesis	flavanone 3-beta-hydroxylase [Zea mays]	Flavanone 3-beta-hydroxylase OS=Zea mays OX=4577 GN=fht PE=2 SV=1	KOG0143	Iron/ascorbate family oxidoreductases	[R]	General function prediction only
transcript/4029	89.7298	2.23836	1.16244	0.298698	3.8917	9.95e-05	0.00293185	2,3-bisphosphoglycerate-independent phosphoglycerate mutase OS=Mesembryanthemum crystallinum OX=3544 GN=PGM1 PE=2 SV=1	Metalloenzyme			metal ion binding(GO:0046872)| catalytic activity(GO:0003824)	K15633	2,3-bisphosphoglycerate-independent phosphoglycerate mutase	ko00010:Glycolysis / Gluconeogenesis|ko00260:Glycine, serine and threonine metabolism|ko00680:Methane metabolism|ko01200:Carbon metabolism|ko01230:Biosynthesis of amino acids	Putative 2-3 biphosphoglycerate independant phosphoglycerate mutase [Vitis vinifera]	Putative 2,3-bisphosphoglycerate-independent phosphoglycerate mutase OS=Vitis vinifera OX=29760 GN=VIT_08s0056g00200 PE=4 SV=1	KOG4513	Phosphoglycerate mutase	[G]	Carbohydrate transport and metabolism
transcript/4119	1039.52	0.287962	-1.79605	0.625406	-2.87181	0.00408127	0.0438411	Chlorophyll a-b binding protein 21, chloroplastic OS=Nicotiana tabacum OX=4097 GN=CAB21 PE=2 SV=1	Chloroa_b-bind	NA	NA	NA	K08912	light-harvesting complex II chlorophyll a/b binding protein 1	ko00196:Photosynthesis - antenna proteins	chlorophyll a-b binding protein of LHCII type 1-like [Panicum hallii]	Chlorophyll a-b binding protein, chloroplastic OS=Leersia perrieri OX=77586 PE=3 SV=1	NA	NA	NA	NA
transcript/4161	639.253	2.42873	1.2802	0.183615	6.9722	3.12e-12	1.73e-09	Zinc finger protein 10 OS=Arabidopsis thaliana OX=3702 GN=ZFP10 PE=2 SV=1	NA	NA	NA	NA	NA	NA	NA	PREDICTED: transcriptional regulator SUPERMAN [Musa acuminata subsp. malaccensis]	Uncharacterized protein OS=Musa acuminata subsp. malaccensis OX=214687 GN=103999792 PE=4 SV=1	NA	NA	NA	NA
transcript/4234	19.5596	185.799	7.5376	2.66947	2.82363	0.0047483	0.0492		NA	NA	NA	NA	NA	NA	NA	hypothetical protein AXF42_Ash014744 [Apostasia shenzhenica]	Uncharacterized protein OS=Apostasia shenzhenica OX=1088818 GN=AXF42_Ash014744 PE=4 SV=1	NA	NA	NA	NA
transcript/436	1723.7	2.0859	1.06067	0.295163	3.59349	0.000326275	0.00705743	Pyruvate kinase, cytosolic isozyme OS=Solanum tuberosum OX=4113 PE=2 SV=1	PK_C	glycolytic process(GO:0006096)		potassium ion binding(GO:0030955)| magnesium ion binding(GO:0000287)| pyruvate kinase activity(GO:0004743)	K00873	pyruvate kinase	ko00010:Glycolysis / Gluconeogenesis|ko00230:Purine metabolism|ko00620:Pyruvate metabolism|ko01200:Carbon metabolism|ko01230:Biosynthesis of amino acids|ko04922:Glucagon signaling pathway	PREDICTED: pyruvate kinase, cytosolic isozyme isoform X1 [Nicotiana tabacum]	Pyruvate kinase OS=Nicotiana tabacum OX=4097 GN=LOC107818508 PE=3 SV=1	KOG2323	Pyruvate kinase	[G]	Carbohydrate transport and metabolism
transcript/436	1723.7	2.0859	1.06067	0.295163	3.59349	0.000326275	0.00705743	Pyruvate kinase, cytosolic isozyme OS=Solanum tuberosum OX=4113 PE=2 SV=1	PK	glycolytic process(GO:0006096)		potassium ion binding(GO:0030955)| magnesium ion binding(GO:0000287)| pyruvate kinase activity(GO:0004743)	K00873	pyruvate kinase	ko00010:Glycolysis / Gluconeogenesis|ko00230:Purine metabolism|ko00620:Pyruvate metabolism|ko01200:Carbon metabolism|ko01230:Biosynthesis of amino acids|ko04922:Glucagon signaling pathway	PREDICTED: pyruvate kinase, cytosolic isozyme isoform X1 [Nicotiana tabacum]	Pyruvate kinase OS=Nicotiana tabacum OX=4097 GN=LOC107818508 PE=3 SV=1	KOG2323	Pyruvate kinase	[G]	Carbohydrate transport and metabolism
transcript/4416	46.6774	5.69298	2.50918	0.817666	3.06872	0.00214981	0.0270686	NA	NA	NA	NA	NA	NA	NA	NA	NA	NA	NA	NA	NA	NA
transcript/4448	2222.69	2.27977	1.18889	0.29085	4.08762	4.36e-05	0.00151417	Naringenin,2-oxoglutarate 3-dioxygenase (Fragment) OS=Petunia hybrida OX=4102 GN=AN3 PE=1 SV=1	2OG-FeII_Oxy	oxidation-reduction process(GO:0055114)		oxidoreductase activity(GO:0016491)	NA	NA	NA	flavanone 3-beta-hydroxylase [Zea mays]	Flavanone 3-beta-hydroxylase OS=Zea mays OX=4577 GN=fht PE=2 SV=1	KOG0143	Iron/ascorbate family oxidoreductases	[R]	General function prediction only
transcript/4448	2222.69	2.27977	1.18889	0.29085	4.08762	4.36e-05	0.00151417	Naringenin,2-oxoglutarate 3-dioxygenase (Fragment) OS=Petunia hybrida OX=4102 GN=AN3 PE=1 SV=1	DIOX_N	oxidation-reduction process(GO:0055114)		oxidoreductase activity(GO:0016491)	NA	NA	NA	flavanone 3-beta-hydroxylase [Zea mays]	Flavanone 3-beta-hydroxylase OS=Zea mays OX=4577 GN=fht PE=2 SV=1	KOG0143	Iron/ascorbate family oxidoreductases	[R]	General function prediction only
transcript/4501	462.882	2.45181	1.29385	0.173059	7.47634	7.64e-14	6.07e-11	Transcription factor bHLH123 OS=Arabidopsis thaliana OX=3702 GN=BHLH123 PE=1 SV=1	NA	NA	NA	NA	NA	NA	NA	bHLH4 [Fagopyrum tataricum]	BHLH4 OS=Fagopyrum tataricum OX=62330 PE=2 SV=1	NA	NA	NA	NA
transcript/4511	7538.34	0.326232	-1.61603	0.31517	-5.12748	2.94e-07	3.4e-05	Chlorophyll a-b binding protein 6, chloroplastic OS=Arabidopsis thaliana OX=3702 GN=LHCA1 PE=1 SV=1	Chloroa_b-bind	NA	NA	NA	K08907	light-harvesting complex I chlorophyll a/b binding protein 1	ko00196:Photosynthesis - antenna proteins	PREDICTED: chlorophyll a-b binding protein 6A, chloroplastic-like [Musa acuminata subsp. malaccensis]	Chlorophyll a-b binding protein, chloroplastic OS=Musa acuminata subsp. malaccensis OX=214687 GN=103989623 PE=3 SV=1	NA	NA	NA	NA
transcript/4525	142.15	2.06021	1.04279	0.316927	3.29031	0.00100076	0.0153468	Transcription factor JAMYB OS=Oryza sativa subsp. japonica OX=39947 GN=JAMYB PE=2 SV=1	Myb_DNA-binding	NA	NA	NA	K09422	transcription factor MYB, plant	NA:NA	transcription factor JAMYB-like [Oryza sativa Japonica Group]	Putative typical P-type R2R3 Myb protein OS=Oryza sativa subsp. japonica OX=39947 GN=OJ1165_F02.110 PE=4 SV=1	KOG0048	Transcription factor, Myb superfamily	[K]	Transcription
transcript/4525	142.15	2.06021	1.04279	0.316927	3.29031	0.00100076	0.0153468	Transcription factor JAMYB OS=Oryza sativa subsp. japonica OX=39947 GN=JAMYB PE=2 SV=1	Myb_DNA-binding	NA	NA	NA	K09422	transcription factor MYB, plant	NA:NA	transcription factor JAMYB-like [Oryza sativa Japonica Group]	Putative typical P-type R2R3 Myb protein OS=Oryza sativa subsp. japonica OX=39947 GN=OJ1165_F02.110 PE=4 SV=1	KOG0048	Transcription factor, Myb superfamily	[K]	Transcription
transcript/4564	222.006	0.364497	-1.45602	0.331046	-4.39824	1.09e-05	0.000522994	Cytochrome b6-f complex iron-sulfur subunit, chloroplastic OS=Oryza sativa subsp. japonica OX=39947 GN=petC PE=1 SV=1	CytB6-F_Fe-S	oxidation-reduction process(GO:0055114)	thylakoid membrane(GO:0042651)	oxidoreductase activity(GO:0016491)| 2 iron, 2 sulfur cluster binding(GO:0051537)| plastoquinol--plastocyanin reductase activity(GO:0009496)	K02636	cytochrome b6-f complex iron-sulfur subunit	ko00195:Photosynthesis	cytochrome b6-f complex iron-sulfur subunit, chloroplastic isoform X2 [Phoenix dactylifera]	Cytochrome b6-f complex iron-sulfur subunit OS=Phoenix dactylifera OX=42345 GN=LOC103723659 PE=3 SV=1	KOG1671	Ubiquinol cytochrome c reductase, subunit RIP1	[C]	Energy production and conversion
transcript/4564	222.006	0.364497	-1.45602	0.331046	-4.39824	1.09e-05	0.000522994	Cytochrome b6-f complex iron-sulfur subunit, chloroplastic OS=Oryza sativa subsp. japonica OX=39947 GN=petC PE=1 SV=1	Rieske	oxidation-reduction process(GO:0055114)	thylakoid membrane(GO:0042651)	oxidoreductase activity(GO:0016491)| 2 iron, 2 sulfur cluster binding(GO:0051537)| plastoquinol--plastocyanin reductase activity(GO:0009496)	K02636	cytochrome b6-f complex iron-sulfur subunit	ko00195:Photosynthesis	cytochrome b6-f complex iron-sulfur subunit, chloroplastic isoform X2 [Phoenix dactylifera]	Cytochrome b6-f complex iron-sulfur subunit OS=Phoenix dactylifera OX=42345 GN=LOC103723659 PE=3 SV=1	KOG1671	Ubiquinol cytochrome c reductase, subunit RIP1	[C]	Energy production and conversion
transcript/46	37406.9	0.430922	-1.2145	0.243381	-4.99012	6.03e-07	5.66e-05	Plasma membrane ATPase 4 OS=Nicotiana plumbaginifolia OX=4092 GN=PMA4 PE=2 SV=1	Hydrolase	NA	NA	NA	K01535	H+-transporting ATPase	ko00190:Oxidative phosphorylation	hypothetical protein CISIN_1g002208mg [Citrus sinensis]	Plasma membrane ATPase OS=Citrus sinensis OX=2711 GN=CISIN_1g002208mg PE=3 SV=1	KOG0205	Plasma membrane H+-transporting ATPase	[P]	Inorganic ion transport and metabolism
transcript/46	37406.9	0.430922	-1.2145	0.243381	-4.99012	6.03e-07	5.66e-05	Plasma membrane ATPase 4 OS=Nicotiana plumbaginifolia OX=4092 GN=PMA4 PE=2 SV=1	E1-E2_ATPase	NA	NA	NA	K01535	H+-transporting ATPase	ko00190:Oxidative phosphorylation	hypothetical protein CISIN_1g002208mg [Citrus sinensis]	Plasma membrane ATPase OS=Citrus sinensis OX=2711 GN=CISIN_1g002208mg PE=3 SV=1	KOG0205	Plasma membrane H+-transporting ATPase	[P]	Inorganic ion transport and metabolism
transcript/46	37406.9	0.430922	-1.2145	0.243381	-4.99012	6.03e-07	5.66e-05	Plasma membrane ATPase 4 OS=Nicotiana plumbaginifolia OX=4092 GN=PMA4 PE=2 SV=1	Cation_ATPase_N	NA	NA	NA	K01535	H+-transporting ATPase	ko00190:Oxidative phosphorylation	hypothetical protein CISIN_1g002208mg [Citrus sinensis]	Plasma membrane ATPase OS=Citrus sinensis OX=2711 GN=CISIN_1g002208mg PE=3 SV=1	KOG0205	Plasma membrane H+-transporting ATPase	[P]	Inorganic ion transport and metabolism
transcript/4649	28.3959	270.077	8.07723	1.62435	4.9726	6.61e-07	5.97e-05		eIF3_subunit		cytoplasm(GO:0005737)| eukaryotic translation initiation factor 3 complex(GO:0005852)	translation initiation factor activity(GO:0003743)	K03245	translation initiation factor 3 subunit J	ko03013:RNA transport	eukaryotic translation initiation factor 3 subunit J-A-like [Phalaenopsis equestris]	Eukaryotic translation initiation factor 3 subunit J OS=Phoenix dactylifera OX=42345 GN=LOC103712985 PE=3 SV=1	KOG4813	Translation initiation factor eIF3, p35 subunit	[J]	Translation, ribosomal structure and biogenesis
transcript/4652	112.34	4.26875	2.09381	0.741742	2.82283	0.00476013	0.0492004	LOB domain-containing protein 41 OS=Arabidopsis thaliana OX=3702 GN=LBD41 PE=2 SV=1	LOB	NA	NA	NA	NA	NA	NA	PREDICTED: LOB domain-containing protein 41-like [Camelina sativa]	Uncharacterized protein OS=Populus trichocarpa OX=3694 GN=POPTR_017G114500v3 PE=4 SV=1	NA	NA	NA	NA
transcript/4694	939.977	2.20243	1.1391	0.258569	4.40538	1.06e-05	0.000512677	Protein ODORANT1 OS=Petunia hybrida OX=4102 GN=ODO1 PE=2 SV=1	Myb_DNA-binding	NA	NA	NA	K09422	transcription factor MYB, plant	NA:NA	hypothetical protein GOBAR_AA33360 [Gossypium barbadense]	Uncharacterized protein OS=Gossypium barbadense OX=3634 GN=GOBAR_AA33360 PE=4 SV=1	KOG0048	Transcription factor, Myb superfamily	[K]	Transcription
transcript/4694	939.977	2.20243	1.1391	0.258569	4.40538	1.06e-05	0.000512677	Protein ODORANT1 OS=Petunia hybrida OX=4102 GN=ODO1 PE=2 SV=1	Myb_DNA-binding	NA	NA	NA	K09422	transcription factor MYB, plant	NA:NA	hypothetical protein GOBAR_AA33360 [Gossypium barbadense]	Uncharacterized protein OS=Gossypium barbadense OX=3634 GN=GOBAR_AA33360 PE=4 SV=1	KOG0048	Transcription factor, Myb superfamily	[K]	Transcription
transcript/4743	8183.51	0.338594	-1.56237	0.350522	-4.45727	8.3e-06	0.000435338	Oxygen-evolving enhancer protein 1, chloroplastic OS=Nicotiana tabacum OX=4097 GN=PSBO PE=2 SV=1	MSP	photosystem II assembly(GO:0010207)| photosystem II stabilization(GO:0042549)	photosystem II oxygen evolving complex(GO:0009654)	oxygen evolving activity(GO:0010242)	K02716	photosystem II oxygen-evolving enhancer protein 1	ko00195:Photosynthesis	Photosystem II PsbO [Macleaya cordata]	Photosystem II PsbO OS=Macleaya cordata OX=56857 GN=BVC80_8893g32 PE=4 SV=1	NA	NA	NA	NA
transcript/4870	897.148	2.07904	1.05592	0.304151	3.47168	0.000517207	0.00971335	Serine/threonine-protein phosphatase PP1 isozyme 4 OS=Arabidopsis thaliana OX=3702 GN=TOPP4 PE=1 SV=1	STPPase_N			hydrolase activity(GO:0016787)	K06269	serine/threonine-protein phosphatase PP1 catalytic subunit	ko03015:mRNA surveillance pathway|ko04022:cGMP-PKG signaling pathway|ko04024:cAMP signaling pathway|ko04113:Meiosis - yeast|ko04114:Oocyte meiosis|ko04261:Adrenergic signaling in cardiomyocytes|ko04270:Vascular smooth muscle contraction|ko04390:Hippo signaling pathway|ko04510:Focal adhesion|ko04611:Platelet activation|ko04720:Long-term potentiation|ko04728:Dopaminergic synapse|ko04750:Inflammator…	serine/threonine-protein phosphatase PP1 isozyme 3 isoform X1 [Phoenix dactylifera]	Serine/threonine-protein phosphatase OS=Anthurium amnicola OX=1678845 GN=Os03g0268000_6 PE=3 SV=1	KOG0374	Serine/threonine specific protein phosphatase PP1, catalytic subunit	[R]	General function prediction only
transcript/4870	897.148	2.07904	1.05592	0.304151	3.47168	0.000517207	0.00971335	Serine/threonine-protein phosphatase PP1 isozyme 4 OS=Arabidopsis thaliana OX=3702 GN=TOPP4 PE=1 SV=1	Metallophos			hydrolase activity(GO:0016787)	K06269	serine/threonine-protein phosphatase PP1 catalytic subunit	ko03015:mRNA surveillance pathway|ko04022:cGMP-PKG signaling pathway|ko04024:cAMP signaling pathway|ko04113:Meiosis - yeast|ko04114:Oocyte meiosis|ko04261:Adrenergic signaling in cardiomyocytes|ko04270:Vascular smooth muscle contraction|ko04390:Hippo signaling pathway|ko04510:Focal adhesion|ko04611:Platelet activation|ko04720:Long-term potentiation|ko04728:Dopaminergic synapse|ko04750:Inflammator…	serine/threonine-protein phosphatase PP1 isozyme 3 isoform X1 [Phoenix dactylifera]	Serine/threonine-protein phosphatase OS=Anthurium amnicola OX=1678845 GN=Os03g0268000_6 PE=3 SV=1	KOG0374	Serine/threonine specific protein phosphatase PP1, catalytic subunit	[R]	General function prediction only
transcript/4940	711.536	2.22821	1.15588	0.378847	3.05106	0.00228037	0.0283592	LOB domain-containing protein 41 OS=Arabidopsis thaliana OX=3702 GN=LBD41 PE=2 SV=1	LOB	NA	NA	NA	NA	NA	NA	PREDICTED: LOB domain-containing protein 41-like [Camelina sativa]	Uncharacterized protein OS=Populus trichocarpa OX=3694 GN=POPTR_017G114500v3 PE=4 SV=1	NA	NA	NA	NA
transcript/4951	569.899	2.6475	1.40463	0.257607	5.45261	4.96e-08	8.24e-06	NADH--cytochrome b5 reductase 1 OS=Arabidopsis thaliana OX=3702 GN=CBR1 PE=1 SV=1	FAD_binding_6	oxidation-reduction process(GO:0055114)		oxidoreductase activity(GO:0016491)	K00326	cytochrome-b5 reductase	ko00520:Amino sugar and nucleotide sugar metabolism	PREDICTED: NADH--cytochrome b5 reductase 1-like [Elaeis guineensis]	NADH-cytochrome b5 reductase OS=Amborella trichopoda OX=13333 GN=AMTR_s00119p00071880 PE=3 SV=1	KOG0534	NADH-cytochrome b-5 reductase	[C]	Energy production and conversion
transcript/4951	569.899	2.6475	1.40463	0.257607	5.45261	4.96e-08	8.24e-06	NADH--cytochrome b5 reductase 1 OS=Arabidopsis thaliana OX=3702 GN=CBR1 PE=1 SV=1	NAD_binding_1	oxidation-reduction process(GO:0055114)		oxidoreductase activity(GO:0016491)	K00326	cytochrome-b5 reductase	ko00520:Amino sugar and nucleotide sugar metabolism	PREDICTED: NADH--cytochrome b5 reductase 1-like [Elaeis guineensis]	NADH-cytochrome b5 reductase OS=Amborella trichopoda OX=13333 GN=AMTR_s00119p00071880 PE=3 SV=1	KOG0534	NADH-cytochrome b-5 reductase	[C]	Energy production and conversion
transcript/5	180.598	4.00086	2.00031	0.622814	3.21173	0.00131939	0.0190821	RNA replication polyprotein OS=Blueberry scorch virus OX=31722 GN=ORF1 PE=1 SV=1	Vmethyltransf	mRNA methylation(GO:0080009)| RNA processing(GO:0006396)		RNA binding(GO:0003723)| mRNA methyltransferase activity(GO:0008174)| ATP binding(GO:0005524)| hydrolase activity, acting on acid anhydrides(GO:0016817)| RNA-directed 5'-3' RNA polymerase activity(GO:0003968)	NA	NA	NA	RNA-dependant RNA polymerase [Banana mild mosaic virus]	RNA-dependant RNA polymerase OS=Banana mild mosaic virus OX=148879 PE=4 SV=1	NA	NA	NA	NA
transcript/5	180.598	4.00086	2.00031	0.622814	3.21173	0.00131939	0.0190821	RNA replication polyprotein OS=Blueberry scorch virus OX=31722 GN=ORF1 PE=1 SV=1	Viral_helicase1	mRNA methylation(GO:0080009)| RNA processing(GO:0006396)		RNA binding(GO:0003723)| mRNA methyltransferase activity(GO:0008174)| ATP binding(GO:0005524)| hydrolase activity, acting on acid anhydrides(GO:0016817)| RNA-directed 5'-3' RNA polymerase activity(GO:0003968)	NA	NA	NA	RNA-dependant RNA polymerase [Banana mild mosaic virus]	RNA-dependant RNA polymerase OS=Banana mild mosaic virus OX=148879 PE=4 SV=1	NA	NA	NA	NA
transcript/5	180.598	4.00086	2.00031	0.622814	3.21173	0.00131939	0.0190821	RNA replication polyprotein OS=Blueberry scorch virus OX=31722 GN=ORF1 PE=1 SV=1	Peptidase_C23	mRNA methylation(GO:0080009)| RNA processing(GO:0006396)		RNA binding(GO:0003723)| mRNA methyltransferase activity(GO:0008174)| ATP binding(GO:0005524)| hydrolase activity, acting on acid anhydrides(GO:0016817)| RNA-directed 5'-3' RNA polymerase activity(GO:0003968)	NA	NA	NA	RNA-dependant RNA polymerase [Banana mild mosaic virus]	RNA-dependant RNA polymerase OS=Banana mild mosaic virus OX=148879 PE=4 SV=1	NA	NA	NA	NA
transcript/5056	288.427	2.17543	1.1213	0.288195	3.89077	9.99e-05	0.00293185	Transcription factor bHLH112 OS=Arabidopsis thaliana OX=3702 GN=BHLH112 PE=1 SV=1	NA	NA	NA	NA	NA	NA	NA	bHLH4 [Fagopyrum tataricum]	BHLH4 OS=Fagopyrum tataricum OX=62330 PE=2 SV=1	NA	NA	NA	NA
transcript/5065	1410.17	0.27882	-1.84259	0.501082	-3.67723	0.000235783	0.0055539	Chlorophyll a-b binding protein 40, chloroplastic OS=Nicotiana tabacum OX=4097 GN=CAB40 PE=2 SV=1	Chloroa_b-bind	NA	NA	NA	K08912	light-harvesting complex II chlorophyll a/b binding protein 1	ko00196:Photosynthesis - antenna proteins	PREDICTED: chlorophyll a-b binding protein 40, chloroplastic-like [Nicotiana tomentosiformis]	Chlorophyll a-b binding protein, chloroplastic OS=Oryza punctata OX=4537 PE=3 SV=1	NA	NA	NA	NA
transcript/5170	6527.31	0.331033	-1.59495	0.381791	-4.17756	2.95e-05	0.00113357	Oxygen-evolving enhancer protein 2-2, chloroplastic OS=Nicotiana tabacum OX=4097 GN=PSBP2 PE=1 SV=2	PsbP	photosynthesis(GO:0015979)	extrinsic component of membrane(GO:0019898)| photosystem II(GO:0009523)| photosystem II oxygen evolving complex(GO:0009654)	calcium ion binding(GO:0005509)	K02717	photosystem II oxygen-evolving enhancer protein 2	ko00195:Photosynthesis	oxygen-evolving enhancer protein 2, chloroplastic-like [Ananas comosus]	Uncharacterized protein OS=Phaseolus vulgaris OX=3885 GN=PHAVU_008G196500g PE=4 SV=1	NA	NA	NA	NA
transcript/5287	109.87	0.471002	-1.08619	0.330713	-3.2844	0.00102199	0.015622	Cationic peroxidase 1 OS=Arachis hypogaea OX=3818 GN=PNC1 PE=1 SV=2	peroxidase	response to oxidative stress(GO:0006979)| oxidation-reduction process(GO:0055114)		peroxidase activity(GO:0004601)| heme binding(GO:0020037)	K00430	peroxidase	ko00940:Phenylpropanoid biosynthesis	Cationic peroxidase 1 [Ananas comosus]	Peroxidase OS=Ananas comosus OX=4615 GN=ACMD2_21904 PE=3 SV=1	NA	NA	NA	NA
transcript/5320	375.814	2.24033	1.16371	0.392934	2.9616	0.00306041	0.0349698		NA	NA	NA	NA	NA	NA	NA			NA	NA	NA	NA
transcript/5394	15.749	2.83753e-07	-21.7489	3.91002	-5.56234	2.66e-08	5.1e-06	Triosephosphate isomerase, cytosolic OS=Zea mays OX=4577 PE=3 SV=3	TIM			triose-phosphate isomerase activity(GO:0004807)	K01803	triosephosphate isomerase (TIM)	ko00010:Glycolysis / Gluconeogenesis|ko00051:Fructose and mannose metabolism|ko00562:Inositol phosphate metabolism|ko00710:Carbon fixation in photosynthetic organisms|ko01200:Carbon metabolism|ko01230:Biosynthesis of amino acids	triosephosphate isomerase, cytosolic [Panicum hallii]	Uncharacterized protein OS=Panicum hallii var. hallii OX=1504633 GN=GQ55_5G477400 PE=3 SV=1	KOG1643	Triosephosphate isomerase	[G]	Carbohydrate transport and metabolism
transcript/5396	11.5641	110.052	6.78205	1.4434	4.69865	2.62e-06	0.000175403	Actin-depolymerizing factor 7 OS=Oryza sativa subsp. japonica OX=39947 GN=ADF7 PE=3 SV=2	Cofilin_ADF		intracellular(GO:0005622)	actin binding(GO:0003779)	K05765	cofilin	ko04360:Axon guidance|ko04666:Fc gamma R-mediated phagocytosis|ko04810:Regulation of actin cytoskeleton	PREDICTED: actin-depolymerizing factor 7 [Musa acuminata subsp. malaccensis]	Uncharacterized protein OS=Musa acuminata subsp. malaccensis OX=214687 PE=3 SV=1	KOG1735	Actin depolymerizing factor	[Z]	Cytoskeleton
transcript/5412	1001.07	4.55922	2.18879	0.534135	4.09781	4.17e-05	0.00148227	Leucine-rich repeat protein 1 OS=Arabidopsis thaliana OX=3702 GN=LRR1 PE=1 SV=1	LRR_1			protein binding(GO:0005515)	NA	NA	NA	leucine-rich repeat protein 2-like [Phoenix dactylifera]	somatic embryogenesis receptor kinase 2-like OS=Phoenix dactylifera OX=42345 GN=LOC103705272 PE=4 SV=1	KOG0619	FOG: Leucine rich repeat	[R]	General function prediction only
transcript/5412	1001.07	4.55922	2.18879	0.534135	4.09781	4.17e-05	0.00148227	Leucine-rich repeat protein 1 OS=Arabidopsis thaliana OX=3702 GN=LRR1 PE=1 SV=1	LRR_8			protein binding(GO:0005515)	NA	NA	NA	leucine-rich repeat protein 2-like [Phoenix dactylifera]	somatic embryogenesis receptor kinase 2-like OS=Phoenix dactylifera OX=42345 GN=LOC103705272 PE=4 SV=1	KOG0619	FOG: Leucine rich repeat	[R]	General function prediction only
transcript/5412	1001.07	4.55922	2.18879	0.534135	4.09781	4.17e-05	0.00148227	Leucine-rich repeat protein 1 OS=Arabidopsis thaliana OX=3702 GN=LRR1 PE=1 SV=1	LRRNT_2			protein binding(GO:0005515)	NA	NA	NA	leucine-rich repeat protein 2-like [Phoenix dactylifera]	somatic embryogenesis receptor kinase 2-like OS=Phoenix dactylifera OX=42345 GN=LOC103705272 PE=4 SV=1	KOG0619	FOG: Leucine rich repeat	[R]	General function prediction only
transcript/5437	35.5917	0.258064	-1.9542	0.618456	-3.1598	0.00157877	0.0216167	Chlorophyll a-b binding protein 4, chloroplastic OS=Arabidopsis thaliana OX=3702 GN=LHCA4 PE=1 SV=1	Chloroa_b-bind	NA	NA	NA	K08910	light-harvesting complex I chlorophyll a/b binding protein 4	ko00196:Photosynthesis - antenna proteins	hypothetical protein AQUCO_00200642v1 [Aquilegia coerulea]	Chlorophyll a-b binding protein, chloroplastic OS=Aquilegia coerulea OX=218851 GN=AQUCO_00200642v1 PE=3 SV=1	NA	NA	NA	NA
transcript/5535	1058.58	0.332113	-1.59026	0.494856	-3.21357	0.00131096	0.0190526	Chlorophyll a-b binding protein 8, chloroplastic OS=Solanum lycopersicum OX=4081 GN=CAB8 PE=3 SV=1	Chloroa_b-bind	NA	NA	NA	K08909	light-harvesting complex I chlorophyll a/b binding protein 3	ko00196:Photosynthesis - antenna proteins	Chlorophyll a-b binding protein 8, chloroplastic [Dichanthelium oligosanthes]	Chlorophyll a-b binding protein, chloroplastic OS=Dichanthelium oligosanthes OX=888268 GN=BAE44_0016719 PE=3 SV=1	NA	NA	NA	NA
transcript/5680	25.2909	240.409	7.90935	2.5862	3.05829	0.00222605	0.0279337	Chaperonin CPN60-2, mitochondrial OS=Cucurbita maxima OX=3661 GN=CPN60-2 PE=1 SV=1	Cpn60_TCP1			ATP binding(GO:0005524)	K04077	chaperonin GroEL	ko03018:RNA degradation|ko04212:Longevity regulating pathway - worm	chaperonin CPN60-2, mitochondrial [Ananas comosus]	Chaperonin CPN60-2, mitochondrial OS=Ananas comosus OX=4615 GN=ACMD2_01939 PE=3 SV=1	KOG0356	Mitochondrial chaperonin, Cpn60/Hsp60p	[O]	Posttranslational modification, protein turnover, chaperones
transcript/5738	1059.78	0.328332	-1.60677	0.386712	-4.15496	3.25e-05	0.00122368	Photosystem I reaction center subunit II, chloroplastic OS=Cucumis sativus OX=3659 GN=psaD PE=1 SV=1	PsaD	photosynthesis(GO:0015979)	photosystem I reaction center(GO:0009538)| photosystem I(GO:0009522)		K02692	photosystem I subunit II	ko00195:Photosynthesis	PREDICTED: photosystem I reaction center subunit II, chloroplastic [Cucumis melo]	Uncharacterized protein OS=Lactuca sativa OX=4236 GN=LSAT_3X11160 PE=4 SV=1	NA	NA	NA	NA
transcript/5863	851.876	2.38255	1.2525	0.379576	3.29975	0.000967723	0.0150714	Phosphoribulokinase, chloroplastic OS=Triticum aestivum OX=4565 PE=2 SV=1	PRK			ATP binding(GO:0005524)| kinase activity(GO:0016301)	K00855	phosphoribulokinase	ko00710:Carbon fixation in photosynthetic organisms|ko01200:Carbon metabolism	PREDICTED: phosphoribulokinase, chloroplastic-like [Nicotiana sylvestris]	Phosphoribulokinase OS=Nicotiana tabacum OX=4097 GN=LOC107773234 PE=3 SV=1	KOG4203	Armadillo/beta-Catenin/plakoglobin	[Z]	Cytoskeleton
transcript/599	9297.19	3.23564	1.69405	0.400242	4.23257	2.31e-05	0.000947863	Pyruvate decarboxylase 1 OS=Oryza sativa subsp. indica OX=39946 GN=PDC1 PE=2 SV=1	TPP_enzyme_M			magnesium ion binding(GO:0000287)| thiamine pyrophosphate binding(GO:0030976)| catalytic activity(GO:0003824)	K01568	pyruvate decarboxylase	ko00010:Glycolysis / Gluconeogenesis	PREDICTED: pyruvate decarboxylase 2-like [Elaeis guineensis]	pyruvate decarboxylase 2-like OS=Nelumbo nucifera OX=4432 GN=LOC104594948 PE=3 SV=1	KOG1184	Thiamine pyrophosphate-requiring enzyme	[H]	Coenzyme transport and metabolism
transcript/599	9297.19	3.23564	1.69405	0.400242	4.23257	2.31e-05	0.000947863	Pyruvate decarboxylase 1 OS=Oryza sativa subsp. indica OX=39946 GN=PDC1 PE=2 SV=1	TPP_enzyme_C			magnesium ion binding(GO:0000287)| thiamine pyrophosphate binding(GO:0030976)| catalytic activity(GO:0003824)	K01568	pyruvate decarboxylase	ko00010:Glycolysis / Gluconeogenesis	PREDICTED: pyruvate decarboxylase 2-like [Elaeis guineensis]	pyruvate decarboxylase 2-like OS=Nelumbo nucifera OX=4432 GN=LOC104594948 PE=3 SV=1	KOG1184	Thiamine pyrophosphate-requiring enzyme	[H]	Coenzyme transport and metabolism
transcript/599	9297.19	3.23564	1.69405	0.400242	4.23257	2.31e-05	0.000947863	Pyruvate decarboxylase 1 OS=Oryza sativa subsp. indica OX=39946 GN=PDC1 PE=2 SV=1	TPP_enzyme_N			magnesium ion binding(GO:0000287)| thiamine pyrophosphate binding(GO:0030976)| catalytic activity(GO:0003824)	K01568	pyruvate decarboxylase	ko00010:Glycolysis / Gluconeogenesis	PREDICTED: pyruvate decarboxylase 2-like [Elaeis guineensis]	pyruvate decarboxylase 2-like OS=Nelumbo nucifera OX=4432 GN=LOC104594948 PE=3 SV=1	KOG1184	Thiamine pyrophosphate-requiring enzyme	[H]	Coenzyme transport and metabolism
transcript/6019	1247.8	0.457253	-1.12893	0.226275	-4.98922	6.06e-07	5.66e-05	Elongation factor G-2, chloroplastic OS=Glycine max OX=3847 GN=fusA2 PE=3 SV=1	EFG_C			GTP binding(GO:0005525)	K02355	elongation factor G	NA:NA	Elongation factor G-2, chloroplastic [Ananas comosus]	Elongation factor G-2, chloroplastic OS=Ananas comosus OX=4615 GN=ACMD2_25203 PE=4 SV=1	KOG0465	Mitochondrial elongation factor	[J]	Translation, ribosomal structure and biogenesis
transcript/6019	1247.8	0.457253	-1.12893	0.226275	-4.98922	6.06e-07	5.66e-05	Elongation factor G-2, chloroplastic OS=Glycine max OX=3847 GN=fusA2 PE=3 SV=1	EFG_II			GTP binding(GO:0005525)	K02355	elongation factor G	NA:NA	Elongation factor G-2, chloroplastic [Ananas comosus]	Elongation factor G-2, chloroplastic OS=Ananas comosus OX=4615 GN=ACMD2_25203 PE=4 SV=1	KOG0465	Mitochondrial elongation factor	[J]	Translation, ribosomal structure and biogenesis
transcript/6019	1247.8	0.457253	-1.12893	0.226275	-4.98922	6.06e-07	5.66e-05	Elongation factor G-2, chloroplastic OS=Glycine max OX=3847 GN=fusA2 PE=3 SV=1	EFG_IV			GTP binding(GO:0005525)	K02355	elongation factor G	NA:NA	Elongation factor G-2, chloroplastic [Ananas comosus]	Elongation factor G-2, chloroplastic OS=Ananas comosus OX=4615 GN=ACMD2_25203 PE=4 SV=1	KOG0465	Mitochondrial elongation factor	[J]	Translation, ribosomal structure and biogenesis
transcript/6073	5.59673	53.3535	5.73751	1.8843	3.04491	0.0023275	0.0287204	Protein krasavietz OS=Drosophila melanogaster OX=7227 GN=kra PE=1 SV=1	W2			protein binding(GO:0005515)	NA	NA	NA	W2 domain [Macleaya cordata]	W2 domain OS=Macleaya cordata OX=56857 GN=BVC80_167g17 PE=4 SV=1	KOG2297	Predicted translation factor, contains W2 domain	[J]	Translation, ribosomal structure and biogenesis
transcript/6085	13.5933	128.839	7.00943	1.53857	4.5558	5.22e-06	0.000300622	Aspartic proteinase A1 OS=Arabidopsis thaliana OX=3702 GN=APA1 PE=1 SV=1	Asp	lipid metabolic process(GO:0006629)			NA	NA	NA	aspartic proteinase [Morus notabilis]	Aspartic proteinase OS=Morus notabilis OX=981085 GN=L484_008067 PE=3 SV=1	KOG1339	Aspartyl protease	[O]	Posttranslational modification, protein turnover, chaperones
transcript/6085	13.5933	128.839	7.00943	1.53857	4.5558	5.22e-06	0.000300622	Aspartic proteinase A1 OS=Arabidopsis thaliana OX=3702 GN=APA1 PE=1 SV=1	SapB_2	lipid metabolic process(GO:0006629)			NA	NA	NA	aspartic proteinase [Morus notabilis]	Aspartic proteinase OS=Morus notabilis OX=981085 GN=L484_008067 PE=3 SV=1	KOG1339	Aspartyl protease	[O]	Posttranslational modification, protein turnover, chaperones
transcript/6085	13.5933	128.839	7.00943	1.53857	4.5558	5.22e-06	0.000300622	Aspartic proteinase A1 OS=Arabidopsis thaliana OX=3702 GN=APA1 PE=1 SV=1	SapB_1	lipid metabolic process(GO:0006629)			NA	NA	NA	aspartic proteinase [Morus notabilis]	Aspartic proteinase OS=Morus notabilis OX=981085 GN=L484_008067 PE=3 SV=1	KOG1339	Aspartyl protease	[O]	Posttranslational modification, protein turnover, chaperones
transcript/6128	23.654	224.907	7.81318	2.69185	2.90253	0.00370159	0.0405461	Heterogeneous nuclear ribonucleoprotein H2 OS=Homo sapiens OX=9606 GN=HNRNPH2 PE=1 SV=1	RRM_1			nucleic acid binding(GO:0003676)	K12898	heterogeneous nuclear ribonucleoprotein F/H	NA:NA	heterogeneous nuclear ribonucleoprotein F [Phoenix dactylifera]	heterogeneous nuclear ribonucleoprotein F OS=Phoenix dactylifera OX=42345 GN=LOC103703680 PE=4 SV=1	KOG1365	RNA-binding protein Fusilli, contains RRM domain	[R]	General function prediction only
transcript/6160	15579.7	0.343299	-1.54246	0.429949	-3.58755	0.000333803	0.0071923	Photosystem II 22 kDa protein, chloroplastic OS=Solanum sogarandinum OX=52705 GN=PSBS PE=2 SV=1	Chloroa_b-bind	NA	NA	NA	K03542	photosystem II 22kDa protein	ko00195:Photosynthesis	PREDICTED: photosystem II 22 kDa protein, chloroplastic [Elaeis guineensis]	photosystem II 22 kDa protein, chloroplastic OS=Phoenix dactylifera OX=42345 GN=LOC103702676 PE=4 SV=1	NA	NA	NA	NA
transcript/6307	1149.99	0.432524	-1.20915	0.262013	-4.61485	3.93e-06	0.000243959	Probable ascorbate-specific transmembrane electron transporter 1 OS=Oryza sativa subsp. japonica OX=39947 GN=Os02g0642300 PE=3 SV=1	Cytochrom_B561	NA	NA	NA	K08360	cytochrome b-561	NA:NA	probable ascorbate-specific transmembrane electron transporter 1 [Phoenix dactylifera]	Putative ascorbate-specific transmembrane electron transporter 1 OS=Anthurium amnicola OX=1678845 GN=Os02g0642300_1 PE=4 SV=1	KOG1619	Cytochrome b	[C]	Energy production and conversion
transcript/6331	340.585	2.37673	1.24898	0.329997	3.78483	0.000153815	0.00411084	Alanine aminotransferase 2 OS=Panicum miliaceum OX=4540 PE=1 SV=1	Aminotran_1_2	biosynthetic process(GO:0009058)		pyridoxal phosphate binding(GO:0030170)	K00814	alanine transaminase	ko00220:Arginine biosynthesis|ko00250:Alanine, aspartate and glutamate metabolism|ko00710:Carbon fixation in photosynthetic organisms|ko01200:Carbon metabolism|ko01210:2-Oxocarboxylic acid metabolism|ko01230:Biosynthesis of amino acids	Alanine aminotransferase 2, mitochondrial [Apostasia shenzhenica]	Alanine aminotransferase 2, mitochondrial OS=Apostasia shenzhenica OX=1088818 GN=ALAAT2 PE=4 SV=1	KOG0258	Alanine aminotransferase	[E]	Amino acid transport and metabolism
transcript/6341	15771	0.316676	-1.65892	0.477386	-3.475	0.000510848	0.00967566	Ribulose bisphosphate carboxylase small chain SSU26, chloroplastic OS=Lemna gibba OX=4470 GN=SSU26 PE=3 SV=1	RbcS	NA	NA	NA	K01602	ribulose-bisphosphate carboxylase small chain	ko00630:Glyoxylate and dicarboxylate metabolism|ko00710:Carbon fixation in photosynthetic organisms|ko01200:Carbon metabolism	RecName: Full=Ribulose bisphosphate carboxylase small chain SSU26, chloroplastic; Short=RuBisCO small subunit SSU26; Flags: Precursor	Ribulose bisphosphate carboxylase small chain (Fragment) OS=Anthurium amnicola OX=1678845 GN=SSU5B_0 PE=3 SV=1	NA	NA	NA	NA
transcript/6341	15771	0.316676	-1.65892	0.477386	-3.475	0.000510848	0.00967566	Ribulose bisphosphate carboxylase small chain SSU26, chloroplastic OS=Lemna gibba OX=4470 GN=SSU26 PE=3 SV=1	RuBisCO_small	NA	NA	NA	K01602	ribulose-bisphosphate carboxylase small chain	ko00630:Glyoxylate and dicarboxylate metabolism|ko00710:Carbon fixation in photosynthetic organisms|ko01200:Carbon metabolism	RecName: Full=Ribulose bisphosphate carboxylase small chain SSU26, chloroplastic; Short=RuBisCO small subunit SSU26; Flags: Precursor	Ribulose bisphosphate carboxylase small chain (Fragment) OS=Anthurium amnicola OX=1678845 GN=SSU5B_0 PE=3 SV=1	NA	NA	NA	NA
transcript/6407	441.615	2.50486	1.32473	0.407601	3.25006	0.0011538	0.0172187	Cytokinin riboside 5&apos;-monophosphate phosphoribohydrolase LOG7 OS=Arabidopsis thaliana OX=3702 GN=LOG7 PE=1 SV=2	Lysine_decarbox	NA	NA	NA	NA	NA	NA	cytokinin riboside 5&apos;-monophosphate phosphoribohydrolase LOG7-like [Asparagus officinalis]	Cytokinin riboside 5&apos;-monophosphate phosphoribohydrolase OS=Nelumbo nucifera OX=4432 GN=LOC104601364 PE=3 SV=1	NA	NA	NA	NA
transcript/6682	252.65	0.19463	-2.36119	0.712771	-3.31269	0.000924027	0.0148081	Chlorophyll a-b binding protein 151, chloroplastic OS=Gossypium hirsutum OX=3635 GN=CAB-151 PE=2 SV=2	Chloroa_b-bind	NA	NA	NA	K08913	light-harvesting complex II chlorophyll a/b binding protein 2	ko00196:Photosynthesis - antenna proteins	chlorophyll a-b binding protein 5, chloroplastic [Asparagus officinalis]	Chlorophyll a-b binding protein, chloroplastic OS=Amborella trichopoda OX=13333 GN=AMTR_s00088p00153020 PE=3 SV=1	NA	NA	NA	NA
transcript/6721	729.276	0.330332	-1.59801	0.374734	-4.26439	2e-05	0.000850159		SOUL	NA	NA	NA	NA	NA	NA	PREDICTED: heme-binding protein 2 [Elaeis guineensis]	heme-binding protein 2 OS=Phoenix dactylifera OX=42345 GN=LOC103702258 PE=4 SV=1	NA	NA	NA	NA
transcript/6814	6776.88	0.383091	-1.38424	0.276637	-5.00381	5.62e-07	5.48e-05	Cytochrome b6-f complex iron-sulfur subunit, chloroplastic OS=Oryza sativa subsp. japonica OX=39947 GN=petC PE=1 SV=1	Rieske	oxidation-reduction process(GO:0055114)	thylakoid membrane(GO:0042651)	plastoquinol--plastocyanin reductase activity(GO:0009496)| 2 iron, 2 sulfur cluster binding(GO:0051537)| oxidoreductase activity(GO:0016491)	K02636	cytochrome b6-f complex iron-sulfur subunit	ko00195:Photosynthesis	cytochrome b6-f complex iron-sulfur subunit, chloroplastic isoform X2 [Phoenix dactylifera]	Cytochrome b6-f complex iron-sulfur subunit OS=Phoenix dactylifera OX=42345 GN=LOC103723659 PE=3 SV=1	KOG1671	Ubiquinol cytochrome c reductase, subunit RIP1	[C]	Energy production and conversion
transcript/6814	6776.88	0.383091	-1.38424	0.276637	-5.00381	5.62e-07	5.48e-05	Cytochrome b6-f complex iron-sulfur subunit, chloroplastic OS=Oryza sativa subsp. japonica OX=39947 GN=petC PE=1 SV=1	CytB6-F_Fe-S	oxidation-reduction process(GO:0055114)	thylakoid membrane(GO:0042651)	plastoquinol--plastocyanin reductase activity(GO:0009496)| 2 iron, 2 sulfur cluster binding(GO:0051537)| oxidoreductase activity(GO:0016491)	K02636	cytochrome b6-f complex iron-sulfur subunit	ko00195:Photosynthesis	cytochrome b6-f complex iron-sulfur subunit, chloroplastic isoform X2 [Phoenix dactylifera]	Cytochrome b6-f complex iron-sulfur subunit OS=Phoenix dactylifera OX=42345 GN=LOC103723659 PE=3 SV=1	KOG1671	Ubiquinol cytochrome c reductase, subunit RIP1	[C]	Energy production and conversion
transcript/6860	1223.5	0.265957	-1.91074	0.576631	-3.31362	0.000920973	0.0148081	Chlorophyll a-b binding protein 36, chloroplastic OS=Nicotiana tabacum OX=4097 GN=CAB36 PE=3 SV=1	Chloroa_b-bind	NA	NA	NA	K08913	light-harvesting complex II chlorophyll a/b binding protein 2	ko00196:Photosynthesis - antenna proteins	PREDICTED: chlorophyll a-b binding protein 151, chloroplastic [Musa acuminata subsp. malaccensis]	Chlorophyll a-b binding protein, chloroplastic OS=Musa acuminata OX=4641 GN=MA4_112I10.40 PE=3 SV=1	NA	NA	NA	NA
transcript/6940	863.886	0.360405	-1.47231	0.318286	-4.62575	3.73e-06	0.000234454	UPF0603 protein At1g54780, chloroplastic OS=Arabidopsis thaliana OX=3702 GN=At1g54780 PE=1 SV=1	TPM_phosphatase	NA	NA	NA	NA	NA	NA	UPF0603 protein Os05g0401100, chloroplastic [Phoenix dactylifera]	UPF0603 protein At1g54780, chloroplastic (Fragment) OS=Anthurium amnicola OX=1678845 GN=At1g54780_2 PE=4 SV=1	NA	NA	NA	NA
transcript/7032	3242.94	0.432437	-1.20944	0.25021	-4.8337	1.34e-06	0.000103476	Photosystem I reaction center subunit III, chloroplastic OS=Arabidopsis thaliana OX=3702 GN=PSAF PE=1 SV=1	PSI_PsaF	photosynthesis(GO:0015979)	photosystem I reaction center(GO:0009538)| photosystem I(GO:0009522)		K02694	photosystem I subunit III	ko00195:Photosynthesis	Photosystem I reaction center subunit III [Zostera marina]	Photosystem I reaction center subunit III OS=Zostera marina OX=29655 GN=ZOSMA_10G00340 PE=4 SV=1	NA	NA	NA	NA
transcript/7097	789.262	0.233984	-2.09552	0.653685	-3.2057	0.00134735	0.0193126	Chlorophyll a-b binding protein 3C, chloroplastic OS=Solanum lycopersicum OX=4081 GN=CAB3C PE=3 SV=1	Chloroa_b-bind	NA	NA	NA	K08912	light-harvesting complex II chlorophyll a/b binding protein 1	ko00196:Photosynthesis - antenna proteins	chlorophyll a-b binding protein of LHCII type 1 [Oryza sativa Japonica Group]	Chlorophyll a-b binding protein, chloroplastic OS=Oryza meridionalis OX=40149 PE=3 SV=1	NA	NA	NA	NA
transcript/71	16693.3	2.1133	1.0795	0.157963	6.83385	8.27e-12	3.83e-09	Respiratory burst oxidase homolog protein C OS=Solanum tuberosum OX=4113 GN=RBOHC PE=1 SV=2	Ferric_reduct	oxidation-reduction process(GO:0055114)		oxidoreductase activity, acting on NAD(P)H, oxygen as acceptor(GO:0050664)| oxidoreductase activity(GO:0016491)| peroxidase activity(GO:0004601)	K13447	respiratory burst oxidase [EC:1.6.3.- 1.11.1.-]	ko04626:Plant-pathogen interaction	respiratory burst oxidase homolog protein C-like isoform X1 [Phoenix dactylifera]	respiratory burst oxidase homolog protein C-like isoform X1 OS=Phoenix dactylifera OX=42345 GN=LOC103720078 PE=4 SV=1	KOG0039	Ferric reductase, NADH/NADPH oxidase and related proteins	[Q]	Secondary metabolites biosynthesis, transport and catabolism
transcript/71	16693.3	2.1133	1.0795	0.157963	6.83385	8.27e-12	3.83e-09	Respiratory burst oxidase homolog protein C OS=Solanum tuberosum OX=4113 GN=RBOHC PE=1 SV=2	NAD_binding_6	oxidation-reduction process(GO:0055114)		oxidoreductase activity, acting on NAD(P)H, oxygen as acceptor(GO:0050664)| oxidoreductase activity(GO:0016491)| peroxidase activity(GO:0004601)	K13447	respiratory burst oxidase [EC:1.6.3.- 1.11.1.-]	ko04626:Plant-pathogen interaction	respiratory burst oxidase homolog protein C-like isoform X1 [Phoenix dactylifera]	respiratory burst oxidase homolog protein C-like isoform X1 OS=Phoenix dactylifera OX=42345 GN=LOC103720078 PE=4 SV=1	KOG0039	Ferric reductase, NADH/NADPH oxidase and related proteins	[Q]	Secondary metabolites biosynthesis, transport and catabolism
transcript/71	16693.3	2.1133	1.0795	0.157963	6.83385	8.27e-12	3.83e-09	Respiratory burst oxidase homolog protein C OS=Solanum tuberosum OX=4113 GN=RBOHC PE=1 SV=2	NADPH_Ox	oxidation-reduction process(GO:0055114)		oxidoreductase activity, acting on NAD(P)H, oxygen as acceptor(GO:0050664)| oxidoreductase activity(GO:0016491)| peroxidase activity(GO:0004601)	K13447	respiratory burst oxidase [EC:1.6.3.- 1.11.1.-]	ko04626:Plant-pathogen interaction	respiratory burst oxidase homolog protein C-like isoform X1 [Phoenix dactylifera]	respiratory burst oxidase homolog protein C-like isoform X1 OS=Phoenix dactylifera OX=42345 GN=LOC103720078 PE=4 SV=1	KOG0039	Ferric reductase, NADH/NADPH oxidase and related proteins	[Q]	Secondary metabolites biosynthesis, transport and catabolism
transcript/71	16693.3	2.1133	1.0795	0.157963	6.83385	8.27e-12	3.83e-09	Respiratory burst oxidase homolog protein C OS=Solanum tuberosum OX=4113 GN=RBOHC PE=1 SV=2	FAD_binding_8	oxidation-reduction process(GO:0055114)		oxidoreductase activity, acting on NAD(P)H, oxygen as acceptor(GO:0050664)| oxidoreductase activity(GO:0016491)| peroxidase activity(GO:0004601)	K13447	respiratory burst oxidase [EC:1.6.3.- 1.11.1.-]	ko04626:Plant-pathogen interaction	respiratory burst oxidase homolog protein C-like isoform X1 [Phoenix dactylifera]	respiratory burst oxidase homolog protein C-like isoform X1 OS=Phoenix dactylifera OX=42345 GN=LOC103720078 PE=4 SV=1	KOG0039	Ferric reductase, NADH/NADPH oxidase and related proteins	[Q]	Secondary metabolites biosynthesis, transport and catabolism
transcript/7108	1424.93	0.257473	-1.9575	0.594011	-3.2954	0.000982804	0.0151739	Chlorophyll a-b binding protein 21, chloroplastic OS=Nicotiana tabacum OX=4097 GN=CAB21 PE=2 SV=1	Chloroa_b-bind	NA	NA	NA	K08912	light-harvesting complex II chlorophyll a/b binding protein 1	ko00196:Photosynthesis - antenna proteins	chlorophyll a-b binding protein of LHCII type 1-like [Panicum hallii]	Chlorophyll a-b binding protein, chloroplastic OS=Leersia perrieri OX=77586 PE=3 SV=1	NA	NA	NA	NA
transcript/7226	243.803	0.354379	-1.49663	0.494919	-3.024	0.00249457	0.0301792	Photosystem I reaction center subunit N, chloroplastic OS=Arabidopsis thaliana OX=3702 GN=PSAN PE=1 SV=2	PsaN	photosynthesis(GO:0015979)	photosystem I(GO:0009522)		K02701	photosystem I subunit PsaN	ko00195:Photosynthesis	photosystem I reaction center subunit N, chloroplastic [Phoenix dactylifera]	photosystem I reaction center subunit N, chloroplastic isoform X1 OS=Phoenix dactylifera OX=42345 GN=LOC103720518 PE=4 SV=1	NA	NA	NA	NA
transcript/7331	661.863	0.467171	-1.09798	0.344969	-3.18283	0.00145842	0.0204216		Rieske_2	oxidation-reduction process(GO:0055114)		nitrite reductase [NAD(P)H] activity(GO:0008942)	NA	NA	NA	uncharacterized protein LOC107643147 [Arachis ipaensis]	Uncharacterized protein (Fragment) OS=Populus trichocarpa OX=3694 GN=POPTR_019G073900v3 PE=4 SV=1	NA	NA	NA	NA
transcript/7354	925.155	0.249587	-2.00238	0.606945	-3.29912	0.000969881	0.0150722	Chlorophyll a-b binding protein 40, chloroplastic OS=Nicotiana tabacum OX=4097 GN=CAB40 PE=2 SV=1	Chloroa_b-bind	NA	NA	NA	K08912	light-harvesting complex II chlorophyll a/b binding protein 1	ko00196:Photosynthesis - antenna proteins	PREDICTED: chlorophyll a-b binding protein 40, chloroplastic-like [Nicotiana tomentosiformis]	Chlorophyll a-b binding protein, chloroplastic OS=Oryza punctata OX=4537 PE=3 SV=1	NA	NA	NA	NA
transcript/739	131.094	0.269045	-1.89408	0.578203	-3.27581	0.0010536	0.0160027	Ribulose bisphosphate carboxylase/oxygenase activase, chloroplastic OS=Oryza sativa subsp. japonica OX=39947 GN=RCA PE=1 SV=2	AAA			ATP binding(GO:0005524)	NA	NA	NA	PREDICTED: ribulose bisphosphate carboxylase/oxygenase activase, chloroplastic isoform X2 [Elaeis guineensis]	Rubisco activase OS=Phalaenopsis hybrid cultivar OX=200642 GN=RCAa PE=2 SV=1	KOG0651	26S proteasome regulatory complex, ATPase RPT4	[O]	Posttranslational modification, protein turnover, chaperones
transcript/7417	412.904	0.487945	-1.03521	0.284252	-3.64188	0.000270658	0.00615409		NA	NA	NA	NA	NA	NA	NA			NA	NA	NA	NA
transcript/7472	1769.03	0.232958	-2.10186	0.497611	-4.2239	2.4e-05	0.00097077	Chlorophyll a-b binding protein CP24 10B, chloroplastic OS=Solanum lycopersicum OX=4081 GN=CAP10B PE=3 SV=1	Chloroa_b-bind	NA	NA	NA	K08917	light-harvesting complex II chlorophyll a/b binding protein 6	ko00196:Photosynthesis - antenna proteins	hypothetical protein AQUCO_00800078v1 [Aquilegia coerulea]	Chlorophyll a-b binding protein, chloroplastic OS=Aquilegia coerulea OX=218851 GN=AQUCO_00800078v1 PE=3 SV=1	NA	NA	NA	NA
transcript/7552	2071.02	0.298164	-1.74582	0.538392	-3.24265	0.00118423	0.0176019	Chlorophyll a-b binding protein 13, chloroplastic OS=Solanum lycopersicum OX=4081 GN=CAB13 PE=1 SV=1	Chloroa_b-bind	NA	NA	NA	K08914	light-harvesting complex II chlorophyll a/b binding protein 3	ko00196:Photosynthesis - antenna proteins	Double-strand break repair protein MRE11, partial [Mucuna pruriens]	Double-strand break repair protein MRE11 (Fragment) OS=Mucuna pruriens OX=157652 GN=MRE11 PE=4 SV=1	NA	NA	NA	NA
transcript/7553	36.2724	2.74586	1.45726	0.446114	3.26655	0.00108866	0.0164452	Transmembrane 9 superfamily member 8 OS=Arabidopsis thaliana OX=3702 GN=TMN8 PE=2 SV=1	EMP70		integral component of membrane(GO:0016021)		K17086	transmembrane 9 superfamily member 2/4	NA:NA	PREDICTED: transmembrane 9 superfamily member 9 [Elaeis guineensis]	Transmembrane 9 superfamily member OS=Phoenix dactylifera OX=42345 GN=LOC103711013 PE=3 SV=1	KOG1278	Endosomal membrane proteins, EMP70	[U]	Intracellular trafficking, secretion, and vesicular transport
transcript/7933	455.195	2.2927	1.19705	0.246909	4.84812	1.25e-06	9.76e-05	Phospho-2-dehydro-3-deoxyheptonate aldolase 2, chloroplastic OS=Solanum lycopersicum OX=4081 PE=2 SV=1	DAHP_synth_2	aromatic amino acid family biosynthetic process(GO:0009073)		3-deoxy-7-phosphoheptulonate synthase activity(GO:0003849)	K01626	3-deoxy-7-phosphoheptulonate synthase	ko00400:Phenylalanine, tyrosine and tryptophan biosynthesis|ko01230:Biosynthesis of amino acids|ko02024:Quorum sensing	PREDICTED: phospho-2-dehydro-3-deoxyheptonate aldolase 1, chloroplastic-like [Lupinus angustifolius]	Phospho-2-dehydro-3-deoxyheptonate aldolase OS=Lupinus angustifolius OX=3871 GN=TanjilG_02808 PE=3 SV=1	NA	NA	NA	NA
transcript/7944	3459.28	0.302203	-1.72641	0.468144	-3.68778	0.000226222	0.00537423	Photosystem I reaction center subunit III, chloroplastic OS=Arabidopsis thaliana OX=3702 GN=PSAF PE=1 SV=1	PSI_PsaF	photosynthesis(GO:0015979)	photosystem I reaction center(GO:0009538)| photosystem I(GO:0009522)		K02694	photosystem I subunit III	ko00195:Photosynthesis	Photosystem I reaction center subunit III [Zostera marina]	Photosystem I reaction center subunit III OS=Zostera marina OX=29655 GN=ZOSMA_10G00340 PE=4 SV=1	NA	NA	NA	NA
transcript/8035	548.916	0.384616	-1.37851	0.183315	-7.51988	5.48e-14	4.69e-11	Probable ATP synthase 24 kDa subunit, mitochondrial OS=Arabidopsis thaliana OX=3702 GN=At2g21870 PE=1 SV=1	Mt_ATP_synt	pollen development(GO:0009555)			NA	NA	NA	probable ATP synthase 24 kDa subunit, mitochondrial [Phoenix dactylifera]	probable ATP synthase 24 kDa subunit, mitochondrial OS=Phoenix dactylifera OX=42345 GN=LOC103715881 PE=4 SV=1	NA	NA	NA	NA
transcript/8040	7184	0.275509	-1.85983	0.458747	-4.05414	5.03e-05	0.00168505	Chlorophyll a-b binding protein 36, chloroplastic OS=Nicotiana tabacum OX=4097 GN=CAB36 PE=3 SV=1	Chloroa_b-bind	NA	NA	NA	K08913	light-harvesting complex II chlorophyll a/b binding protein 2	ko00196:Photosynthesis - antenna proteins	PREDICTED: chlorophyll a-b binding protein 151, chloroplastic [Musa acuminata subsp. malaccensis]	Chlorophyll a-b binding protein, chloroplastic OS=Musa acuminata OX=4641 GN=MA4_112I10.40 PE=3 SV=1	NA	NA	NA	NA
transcript/8254	19.7287	0.201087	-2.31411	0.785659	-2.94544	0.00322499	0.0365145	Chlorophyll a-b binding protein of LHCII type I, chloroplastic (Fragment) OS=Cucumis sativus OX=3659 PE=2 SV=1	Chloroa_b-bind	NA	NA	NA	K08912	light-harvesting complex II chlorophyll a/b binding protein 1	ko00196:Photosynthesis - antenna proteins	Chlorophyll a-b binding protein 40, chloroplastic [Ananas comosus]	Chlorophyll a-b binding protein, chloroplastic OS=Ananas comosus OX=4615 GN=ACMD2_21938 PE=3 SV=1	NA	NA	NA	NA
transcript/8263	7873.83	0.323288	-1.62911	0.27737	-5.87342	4.27e-09	1.05e-06	Chlorophyll a-b binding protein 4, chloroplastic OS=Arabidopsis thaliana OX=3702 GN=LHCA4 PE=1 SV=1	Chloroa_b-bind	NA	NA	NA	K08910	light-harvesting complex I chlorophyll a/b binding protein 4	ko00196:Photosynthesis - antenna proteins	hypothetical protein AQUCO_00200642v1 [Aquilegia coerulea]	Chlorophyll a-b binding protein, chloroplastic OS=Aquilegia coerulea OX=218851 GN=AQUCO_00200642v1 PE=3 SV=1	NA	NA	NA	NA
transcript/8295	27.811	3.01195	1.5907	0.511079	3.11243	0.00185553	0.0244429		NA	NA	NA	NA	NA	NA	NA			NA	NA	NA	NA
transcript/833	10245.2	2.0308	1.02205	0.286074	3.57268	0.000353343	0.00739825	Pyruvate decarboxylase 4 OS=Arabidopsis thaliana OX=3702 GN=PDC4 PE=2 SV=1	TPP_enzyme_C			catalytic activity(GO:0003824)| thiamine pyrophosphate binding(GO:0030976)| magnesium ion binding(GO:0000287)	K01568	pyruvate decarboxylase	ko00010:Glycolysis / Gluconeogenesis	PREDICTED: pyruvate decarboxylase 2-like [Elaeis guineensis]	pyruvate decarboxylase 1-like OS=Phoenix dactylifera OX=42345 GN=LOC103718173 PE=3 SV=1	KOG1184	Thiamine pyrophosphate-requiring enzyme	[H]	Coenzyme transport and metabolism
transcript/833	10245.2	2.0308	1.02205	0.286074	3.57268	0.000353343	0.00739825	Pyruvate decarboxylase 4 OS=Arabidopsis thaliana OX=3702 GN=PDC4 PE=2 SV=1	TPP_enzyme_N			catalytic activity(GO:0003824)| thiamine pyrophosphate binding(GO:0030976)| magnesium ion binding(GO:0000287)	K01568	pyruvate decarboxylase	ko00010:Glycolysis / Gluconeogenesis	PREDICTED: pyruvate decarboxylase 2-like [Elaeis guineensis]	pyruvate decarboxylase 1-like OS=Phoenix dactylifera OX=42345 GN=LOC103718173 PE=3 SV=1	KOG1184	Thiamine pyrophosphate-requiring enzyme	[H]	Coenzyme transport and metabolism
transcript/833	10245.2	2.0308	1.02205	0.286074	3.57268	0.000353343	0.00739825	Pyruvate decarboxylase 4 OS=Arabidopsis thaliana OX=3702 GN=PDC4 PE=2 SV=1	TPP_enzyme_M			catalytic activity(GO:0003824)| thiamine pyrophosphate binding(GO:0030976)| magnesium ion binding(GO:0000287)	K01568	pyruvate decarboxylase	ko00010:Glycolysis / Gluconeogenesis	PREDICTED: pyruvate decarboxylase 2-like [Elaeis guineensis]	pyruvate decarboxylase 1-like OS=Phoenix dactylifera OX=42345 GN=LOC103718173 PE=3 SV=1	KOG1184	Thiamine pyrophosphate-requiring enzyme	[H]	Coenzyme transport and metabolism
transcript/8468	810.151	2.2805	1.18935	0.224933	5.28757	1.24e-07	1.59e-05	Protein LURP-one-related 15 OS=Arabidopsis thaliana OX=3702 GN=At5g01750 PE=1 SV=1	LOR	NA	NA	NA	NA	NA	NA	LURP1-related protein domain containing protein [Trema orientale]	LURP1-related protein domain containing protein OS=Trema orientalis OX=63057 GN=TorRG33x02_098570 PE=4 SV=1	NA	NA	NA	NA
transcript/8518	3420.7	0.31289	-1.67627	0.398323	-4.20833	2.57e-05	0.00102153	Chlorophyll a-b binding protein 8, chloroplastic OS=Solanum lycopersicum OX=4081 GN=CAB8 PE=3 SV=1	Chloroa_b-bind	NA	NA	NA	K08909	light-harvesting complex I chlorophyll a/b binding protein 3	ko00196:Photosynthesis - antenna proteins	PREDICTED: chlorophyll a-b binding protein 8, chloroplastic [Nelumbo nucifera]	Chlorophyll a-b binding protein, chloroplastic OS=Monsonia emarginata OX=28966 GN=LHCA3 PE=2 SV=1	NA	NA	NA	NA
transcript/8718	13.0386	0.0422249	-4.56576	1.29945	-3.51362	0.000442051	0.00868326		Remorin_C	NA	NA	NA	NA	NA	NA	PREDICTED: remorin-like [Daucus carota subsp. sativus]	Uncharacterized protein OS=Gossypium raimondii OX=29730 GN=B456_008G245400 PE=4 SV=1	NA	NA	NA	NA
transcript/8828	814.295	2.23101	1.1577	0.326504	3.54574	0.000391511	0.00787128	Protein LURP-one-related 15 OS=Arabidopsis thaliana OX=3702 GN=At5g01750 PE=1 SV=1	LOR	NA	NA	NA	NA	NA	NA	LURP1-related protein domain containing protein [Trema orientale]	LURP1-related protein domain containing protein OS=Trema orientalis OX=63057 GN=TorRG33x02_098570 PE=4 SV=1	NA	NA	NA	NA
transcript/8837	76.3238	3.13524	1.64858	0.473393	3.48247	0.00049682	0.00947451		NA	NA	NA	NA	NA	NA	NA	PREDICTED: uncharacterized protein LOC105035431 [Elaeis guineensis]	Peroxidase 6 (Fragment) OS=Anthurium amnicola OX=1678845 GN=PER6 PE=4 SV=1	NA	NA	NA	NA
transcript/884	5.15499	0.0153582	-6.02485	1.76253	-3.41829	0.000630167	0.011192	Tubulin alpha-3 chain OS=Eleusine indica OX=29674 GN=TUBA3 PE=2 SV=1	Tubulin_C			GTPase activity(GO:0003924)	K07374	tubulin alpha	ko04145:Phagosome|ko04210:Apoptosis|ko04540:Gap junction	tubulin alpha-3 chain [Hevea brasiliensis]	Tubulin alpha chain OS=Hevea brasiliensis OX=3981 GN=TUA1 PE=2 SV=1	KOG1376	Alpha tubulin	[Z]	Cytoskeleton
transcript/884	5.15499	0.0153582	-6.02485	1.76253	-3.41829	0.000630167	0.011192	Tubulin alpha-3 chain OS=Eleusine indica OX=29674 GN=TUBA3 PE=2 SV=1	Tubulin			GTPase activity(GO:0003924)	K07374	tubulin alpha	ko04145:Phagosome|ko04210:Apoptosis|ko04540:Gap junction	tubulin alpha-3 chain [Hevea brasiliensis]	Tubulin alpha chain OS=Hevea brasiliensis OX=3981 GN=TUA1 PE=2 SV=1	KOG1376	Alpha tubulin	[Z]	Cytoskeleton
transcript/8845	202.062	2.05327	1.03792	0.296293	3.50303	0.000460005	0.00894157	Plasma membrane-associated cation-binding protein 1 OS=Arabidopsis thaliana OX=3702 GN=PCAP1 PE=1 SV=1	DREPP		anchored component of plasma membrane(GO:0046658)		NA	NA	NA	PREDICTED: plasma membrane-associated cation-binding protein 1 [Nelumbo nucifera]	plasma membrane-associated cation-binding protein 1 OS=Nelumbo nucifera OX=4432 GN=LOC104599805 PE=4 SV=1	NA	NA	NA	NA
transcript/888	124.524	0.00123873	-9.65692	3.08289	-3.13242	0.0017337	0.0230566	Citrate synthase, mitochondrial OS=Citrus maxima OX=37334 GN=CIT PE=2 SV=1	Citrate_synt			transferase activity, transferring acyl groups, acyl groups converted into alkyl on transfer(GO:0046912)	K01647	citrate synthase	ko00020:Citrate cycle (TCA cycle)|ko00630:Glyoxylate and dicarboxylate metabolism|ko01200:Carbon metabolism|ko01210:2-Oxocarboxylic acid metabolism|ko01230:Biosynthesis of amino acids	citrate synthase, mitochondrial [Ananas comosus]	Citrate synthase OS=Phoenix dactylifera OX=42345 GN=LOC103718421 PE=3 SV=1	KOG2617	Citrate synthase	[C]	Energy production and conversion
transcript/8913	1008.74	0.495247	-1.01378	0.322776	-3.14081	0.00168482	0.0225684	50S ribosomal protein L35, chloroplastic OS=Arabidopsis thaliana OX=3702 GN=RPL35 PE=2 SV=1	Ribosomal_L35p	translation(GO:0006412)	intracellular(GO:0005622)| ribosome(GO:0005840)	structural constituent of ribosome(GO:0003735)	K02916	large subunit ribosomal protein L35	ko03010:Ribosome	50S ribosomal protein L35, chloroplastic [Asparagus officinalis]	50S ribosomal protein L35 (Fragment) OS=Anthurium amnicola OX=1678845 GN=RPL35_2 PE=3 SV=1	NA	NA	NA	NA
transcript/8971	99.8987	2.53735	1.34332	0.37739	3.5595	0.000371559	0.00761852	Protein LURP-one-related 15 OS=Arabidopsis thaliana OX=3702 GN=At5g01750 PE=1 SV=1	LOR	NA	NA	NA	NA	NA	NA	PREDICTED: protein LURP-one-related 15 [Elaeis guineensis]	protein LURP-one-related 15-like OS=Phoenix dactylifera OX=42345 GN=LOC103714390 PE=4 SV=1	NA	NA	NA	NA
transcript/902	3867.79	3.33054	1.73576	0.305628	5.6793	1.35e-08	2.89e-06	Cytochrome P450 CYP73A100 OS=Panax ginseng OX=4054 PE=2 SV=1	p450	oxidation-reduction process(GO:0055114)		heme binding(GO:0020037)| iron ion binding(GO:0005506)| oxidoreductase activity, acting on paired donors, with incorporation or reduction of molecular oxygen(GO:0016705)	K00487	trans-cinnamate 4-monooxygenase	ko00130:Ubiquinone and other terpenoid-quinone biosynthesis|ko00360:Phenylalanine metabolism|ko00940:Phenylpropanoid biosynthesis|ko00941:Flavonoid biosynthesis|ko00945:Stilbenoid, diarylheptanoid and gingerol biosynthesis|ko01220:Degradation of aromatic compounds	cytochrome P450 CYP73A100-like [Cucurbita pepo subsp. pepo]	cytochrome P450 CYP73A100-like OS=Cucumis melo OX=3656 GN=LOC103492214 PE=3 SV=1	KOG0156	Cytochrome P450 CYP2 subfamily	[Q]	Secondary metabolites biosynthesis, transport and catabolism
transcript/9079	467.348	2.18037	1.12458	0.313875	3.58288	0.000339829	0.00723952	Auxin-responsive protein SAUR77 OS=Arabidopsis thaliana OX=3702 GN=SAUR77 PE=1 SV=1	Auxin_inducible	response to auxin(GO:0009733)			NA	NA	NA	PREDICTED: auxin-responsive protein SAUR71-like [Elaeis guineensis]	Uncharacterized protein OS=Oryza punctata OX=4537 PE=4 SV=1	NA	NA	NA	NA
transcript/9212	2070.29	0.278565	-1.84391	0.409871	-4.49876	6.84e-06	0.000378077	Photosystem II core complex proteins psbY, chloroplastic OS=Spinacia oleracea OX=3562 GN=PSBY PE=1 SV=2	PsbY	photosynthesis(GO:0015979)	integral component of membrane(GO:0016021)| photosystem II(GO:0009523)	manganese ion binding(GO:0030145)	NA	NA	NA	Photosystem II PsbY [Corchorus olitorius]	Photosystem II PsbY OS=Corchorus olitorius OX=93759 GN=COLO4_23543 PE=3 SV=1	NA	NA	NA	NA
transcript/9212	2070.29	0.278565	-1.84391	0.409871	-4.49876	6.84e-06	0.000378077	Photosystem II core complex proteins psbY, chloroplastic OS=Spinacia oleracea OX=3562 GN=PSBY PE=1 SV=2	PsbY	photosynthesis(GO:0015979)	integral component of membrane(GO:0016021)| photosystem II(GO:0009523)	manganese ion binding(GO:0030145)	NA	NA	NA	Photosystem II PsbY [Corchorus olitorius]	Photosystem II PsbY OS=Corchorus olitorius OX=93759 GN=COLO4_23543 PE=3 SV=1	NA	NA	NA	NA
transcript/924	2466.52	2.04794	1.03417	0.365873	2.82659	0.00470471	0.0489766	Chalcone synthase 1 OS=Hordeum vulgare OX=4513 GN=CHS1 PE=3 SV=1	Chal_sti_synt_N	NA	NA	NA	K00660	chalcone synthase	ko00941:Flavonoid biosynthesis|ko04712:Circadian rhythm - plant	PREDICTED: chalcone synthase 2 [Cucumis melo]	chalcone synthase 2 OS=Cucumis melo OX=3656 GN=LOC103491706 PE=3 SV=1	NA	NA	NA	NA
transcript/924	2466.52	2.04794	1.03417	0.365873	2.82659	0.00470471	0.0489766	Chalcone synthase 1 OS=Hordeum vulgare OX=4513 GN=CHS1 PE=3 SV=1	Chal_sti_synt_C	NA	NA	NA	K00660	chalcone synthase	ko00941:Flavonoid biosynthesis|ko04712:Circadian rhythm - plant	PREDICTED: chalcone synthase 2 [Cucumis melo]	chalcone synthase 2 OS=Cucumis melo OX=3656 GN=LOC103491706 PE=3 SV=1	NA	NA	NA	NA
transcript/9412	849.33	0.386137	-1.37282	0.274144	-5.00765	5.51e-07	5.42e-05	3-oxo-5-alpha-steroid 4-dehydrogenase 1 OS=Macaca fascicularis OX=9541 GN=SRD5A1 PE=1 SV=1	Steroid_dh	lipid metabolic process(GO:0006629)		oxidoreductase activity, acting on the CH-CH group of donors(GO:0016627)	K10258	very-long-chain enoyl-CoA reductase	ko00062:Fatty acid elongation|ko01040:Biosynthesis of unsaturated fatty acids|ko01212:Fatty acid metabolism	steroid 5-alpha-reductase DET2 isoform X2 [Arachis duranensis]	Steroid 5-alpha-reductase det2 OS=Quercus suber OX=58331 GN=CFP56_66894 PE=4 SV=1	KOG1638	Steroid reductase	[I]	Lipid transport and metabolism
transcript/9587	243.595	0.29301	-1.77098	0.440537	-4.02005	5.82e-05	0.00187066		DUF1118	NA	NA	NA	NA	NA	NA	Protein of unknown function DUF1118 [Macleaya cordata]	Uncharacterized protein OS=Macleaya cordata OX=56857 GN=BVC80_8799g16 PE=4 SV=1	NA	NA	NA	NA
transcript/9675	4280.37	0.32254	-1.63245	0.303629	-5.37647	7.6e-08	1.14e-05	Oxygen-evolving enhancer protein 3-2, chloroplastic OS=Arabidopsis thaliana OX=3702 GN=PSBQ2 PE=1 SV=2	PsbQ	photosynthesis(GO:0015979)	extrinsic component of membrane(GO:0019898)| photosystem II oxygen evolving complex(GO:0009654)| photosystem II(GO:0009523)	calcium ion binding(GO:0005509)	K08901	photosystem II oxygen-evolving enhancer protein 3	ko00195:Photosynthesis	PREDICTED: oxygen-evolving enhancer protein 3-2, chloroplastic-like [Vigna angularis]	Photosystem II subunit Q-2 OS=Monsonia emarginata OX=28966 GN=PSBQ2 PE=2 SV=1	NA	NA	NA	NA
transcript/9919	415.117	0.495357	-1.01346	0.201464	-5.03046	4.89e-07	4.95e-05	21 kDa protein OS=Daucus carota OX=4039 PE=2 SV=1	PMEI			enzyme inhibitor activity(GO:0004857)	NA	NA	NA	PREDICTED: 21 kDa protein-like [Nelumbo nucifera]	21 kDa protein-like OS=Nelumbo nucifera OX=4432 GN=LOC104598595 PE=4 SV=1	NA	NA	NA	NA
