# Supplementary material for: Single-molecule real-time sequencing of the full-length transcriptome of Halophila beccarii
Source: Sci Rep. 2022 Sep 30;12:16444. doi: 10.1038/s41598-022-20988-w (PMC9525579; doi:10.1038/s41598-022-20988-w)
Supplement: Supplementary file 8 — Supplementary Information 8. [file 41598_2022_20988_MOESM8_ESM.xlsx]

## Sheet: kegg_enrichment_results
pathway	DEG_num	p_value	enrichment_factor	correct_p_value
ko00195:Photosynthesis	41	1.42932e-29	16.051	3.88776e-27
ko00196:Photosynthesis - antenna proteins	30	6.44032e-17	9.24832	8.75883e-15
ko00710:Carbon fixation in photosynthetic organisms	19	1.96769e-07	4.83114	1.78404e-05
ko01200:Carbon metabolism	29	2.12954e-06	2.99806	0.000144809
ko04973:Carbohydrate digestion and absorption	4	0.0011451	11.1055	0.0581777
ko00010:Glycolysis / Gluconeogenesis	19	0.00128333	2.36412	0.0581777
ko00941:Flavonoid biosynthesis	11	0.00472417	2.70406	0.183568
ko00630:Glyoxylate and dicarboxylate metabolism	8	0.00593272	3.20709	0.193347
ko00360:Phenylalanine metabolism	7	0.00639752	3.49861	0.193347
ko01051:Biosynthesis of ansamycins	2	0.0071091	27.5041	0.193368
ko00562:Inositol phosphate metabolism	4	0.00921857	5.54764	0.22795
ko00860:Porphyrin and chlorophyll metabolism	5	0.0126034	3.97289	0.285678
ko00260:Glycine, serine and threonine metabolism	5	0.020316	3.47324	0.420608
ko00944:Flavone and flavonol biosynthesis	2	0.0231953	11.0063	0.420608
ko00591:Linoleic acid metabolism	2	0.0231953	11.0063	0.420608
ko01230:Biosynthesis of amino acids	16	0.0285339	1.78182	0.485076
ko00051:Fructose and mannose metabolism	6	0.0537801	2.34713	0.853165
ko00940:Phenylpropanoid biosynthesis	8	0.0564595	2.02627	0.853165
ko00680:Methane metabolism	6	0.0656994	2.22039	0.940539
ko00030:Pentose phosphate pathway	6	0.101718	1.95564	1
ko00130:Ubiquinone and other terpenoid-quinone biosynthesis	3	0.101992	2.85149	1
ko00945:Stilbenoid, diarylheptanoid and gingerol biosynthesis	2	0.119426	3.66555	1
ko00592:alpha-Linolenic acid metabolism	5	0.174843	1.74655	1
ko00062:Fatty acid elongation	1	0.194178	5.47981	1
ko00900:Terpenoid backbone biosynthesis	2	0.194276	2.61597	1
ko01220:Degradation of aromatic compounds	2	0.207306	2.49656	1
ko00521:Streptomycin biosynthesis	1	0.222676	4.56569	1
ko00730:Thiamine metabolism	1	0.25017	3.91381	1
ko00640:Propanoate metabolism	2	0.273361	2.03261	1
ko00350:Tyrosine metabolism	4	0.320897	1.42687	1
ko04712:Circadian rhythm - plant	3	0.336804	1.4967	1
ko00020:Citrate cycle (TCA cycle)	3	0.34658	1.46971	1
ko00410:beta-Alanine metabolism	2	0.352237	1.66132	1
ko00500:Starch and sucrose metabolism	5	0.355263	1.29531	1
ko04728:Dopaminergic synapse	3	0.356343	1.44367	1
ko00720:Carbon fixation pathways in prokaryotes	2	0.365142	1.61217	1
ko00280:Valine, leucine and isoleucine degradation	2	0.390646	1.52206	1
ko04611:Platelet activation	1	0.395957	2.10561	1
ko04750:Inflammatory mediator regulation of TRP channels	2	0.403229	1.48066	1
ko00071:Fatty acid degradation	4	0.42603	1.21791	1
ko04540:Gap junction	2	0.428015	1.40424	1
ko04070:Phosphatidylinositol signaling system	2	0.452255	1.33529	1
ko04270:Vascular smooth muscle contraction	2	0.464155	1.30326	1
ko04720:Long-term potentiation	2	0.475903	1.27273	1
ko04390:Hippo signaling pathway	2	0.487495	1.24358	1
ko03022:Basal transcription factors	1	0.495635	1.51946	1
ko01210:2-Oxocarboxylic acid metabolism	2	0.510194	1.18909	1
ko04510:Focal adhesion	1	0.513512	1.43925	1
ko01040:Biosynthesis of unsaturated fatty acids	1	0.530758	1.36706	1
ko04360:Axon guidance	1	0.547396	1.30175	1
ko04810:Regulation of actin cytoskeleton	2	0.563998	1.07153	1
ko00250:Alanine, aspartate and glutamate metabolism	2	0.563998	1.07153	1
ko04022:cGMP-PKG signaling pathway	2	0.574241	1.05078	1
ko04261:Adrenergic signaling in cardiomyocytes	2	0.603915	0.99291	1
ko00920:Sulfur metabolism	1	0.60828	1.09271	1
ko04024:cAMP signaling pathway	2	0.632007	0.941044	1
ko00240:Pyrimidine metabolism	2	0.632007	0.941044	1
ko04114:Oocyte meiosis	3	0.637108	0.919272	1
ko04971:Gastric acid secretion	1	0.648529	0.975129	1
ko04925:Aldosterone synthesis and secretion	1	0.648529	0.975129	1
ko00220:Arginine biosynthesis	1	0.661008	0.941337	1
ko04970:Salivary secretion	1	0.661008	0.941337	1
ko04744:Phototransduction	1	0.661008	0.941337	1
ko04745:Phototransduction - fly	1	0.673047	0.909798	1
ko04740:Olfactory transduction	1	0.673047	0.909798	1
ko04722:Neurotrophin signaling pathway	2	0.675351	0.865575	1
ko04713:Circadian entrainment	1	0.68466	0.880294	1
ko04011:MAPK signaling pathway - yeast	1	0.695863	0.852633	1
ko04113:Meiosis - yeast	1	0.695863	0.852633	1
ko04924:Renin secretion	1	0.695863	0.852633	1
ko04916:Melanogenesis	1	0.70667	0.826648	1
ko04921:Oxytocin signaling pathway	2	0.714474	0.801202	1
ko00230:Purine metabolism	3	0.717898	0.808274	1
ko04391:Hippo signaling pathway - fly	1	0.72715	0.779133	1
ko04666:Fc gamma R-mediated phagocytosis	1	0.72715	0.779133	1
ko00270:Cysteine and methionine metabolism	2	0.728987	0.778028	1
ko04922:Glucagon signaling pathway	2	0.756147	0.735436	1
ko00400:Phenylalanine, tyrosine and tryptophan biosynthesis	1	0.763939	0.69872	1
ko00910:Nitrogen metabolism	1	0.763939	0.69872	1
ko04020:Calcium signaling pathway	1	0.772337	0.68113	1
ko02024:Quorum sensing	1	0.780438	0.664397	1
ko04912:GnRH signaling pathway	1	0.780438	0.664397	1
ko04014:Ras signaling pathway	1	0.803059	0.618763	1
ko00620:Pyruvate metabolism	2	0.8035	0.662718	1
ko04612:Antigen processing and presentation	2	0.80881	0.654613	1
ko01212:Fatty acid metabolism	1	0.810071	0.604903	1
ko00053:Ascorbate and aldarate metabolism	1	0.810071	0.604903	1
ko04210:Apoptosis	1	0.816835	0.591646	1
ko04015:Rap1 signaling pathway	1	0.816835	0.591646	1
ko04910:Insulin signaling pathway	2	0.838073	0.609812	1
ko04146:Peroxisome	2	0.842539	0.602925	1
ko04145:Phagosome	3	0.848344	0.634612	1
ko04066:HIF-1 signaling pathway	1	0.867878	0.494024	1
ko04110:Cell cycle	1	0.872592	0.485119	1
ko04212:Longevity regulating pathway - worm	1	0.889831	0.452449	1
ko03018:RNA degradation	1	0.904747	0.423862	1
ko03015:mRNA surveillance pathway	1	0.931364	0.370996	1
ko03320:PPAR signaling pathway	1	0.938475	0.356156	1
ko03013:RNA transport	2	0.960594	0.392671	1
ko04626:Plant-pathogen interaction	2	0.965157	0.381249	1
ko00520:Amino sugar and nucleotide sugar metabolism	1	0.974404	0.269489	1
ko04915:Estrogen signaling pathway	1	0.975324	0.266771	1
ko00190:Oxidative phosphorylation	2	0.976006	0.350564	1
ko04075:Plant hormone signal transduction	1	0.980195	0.251534	1
ko04151:PI3K-Akt signaling pathway	1	0.980908	0.249159	1
ko04144:Endocytosis	2	0.981925	0.330534	1
ko05169:Epstein-Barr virus infection	1	0.993181	0.196839	1
ko03040:Spliceosome	1	0.997292	0.165502	1
ko03010:Ribosome	6	0.998745	0.359401	1
NA:NA	26	0.999963	0.469155	1
ko04141:Protein processing in endoplasmic reticulum	1	1	0.0536607	1
ko00830:Retinol metabolism	0	1	0	1
ko00903:Limonene and pinene degradation	0	1	0	1
ko04214:Apoptosis - fly	0	1	0	1
ko00440:Phosphonate and phosphinate metabolism	0	1	0	1
ko00261:Monobactam biosynthesis	0	1	0	1
ko04115:p53 signaling pathway	0	1	0	1
ko04120:Ubiquitin mediated proteolysis	0	1	0	1
ko04062:Chemokine signaling pathway	0	1	0	1
ko03060:Protein export	0	1	0	1
ko04130:SNARE interactions in vesicular transport	0	1	0	1
ko03030:DNA replication	0	1	0	1
ko00061:Fatty acid biosynthesis	0	1	0	1
ko00626:Naphthalene degradation	0	1	0	1
ko04975:Fat digestion and absorption	0	1	0	1
ko00513:Various types of N-glycan biosynthesis	0	1	0	1
ko04976:Bile secretion	0	1	0	1
ko04664:Fc epsilon RI signaling pathway	0	1	0	1
ko00540:Lipopolysaccharide biosynthesis	0	1	0	1
ko04111:Cell cycle - yeast	0	1	0	1
ko04064:NF-kappa B signaling pathway	0	1	0	1
ko04215:Apoptosis - multiple species	0	1	0	1
ko00450:Selenocompound metabolism	0	1	0	1
ko03420:Nucleotide excision repair	0	1	0	1
ko00906:Carotenoid biosynthesis	0	1	0	1
ko04961:Endocrine and other factor-regulated calcium reabsorption	0	1	0	1
ko00760:Nicotinate and nicotinamide metabolism	0	1	0	1
ko04917:Prolactin signaling pathway	0	1	0	1
ko00970:Aminoacyl-tRNA biosynthesis	0	1	0	1
ko04911:Insulin secretion	0	1	0	1
ko00290:Valine, leucine and isoleucine biosynthesis	0	1	0	1
ko04914:Progesterone-mediated oocyte maturation	0	1	0	1
ko04730:Long-term depression	0	1	0	1
ko04012:ErbB signaling pathway	0	1	0	1
ko04724:Glutamatergic synapse	0	1	0	1
ko00052:Galactose metabolism	0	1	0	1
ko00982:Drug metabolism - cytochrome P450	0	1	0	1
ko00750:Vitamin B6 metabolism	0	1	0	1
ko00310:Lysine degradation	0	1	0	1
ko00785:Lipoic acid metabolism	0	1	0	1
ko00401:Novobiocin biosynthesis	0	1	0	1
ko00040:Pentose and glucuronate interconversions	0	1	0	1
ko00627:Aminobenzoate degradation	0	1	0	1
ko04140:Regulation of autophagy	0	1	0	1
ko00780:Biotin metabolism	0	1	0	1
ko04320:Dorso-ventral axis formation	0	1	0	1
ko00430:Taurine and hypotaurine metabolism	0	1	0	1
ko04330:Notch signaling pathway	0	1	0	1
ko04977:Vitamin digestion and absorption	0	1	0	1
ko04310:Wnt signaling pathway	0	1	0	1
ko00950:Isoquinoline alkaloid biosynthesis	0	1	0	1
ko04960:Aldosterone-regulated sodium reabsorption	0	1	0	1
ko03460:Fanconi anemia pathway	0	1	0	1
ko00073:Cutin, suberine and wax biosynthesis	0	1	0	1
ko03020:RNA polymerase	0	1	0	1
ko04150:mTOR signaling pathway	0	1	0	1
ko00565:Ether lipid metabolism	0	1	0	1
ko04920:Adipocytokine signaling pathway	0	1	0	1
ko00564:Glycerophospholipid metabolism	0	1	0	1
ko04380:Osteoclast differentiation	0	1	0	1
ko04370:VEGF signaling pathway	0	1	0	1
ko04071:Sphingolipid signaling pathway	0	1	0	1
ko00281:Geraniol degradation	0	1	0	1
ko00909:Sesquiterpenoid and triterpenoid biosynthesis	0	1	0	1
ko04962:Vasopressin-regulated water reabsorption	0	1	0	1
ko00510:N-Glycan biosynthesis	0	1	0	1
ko00330:Arginine and proline metabolism	0	1	0	1
ko04662:B cell receptor signaling pathway	0	1	0	1
ko04340:Hedgehog signaling pathway	0	1	0	1
ko00650:Butanoate metabolism	0	1	0	1
ko04112:Cell cycle - Caulobacter	0	1	0	1
ko00965:Betalain biosynthesis	0	1	0	1
ko04211:Longevity regulating pathway	0	1	0	1
ko00254:Aflatoxin biosynthesis	0	1	0	1
ko04350:TGF-beta signaling pathway	0	1	0	1
ko00563:Glycosylphosphatidylinositol(GPI)-anchor biosynthesis	0	1	0	1
ko00604:Glycosphingolipid biosynthesis - ganglio series	0	1	0	1
ko04010:MAPK signaling pathway	0	1	0	1
ko00983:Drug metabolism - other enzymes	0	1	0	1
ko00232:Caffeine metabolism	0	1	0	1
ko04622:RIG-I-like receptor signaling pathway	0	1	0	1
ko03070:Bacterial secretion system	0	1	0	1
ko04520:Adherens junction	0	1	0	1
ko00253:Tetracycline biosynthesis	0	1	0	1
ko00471:D-Glutamine and D-glutamate metabolism	0	1	0	1
ko00643:Styrene degradation	0	1	0	1
ko04660:T cell receptor signaling pathway	0	1	0	1
ko00770:Pantothenate and CoA biosynthesis	0	1	0	1
ko02010:ABC transporters	0	1	0	1
ko03450:Non-homologous end-joining	0	1	0	1
ko04620:Toll-like receptor signaling pathway	0	1	0	1
ko04978:Mineral absorption	0	1	0	1
ko04550:Signaling pathways regulating pluripotency of stem cells	0	1	0	1
ko00561:Glycerolipid metabolism	0	1	0	1
ko04668:TNF signaling pathway	0	1	0	1
ko04726:Serotonergic synapse	0	1	0	1
ko00905:Brassinosteroid biosynthesis	0	1	0	1
ko04650:Natural killer cell mediated cytotoxicity	0	1	0	1
ko00362:Benzoate degradation	0	1	0	1
ko02020:Two-component system	0	1	0	1
ko00902:Monoterpenoid biosynthesis	0	1	0	1
ko04621:NOD-like receptor signaling pathway	0	1	0	1
ko00364:Fluorobenzoate degradation	0	1	0	1
ko03430:Mismatch repair	0	1	0	1
ko00361:Chlorocyclohexane and chlorobenzene degradation	0	1	0	1
ko04711:Circadian rhythm - fly	0	1	0	1
ko04072:Phospholipase D signaling pathway	0	1	0	1
ko00904:Diterpenoid biosynthesis	0	1	0	1
ko04727:GABAergic synapse	0	1	0	1
ko04918:Thyroid hormone synthesis	0	1	0	1
ko00670:One carbon pool by folate	0	1	0	1
ko03050:Proteasome	0	1	0	1
ko00511:Other glycan degradation	0	1	0	1
ko03440:Homologous recombination	0	1	0	1
ko04972:Pancreatic secretion	0	1	0	1
ko00300:Lysine biosynthesis	0	1	0	1
ko00960:Tropane, piperidine and pyridine alkaloid biosynthesis	0	1	0	1
ko00100:Steroid biosynthesis	0	1	0	1
ko04919:Thyroid hormone signaling pathway	0	1	0	1
ko04142:Lysosome	0	1	0	1
ko00908:Zeatin biosynthesis	0	1	0	1
ko00072:Synthesis and degradation of ketone bodies	0	1	0	1
ko00460:Cyanoamino acid metabolism	0	1	0	1
ko04213:Longevity regulating pathway - multiple species	0	1	0	1
ko04341:Hedgehog signaling pathway - fly	0	1	0	1
ko04122:Sulfur relay system	0	1	0	1
ko04721:Synaptic vesicle cycle	0	1	0	1
ko00340:Histidine metabolism	0	1	0	1
ko04530:Tight junction	0	1	0	1
ko04964:Proximal tubule bicarbonate reclamation	0	1	0	1
ko04623:Cytosolic DNA-sensing pathway	0	1	0	1
ko00623:Toluene degradation	0	1	0	1
ko00930:Caprolactam degradation	0	1	0	1
ko04152:AMPK signaling pathway	0	1	0	1
ko00980:Metabolism of xenobiotics by cytochrome P450	0	1	0	1
ko04725:Cholinergic synapse	0	1	0	1
ko00625:Chloroalkane and chloroalkene degradation	0	1	0	1
ko00600:Sphingolipid metabolism	0	1	0	1
ko00380:Tryptophan metabolism	0	1	0	1
ko04923:Regulation of lipolysis in adipocytes	0	1	0	1
ko04974:Protein digestion and absorption	0	1	0	1
ko00790:Folate biosynthesis	0	1	0	1
ko04260:Cardiac muscle contraction	0	1	0	1
ko04723:Retrograde endocannabinoid signaling	0	1	0	1
ko00524:Neomycin, kanamycin and gentamicin biosynthesis	0	1	0	1
ko04710:Circadian rhythm	0	1	0	1
ko04139:Regulation of mitophagy - yeast	0	1	0	1
ko00480:Glutathione metabolism	0	1	0	1
ko00740:Riboflavin metabolism	0	1	0	1
ko03008:Ribosome biogenesis in eukaryotes	0	1	0	1
ko04670:Leukocyte transendothelial migration	0	1	0	1
ko04013:MAPK signaling pathway - fly	0	1	0	1
ko03410:Base excision repair	0	1	0	1
ko00943:Isoflavonoid biosynthesis	0	1	0	1
ko00531:Glycosaminoglycan degradation	0	1	0	1
ko04392:Hippo signaling pathway -multiple species	0	1	0	1
ko00660:C5-Branched dibasic acid metabolism	0	1	0	1
ko04068:FoxO signaling pathway	0	1	0	1
ko00514:Other types of O-glycan biosynthesis	0	1	0	1
ko00603:Glycosphingolipid biosynthesis - globo series	0	1	0	1
ko00590:Arachidonic acid metabolism	0	1	0	1
ko04966:Collecting duct acid secretion	0	1	0	1
