# Supplementary material for: Single-molecule real-time sequencing of the full-length transcriptome of Halophila beccarii
Source: Sci Rep. 2022 Sep 30;12:16444. doi: 10.1038/s41598-022-20988-w (PMC9525579; doi:10.1038/s41598-022-20988-w)
Supplement: Supplementary file 9 — Supplementary Information 9. [file 41598_2022_20988_MOESM9_ESM.xlsx]

## Sheet: Tabelle1
gene_ID	baseMean	FC	log2FoldChange	lfcSE	stat	pvalue	padj	swiss_prot_annottation	Nckap1	GO_BP	GO_CC	GO_MF	KO_ID	KO_name	ko_ID:ko_name	nr_annotation	TrEMBL_annotation	KOG_ID	KOG_description	KOG_cluster_code	KOG_cluster_description
transcript/10298	26.471	0.135353	-2.8852	0.878371	-3.28471	0.00102087	0.015622	Photosystem II 10 kDa polypeptide, chloroplastic OS=Spinacia oleracea OX=3562 GN=PSBR PE=2 SV=1	PsbR	photosynthesis(GO:0015979)	photosystem II oxygen evolving complex(GO:0009654)| photosystem II(GO:0009523)| thylakoid membrane(GO:0042651)		K03541	photosystem II 10kDa protein	ko00195:Photosynthesis	photosystem II 10 kDa protein [Xerophyta humilis]	Photosystem II 10 kDa protein OS=Xerophyta humilis OX=211604 GN=PsbR PE=2 SV=1	NA	NA	NA	NA
m64212_210919_105054/7144558/ccs	51.8724	0.212237	-2.23625	0.505375	-4.42493	9.65e-06	0.000485346	Plastocyanin major isoform, chloroplastic OS=Arabidopsis thaliana OX=3702 GN=DRT112 PE=1 SV=2	Copper-bind			copper ion binding(GO:0005507)| electron transfer activity(GO:0009055)	K02638	plastocyanin	ko00195:Photosynthesis	plastocyanin [Brassica napus]	Plastocyanin OS=Brassica rapa subsp. pekinensis OX=51351 PE=3 SV=1	NA	NA	NA	NA
m64212_210919_105054/14092124/ccs	345.98	0.25122	-1.99298	0.5392	-3.69617	0.000218875	0.00526721	Photosystem II 22 kDa protein, chloroplastic OS=Solanum sogarandinum OX=52705 GN=PSBS PE=2 SV=1	Chloroa_b-bind	NA	NA	NA	K03542	photosystem II 22kDa protein	ko00195:Photosynthesis	PREDICTED: photosystem II 22 kDa protein, chloroplastic [Elaeis guineensis]	photosystem II 22 kDa protein, chloroplastic OS=Phoenix dactylifera OX=42345 GN=LOC103702676 PE=4 SV=1	NA	NA	NA	NA
m64212_210919_105054/4851975/ccs	377.981	0.262957	-1.9271	0.554904	-3.47286	0.000514946	0.00971284	Photosystem I reaction center subunit VI-1, chloroplastic OS=Arabidopsis thaliana OX=3702 GN=PSAH1 PE=2 SV=1	PSI_PsaH	photosynthesis(GO:0015979)	photosystem I(GO:0009522)| photosystem I reaction center(GO:0009538)		K02695	photosystem I subunit VI	ko00195:Photosynthesis	PREDICTED: photosystem I reaction center subunit VI-1, chloroplastic-like [Nicotiana attenuata]	Photosystem i reaction center subunit vi, chloroplastic OS=Nicotiana attenuata OX=49451 GN=PSAH_3 PE=4 SV=1	NA	NA	NA	NA
m64212_210919_105054/14091220/ccs	1689.68	0.279693	-1.83808	0.400134	-4.59367	4.36e-06	0.000264597	Photosystem I reaction center subunit N, chloroplastic OS=Arabidopsis thaliana OX=3702 GN=PSAN PE=1 SV=2	PsaN	photosynthesis(GO:0015979)	photosystem I(GO:0009522)		K02701	photosystem I subunit PsaN	ko00195:Photosynthesis	photosystem I reaction center subunit N, chloroplastic [Phoenix dactylifera]	photosystem I reaction center subunit N, chloroplastic isoform X1 OS=Phoenix dactylifera OX=42345 GN=LOC103720518 PE=4 SV=1	NA	NA	NA	NA
m64212_210919_105054/6227970/ccs	3224.32	0.292061	-1.77566	0.471457	-3.76633	0.000165666	0.0043738	Photosystem I reaction center subunit psaK, chloroplastic OS=Hordeum vulgare OX=4513 GN=PSAK PE=1 SV=1	PSI_PSAK	photosynthesis(GO:0015979)	photosystem I(GO:0009522)| membrane(GO:0016020)		K02698	photosystem I subunit X	ko00195:Photosynthesis	chloroplast photosystem I reaction center subunit X psaK, partial [Wolffia australiana]	Chloroplast photosystem I reaction center subunit X psaK (Fragment) OS=Wolffia australiana OX=161112 PE=2 SV=1	NA	NA	NA	NA
transcript/17147	2229.85	0.301435	-1.73008	0.434526	-3.98154	6.85e-05	0.00210877	Photosystem I subunit O OS=Arabidopsis thaliana OX=3702 GN=PSAO PE=1 SV=1	NA	NA	NA	NA	K14332	photosystem I subunit PsaO	ko00195:Photosynthesis	chloroplast photosystem I subunit O [Wolffia arrhiza]	Chloroplast photosystem I subunit O OS=Wolffia arrhiza OX=161111 GN=PSAO PE=2 SV=1	NA	NA	NA	NA
m64212_210919_105054/1180469/ccs	2975.42	0.302063	-1.72708	0.407989	-4.23315	2.3e-05	0.000947863	Plastocyanin major isoform, chloroplastic OS=Arabidopsis thaliana OX=3702 GN=DRT112 PE=1 SV=2	Copper-bind			electron transfer activity(GO:0009055)| copper ion binding(GO:0005507)	K02638	plastocyanin	ko00195:Photosynthesis	plastocyanin [Brassica napus]	Plastocyanin OS=Brassica rapa subsp. pekinensis OX=51351 PE=3 SV=1	NA	NA	NA	NA
transcript/15903	258.388	0.302182	-1.72651	0.52571	-3.28415	0.00102292	0.015622	Photosystem I subunit O OS=Arabidopsis thaliana OX=3702 GN=PSAO PE=1 SV=1	NA	NA	NA	NA	K14332	photosystem I subunit PsaO	ko00195:Photosynthesis	chloroplast photosystem I subunit O [Wolffia arrhiza]	Chloroplast photosystem I subunit O OS=Wolffia arrhiza OX=161111 GN=PSAO PE=2 SV=1	NA	NA	NA	NA
transcript/7944	3459.28	0.302203	-1.72641	0.468144	-3.68778	0.000226222	0.00537423	Photosystem I reaction center subunit III, chloroplastic OS=Arabidopsis thaliana OX=3702 GN=PSAF PE=1 SV=1	PSI_PsaF	photosynthesis(GO:0015979)	photosystem I reaction center(GO:0009538)| photosystem I(GO:0009522)		K02694	photosystem I subunit III	ko00195:Photosynthesis	Photosystem I reaction center subunit III [Zostera marina]	Photosystem I reaction center subunit III OS=Zostera marina OX=29655 GN=ZOSMA_10G00340 PE=4 SV=1	NA	NA	NA	NA
transcript/16611	1410.34	0.30223	-1.72628	0.496948	-3.47377	0.000513195	0.00970358	Photosystem I reaction center subunit IV, chloroplastic OS=Hordeum vulgare OX=4513 GN=PSAE PE=1 SV=2	PSI_PsaE	photosynthesis(GO:0015979)	photosystem I reaction center(GO:0009538)| photosystem I(GO:0009522)		K02693	photosystem I subunit IV	ko00195:Photosynthesis	PREDICTED: photosystem I reaction center subunit IV B, chloroplastic-like [Fragaria vesca subsp. vesca]	Uncharacterized protein OS=Picea sitchensis OX=3332 PE=2 SV=1	NA	NA	NA	NA
transcript/14304	6356.01	0.307288	-1.70234	0.357786	-4.75797	1.96e-06	0.000140795	Ferredoxin, chloroplastic OS=Capsicum annuum OX=4072 GN=AP1 PE=1 SV=1	Fer2			electron transfer activity(GO:0009055)| iron-sulfur cluster binding(GO:0051536)	K02639	ferredoxin	ko00195:Photosynthesis	ferredoxin [Arachis duranensis]	Ferredoxin OS=Capsicum annuum OX=4072 GN=T459_32413 PE=2 SV=1	NA	NA	NA	NA
transcript/14663	837.305	0.313462	-1.67364	0.401262	-4.17094	3.03e-05	0.00115106	Photosystem I reaction center subunit N, chloroplastic OS=Arabidopsis thaliana OX=3702 GN=PSAN PE=1 SV=2	PsaN	photosynthesis(GO:0015979)	photosystem I(GO:0009522)		K02701	photosystem I subunit PsaN	ko00195:Photosynthesis	photosystem I reaction center subunit N, chloroplastic [Phoenix dactylifera]	photosystem I reaction center subunit N, chloroplastic isoform X1 OS=Phoenix dactylifera OX=42345 GN=LOC103720518 PE=4 SV=1	NA	NA	NA	NA
m64212_210919_105054/12847683/ccs	436.212	0.319008	-1.64833	0.436327	-3.77775	0.000158252	0.00420921	Photosystem II reaction center W protein, chloroplastic OS=Arabidopsis thaliana OX=3702 GN=PSBW PE=1 SV=2	PsbW	photosynthesis(GO:0015979)	photosystem II(GO:0009523)| chloroplast(GO:0009507)		K02721	photosystem II PsbW protein	ko00195:Photosynthesis	Photosystem II reaction center, W protein [Zostera marina]	Photosystem II reaction center, W protein OS=Zostera marina OX=29655 GN=ZOSMA_13G00760 PE=4 SV=1	NA	NA	NA	NA
transcript/12954	5289.33	0.322325	-1.63341	0.370183	-4.41244	1.02e-05	0.000500469	Photosystem I reaction center subunit XI, chloroplastic OS=Cucumis sativus OX=3659 GN=PSAL PE=2 SV=1	PsaL	photosynthesis(GO:0015979)	photosystem I(GO:0009522)| photosystem I reaction center(GO:0009538)		K02699	photosystem I subunit XI	ko00195:Photosynthesis	PREDICTED: photosystem I reaction center subunit XI, chloroplastic-like [Elaeis guineensis]	photosystem I reaction center subunit XI, chloroplastic OS=Phoenix dactylifera OX=42345 GN=LOC103724125 PE=4 SV=1	NA	NA	NA	NA
transcript/9675	4280.37	0.32254	-1.63245	0.303629	-5.37647	7.6e-08	1.14e-05	Oxygen-evolving enhancer protein 3-2, chloroplastic OS=Arabidopsis thaliana OX=3702 GN=PSBQ2 PE=1 SV=2	PsbQ	photosynthesis(GO:0015979)	extrinsic component of membrane(GO:0019898)| photosystem II oxygen evolving complex(GO:0009654)| photosystem II(GO:0009523)	calcium ion binding(GO:0005509)	K08901	photosystem II oxygen-evolving enhancer protein 3	ko00195:Photosynthesis	PREDICTED: oxygen-evolving enhancer protein 3-2, chloroplastic-like [Vigna angularis]	Photosystem II subunit Q-2 OS=Monsonia emarginata OX=28966 GN=PSBQ2 PE=2 SV=1	NA	NA	NA	NA
transcript/11163	46.9742	0.326156	-1.61637	0.439538	-3.67742	0.000235601	0.0055539	Ferredoxin, chloroplastic OS=Capsicum annuum OX=4072 GN=AP1 PE=1 SV=1	Fer2			electron transfer activity(GO:0009055)| iron-sulfur cluster binding(GO:0051536)	K02639	ferredoxin	ko00195:Photosynthesis	ferredoxin [Arachis duranensis]	Ferredoxin OS=Capsicum annuum OX=4072 GN=T459_32413 PE=2 SV=1	NA	NA	NA	NA
transcript/12968	1429.78	0.327412	-1.61082	0.42923	-3.75281	0.00017486	0.00453169	Photosystem I reaction center subunit IV, chloroplastic OS=Hordeum vulgare OX=4513 GN=PSAE PE=1 SV=2	PSI_PsaE	photosynthesis(GO:0015979)	photosystem I(GO:0009522)| photosystem I reaction center(GO:0009538)		K02693	photosystem I subunit IV	ko00195:Photosynthesis	PREDICTED: photosystem I reaction center subunit IV B, chloroplastic-like [Fragaria vesca subsp. vesca]	Uncharacterized protein OS=Picea sitchensis OX=3332 PE=2 SV=1	NA	NA	NA	NA
transcript/5738	1059.78	0.328332	-1.60677	0.386712	-4.15496	3.25e-05	0.00122368	Photosystem I reaction center subunit II, chloroplastic OS=Cucumis sativus OX=3659 GN=psaD PE=1 SV=1	PsaD	photosynthesis(GO:0015979)	photosystem I reaction center(GO:0009538)| photosystem I(GO:0009522)		K02692	photosystem I subunit II	ko00195:Photosynthesis	PREDICTED: photosystem I reaction center subunit II, chloroplastic [Cucumis melo]	Uncharacterized protein OS=Lactuca sativa OX=4236 GN=LSAT_3X11160 PE=4 SV=1	NA	NA	NA	NA
transcript/5170	6527.31	0.331033	-1.59495	0.381791	-4.17756	2.95e-05	0.00113357	Oxygen-evolving enhancer protein 2-2, chloroplastic OS=Nicotiana tabacum OX=4097 GN=PSBP2 PE=1 SV=2	PsbP	photosynthesis(GO:0015979)	extrinsic component of membrane(GO:0019898)| photosystem II(GO:0009523)| photosystem II oxygen evolving complex(GO:0009654)	calcium ion binding(GO:0005509)	K02717	photosystem II oxygen-evolving enhancer protein 2	ko00195:Photosynthesis	oxygen-evolving enhancer protein 2, chloroplastic-like [Ananas comosus]	Uncharacterized protein OS=Phaseolus vulgaris OX=3885 GN=PHAVU_008G196500g PE=4 SV=1	NA	NA	NA	NA
transcript/10098	817.995	0.335352	-1.57625	0.496187	-3.17673	0.00148945	0.0207006	Photosystem II reaction center W protein, chloroplastic OS=Arabidopsis thaliana OX=3702 GN=PSBW PE=1 SV=2	PsbW	photosynthesis(GO:0015979)	photosystem II(GO:0009523)| chloroplast(GO:0009507)		K02721	photosystem II PsbW protein	ko00195:Photosynthesis	Photosystem II reaction center, W protein [Zostera marina]	Photosystem II reaction center, W protein OS=Zostera marina OX=29655 GN=ZOSMA_13G00760 PE=4 SV=1	NA	NA	NA	NA
transcript/10465	4795.29	0.336127	-1.57292	0.455035	-3.4567	0.000546829	0.0101327	Photosystem I reaction center subunit V, chloroplastic OS=Arabidopsis thaliana OX=3702 GN=PSAG PE=1 SV=1	PSI_PSAK	photosynthesis(GO:0015979)	photosystem I(GO:0009522)| membrane(GO:0016020)		K08905	photosystem I subunit V	ko00195:Photosynthesis	PREDICTED: photosystem I reaction center subunit V, chloroplastic [Cucumis melo]	photosystem I reaction center subunit V, chloroplastic OS=Cucumis melo OX=3656 GN=LOC103491045 PE=4 SV=1	NA	NA	NA	NA
transcript/4743	8183.51	0.338594	-1.56237	0.350522	-4.45727	8.3e-06	0.000435338	Oxygen-evolving enhancer protein 1, chloroplastic OS=Nicotiana tabacum OX=4097 GN=PSBO PE=2 SV=1	MSP	photosystem II assembly(GO:0010207)| photosystem II stabilization(GO:0042549)	photosystem II oxygen evolving complex(GO:0009654)	oxygen evolving activity(GO:0010242)	K02716	photosystem II oxygen-evolving enhancer protein 1	ko00195:Photosynthesis	Photosystem II PsbO [Macleaya cordata]	Photosystem II PsbO OS=Macleaya cordata OX=56857 GN=BVC80_8893g32 PE=4 SV=1	NA	NA	NA	NA
m64212_210919_105054/11535080/ccs	3408.95	0.340142	-1.55579	0.422931	-3.67859	0.000234527	0.00554781	Photosystem I reaction center subunit VI-1, chloroplastic OS=Arabidopsis thaliana OX=3702 GN=PSAH1 PE=2 SV=1	PSI_PsaH	photosynthesis(GO:0015979)	photosystem I(GO:0009522)| photosystem I reaction center(GO:0009538)		K02695	photosystem I subunit VI	ko00195:Photosynthesis	PREDICTED: photosystem I reaction center subunit VI-1, chloroplastic-like [Nicotiana attenuata]	Photosystem i reaction center subunit vi, chloroplastic OS=Nicotiana attenuata OX=49451 GN=PSAH_3 PE=4 SV=1	NA	NA	NA	NA
transcript/6160	15579.7	0.343299	-1.54246	0.429949	-3.58755	0.000333803	0.0071923	Photosystem II 22 kDa protein, chloroplastic OS=Solanum sogarandinum OX=52705 GN=PSBS PE=2 SV=1	Chloroa_b-bind	NA	NA	NA	K03542	photosystem II 22kDa protein	ko00195:Photosynthesis	PREDICTED: photosystem II 22 kDa protein, chloroplastic [Elaeis guineensis]	photosystem II 22 kDa protein, chloroplastic OS=Phoenix dactylifera OX=42345 GN=LOC103702676 PE=4 SV=1	NA	NA	NA	NA
transcript/10290	4716.98	0.354272	-1.49707	0.313106	-4.78135	1.74e-06	0.000128202	Photosystem I reaction center subunit II, chloroplastic OS=Cucumis sativus OX=3659 GN=psaD PE=1 SV=1	PsaD	photosynthesis(GO:0015979)	photosystem I(GO:0009522)| photosystem I reaction center(GO:0009538)		K02692	photosystem I subunit II	ko00195:Photosynthesis	PREDICTED: photosystem I reaction center subunit II, chloroplastic [Cucumis melo]	Uncharacterized protein OS=Lactuca sativa OX=4236 GN=LSAT_3X11160 PE=4 SV=1	NA	NA	NA	NA
transcript/7226	243.803	0.354379	-1.49663	0.494919	-3.024	0.00249457	0.0301792	Photosystem I reaction center subunit N, chloroplastic OS=Arabidopsis thaliana OX=3702 GN=PSAN PE=1 SV=2	PsaN	photosynthesis(GO:0015979)	photosystem I(GO:0009522)		K02701	photosystem I subunit PsaN	ko00195:Photosynthesis	photosystem I reaction center subunit N, chloroplastic [Phoenix dactylifera]	photosystem I reaction center subunit N, chloroplastic isoform X1 OS=Phoenix dactylifera OX=42345 GN=LOC103720518 PE=4 SV=1	NA	NA	NA	NA
transcript/3633	1158.32	0.355691	-1.4913	0.421636	-3.53694	0.000404794	0.00807989	Photosystem II 22 kDa protein, chloroplastic OS=Spinacia oleracea OX=3562 GN=PSBS PE=1 SV=1	NA	NA	NA	NA	K03542	photosystem II 22kDa protein	ko00195:Photosynthesis	photosystem II 22 kDa protein, chloroplastic [Lactuca sativa]	Uncharacterized protein OS=Lactuca sativa OX=4236 GN=LSAT_6X35480 PE=4 SV=1	NA	NA	NA	NA
transcript/3589	467.727	0.358939	-1.47819	0.413608	-3.57388	0.000351724	0.00739825	Oxygen-evolving enhancer protein 2-2, chloroplastic OS=Nicotiana tabacum OX=4097 GN=PSBP2 PE=1 SV=2	PsbP	photosynthesis(GO:0015979)	photosystem II(GO:0009523)| photosystem II oxygen evolving complex(GO:0009654)| extrinsic component of membrane(GO:0019898)	calcium ion binding(GO:0005509)	K02717	photosystem II oxygen-evolving enhancer protein 2	ko00195:Photosynthesis	oxygen-evolving enhancer protein 2, chloroplastic-like [Ananas comosus]	Uncharacterized protein OS=Phaseolus vulgaris OX=3885 GN=PHAVU_008G196500g PE=4 SV=1	NA	NA	NA	NA
transcript/16152	45.1874	0.359488	-1.47598	0.447417	-3.2989	0.000970649	0.0150722	Photosystem I reaction center subunit VI-1, chloroplastic OS=Arabidopsis thaliana OX=3702 GN=PSAH1 PE=2 SV=1	PSI_PsaH	photosynthesis(GO:0015979)	photosystem I reaction center(GO:0009538)| photosystem I(GO:0009522)		K02695	photosystem I subunit VI	ko00195:Photosynthesis	PREDICTED: photosystem I reaction center subunit VI-1, chloroplastic [Nicotiana tomentosiformis]	photosystem I reaction center subunit VI-2, chloroplastic-like OS=Nicotiana tabacum OX=4097 GN=LOC107820834 PE=4 SV=1	NA	NA	NA	NA
transcript/4564	222.006	0.364497	-1.45602	0.331046	-4.39824	1.09e-05	0.000522994	Cytochrome b6-f complex iron-sulfur subunit, chloroplastic OS=Oryza sativa subsp. japonica OX=39947 GN=petC PE=1 SV=1	CytB6-F_Fe-S	oxidation-reduction process(GO:0055114)	thylakoid membrane(GO:0042651)	oxidoreductase activity(GO:0016491)| 2 iron, 2 sulfur cluster binding(GO:0051537)| plastoquinol--plastocyanin reductase activity(GO:0009496)	K02636	cytochrome b6-f complex iron-sulfur subunit	ko00195:Photosynthesis	cytochrome b6-f complex iron-sulfur subunit, chloroplastic isoform X2 [Phoenix dactylifera]	Cytochrome b6-f complex iron-sulfur subunit OS=Phoenix dactylifera OX=42345 GN=LOC103723659 PE=3 SV=1	KOG1671	Ubiquinol cytochrome c reductase, subunit RIP1	[C]	Energy production and conversion
transcript/4564	222.006	0.364497	-1.45602	0.331046	-4.39824	1.09e-05	0.000522994	Cytochrome b6-f complex iron-sulfur subunit, chloroplastic OS=Oryza sativa subsp. japonica OX=39947 GN=petC PE=1 SV=1	Rieske	oxidation-reduction process(GO:0055114)	thylakoid membrane(GO:0042651)	oxidoreductase activity(GO:0016491)| 2 iron, 2 sulfur cluster binding(GO:0051537)| plastoquinol--plastocyanin reductase activity(GO:0009496)	K02636	cytochrome b6-f complex iron-sulfur subunit	ko00195:Photosynthesis	cytochrome b6-f complex iron-sulfur subunit, chloroplastic isoform X2 [Phoenix dactylifera]	Cytochrome b6-f complex iron-sulfur subunit OS=Phoenix dactylifera OX=42345 GN=LOC103723659 PE=3 SV=1	KOG1671	Ubiquinol cytochrome c reductase, subunit RIP1	[C]	Energy production and conversion
transcript/2780	3125.79	0.366341	-1.44874	0.310217	-4.67009	3.01e-06	0.000196902	Oxygen-evolving enhancer protein 1, chloroplastic OS=Nicotiana tabacum OX=4097 GN=PSBO PE=2 SV=1	MSP	photosystem II stabilization(GO:0042549)| photosystem II assembly(GO:0010207)	photosystem II oxygen evolving complex(GO:0009654)	oxygen evolving activity(GO:0010242)	K02716	photosystem II oxygen-evolving enhancer protein 1	ko00195:Photosynthesis	Photosystem II PsbO [Macleaya cordata]	Photosystem II PsbO OS=Macleaya cordata OX=56857 GN=BVC80_8893g32 PE=4 SV=1	NA	NA	NA	NA
transcript/12074	420.981	0.367578	-1.44388	0.419555	-3.44144	0.000578616	0.0104095	Photosystem I reaction center subunit psaK, chloroplastic OS=Hordeum vulgare OX=4513 GN=PSAK PE=1 SV=1	PSI_PSAK	photosynthesis(GO:0015979)	photosystem I(GO:0009522)| membrane(GO:0016020)		K02698	photosystem I subunit X	ko00195:Photosynthesis	chloroplast photosystem I reaction center subunit X psaK, partial [Wolffia australiana]	Chloroplast photosystem I reaction center subunit X psaK (Fragment) OS=Wolffia australiana OX=161112 PE=2 SV=1	NA	NA	NA	NA
transcript/3036	7906.73	0.370627	-1.43196	0.382229	-3.74634	0.000179434	0.00462864	Ferredoxin--NADP reductase, chloroplastic OS=Vicia faba OX=3906 GN=PETH PE=2 SV=1	NAD_binding_1	oxidation-reduction process(GO:0055114)		oxidoreductase activity(GO:0016491)	K02641	ferredoxin--NADP+ reductase	ko00195:Photosynthesis	Ferredoxin--NADP reductase, chloroplastic [Zostera marina]	Ferredoxin--NADP reductase, chloroplastic OS=Zostera marina OX=29655 GN=ZOSMA_1G03230 PE=3 SV=1	KOG1158	NADP/FAD dependent oxidoreductase	[C]	Energy production and conversion
transcript/3036	7906.73	0.370627	-1.43196	0.382229	-3.74634	0.000179434	0.00462864	Ferredoxin--NADP reductase, chloroplastic OS=Vicia faba OX=3906 GN=PETH PE=2 SV=1	FAD_binding_6	oxidation-reduction process(GO:0055114)		oxidoreductase activity(GO:0016491)	K02641	ferredoxin--NADP+ reductase	ko00195:Photosynthesis	Ferredoxin--NADP reductase, chloroplastic [Zostera marina]	Ferredoxin--NADP reductase, chloroplastic OS=Zostera marina OX=29655 GN=ZOSMA_1G03230 PE=3 SV=1	KOG1158	NADP/FAD dependent oxidoreductase	[C]	Energy production and conversion
transcript/10723	2032.61	0.372111	-1.4262	0.432665	-3.2963	0.000979658	0.0151739	Oxygen-evolving enhancer protein 3-2, chloroplastic OS=Arabidopsis thaliana OX=3702 GN=PSBQ2 PE=1 SV=2	PsbQ	photosynthesis(GO:0015979)	extrinsic component of membrane(GO:0019898)| photosystem II(GO:0009523)| photosystem II oxygen evolving complex(GO:0009654)	calcium ion binding(GO:0005509)	K08901	photosystem II oxygen-evolving enhancer protein 3	ko00195:Photosynthesis	PREDICTED: oxygen-evolving enhancer protein 3-2, chloroplastic-like [Vigna angularis]	Photosystem II subunit Q-2 OS=Monsonia emarginata OX=28966 GN=PSBQ2 PE=2 SV=1	NA	NA	NA	NA
transcript/6814	6776.88	0.383091	-1.38424	0.276637	-5.00381	5.62e-07	5.48e-05	Cytochrome b6-f complex iron-sulfur subunit, chloroplastic OS=Oryza sativa subsp. japonica OX=39947 GN=petC PE=1 SV=1	Rieske	oxidation-reduction process(GO:0055114)	thylakoid membrane(GO:0042651)	plastoquinol--plastocyanin reductase activity(GO:0009496)| 2 iron, 2 sulfur cluster binding(GO:0051537)| oxidoreductase activity(GO:0016491)	K02636	cytochrome b6-f complex iron-sulfur subunit	ko00195:Photosynthesis	cytochrome b6-f complex iron-sulfur subunit, chloroplastic isoform X2 [Phoenix dactylifera]	Cytochrome b6-f complex iron-sulfur subunit OS=Phoenix dactylifera OX=42345 GN=LOC103723659 PE=3 SV=1	KOG1671	Ubiquinol cytochrome c reductase, subunit RIP1	[C]	Energy production and conversion
transcript/6814	6776.88	0.383091	-1.38424	0.276637	-5.00381	5.62e-07	5.48e-05	Cytochrome b6-f complex iron-sulfur subunit, chloroplastic OS=Oryza sativa subsp. japonica OX=39947 GN=petC PE=1 SV=1	CytB6-F_Fe-S	oxidation-reduction process(GO:0055114)	thylakoid membrane(GO:0042651)	plastoquinol--plastocyanin reductase activity(GO:0009496)| 2 iron, 2 sulfur cluster binding(GO:0051537)| oxidoreductase activity(GO:0016491)	K02636	cytochrome b6-f complex iron-sulfur subunit	ko00195:Photosynthesis	cytochrome b6-f complex iron-sulfur subunit, chloroplastic isoform X2 [Phoenix dactylifera]	Cytochrome b6-f complex iron-sulfur subunit OS=Phoenix dactylifera OX=42345 GN=LOC103723659 PE=3 SV=1	KOG1671	Ubiquinol cytochrome c reductase, subunit RIP1	[C]	Energy production and conversion
m64212_210919_105054/16451219/ccs	307.819	0.388704	-1.36326	0.408239	-3.33936	0.000839708	0.0138927	Oxygen-evolving enhancer protein 3-2, chloroplastic OS=Arabidopsis thaliana OX=3702 GN=PSBQ2 PE=1 SV=2	PsbQ	photosynthesis(GO:0015979)	extrinsic component of membrane(GO:0019898)| photosystem II oxygen evolving complex(GO:0009654)| photosystem II(GO:0009523)	calcium ion binding(GO:0005509)	K08901	photosystem II oxygen-evolving enhancer protein 3	ko00195:Photosynthesis	PREDICTED: oxygen-evolving enhancer protein 3-2, chloroplastic-like [Vigna angularis]	Photosystem II subunit Q-2 OS=Monsonia emarginata OX=28966 GN=PSBQ2 PE=2 SV=1	NA	NA	NA	NA
transcript/14401	12196.1	0.395984	-1.33649	0.330557	-4.04313	5.27e-05	0.00174001	Photosystem II 10 kDa polypeptide, chloroplastic OS=Spinacia oleracea OX=3562 GN=PSBR PE=2 SV=1	PsbR	photosynthesis(GO:0015979)	thylakoid membrane(GO:0042651)| photosystem II(GO:0009523)| photosystem II oxygen evolving complex(GO:0009654)		K03541	photosystem II 10kDa protein	ko00195:Photosynthesis	photosystem II 10 kDa protein [Xerophyta humilis]	Photosystem II 10 kDa protein OS=Xerophyta humilis OX=211604 GN=PsbR PE=2 SV=1	NA	NA	NA	NA
m64212_210919_105054/2624332/ccs	2239.91	0.399721	-1.32294	0.312468	-4.23383	2.3e-05	0.000947863	Photosystem I reaction center subunit XI, chloroplastic OS=Cucumis sativus OX=3659 GN=PSAL PE=2 SV=1	PsaL	photosynthesis(GO:0015979)	photosystem I reaction center(GO:0009538)| photosystem I(GO:0009522)		K02699	photosystem I subunit XI	ko00195:Photosynthesis	PREDICTED: photosystem I reaction center subunit XI, chloroplastic-like [Elaeis guineensis]	photosystem I reaction center subunit XI, chloroplastic OS=Phoenix dactylifera OX=42345 GN=LOC103724125 PE=4 SV=1	NA	NA	NA	NA
